# Supplementary material for: PRIMED: PRIMEr Database for Deleting and Tagging All Fission and Budding Yeast Genes Developed Using the Open-Source Genome Retrieval Script (GRS)
Source: PLoS One. 2015 Feb 2;10(2):e0116657. doi: 10.1371/journal.pone.0116657 (PMC4314071; doi:10.1371/journal.pone.0116657)
Supplement: S1 File — (PY) [file pone.0116657.s002.py]

##Michael Cummings and Richard Joh
##Last Modified 11/24/2014
##Purpose of Program: To create primers for all protein-coding genes of Schizosaccharomyces pombe, with constant regions
##Input files: gff3 and fa formats
##Output files: txt format. This is organized in a tab-delimited format for simple conversion to Excel.
##This uses genome assembly ASM294v2 of the Schizosaccharomyces pombe genome.
#
## Below, we define the input parameters
#> python primer.py input1 input2 input3
#          
#    input1: integer from 0 to 5
#            determine organism or strain
#            
#            0     1     2       3   4    5 
#            pombe/S288C/RM11_1A/SK1/W303/Y55            
#
#    input2: integer from 0 to 4
#            feature to delete      
#            
#            1     2       3       4
#            CDS / ncrna / 3'UTR / tRNA
#
#            ## 5: other genomic features
#
#    input3: integer defining the length of genomic homology
#            pombe 80
#            cerevisiae 50
#
## Example of the command line used to produce the deletion primer library for all pombe protein coding genes
#> python primer.py 0 1 80
# input1: 0 (refers to pombe)
# input2: 1 (refers to CDS)
# input3: 80 (refers to 80bp homology)
#

# Set the python environment
import sys
import string 
import math
import io
import re

# Define a custom function "read_fasta"
#
# "read_fasta" reads the full genome sequence file and
# separates each chromosome by headers and sequences
#
# Headers and sequences are stored as a list
#
# read_fasta("FA FILE")
#     name: the line with >
#     seq: all other lines
def read_fasta(fp):
    name, seq = None, []
    for line in fp:
	# split each chromosome-level feature
        line = line.rstrip()
        if line.startswith(">"):
            if name: yield (name, ''.join(seq))
            name, seq = line, []
        else:
            seq.append(line)
    if name: yield(name, ''.join(seq))

# Define a custom function "file_len"
#
# "file_len" counts the total number of lines of a text file
def file_len(fn):
    with open(fn) as f:
        for i, l in enumerate(f):
            pass
    return i+1

# Define a custom function" revcomp" which is reverse complementation of DNA sequence
#
# Note that "N <-> N"
def revcomp(s):
    basecomp = {'A':'T','C':'G','G':'C','T':'A','N':'N'}
    seq_tmp = list(s)
    seq_tmp = [basecomp[bp] for bp in seq_tmp]
    seq_tmp = ''.join(seq_tmp)
    return seq_tmp[::-1]

# Set up blank lists for future uses
#
# ch_seq: sequence of each chromosome
# ch_len: length of each chromosome
# ch_name: name of each chromosomes
# ch_tmp: header line of each chromosome
ch_seq=[];
ch_tmp=[];
ch_len=[];
ch_name=[];

# Create the list of input files: 1) whole genome sequence files and 2) annotation files
inputfa=[];
inputgff=[];

# List of all input files
#
# Custom input files can be added by modifying lines 102-123 if necessary
# pombe from Pombase
inputfa.append('./Schizosaccharomyces_pombe.ASM294v2.22.dna.toplevel.fa')
inputgff.append('./Schizosaccharomyces_pombe.ASM294v2.22.gff3')
# cerevisiae S288C from SGD
# Current version 201102
inputfa.append('./S288C_reference_sequence_R64-1-1_20110203.fsa')
inputgff.append('./saccharomyces_cerevisiae_R64-1-1_20110208.gff')
# sc RM11_1A from Sanger Institute
inputfa.append('./genome_RM11_1A.fa')
inputgff.append('./genome_RM11_1A.gff')
# sc SK1 from Sanger institute
inputfa.append('./genome_SK1.fa')
inputgff.append('./genome_SK1.gff')
# sc W303 from Sanger Institute
inputfa.append('./genome_W303.fa')
inputgff.append('./genome_W303.gff')
# sc Y55 from Sanger Institute
inputfa.append('./genome_Y55.fa')
inputgff.append('./genome_Y55.gff')
## Too add custom input library
#inputfa.append('CUSTOMFA.fa') 
#inputgff.append('CUSTOMGFF.gff')

# Specify names of output files for each strain
# Additional strains can be included by changing line 129-130
#
# output name
outputname=['pombe','scS288C','scRM11_1A','scSK1','scW303','scY55']
# output name=['pombe','scS288C','scRM11_1A','scSK1','scW303','scY55','CUSTOMSTRAIN']

# Specify the feature to delete or tag.  Other features can be targeted by modifying lines 134-140
# 
# Specify the feature name which appears for output files
fname=['gene','CDS','ncRNA','3UTR','tRNA']
# Specify the systematic feature name in the annotation file
f_gff=['gene','CDS','ncRNA_gene','three_prime_UTR','tRNA_gene']
## Other features can be analyzed by using the code below
#fname=['gene','CDS','ncRNA','3UTR','tRNA','repeat','bioreg','3UTR','rRNA','CUSTOMEFEATURE']
#f_gff=['gene','CDS','ncRNA_gene','three_prime_UTR','tRNA_gene','repeat_region','biological_region',
# 'five_prime_UTR','rRNA_gene','CUSTOMFEATURE']

# Input parameters
# Here the program calls the input parameters from the command line run
#    >primer.py INPUT1 INPUT2 INPUT3	 
#    sys.argv=[primer.py INPUT1 INPUT2 INPUT3]
#
#
# The program sets the length for region of homology (using the input sys.argv[3])
# recommended: 80 for pombe / 50 for cerevisiae
overhang=int(sys.argv[3])
# sets the genomic feature to extract
f_index=int(sys.argv[2])
# sets the genome to analyze 
io_index=int(sys.argv[1])
# index of input/output
#
# Lines 159-160 can be modified for a custom strain
input_fa=inputfa[io_index]
input_gff=inputgff[io_index]

# specify output file name
#
# for each strain and genomic feature, three files (stat, primer and check) will be created
output1=outputname[io_index]+'_'+fname[f_index]+'_'+str(overhang)+'_stat.txt'
output2=outputname[io_index]+'_'+fname[f_index]+'_'+str(overhang)+'_primer.txt'
output3=outputname[io_index]+'_'+fname[f_index]+'_'+str(overhang)+'_check.txt'

# Extract chromosome from the whole genome file
# Make a list of chromosome: name and seq
# name includes all the information from the ">" header line
# seq is all the sequence in the chromosome
with open(input_fa,'r') as fp:
    for name, seq in read_fasta(fp):
       print(name)
       ch_seq.append(seq)
       ch_tmp.append(name)

# split the ">" headerline to extract the name and length of each chromosome
#
# pombe: chtmp2=[>CHROMOSOENAME DNA:chromosome chromosome:seq-version:CHROMOSOMENAME:1:CHROMOSOMELEGTH:1] 
# cerevisiae S288C: ch_tmp2=[>ref[] [orgin] [strain] [moltype] [chromosome=CHROMOSOMENAME]]
# cerevisiae other strains: ch_tmp2=[>STRAIN.CHROMOSOMENUMBER ]
#
# This part needs (lines 186-215) to be modified depending on the custom genome sequence file
adj=[0, 0, 12, 8, 9, 8]
for i in range (0,len(ch_tmp)):
    # for cerevisiae other than S288C
    if io_index>1:
        # remove adj[io_index] characters from the left
        ch_tmp2=ch_tmp[i][adj[io_index]:]
        print(ch_tmp2)
        # chromosome name: 01,02,...,16
        ch_name.append(ch_tmp2)
        ch_len.append(len(ch_seq[i]))
    # for pombe 
    elif io_index==0:
        # : delimited
        ch_tmp2=re.split(':',ch_tmp[i])
        print(ch_tmp2)
        # chromosome name: I, II,...,XVI
        ch_len.append(ch_tmp2[5])
        ch_name.append(ch_tmp2[3])
    # for cerevisiae S288C
    elif io_index==1:
        # space delimited 
        ch_tmp2=re.split(' ',ch_tmp[i])
        # = deleimited
        ch_tmp3=re.split('=',ch_tmp2[5])
        # remove ]
        ch_tmp4=ch_tmp3[1][:-1]
        print(ch_tmp4)
        # chromosome name: I,II and III
        ch_name.append(ch_tmp4) 
        ch_len.append(len(ch_seq[i]))

# Print out chromosome information for quick verification
print(ch_name)
print(ch_len)

# Read the annotation file
gff3 = open(input_gff, 'r') ##gff3 file containing locations of genes, UTRs, CDSs, etc.

# Calculate the total length of the annotation file 
gff_len = file_len(input_gff)
gff_line = gff3.readlines()

# Specify chromosomes to be analyzed
#
# For custom library, with more than 16 chromosomes, add additional numbers in the same format
# Mitochondria or other extrachromosomal sequences can be included 
ch_identifier=['I','II','III','IV','V','VI','VII','VIII','IX','X','XI','XII','XIII','XIV','XV','XVI','01','02','03','04','05','06','07','08','09','10','11','12','13','14','15','16']

# Save CDS/ncRNA lines from GFF3
#
# Set up blank lists for exon, CDS, ncRNA and the genomic feature of interest
#
# name/start coordinate/end coordinate/directionality
# name might be different in other organisms
#
# ch: chromosome name
# s: start coordinate
# e: end coordinate
# d: directionality
#
# gff_c_**_all: all exons (not merged)
# gff_n_**: ncRNA
# gff_g_**: gene
#
gff_cds_all=[]
gff_c_ch_all=[]
gff_c_s_all=[]
gff_c_e_all=[]
gff_c_d_all=[]
gff_ncrna=[]
gff_n_ch=[]
gff_n_s=[]
gff_n_e=[]
gff_n_d=[]
gff_gene=[]
gff_g_ch=[]
gff_g_s=[]
gff_g_e=[]
gff_g_d=[]
#
# Genome feature of interest for deletion
gff_feature=[]
gff_f_ch=[]
gff_f_s=[]
gff_f_e=[]
gff_f_d=[]


# Read though annotation file to identify features 
#
# GFF format
# chromosome info / source / type / start / end / score / strand / phase / MICS info
#
# This section (lines 282-380) depends on structures of annotation files, 
# and should be modified for a custom strain or gff file   
#
# for pombe
if io_index==0:
    print('----------pombe')
    for i in range(0,gff_len):
        gff_tmp=re.split('\t',gff_line[i])
        # exclude header lines
        if len(gff_tmp)==9:
            # get all CDS
            if gff_tmp[2]=='CDS' and gff_tmp[0] in ch_identifier:    
                gff_tmp2=re.split(';',gff_tmp[8])
                gff_tmp3=re.split(':',gff_tmp2[0])
                gff_tmp4=gff_tmp3[1][:-2]
                # pombe CDSs are numberd          
                gff_cds_all.append(gff_tmp4)
                gff_c_s_all.append(gff_tmp[3])
                gff_c_e_all.append(gff_tmp[4])
                gff_c_d_all.append(gff_tmp[6])
                gff_c_ch_all.append(gff_tmp[0])
            # get all gene-like features    
            elif gff_tmp[2]=='gene' and gff_tmp[0] in ch_identifier:
            # for pombe, only select gene
            # transposable element genes are included in genes
            # CDSs of pseudogenes are not annotated
                gff_tmp2=re.split(';',gff_tmp[8])
                gff_tmp3=re.split(':',gff_tmp2[0])
                gff_gene.append(gff_tmp3[1])
                gff_g_s.append(gff_tmp[3])
                gff_g_e.append(gff_tmp[4])
                gff_g_d.append(gff_tmp[6])
                gff_g_ch.append(gff_tmp[0])
            elif gff_tmp[2]=='ncRNA_gene' and gff_tmp[0] in ch_identifier:
                gff_tmp2=re.split(';',gff_tmp[8])
                gff_tmp3=re.split(':',gff_tmp2[0])
                gff_ncrna.append(gff_tmp3[1])
                gff_n_s.append(gff_tmp[3])
                gff_n_e.append(gff_tmp[4])
                gff_n_d.append(gff_tmp[6])
                gff_n_ch.append(gff_tmp[0])
            # if deleting extra features like 3'UTR or other components
            elif (f_index>2 and gff_tmp[2]==f_gff[f_index] and gff_tmp[0] in ch_identifier ):
                if f_index==4:
                    gff_tmp2=re.split(';',gff_tmp[8])
                    gff_tmp3=re.split(':',gff_tmp2[0])
                    gff_tmp4=gff_tmp3[1]
                else:
                    gff_tmp2=re.split('=',gff_tmp[8])
                    gff_tmp4=gff_tmp2[1][:-3]
                gff_feature.append(gff_tmp4)
                gff_f_s.append(gff_tmp[3])
                gff_f_e.append(gff_tmp[4])
                gff_f_d.append(gff_tmp[6])
                gff_f_ch.append(gff_tmp[0])
# for cerevisiae
elif io_index>0:
    print('----------cerevisiae')
    # different systematic name for 5' UTR
    f_gff[4]='tRNA'
    for i in range (0,gff_len): 
        gff_tmp=re.split('\t',gff_line[i])
        # exclude header lines
        if len(gff_tmp)==9: 
            # get all CDS
            if gff_tmp[2]=='CDS' and gff_tmp[0][3:] in ch_identifier:    
                gff_tmp2=re.split(';',gff_tmp[8])
                gff_tmp3=re.split('=',gff_tmp2[0])
                gff_cds_all.append(gff_tmp3[1])
                gff_c_s_all.append(gff_tmp[3])
                gff_c_e_all.append(gff_tmp[4])
                gff_c_d_all.append(gff_tmp[6])
                gff_c_ch_all.append(gff_tmp[0][3:])
            # get all gene-like features    
            elif (gff_tmp[2]=='gene' or gff_tmp[2]=='transposable_element_gene' or gff_tmp[2]=='pseudogene') and gff_tmp[0][3:] in ch_identifier:
                gff_tmp2=re.split(';',gff_tmp[8])
                gff_tmp3=re.split('=',gff_tmp2[0])
                gff_gene.append(gff_tmp3[1])
                gff_g_s.append(gff_tmp[3])
                gff_g_e.append(gff_tmp[4])
                gff_g_d.append(gff_tmp[6])
                gff_g_ch.append(gff_tmp[0][3:])
            elif gff_tmp[2]=='ncRNA' and gff_tmp[0][3:] in ch_identifier:
                if gff_tmp[2]=='ncRNA':
                    gff_tmp2=re.split(';',gff_tmp[8])
                    gff_tmp3=re.split('=',gff_tmp2[0])
                else:
                    gff_tmp2=re.split('',gff_tmp[8])       
                gff_ncrna.append(gff_tmp3[1])
                gff_n_s.append(gff_tmp[3])
                gff_n_e.append(gff_tmp[4])
                gff_n_d.append(gff_tmp[6])
                gff_n_ch.append(gff_tmp[0][3:])
            # if deleting extra features like other components
            elif (f_index>2 and gff_tmp[2]==f_gff[f_index] and gff_tmp[0][3:] in ch_identifier ):
                gff_tmp2=re.split(';',gff_tmp[8])
                gff_tmp3=re.split('=',gff_tmp2[0]) 
                gff_feature.append(gff_tmp3[1])
                gff_f_s.append(gff_tmp[3])
                gff_f_e.append(gff_tmp[4])
                gff_f_d.append(gff_tmp[6])
                gff_f_ch.append(gff_tmp[0][3:])

# Find the common name (or alias) for the genomic feature of interest
#
# gff_sys: systematic name
# gff_common: common name
#
# This section (lines 389-430) should be optimized for each annotation file
gff_common=[]
gff_sys=[]
if io_index==0:
    #pombe
    # extract the common name from transcript, which include gene/ncRNA/tRNA
    for i in range(0, gff_len):
        gff_tmp=re.split('\t',gff_line[i])
        if len(gff_tmp)==9:
            if gff_tmp[2]=='transcript' and gff_tmp[0] in ch_identifier:
                # Get the systematic name
                gff_tmp2=re.split(';',gff_tmp[8])
                gff_tmp3=re.split(':',gff_tmp2[0])
                gff_sys_tmp=gff_tmp3[1][:-2]
                # Get the common name.  Appear as External_name
                gff_tmp4=re.split('=',gff_tmp2[4])
                gff_common_tmp=gff_tmp4[1]
                # Add the systematic and common name only if the systematic name is unique
                if gff_sys_tmp not in gff_sys:
                    gff_sys.append(gff_sys_tmp)
                    gff_common.append(gff_common_tmp)  
else: 
    #cerevisiae s288c
    for i in range(0,gff_len):
        gff_tmp=re.split('\t',gff_line[i])
        if len(gff_tmp)==9:
            if (gff_tmp[2]=='gene' or gff_tmp[2]=='transposable_element_gene' or gff_tmp[2]=='pseudogene' or gff_tmp[2]=='tRNA' or gff_tmp[2]=='ncRNA') and gff_tmp[0][3:] in ch_identifier:
                # Get the systematic name
                gff_tmp2=re.split(';',gff_tmp[8])
                gff_tmp3=re.split('=',gff_tmp2[0])
                gff_sys_tmp=gff_tmp3[1]
                # Get the common name.  Appear as Alias
                gff_tmp4=re.split('=',gff_tmp2[3])
                gff_common_tmp=gff_tmp4[1]
                if gff_tmp4[0]=='Alias':
                    # Add the systematic and common name only if the systematic name is unique
                    if gff_sys_tmp not in gff_sys:
                        gff_sys.append(gff_sys_tmp)
                        gff_common.append(gff_common_tmp)
                else:
                    # If there are no Alias, use the systematic name for the common name
                    if gff_sys_tmp not in gff_sys:
                        gff_sys.append(gff_sys_tmp)
                        gff_common.append(gff_sys_tmp)                  


# Merge all the exons (often annotated as CDS) within a same gene
# Calculate the start and end coordinates from CDSs with the same name
#
gff_cds=[];
gff_c_s=[];
gff_c_e=[];
gff_c_d=[];
gff_c_ch=[];

# Combine exons from same genes/pseudogene/transposable element
#
# Depending on annotation files a "gene" may include a pseudogene or a transposable element
#
k=0
for i in range(0,len(gff_cds_all)):
    if gff_cds_all[i] in gff_cds:
        if int(gff_c_s[k-1])>int(gff_c_s_all[i]):
            #print(gff_g_s[k-1])
            gff_c_s[k-1]=gff_c_s_all[i]
            #print(gff_g_s[k-1],'\n')
        if int(gff_c_e[k-1])<int(gff_c_e_all[i]):
            #print(gff_g_e[k-1])
            gff_c_e[k-1]=gff_c_e_all[i]
            #print(gff_g_e[k-1],'\n')          
    else:      
        gff_cds.append(gff_cds_all[i])
        gff_c_s.append(gff_c_s_all[i])
        gff_c_e.append(gff_c_e_all[i])
        gff_c_d.append(gff_c_d_all[i])
        gff_c_ch.append(gff_c_ch_all[i])
        k=k+1

# if the feature of interest is gene/CDS/ncRNA, use the existing information
if f_index==0:
    gff_feature=gff_gene
    gff_f_s=gff_g_s
    gff_f_e=gff_g_e
    gff_f_d=gff_g_d
    gff_f_ch=gff_g_ch    
elif f_index==1:
    gff_feature=gff_cds
    gff_f_s=gff_c_s
    gff_f_e=gff_c_e
    gff_f_d=gff_c_d
    gff_f_ch=gff_c_ch    
elif f_index==2:
    gff_feature=gff_ncrna
    gff_f_s=gff_n_s
    gff_f_e=gff_n_e
    gff_f_d=gff_n_d
    gff_f_ch=gff_n_ch

# Print out the basic statistics of exons, genes, ncRNA and features of interest    
print('#CDS=',len(gff_cds_all))
print('#Combined CDS=',len(gff_cds))
print('#gene=',len(gff_gene))
print('#ncRNA=',len(gff_ncrna))
print('#feature=',len(gff_feature))

# create the header file:
f=open(output1,'w')
f.write('Chromosome name:\n')
f.write(' '.join(ch_name)+'\n')
f.write('Chromosome length:\n')
f.write(' '.join(str(ch_len))+'\n')
f.write('----- \n')
f.write('#CDS='+str(len(gff_cds_all))+'\n')
f.write('#Comined CDS='+str(len(gff_cds))+'\n')
f.write('#gene='+str(len(gff_gene))+'\n')
f.write('#ncRNA='+str(len(gff_ncrna))+'\n')
f.write('#feature='+str(len(gff_feature))+'\n')
f.write('----- \n')
f.write('Header for check \n')
f.write('Name / Common name / Chromosome / Start / End / Strand / 5end 3bp / 3end 3bp / 5end N bp + N bp upstream / 3end N bp + N bp downstream / Feature sequence \n')
f.write('----- \n')
f.write('Header for CDS \n')
f.write('Name / Common name / Chromosome / Start / End / Strand / Foward deletion / Forward tagging / Reverse deletion / Forward deletion pFA6a / Forward tagging pFA6a / Reverse deletion pFA6a / #Overlapping genes / Overlapping genes / #Overlapping CDS / Overlapping CDS / #Overlapping ncRNAs / Overlapping ncRNAs \n')
f.write('----- \n')
f.write('Hedaer for non-CDS \n')
f.write('Name / Common name / Chromoeome / Start / End / Strand / Forward deletion / Reverse deletion / Forward deletion pFA6a / Reverse deletion pFA6a / #Overlapping genes / Overlapping genes / #Overlapping CDS / Overlapping CDS / #Overlapping ncRNAs / Overlapping ncRNAs \n')
f.close()

# create new output files for "Primer" and "Check"
f=open(output2,'w')
f.close()
f=open(output3,'w')
f.close()

# Make primers for the given features
#
# include C-terminus tagging primer only for CDS
#
for i in range(0,len(gff_feature)):
    # python index starts from 0
    cor1=int(gff_f_s[i])-1
    cor2=int(gff_f_e[i])-1   
    # lentgh of the feature
    f_len=cor2-cor1+1
    # find the index for chromosome
    chind=ch_name.index(gff_f_ch[i])
    #
    #
    # extract coordinates with overhangs on both ends 
    #
    # if a feature is at the left end of a chromosome
    # insert N for out of chromosome positions
    if cor1-overhang<0:
        diff=overhang-cor1
        tmp1='N'
        for j in range(1,diff):
            tmp1=tmp1+'N'
        seq_tmp=tmp1+ch_seq[chind][1:cor2+overhang+1]        
    # if a feature is at the right end of a chromosome
    # insert N for out of chromosome positions
    elif cor2+1+overhang>int(ch_len[chind]):
        diff=cor1+1+overhang-int(ch_len[chind])
        tmp1='N'
        for j in range(1,diff):
            tmp1=tmp1+'N'    
        seq_tmp=ch_seq[chind][cor1-overhang:int(ch_len[chind])]+tmp1
    # otherwise extract neighboring region from the genome
    else:
        seq_tmp=ch_seq[chind][cor1-overhang:cor2+overhang+1]
    # reverse complementation if the directionality is '-'
    if gff_f_d[i]=='-':
        seq_tmp=revcomp(seq_tmp)
    # primers are different for CDS
    # 
    # with additional C-teminus tagging primer
    # and the primers include the start and stop codon
    #
    # if the feature of interest is CDS
    if f_index==1: 
        # forward deletion no overhang
        pr1=seq_tmp[3:overhang+3]
        # forward tagging no overhang
        pr2=seq_tmp[f_len-3:f_len+overhang-3]
        # reverse deletion no overhang
        pr3=revcomp(seq_tmp[overhang-3+f_len:overhang-3+f_len+overhang])
        # forward deletion w overhang 
        pr4=seq_tmp[3:overhang]+"ATGCGGATCCCCGGGTTAATTAA"
        # forwrd tagging w overhang
        pr5=seq_tmp[f_len-3:f_len+overhang-3]+"CGGATCCCCGGGTTAATTAA"
        # reverse deletion w overhang
        pr6=revcomp(seq_tmp[overhang-3+f_len:overhang-3+f_len+overhang])+"GAATTCGAGCTCGTTTAAAC"
    # for all other features
    else:
        # forward deletion no overhang
        pr1=seq_tmp[0:overhang]
        # reverse deletion no overhang
        pr2=revcomp(seq_tmp[overhang+f_len:overhang+f_len+overhang])
        # forward deletion w overhang 
        if f_index==3:
            # 3' UTR
            pr3=seq_tmp[0:overhang]+"GCGAATTTCTTATGATTTATG"
        else:
            # other feature
            pr3=seq_tmp[0:overhang]+"CGGATCCCCGGGTTAATTAA"
        # reverse deletion w overhang
        pr4=revcomp(seq_tmp[overhang+f_len:overhang+f_len+overhang])+"GAATTCGAGCTCGTTTAAAC"
    # detect overlap
    # 
    # provide the number and list of overlapping gene/CDS/ncRNA which will be disrupted upon deletion
    #
    g_overlap=[]
    c_overlap=[]
    n_overlap=[]
    # For gene overlap
    for j in range(0,len(gff_gene)):
        # on same chromosome
        if gff_g_ch[j]==gff_f_ch[i]:
            # end coordinate should be larger than the start coordinate of the given gene
            if int(gff_g_e[j])>=int(gff_f_s[i]):
                # start coordinate should be smaller than the end coordinate of the given gene 
                if int(gff_g_s[j])<=int(gff_f_e[i]):
                    # exclude self
                    if gff_gene[j]!=gff_feature[i]:
                        g_overlap.append(gff_gene[j])
    # For CDS overlap
    for j in range(0,len(gff_cds)):
        # on same chromosome
        if gff_c_ch[j]==gff_f_ch[i]:
            # end coordinate should be larger than the start coordinate of the given gene
            if int(gff_c_e[j])>=int(gff_f_s[i]):
                # start coordinate should be smaller than the end coordinate of the given gene 
                if int(gff_c_s[j])<=int(gff_f_e[i]):
                    # exclude self
                    if gff_cds[j]!=gff_feature[i]:
                        c_overlap.append(gff_cds[j])
    # For ncRNA overlap
    for j in range(0,len(gff_ncrna)):
         # on same chromosome
         if gff_n_ch[j]==gff_f_ch[i]:
            # end coordinate should be larger than the start coordinate of the given gene
            if int(gff_n_e[j])>=int(gff_f_s[i]):
                # start coordinate should be smaller than the end coordinate of the given gene
                if int(gff_n_s[j])<=int(gff_f_e[i]):
                    # exclude self
                    if gff_ncrna[j]!=gff_feature[i]:
                        n_overlap.append(gff_ncrna[j])
    # Convert the list of overlapping genes/ncRNAs into a string     
    ol1=';'.join(g_overlap)
    ol2=';'.join(c_overlap)
    ol3=';'.join(n_overlap)
    #
    # find the common name
    if f_index<5:
        sys_ind=gff_sys.index(gff_feature[i])
        c_name=gff_common[sys_ind]
    else:
        c_name='NA'
    #
    # output
    # for CDS: Name / Common name / Chromosome / Start / End / Strand / Forward deletion / Forward tagging / Reverse deletion / Forward deletion pFA6a / Forward tagging pFA6a / Reverse deletion pFA6a / #Overlapping genes / Overlapping genes / #Overlapping CDS / Overlapping CDS / #Overlapping ncRNAs / Overlapping ncRNAs 
    # for non CDS feature: Name / Common name / Chromosome / Start / End / Strand / Forward deletion / Reverse deletion / Forward deletion pFA6a / Reverse deletion pFA6a / #Overlapping genes / Overlapping genes / #Overlapping CDS / Overlapping CDS / #Overlapping ncRNAs / Overlapping ncRNAs 
    f=open(output2,'a')
    if f_index==1:
        f.write(gff_feature[i]+'\t'+c_name+'\t'+gff_f_ch[i]+'\t'+gff_f_s[i]+'\t'+gff_f_e[i]+'\t'+gff_f_d[i]+'\t'+pr1+'\t'+pr2+'\t'+pr3+'\t'+pr4+'\t'+pr5+'\t'+pr6+'\t'+str(len(g_overlap))+'\t'+ol1+'\t'+str(len(c_overlap))+'\t'+ol2+'\t'+str(len(n_overlap))+'\t'+ol3+'\n')
    else:
        f.write(gff_feature[i]+'\t'+c_name+'\t'+gff_f_ch[i]+'\t'+gff_f_s[i]+'\t'+gff_f_e[i]+'\t'+gff_f_d[i]+'\t'+pr1+'\t'+pr2+'\t'+pr3+'\t'+pr4+'\t'+str(len(g_overlap))+'\t'+ol1+'\t'+str(len(c_overlap))+'\t'+ol2+'\t'+str(len(n_overlap))+'\t'+ol3+'\n')
    f.close()
    #
    # check file for basic information
    # first 3bp
    f1=seq_tmp[overhang:overhang+3]
    # last 3bp
    f2=seq_tmp[f_len+overhang-3:f_len+overhang]
    # 5' region
    f3=seq_tmp[0:overhang+overhang]
    # 3' region
    f4=seq_tmp[f_len:f_len+overhang+overhang]
    # Feature sequence
    f5=seq_tmp[overhang:f_len+overhang]
    f=open(output3,'a')
    f.write(gff_feature[i]+'\t'+c_name+'\t'+gff_f_ch[i]+'\t'+gff_f_s[i]+'\t'+gff_f_e[i]+'\t'+gff_f_d[i]+'\t'+f1+'\t'+f2+'\t'+f3+'\t'+f4+'\n'+f5+'\n')
    f.close()
    if i%100==0:
        print('progress:'+str(i)+'/'+str(len(gff_feature)))

print('-------------------DONE')
