# Supplementary material for: PRIMED: PRIMEr Database for Deleting and Tagging All Fission and Budding Yeast Genes Developed Using the Open-Source Genome Retrieval Script (GRS)
Source: PLoS One. 2015 Feb 2;10(2):e0116657. doi: 10.1371/journal.pone.0116657 (PMC4314071; doi:10.1371/journal.pone.0116657)
Supplement: S1 Table — (XLSX) [file pone.0116657.s004.xlsx]

## Sheet: CDS
Species: Schizosaccharomyces pombe
Strain: 972/ATCC 24843
Systematic name	Common name	Chromosome	Start	End	Strand	Forward deletion	Forward tagging	Reverse deletion	Forward deletion pFA6a	Forward tagging pFA6a	Reverse pFA6a	Overlapping gene	Overlapping gene	Overlapping CDS	Overlapping CDS	Overlapping ncRNA	Overlapping ncRNA
SPCP20C8.01c	SPCP20C8.01c	III	28680	29423	-	AGTTATAGTGAATTGCAATTTTATCGTTAAAAAGAATACTGCGGTTTATTGCAACTGGTTTTGTATAAATAATAAGGATG	TTGATGCTCGCTCATGTAGGTCGATCATGTTGACAAGAAAGCTTGAAAATACAACTCGTTCAGACCAAGGTTATTTGGCA	TCATCAATGTCTTCGACTCTTTCTATCGGCGGTAATCCACTATTAGCCGGCTCATTACCATTCAGAAATGGCACTGGTTA	AGTTATAGTGAATTGCAATTTTATCGTTAAAAAGAATACTGCGGTTTATTGCAACTGGTTTTGTATAAATAATAAGGATGCGGATCCCCGGGTTAATTAA	TTGATGCTCGCTCATGTAGGTCGATCATGTTGACAAGAAAGCTTGAAAATACAACTCGTTCAGACCAAGGTTATTTGGCACGGATCCCCGGGTTAATTAA	TCATCAATGTCTTCGACTCTTTCTATCGGCGGTAATCCACTATTAGCCGGCTCATTACCATTCAGAAATGGCACTGGTTAGAATTCGAGCTCGTTTAAAC	0		0		0
SPCC1884.01	SPCC1884.01	III	36972	38788	+	AATATACGTCGCTTATGTCGGCTGTACTGTAAAACAGATATAGTCTTTCTACCAAGCGAAATGACGTCTAAGGAAAAATG	TACCAATGAACGAAGAGCAAGTCTTGAGCGCGTGTTATAGATTTTTTGCGAAGAGTGCAGAAAATGAACTATTTGAGGCG	ATATATATATTTACTTCTCCTCCACTGTGAAACATTTATTGCGCAAACGTTTTTTAATTAATTTTTTCAATTAATATTCA	AATATACGTCGCTTATGTCGGCTGTACTGTAAAACAGATATAGTCTTTCTACCAAGCGAAATGACGTCTAAGGAAAAATGCGGATCCCCGGGTTAATTAA	TACCAATGAACGAAGAGCAAGTCTTGAGCGCGTGTTATAGATTTTTTGCGAAGAGTGCAGAAAATGAACTATTTGAGGCGCGGATCCCCGGGTTAATTAA	ATATATATATTTACTTCTCCTCCACTGTGAAACATTTATTGCGCAAACGTTTTTTAATTAATTTTTTCAATTAATATTCAGAATTCGAGCTCGTTTAAAC	0		0		1	SPNCRNA.1096
SPCP20C8.02c	SPCP20C8.02c	III	31185	31520	-	TATATATACACTTTTTTTCGGTTAGTTTTATAAGCTAAACGGAGAAAGATATAACATTAGAACCTGACAGATCTTATATG	ATACCACTGATTGTTATATATTTGGTGACAGTGTTTATGAAGGACCTGAAAATATCAATCCTTCAACCAGGTATATCGAT	ACACACCACAAGAAGCAAGAGACACGGTTTGTCTCTTATTCGCCCCTTGTACATTGCAAAAGCTAATGTCCAAATCCTTA	TATATATACACTTTTTTTCGGTTAGTTTTATAAGCTAAACGGAGAAAGATATAACATTAGAACCTGACAGATCTTATATGCGGATCCCCGGGTTAATTAA	ATACCACTGATTGTTATATATTTGGTGACAGTGTTTATGAAGGACCTGAAAATATCAATCCTTCAACCAGGTATATCGATCGGATCCCCGGGTTAATTAA	ACACACCACAAGAAGCAAGAGACACGGTTTGTCTCTTATTCGCCCCTTGTACATTGCAAAAGCTAATGTCCAAATCCTTAGAATTCGAGCTCGTTTAAAC	0		0		0
SPCP20C8.04	new22	III	36421	36657	+	TTGAACAAAAAAAATGAGGAAATGCTTAAAAAGTAAGAGAAAAAAATTTAAATTTTTTGAAACAAAAAACGCAAACTATG	TCGATTATTTGACGAAGGAACAGTGTATTCAATATTTTAATGGTTATAGTATTCATTTAATCCCACCGAGAATATCAAGT	GTAATTTAATCATTTAAATTATATCCATAAATAGTTCTTTTTCACTTTAAATTCAAACGCATCGCAAACTCGTTGTTTCA	TTGAACAAAAAAAATGAGGAAATGCTTAAAAAGTAAGAGAAAAAAATTTAAATTTTTTGAAACAAAAAACGCAAACTATGCGGATCCCCGGGTTAATTAA	TCGATTATTTGACGAAGGAACAGTGTATTCAATATTTTAATGGTTATAGTATTCATTTAATCCCACCGAGAATATCAAGTCGGATCCCCGGGTTAATTAA	GTAATTTAATCATTTAAATTATATCCATAAATAGTTCTTTTTCACTTTAAATTCAAACGCATCGCAAACTCGTTGTTTCAGAATTCGAGCTCGTTTAAAC	0		0		0
SPCC1884.02	nic1	III	43845	45071	+	ATTGTTATTATTATTGGAATCCTAAGTGGATACAGGTTTATGTGAACGCAATCTATTCAAATTACGCGTTTATTTGTATG	AAAACGTATCAAAAAACTCGATTTCTGTTCAAATTTCCGAAAGTGAAAAGGTGAGTTACGATACAGTGGATTCTAAGGTT	TTTAACCCAAGCAACAGGTTAAGAGAACAAATCGAGAATACTGAAGAAAAAAAAAGGAAACAGAAATTCCCAGTCGTTCA	ATTGTTATTATTATTGGAATCCTAAGTGGATACAGGTTTATGTGAACGCAATCTATTCAAATTACGCGTTTATTTGTATGCGGATCCCCGGGTTAATTAA	AAAACGTATCAAAAAACTCGATTTCTGTTCAAATTTCCGAAAGTGAAAAGGTGAGTTACGATACAGTGGATTCTAAGGTTCGGATCCCCGGGTTAATTAA	TTTAACCCAAGCAACAGGTTAAGAGAACAAATCGAGAATACTGAAGAAAAAAAAAGGAAACAGAAATTCCCAGTCGTTCAGAATTCGAGCTCGTTTAAAC	1	SPCC757.02c	0		0
SPCC757.02c	SPCC757.02c	III	45695	46912	-	ATATATATATATATATATATATATATATATTTCATATATGCGAGATTTCTTAAAAGATATTCAAAGTTAGAAACACAATG	ACACTGATTACTATGATACCTTTGATGGATTTAAAGAGACATTTGATGAATTAAAAAAACAGAAACAAATCCCACAAAAT	GTTTCTTCCATTTCTGAGATTCGAACATTCTTCAAATTTTTTATATAAAATAAAAAATGAGAAATTCATGAGTTCGACTA	ATATATATATATATATATATATATATATATTTCATATATGCGAGATTTCTTAAAAGATATTCAAAGTTAGAAACACAATGCGGATCCCCGGGTTAATTAA	ACACTGATTACTATGATACCTTTGATGGATTTAAAGAGACATTTGATGAATTAAAAAAACAGAAACAAATCCCACAAAATCGGATCCCCGGGTTAATTAA	GTTTCTTCCATTTCTGAGATTCGAACATTCTTCAAATTTTTTATATAAAATAAAAAATGAGAAATTCATGAGTTCGACTAGAATTCGAGCTCGTTTAAAC	1	SPCC1884.02	0		0
SPCC757.03c	hsp3101	III	47741	48475	-	TGCAATTAAGTGATGTTTTTTTAAAATTTGTTATTTATTGAGGTGAAGCTGCAAAGATCACCCATTCATTATACACCATG	TTGTAACAGGTGTGAATCCAATGAGTGCTAAATCTACAGCGGAGGCTGCCATAAAAGTTTCACAATCTCTTCGCAAGACA	ACGCTTTCATCAATGTCGAATTCATCAAGGCATTTAGCAGGTAGAGTAAAAAAAGAATCGTTACAAAAATGGATGGTTCA	TGCAATTAAGTGATGTTTTTTTAAAATTTGTTATTTATTGAGGTGAAGCTGCAAAGATCACCCATTCATTATACACCATGCGGATCCCCGGGTTAATTAA	TTGTAACAGGTGTGAATCCAATGAGTGCTAAATCTACAGCGGAGGCTGCCATAAAAGTTTCACAATCTCTTCGCAAGACACGGATCCCCGGGTTAATTAA	ACGCTTTCATCAATGTCGAATTCATCAAGGCATTTAGCAGGTAGAGTAAAAAAAGAATCGTTACAAAAATGGATGGTTCAGAATTCGAGCTCGTTTAAAC	0		0		1	SPNCRNA.1100
SPCC757.04	SPCC757.04	III	50527	52537	+	ATCTCTTTTTAGACGATATAATACCAATACTATCGTTGGATCTGTTGCATATGAAACATTAGTGGATACAGTTTGCGATG	CATTTCAAGCATTTTATGGTGGACCTCCTATCATACTATCTCCGAATTTATACGAAAAGAAGCTCAATGAAAAAACCTTA	ATTTAAGTAATCTGTCCATGCTAACATATGGTTCGCACATAATAAAGAGGGAATTCTAACAATAAATATTACGTTAACTA	ATCTCTTTTTAGACGATATAATACCAATACTATCGTTGGATCTGTTGCATATGAAACATTAGTGGATACAGTTTGCGATGCGGATCCCCGGGTTAATTAA	CATTTCAAGCATTTTATGGTGGACCTCCTATCATACTATCTCCGAATTTATACGAAAAGAAGCTCAATGAAAAAACCTTACGGATCCCCGGGTTAATTAA	ATTTAAGTAATCTGTCCATGCTAACATATGGTTCGCACATAATAAAGAGGGAATTCTAACAATAAATATTACGTTAACTAGAATTCGAGCTCGTTTAAAC	0		0		0
SPCC757.05c	SPCC757.05c	III	52910	54112	-	CATGAACACTCCCATTACTGCTCGAGTTCAATAACCGTCTGCCTATTGTACATAAATTCAAAAATAACGTTTATTGTATG	GCCCAAACGAGTATGTTACATTTTCTCAACTCTTTGAGGGTCTGAATGGTTACAAACGCATGGTTATGTATAATTTACGT	AGAGGTCAATATAGTACATCGGGCATCACCAAGGTATTGTACACATACAAAGAATGATGTTATGTAATTGAAACACATTA	CATGAACACTCCCATTACTGCTCGAGTTCAATAACCGTCTGCCTATTGTACATAAATTCAAAAATAACGTTTATTGTATGCGGATCCCCGGGTTAATTAA	GCCCAAACGAGTATGTTACATTTTCTCAACTCTTTGAGGGTCTGAATGGTTACAAACGCATGGTTATGTATAATTTACGTCGGATCCCCGGGTTAATTAA	AGAGGTCAATATAGTACATCGGGCATCACCAAGGTATTGTACACATACAAAGAATGATGTTATGTAATTGAAACACATTAGAATTCGAGCTCGTTTAAAC	0		0		0
SPCC757.06	SPCC757.06	III	55579	56029	+	TTGACTATGCACATGAGAACATTGCCATAGATGATTGCTGGAAGACGAAGGAGCGTCAAGCCATCACTAATTAACTAATG	AGATGACTGATTGCCCACGTCAAAGCTTCAGCTGTAGTGAATTAATTACAGTTTTACCTACTGTTCAGAAATTGACATTT	TGGTGGCAGTTTATACCATTTTATAACTTCAAGAATATCAGAAGAGGTAGCTTTTTGTCCTTAAAGAACAGCCGTTGCTA	TTGACTATGCACATGAGAACATTGCCATAGATGATTGCTGGAAGACGAAGGAGCGTCAAGCCATCACTAATTAACTAATGCGGATCCCCGGGTTAATTAA	AGATGACTGATTGCCCACGTCAAAGCTTCAGCTGTAGTGAATTAATTACAGTTTTACCTACTGTTCAGAAATTGACATTTCGGATCCCCGGGTTAATTAA	TGGTGGCAGTTTATACCATTTTATAACTTCAAGAATATCAGAAGAGGTAGCTTTTTGTCCTTAAAGAACAGCCGTTGCTAGAATTCGAGCTCGTTTAAAC	0		0		0
SPCC757.07c	ctt1	III	56927	58465	-	ATTCCAAGATTAACAATAATAAGCTACTCTTTAACAGATTTGCATCTTCTCAGTCTAAGGATTCAAACATCAGCGAAATG	AAGCTGAAGTGAAGAAGATGGAAGAAAAAGCCCCCAAGCCAATTAACAAGGGCGAACCCCATATGTTCCAAGGAAGCTCA	TTCAAAGAATAAAATAGTAGTCATCCGATAAACCTAGCTGACTCAAATTTTTTACAAACTAATTTCGCATAAGCGCATTA	ATTCCAAGATTAACAATAATAAGCTACTCTTTAACAGATTTGCATCTTCTCAGTCTAAGGATTCAAACATCAGCGAAATGCGGATCCCCGGGTTAATTAA	AAGCTGAAGTGAAGAAGATGGAAGAAAAAGCCCCCAAGCCAATTAACAAGGGCGAACCCCATATGTTCCAAGGAAGCTCACGGATCCCCGGGTTAATTAA	TTCAAAGAATAAAATAGTAGTCATCCGATAAACCTAGCTGACTCAAATTTTTTACAAACTAATTTCGCATAAGCGCATTAGAATTCGAGCTCGTTTAAAC	0		0		0
SPCC757.15	cox14	III	60428	60694	-	AAGTTTACTGAAGCGATTAGGCTGTGTAATGTGGTAAACTGACAAACACGACTACTAACAACTACTAGGTCAGTGTTATG	TAATTTTTCAAACGTTCTAGAGAGAAAAGATAAAAGAAGAAGGATTTGCAGAGGATGAATTTAATCAACTCGCCCTCAAG	TTTCCCTCTCCAAGACTTCACAAAGTCCTCGAAAATTCACGATGCTGATAGCTTCAGCTTTTCAGCACCATTTTTTCTTA	AAGTTTACTGAAGCGATTAGGCTGTGTAATGTGGTAAACTGACAAACACGACTACTAACAACTACTAGGTCAGTGTTATGCGGATCCCCGGGTTAATTAA	TAATTTTTCAAACGTTCTAGAGAGAAAAGATAAAAGAAGAAGGATTTGCAGAGGATGAATTTAATCAACTCGCCCTCAAGCGGATCCCCGGGTTAATTAA	TTTCCCTCTCCAAGACTTCACAAAGTCCTCGAAAATTCACGATGCTGATAGCTTCAGCTTTTCAGCACCATTTTTTCTTAGAATTCGAGCTCGTTTAAAC	0		0		1	SPNCRNA.453
SPCC757.08	rrp45	III	62999	64027	+	ACACACTCGTAGCAGCACAAATTTTTACGGTAATATTTTGGATCGTTGGATACACATATTTAAGAGACTTTAAAAAAATG	TTATTCAACAAGCTTTAGATGAAGATTTACGGAAAAAAGAGACACAGTATTTAGGAGGTTCGGCAGAGAACGAGCGGTCA	TCGAATGCAATTAGAATTTTTTGTTAAACGAATGAATAAATTAGTTTATTTTATTTTTTTTAAGTAAAAGACTAGCATTA	ACACACTCGTAGCAGCACAAATTTTTACGGTAATATTTTGGATCGTTGGATACACATATTTAAGAGACTTTAAAAAAATGCGGATCCCCGGGTTAATTAA	TTATTCAACAAGCTTTAGATGAAGATTTACGGAAAAAAGAGACACAGTATTTAGGAGGTTCGGCAGAGAACGAGCGGTCACGGATCCCCGGGTTAATTAA	TCGAATGCAATTAGAATTTTTTGTTAAACGAATGAATAAATTAGTTTATTTTATTTTTTTTAAGTAAAAGACTAGCATTAGAATTCGAGCTCGTTTAAAC	0		0		0
SPCC757.09c	rnc1	III	65489	66685	-	TTAGAAAAGGTTCTACTCTCCTCCTAGAAACGCATATGTGTCCTATTCAATTAACCAATACTATTCCAGTGACATCTATG	CAGGTACACACGAGGAAAATGAGAAAGCCCTTTTCTTACTCTACCAGCAATTAGAAATGGAAAAAGATCGTCGTTCTCAT	CAAGTCCAAAAAAATCTAGCAAACAAGAGAGAATACCTTGGATGCAAAACCAAAGTACGAAGGCAAGTACTAAGAGTTTA	TTAGAAAAGGTTCTACTCTCCTCCTAGAAACGCATATGTGTCCTATTCAATTAACCAATACTATTCCAGTGACATCTATGCGGATCCCCGGGTTAATTAA	CAGGTACACACGAGGAAAATGAGAAAGCCCTTTTCTTACTCTACCAGCAATTAGAAATGGAAAAAGATCGTCGTTCTCATCGGATCCCCGGGTTAATTAA	CAAGTCCAAAAAAATCTAGCAAACAAGAGAGAATACCTTGGATGCAAAACCAAAGTACGAAGGCAAGTACTAAGAGTTTAGAATTCGAGCTCGTTTAAAC	0		0		0
SPCC757.10	vph2	III	68531	69235	+	GACTTCATAGCATTATTACTTACCCTTCTACTTTTTTAATACCTTCGAAATTGTCAAATTGACTCATTATTGCAAAAATG	ATGACCCTGTTCTACAGTCAAATGAGCAGCTAGCTATAGAACTGGGAGCCATTCCATCTTTGAAGGAAAAAAAGAACCAA	ACAACCTATAAAAATCATCTACAGGAAAACATCAAAGGTACTTTCGTTAATAAAACATCTAAAAATTAAGAATATAATTA	GACTTCATAGCATTATTACTTACCCTTCTACTTTTTTAATACCTTCGAAATTGTCAAATTGACTCATTATTGCAAAAATGCGGATCCCCGGGTTAATTAA	ATGACCCTGTTCTACAGTCAAATGAGCAGCTAGCTATAGAACTGGGAGCCATTCCATCTTTGAAGGAAAAAAAGAACCAACGGATCCCCGGGTTAATTAA	ACAACCTATAAAAATCATCTACAGGAAAACATCAAAGGTACTTTCGTTAATAAAACATCTAAAAATTAAGAATATAATTAGAATTCGAGCTCGTTTAAAC	1	SPCC757.11c	0		0
SPCC757.11c	SPCC757.11c	III	69641	71056	-	GTTCCTTCTATACCTTATTCCACAGGCCAGTTTTCGTAGTAGAGCAGGTTTTTGAATGGATCCATTGAGTCTATATTATG	TATGCTTAATATTAAACGTTATGTCTGTGCTTGCACTATTGATTATATGGAAGAAACTTAAGGTCAAGTTGCGCCTTGCA	AATCAACCCCCCCTTGTAAAAAAATTAAAAAAAAAAAAAAAAATAGAGAGCAACCTAACCATTGAGTTACCAGTGAATTA	GTTCCTTCTATACCTTATTCCACAGGCCAGTTTTCGTAGTAGAGCAGGTTTTTGAATGGATCCATTGAGTCTATATTATGCGGATCCCCGGGTTAATTAA	TATGCTTAATATTAAACGTTATGTCTGTGCTTGCACTATTGATTATATGGAAGAAACTTAAGGTCAAGTTGCGCCTTGCACGGATCCCCGGGTTAATTAA	AATCAACCCCCCCTTGTAAAAAAATTAAAAAAAAAAAAAAAAATAGAGAGCAACCTAACCATTGAGTTACCAGTGAATTAGAATTCGAGCTCGTTTAAAC	0		0		0
SPCC757.12	SPCC757.12	III	73483	75360	+	CAGATTATTCTTTTTTAATTTGAATTCTCCCTTTCTCTCTCTCTATTTCAATCACTTCCAGAAAAATTAGCAGAAGTATG	GCAGTATTGAAAGTTCTGCTAATGCTGTTCGTGTATCTATCCTTGGCGTTGCAGCATTCATTGCTATCGTTCTATTCATT	GCGAATACGAAAGTTTAAGCATGCGTTGAGATTATTAAAGATGCAAAAGATAGATTTCCATAAAATTATTTTTTTAACTA	CAGATTATTCTTTTTTAATTTGAATTCTCCCTTTCTCTCTCTCTATTTCAATCACTTCCAGAAAAATTAGCAGAAGTATGCGGATCCCCGGGTTAATTAA	GCAGTATTGAAAGTTCTGCTAATGCTGTTCGTGTATCTATCCTTGGCGTTGCAGCATTCATTGCTATCGTTCTATTCATTCGGATCCCCGGGTTAATTAA	GCGAATACGAAAGTTTAAGCATGCGTTGAGATTATTAAAGATGCAAAAGATAGATTTCCATAAAATTATTTTTTTAACTAGAATTCGAGCTCGTTTAAAC	0		0		0
SPCC757.13	SPCC757.13	III	78044	79612	+	AAATACTTCCTCATTTTCATTATCTTTTTCTACCTTGATTCATCGATTCCCTCTCTACTTTATACATTGTTTTAATTATG	CTTCTTTGGGAGAGTCAATTAAGAATGAAGAGTTTATGGATCTCACAGATCGTCAACAACCCAAATTTCGTTATAGATGG	AGGCAGAGTAAGGATCATTCATTAACGAGATATTAAAATGACAACAATACTTCCTCTTTGTTGCGAGAGAAACTGTATTA	AAATACTTCCTCATTTTCATTATCTTTTTCTACCTTGATTCATCGATTCCCTCTCTACTTTATACATTGTTTTAATTATGCGGATCCCCGGGTTAATTAA	CTTCTTTGGGAGAGTCAATTAAGAATGAAGAGTTTATGGATCTCACAGATCGTCAACAACCCAAATTTCGTTATAGATGGCGGATCCCCGGGTTAATTAA	AGGCAGAGTAAGGATCATTCATTAACGAGATATTAAAATGACAACAATACTTCCTCTTTGTTGCGAGAGAAACTGTATTAGAATTCGAGCTCGTTTAAAC	0		0		1	SPNCRNA.1101
SPCC613.01	SPCC613.01	III	80547	82040	+	ACTGGCGAAATTTAGTAACATCAAGAGCATTGAAGTTGAATCGAGTATTTCGAGGAAAAGCAAAAATATCTGTAAAAATG	TTGCTATGAATTTGGGTATTGCCTTACTGGTTTTTATTCAGCTCCTCTACTTATGGACCTTTATTAAAACCAAGACTGGT	CATACATAATACGATCCACAAAAGAACGGATGAAAATTAAGAATTTTTTTATTTCCCAAATTTTCGTTAAAACTCTTTTA	ACTGGCGAAATTTAGTAACATCAAGAGCATTGAAGTTGAATCGAGTATTTCGAGGAAAAGCAAAAATATCTGTAAAAATGCGGATCCCCGGGTTAATTAA	TTGCTATGAATTTGGGTATTGCCTTACTGGTTTTTATTCAGCTCCTCTACTTATGGACCTTTATTAAAACCAAGACTGGTCGGATCCCCGGGTTAATTAA	CATACATAATACGATCCACAAAAGAACGGATGAAAATTAAGAATTTTTTTATTTCCCAAATTTTCGTTAAAACTCTTTTAGAATTCGAGCTCGTTTAAAC	0		0		0
SPCC613.02	SPCC613.02	III	82860	84353	+	ATTTACTGTAATCAGGTCGCAAATTTTGCTTTAATCAAGCAATCGTTTCGTTGGAAGAGGAAATTTTTTGGACAAAAATG	TCGCATTAAATTTGGGTATTGCTGTACTGGTGTTTATTCAATTGTTGTTCTTGTGGAATAGCATCAAGACTAAGACTGGC	TCCTTGCTTCAACTAAGGTTTGTTCACAAACAAATGTTTGTGAAATTTTTTATTCTCAACATTTCAGCCAAAAGTACTTA	ATTTACTGTAATCAGGTCGCAAATTTTGCTTTAATCAAGCAATCGTTTCGTTGGAAGAGGAAATTTTTTGGACAAAAATGCGGATCCCCGGGTTAATTAA	TCGCATTAAATTTGGGTATTGCTGTACTGGTGTTTATTCAATTGTTGTTCTTGTGGAATAGCATCAAGACTAAGACTGGCCGGATCCCCGGGTTAATTAA	TCCTTGCTTCAACTAAGGTTTGTTCACAAACAAATGTTTGTGAAATTTTTTATTCTCAACATTTCAGCCAAAAGTACTTAGAATTCGAGCTCGTTTAAAC	0		0		0
SPCC613.03	SPCC613.03	III	85363	85932	+	TATGGCTGGGCTGTCTATTTCGGCTCGAAGAACTTGACCGCAGCGCACATCAACTACACCTTGAGGCAATTCAAAATATG	GTGATAAGAAACCTGAGGAACGACGCAAACATTTTGTAAAATACAATAATATCCCTGACAAGTATCGTCGTGTGAGCATT	TCCAAAAATAAACGGAAAAATAAAAATAAAAATAAAACGTCCCAAGGAGAAGCAAGTAAATCTATCAATGGGAAAATTTA	TATGGCTGGGCTGTCTATTTCGGCTCGAAGAACTTGACCGCAGCGCACATCAACTACACCTTGAGGCAATTCAAAATATGCGGATCCCCGGGTTAATTAA	GTGATAAGAAACCTGAGGAACGACGCAAACATTTTGTAAAATACAATAATATCCCTGACAAGTATCGTCGTGTGAGCATTCGGATCCCCGGGTTAATTAA	TCCAAAAATAAACGGAAAAATAAAAATAAAAATAAAACGTCCCAAGGAGAAGCAAGTAAATCTATCAATGGGAAAATTTAGAATTCGAGCTCGTTTAAAC	0		0		0
SPCC613.04c	rng3	III	86370	88610	-	ATTACTTGTATGCCCCCGTTAATTGTTTCTTCCATTATCATAAACCTTTTCTATTCTGGTGCATAGACAAAAGTGAAATG	ATATTACTAAGCAAGCTGCACTTAAAGAGCTTCAACATGAAGCTCTCGTTATGATCGACTCTAGACTTCAAGGAAGCAAA	GTTCCATTCATTACTATATTAATATCATTTATTCGTTAAACCGATATCATTAAAAATGGAAAATTAAAGAAATCAATTCA	ATTACTTGTATGCCCCCGTTAATTGTTTCTTCCATTATCATAAACCTTTTCTATTCTGGTGCATAGACAAAAGTGAAATGCGGATCCCCGGGTTAATTAA	ATATTACTAAGCAAGCTGCACTTAAAGAGCTTCAACATGAAGCTCTCGTTATGATCGACTCTAGACTTCAAGGAAGCAAACGGATCCCCGGGTTAATTAA	GTTCCATTCATTACTATATTAATATCATTTATTCGTTAAACCGATATCATTAAAAATGGAAAATTAAAGAAATCAATTCAGAATTCGAGCTCGTTTAAAC	1	SPCC613.03	0		0
SPCC613.05c	rpl35	III	88905	89557	-	CTGCTTTTCTTTGGTGGAAACTTTAGTAGGAAGCAACAGTGTCGCTGAGTTTACTCTTGACCAACGACGACGACGAGATG	CCTATGAGCAAAGCCGCAAGACTCTTAAGCAAATTAAGAAGGAGCGCTACTTCCCCCTTCGCAAGTATGCTCTTAAGGCC	CTAGGACACTACAAATGAGATTTTTAATTAATTAAGCAAGGTAAAAATGGCAAGTTTTATTTAGCTACAAAAACATTTTA	CTGCTTTTCTTTGGTGGAAACTTTAGTAGGAAGCAACAGTGTCGCTGAGTTTACTCTTGACCAACGACGACGACGAGATGCGGATCCCCGGGTTAATTAA	CCTATGAGCAAAGCCGCAAGACTCTTAAGCAAATTAAGAAGGAGCGCTACTTCCCCCTTCGCAAGTATGCTCTTAAGGCCCGGATCCCCGGGTTAATTAA	CTAGGACACTACAAATGAGATTTTTAATTAATTAAGCAAGGTAAAAATGGCAAGTTTTATTTAGCTACAAAAACATTTTAGAATTCGAGCTCGTTTAAAC	0		0		0
SPCC613.06	rpl902	III	89780	90349	+	TTTTATGAATAGACAACTGAAGCCAGACAAACAACCTGCCGAACGCCGTACGTTAGAAAAAATCAAACAACAGCAACATG	GCAATGTCCGCAACAAGGATATCCGTAAGTTCTTGGATGGTATCTATGTTTCTGAACGTGGTAACATCGAGGAGTTGGAA	TCACCACAGCGTTCGGACCTTTTAGCTTGTCTGAAATCGCCAACAAACCATTTTCATTCATTTTGCATGTGATACATCTA	TTTTATGAATAGACAACTGAAGCCAGACAAACAACCTGCCGAACGCCGTACGTTAGAAAAAATCAAACAACAGCAACATGCGGATCCCCGGGTTAATTAA	GCAATGTCCGCAACAAGGATATCCGTAAGTTCTTGGATGGTATCTATGTTTCTGAACGTGGTAACATCGAGGAGTTGGAACGGATCCCCGGGTTAATTAA	TCACCACAGCGTTCGGACCTTTTAGCTTGTCTGAAATCGCCAACAAACCATTTTCATTCATTTTGCATGTGATACATCTAGAATTCGAGCTCGTTTAAAC	0		0		1	SPNCRNA.1103
SPCC613.07	SPCC613.07	III	91686	92723	+	AGCTATTTTCCAATGAATTTCTTCTGCTGAGCATTTACTAATTTTCATCTAACACCTCCAATGTTCGTTTTTAAACCATG	GAAAGAACTCCGATGGCTCTGAAGCTTCCTATTCTTTACCTCCTCTTTTCGGTTCTTACTTCCAAAAGCAGGGACAATAC	TTGATTTACATTAATAAAAATACCCGATATTTCCTTTTTAAAAAATGCTATTAGATCGACAACAAAACAACCATAACTCA	AGCTATTTTCCAATGAATTTCTTCTGCTGAGCATTTACTAATTTTCATCTAACACCTCCAATGTTCGTTTTTAAACCATGCGGATCCCCGGGTTAATTAA	GAAAGAACTCCGATGGCTCTGAAGCTTCCTATTCTTTACCTCCTCTTTTCGGTTCTTACTTCCAAAAGCAGGGACAATACCGGATCCCCGGGTTAATTAA	TTGATTTACATTAATAAAAATACCCGATATTTCCTTTTTAAAAAATGCTATTAGATCGACAACAAAACAACCATAACTCAGAATTCGAGCTCGTTTAAAC	0		0		1	SPNCRNA.1104
SPCC613.08	SPCC613.08	III	93146	94169	+	TACCTTGTTTAGCATACGTTGTAAATTTCTTGGTGTGCTTCGTACTTTTTACCAACATTAAATTGGACGTCCGAAAGATG	AGCCCCAGGGAGAGCTGTTGCTTATGACAAATGAGGATTTCAAAAATTTGGTTCCCAAGCTGATGGAAATTTACAGCGCT	AATTTGCTATTTTCACTTAACCACAACCTAATTCCTAACCTGTATTGTCTCCGAAATGTATTTTTTAGATATTAGCCTCA	TACCTTGTTTAGCATACGTTGTAAATTTCTTGGTGTGCTTCGTACTTTTTACCAACATTAAATTGGACGTCCGAAAGATGCGGATCCCCGGGTTAATTAA	AGCCCCAGGGAGAGCTGTTGCTTATGACAAATGAGGATTTCAAAAATTTGGTTCCCAAGCTGATGGAAATTTACAGCGCTCGGATCCCCGGGTTAATTAA	AATTTGCTATTTTCACTTAACCACAACCTAATTCCTAACCTGTATTGTCTCCGAAATGTATTTTTTAGATATTAGCCTCAGAATTCGAGCTCGTTTAAAC	0		0		1	SPNCRNA.1104
SPCC613.09	sen54	III	94731	96031	+	TTCAACTTACAAAGTGCATATCTGTCTTCTTCTTAAAGTCGCTTCTAACGACACTTCTTTGGAATTATAGTATTTCTATG	TTGAAGAAAAAGTTTATACAGACTTCTCTAAAAAGGGATCTAAAAGGAAAAGGGTGAGTAAAAAATTTCAACAATTGGTC	AAGATTAGCTAATAGTAAATTCAAGATATGTCACCGAACTTTTTTTTCTCTCCTTTTTTCCGCGAGAACATATTATTTTA	TTCAACTTACAAAGTGCATATCTGTCTTCTTCTTAAAGTCGCTTCTAACGACACTTCTTTGGAATTATAGTATTTCTATGCGGATCCCCGGGTTAATTAA	TTGAAGAAAAAGTTTATACAGACTTCTCTAAAAAGGGATCTAAAAGGAAAAGGGTGAGTAAAAAATTTCAACAATTGGTCCGGATCCCCGGGTTAATTAA	AAGATTAGCTAATAGTAAATTCAAGATATGTCACCGAACTTTTTTTTCTCTCCTTTTTTCCGCGAGAACATATTATTTTAGAATTCGAGCTCGTTTAAAC	0		0		0
SPCC613.10	qcr2	III	96721	98001	+	CTCCCACCTCTGTTGCAAGCAGCGTAATTTAGTAAACACCGATTAAAAACTTTTTCGAAAAGTCCTAAATAGGTAATATG	TGGTTTCATCTTTATTAGCCAAACCTGCTAGTACAGTTGCTGTGGGTAACCTTGACGTGCTCCCTTACTACGATGAGCTT	TCATCCTAAGCTTATGGTGTATAAAAAGTTTTCAAAGAAAGATTTTCGATAAAAAAAAAGATTTGTAGAGAAGTATCCTA	CTCCCACCTCTGTTGCAAGCAGCGTAATTTAGTAAACACCGATTAAAAACTTTTTCGAAAAGTCCTAAATAGGTAATATGCGGATCCCCGGGTTAATTAA	TGGTTTCATCTTTATTAGCCAAACCTGCTAGTACAGTTGCTGTGGGTAACCTTGACGTGCTCCCTTACTACGATGAGCTTCGGATCCCCGGGTTAATTAA	TCATCCTAAGCTTATGGTGTATAAAAAGTTTTCAAAGAAAGATTTTCGATAAAAAAAAAGATTTGTAGAGAAGTATCCTAGAATTCGAGCTCGTTTAAAC	0		0		0
SPCC613.11c	meu23	III	98721	99485	-	TGTACCACTACACTTGGCTGCACCCAGCTTGCTATTCGCGTTACTACTAAACAATATTAATTTGTAAACAATAAATTATG	GGATGAAGAAGAAACTTGCTAGCGCGGTCGGCCTATCGGCAGAGTATGACAGAGAGTATCCTTTTTCTGGATTTCCTAAT	ATATAATAATACACGTGAATAAATAGTAAAAAAATATAAGCGATTAATTTTCGTCGAGTACTTTTCTGCCAGAATCGCTA	TGTACCACTACACTTGGCTGCACCCAGCTTGCTATTCGCGTTACTACTAAACAATATTAATTTGTAAACAATAAATTATGCGGATCCCCGGGTTAATTAA	GGATGAAGAAGAAACTTGCTAGCGCGGTCGGCCTATCGGCAGAGTATGACAGAGAGTATCCTTTTTCTGGATTTCCTAATCGGATCCCCGGGTTAATTAA	ATATAATAATACACGTGAATAAATAGTAAAAAAATATAAGCGATTAATTTTCGTCGAGTACTTTTCTGCCAGAATCGCTAGAATTCGAGCTCGTTTAAAC	0		0		0
SPCC613.12c	raf1	III	100255	102171	-	TAAACTAGTGAACTTGCACACTGAAGGATTAAAAGTAAAAAGCCCAATAATTTCTCAAACAATTTCCTATTTATGGCATG	ACGTCAATATGTACAGTTTGGGGAATGACAATGGTAATAAATTCGGAGAGTTTCGTATTATAGAAAATCGACTTTTAACC	TAAAGAAAATTTTTCTTAGCGCGAATCTCCATTGACTGATCATCTTTACATATACCTTTTCGTATTTAAACCTCAATTCA	TAAACTAGTGAACTTGCACACTGAAGGATTAAAAGTAAAAAGCCCAATAATTTCTCAAACAATTTCCTATTTATGGCATGCGGATCCCCGGGTTAATTAA	ACGTCAATATGTACAGTTTGGGGAATGACAATGGTAATAAATTCGGAGAGTTTCGTATTATAGAAAATCGACTTTTAACCCGGATCCCCGGGTTAATTAA	TAAAGAAAATTTTTCTTAGCGCGAATCTCCATTGACTGATCATCTTTACATATACCTTTTCGTATTTAAACCTCAATTCAGAATTCGAGCTCGTTTAAAC	0		0		1	SPNCRNA.1105
SPCC330.01c	rhp16	III	102685	105576	-	GATAAGGTGGAAGTGTGGTTGAGTTTAATTAAATCGCTTCAGATCGCGTGGCAACTTGTCTCATACCAACCACTACTATG	TGATACATGCAACCATAGATCAAGACGAAAAGGCTTTGAACCAGCTTTCTGTCGAGGATATGCAATTCTTGTTCTCAAAT	AAAATGCAAAGGGAGATATGGCAGGTATATAAAAAGGAAACGGCCAAAATTTGGGCTAATTTTAAAAAAACAAAATTCTA	GATAAGGTGGAAGTGTGGTTGAGTTTAATTAAATCGCTTCAGATCGCGTGGCAACTTGTCTCATACCAACCACTACTATGCGGATCCCCGGGTTAATTAA	TGATACATGCAACCATAGATCAAGACGAAAAGGCTTTGAACCAGCTTTCTGTCGAGGATATGCAATTCTTGTTCTCAAATCGGATCCCCGGGTTAATTAA	AAAATGCAAAGGGAGATATGGCAGGTATATAAAAAGGAAACGGCCAAAATTTGGGCTAATTTTAAAAAAACAAAATTCTAGAATTCGAGCTCGTTTAAAC	1	SPCC330.02	0		1	SPNCRNA.1105
SPCC330.02	rhp7	III	105680	107419	+	CCACGCGATCTGAAGCGATTTAATTAAACTCAACCACACTTCCACCTTATCCTCAGCATACTAAGGATTTCTTTAAAATG	TTGAGAAGCTTTTGGTATGGGGAGATAATCATGTCCTGATGCCCTCAAATCGGTTACTTCTGATAGGGCGTGAAGTTCAA	TTTTCAAAAGAATAATTACAGGTCCAATTCAACAACCAAAACCTTTGATAAAATTGAAAAAGAAAGTATTTCCATCCTTA	CCACGCGATCTGAAGCGATTTAATTAAACTCAACCACACTTCCACCTTATCCTCAGCATACTAAGGATTTCTTTAAAATGCGGATCCCCGGGTTAATTAA	TTGAGAAGCTTTTGGTATGGGGAGATAATCATGTCCTGATGCCCTCAAATCGGTTACTTCTGATAGGGCGTGAAGTTCAACGGATCCCCGGGTTAATTAA	TTTTCAAAAGAATAATTACAGGTCCAATTCAACAACCAAAACCTTTGATAAAATTGAAAAAGAAAGTATTTCCATCCTTAGAATTCGAGCTCGTTTAAAC	1	SPCC330.01c	0		0
SPCC330.03c	SPCC330.03c	III	109871	110502	-	AAGTATCCATTATCAACTTATAAGTGTGAAAATATCAAGCAACTACGAATTTATCTTTTCCCTCTTTAAAACACTCAATG	TTAACAACTATATAGTTAAACATCATGATTGGGTTAATGAAGAAGAGTTGTTAAAGACCTCTTTTGTTGGTTACTTGGTG	CCACAAAGATACATATTGTTCCACTTTGCTATGTTTTCAAAGGGTATAGGGAATTTCGTTGGCAATTGACTTCTTGTTTA	AAGTATCCATTATCAACTTATAAGTGTGAAAATATCAAGCAACTACGAATTTATCTTTTCCCTCTTTAAAACACTCAATGCGGATCCCCGGGTTAATTAA	TTAACAACTATATAGTTAAACATCATGATTGGGTTAATGAAGAAGAGTTGTTAAAGACCTCTTTTGTTGGTTACTTGGTGCGGATCCCCGGGTTAATTAA	CCACAAAGATACATATTGTTCCACTTTGCTATGTTTTCAAAGGGTATAGGGAATTTCGTTGGCAATTGACTTCTTGTTTAGAATTCGAGCTCGTTTAAAC	0		0		0
SPCC330.19c	SPCC330.19c	III	108005	108337	-	TTTCACAGGTTTGAAGATAGCCTCTTTCAAGATGTATATTAATCAAGAGGAAGATAATCGCATATCTTTAATGGAGAATG	AATCGACTTGCATAACCAGTGTTTTCAATTGTTTGATTTTTCATATGCCCAACTTGTCGGGCGATTGGAATATTACAGTT	GTTTACTGCTGCTCGGAAACGCAAAGCTCATCAAACAAACATAAATATTTATCCTTTTTAAACTGCAAACATTCTTTTCA	TTTCACAGGTTTGAAGATAGCCTCTTTCAAGATGTATATTAATCAAGAGGAAGATAATCGCATATCTTTAATGGAGAATGCGGATCCCCGGGTTAATTAA	AATCGACTTGCATAACCAGTGTTTTCAATTGTTTGATTTTTCATATGCCCAACTTGTCGGGCGATTGGAATATTACAGTTCGGATCCCCGGGTTAATTAA	GTTTACTGCTGCTCGGAAACGCAAAGCTCATCAAACAAACATAAATATTTATCCTTTTTAAACTGCAAACATTCTTTTCAGAATTCGAGCTCGTTTAAAC	0		0		1	SPNCRNA.1106
SPCC330.04c	mug135	III	112305	113378	-	TGACAATTACCATTGCTAAACTGTACCTTGTCGTACTACCACGTTTTGACGTTATAAAGCAGAAAATATTATTAACTATG	AAAGACAACTTGCCAAGGCCGTAGGGTTGACGGCGGCTTACGACGAAAGCTACACTTTCAGCCCATTTTCCTCTAGCGAA	TCCCGATCACTCAATCAAGTCTGTCTTCAAGGAGAAATTAAAAATAATTATGGACCGACTTATGAGTAAAACTCTGTTTA	TGACAATTACCATTGCTAAACTGTACCTTGTCGTACTACCACGTTTTGACGTTATAAAGCAGAAAATATTATTAACTATGCGGATCCCCGGGTTAATTAA	AAAGACAACTTGCCAAGGCCGTAGGGTTGACGGCGGCTTACGACGAAAGCTACACTTTCAGCCCATTTTCCTCTAGCGAACGGATCCCCGGGTTAATTAA	TCCCGATCACTCAATCAAGTCTGTCTTCAAGGAGAAATTAAAAATAATTATGGACCGACTTATGAGTAAAACTCTGTTTAGAATTCGAGCTCGTTTAAAC	0		0		2	SPNCRNA.1108;SPNCRNA.1109
SPCC330.05c	ura4	III	115781	116575	-	CGTGTTTTCTTACCGTATTGTCCTACCAAGAACCTCTTTTTTGCTTGGATCGAAATTAAAGGTTTAAAAGCAAAGTTATG	CTGGTCGTAATCCTGTTGTCGAAGCCAAGAGATATAGAGAAGCTGGTTGGAAGGCATATCAGCAAAGACTTTCTCAGCAT	ACGCCTAGGAAAACAAACGCAAACAAGGCATCGACTTTTTCAATAACCAACCAAAAAAATTTTACATTAGTCTTTTTTTA	CGTGTTTTCTTACCGTATTGTCCTACCAAGAACCTCTTTTTTGCTTGGATCGAAATTAAAGGTTTAAAAGCAAAGTTATGCGGATCCCCGGGTTAATTAA	CTGGTCGTAATCCTGTTGTCGAAGCCAAGAGATATAGAGAAGCTGGTTGGAAGGCATATCAGCAAAGACTTTCTCAGCATCGGATCCCCGGGTTAATTAA	ACGCCTAGGAAAACAAACGCAAACAAGGCATCGACTTTTTCAATAACCAACCAAAAAAATTTTACATTAGTCTTTTTTTAGAATTCGAGCTCGTTTAAAC	0		0		0
SPCC330.06c	SPCC330.06c	III	118423	118893	-	TTTGAATACGCCGTTACTCCTAAAGATTTTATACCACTTGCTTTAACTTTTACACAAATTTATTACTACTATTAAAAATG	GCAAGGTTGTCAAGGTTTTCATTGAGAACGAGGTCACCGATGTTGATATTTCCTCCGCTGACAAGGTCCTTAGCTCTCTT	CTTTTTGATTCTAAGTTTCGTTCATTAAAGGAAAAAAACATTCCCATCAAAACAATTAGTACAACAGTTCATCAGATTTA	TTTGAATACGCCGTTACTCCTAAAGATTTTATACCACTTGCTTTAACTTTTACACAAATTTATTACTACTATTAAAAATGCGGATCCCCGGGTTAATTAA	GCAAGGTTGTCAAGGTTTTCATTGAGAACGAGGTCACCGATGTTGATATTTCCTCCGCTGACAAGGTCCTTAGCTCTCTTCGGATCCCCGGGTTAATTAA	CTTTTTGATTCTAAGTTTCGTTCATTAAAGGAAAAAAACATTCCCATCAAAACAATTAGTACAACAGTTCATCAGATTTAGAATTCGAGCTCGTTTAAAC	0		0		0
SPCC330.20	tam14	III	114921	115256	+	CATATCTTTCCACACTTGCTCTGTACACGTATTCTTTCCCTCTTATCATTCCTGTTTTTCTTTTTTAATAAACCAACATG	GCATCTTAGTGTTTTTTATTCTTCTCATGTCAGGAGGAATTATTTTGGGAATACTTAGATTTCTTTTGACGTTTTTTTCT	ACTAGTATACTTTTTCTCGGAGTATAATACACAATATCGGTGCAAATAGGTTTTAAAATTGCTCCAATCACATGTTCTTA	CATATCTTTCCACACTTGCTCTGTACACGTATTCTTTCCCTCTTATCATTCCTGTTTTTCTTTTTTAATAAACCAACATGCGGATCCCCGGGTTAATTAA	GCATCTTAGTGTTTTTTATTCTTCTCATGTCAGGAGGAATTATTTTGGGAATACTTAGATTTCTTTTGACGTTTTTTTCTCGGATCCCCGGGTTAATTAA	ACTAGTATACTTTTTCTCGGAGTATAATACACAATATCGGTGCAAATAGGTTTTAAAATTGCTCCAATCACATGTTCTTAGAATTCGAGCTCGTTTAAAC	0		0		0
SPCC330.21	new25	III	117578	117847	-	TTTAAATTTTCAAAATCTCCTTTTTAATAACAGTTTTCATTTTTGGGTTCTTTTTACTCATTTGTATTTCATCTTCGATG	CTAGCGGATCTCATGAAGAATTGGTTATCCGTGTGCAAAATCATCTTCGTACCGCCTCTAAAAAAGTTGATGCCAGACCG	GGCATTCCTCAATAATGACACTCACTCATTATGTAAGCATCGAAAACATATTAAAATCTATACAAGCTGTTTTGTCATTA	TTTAAATTTTCAAAATCTCCTTTTTAATAACAGTTTTCATTTTTGGGTTCTTTTTACTCATTTGTATTTCATCTTCGATGCGGATCCCCGGGTTAATTAA	CTAGCGGATCTCATGAAGAATTGGTTATCCGTGTGCAAAATCATCTTCGTACCGCCTCTAAAAAAGTTGATGCCAGACCGCGGATCCCCGGGTTAATTAA	GGCATTCCTCAATAATGACACTCACTCATTATGTAAGCATCGAAAACATATTAAAATCTATACAAGCTGTTTTGTCATTAGAATTCGAGCTCGTTTAAAC	0		0		0
SPCC330.07c	SPCC330.07c	III	120913	122415	-	TAGGCTTCATCGGCATAAAACTCCTTGAATCGCTTATCTACCAAAAAAATTTTTGATTATCTAGGAGTATTCCACAAATG	TTTCGCTTTGCCTAGGATTAGCAGCAGTTGTATACATGCAATTAATCTTTATGTGGGGATCCTTGAAATGCAAAACACAT	AAAAAAAAAAATTAGCTTTTCTAAATAAAAATTGTCGATCGCTCACCAGCATTTATAATCATGGCTAGGATCTTTGCTTA	TAGGCTTCATCGGCATAAAACTCCTTGAATCGCTTATCTACCAAAAAAATTTTTGATTATCTAGGAGTATTCCACAAATGCGGATCCCCGGGTTAATTAA	TTTCGCTTTGCCTAGGATTAGCAGCAGTTGTATACATGCAATTAATCTTTATGTGGGGATCCTTGAAATGCAAAACACATCGGATCCCCGGGTTAATTAA	AAAAAAAAAAATTAGCTTTTCTAAATAAAAATTGTCGATCGCTCACCAGCATTTATAATCATGGCTAGGATCTTTGCTTAGAATTCGAGCTCGTTTAAAC	0		0		0
SPCC330.08	alg11	III	124563	125978	+	TTCTTTTACTTTTCTCATTTTTATCTCGTTTCAGCTTTTAACTGATTTGCTTACATCTGTATTTTGTAGCGTGCCAAATG	CTCGTTTTGGCGAACACGTTTTTATGCGCGATTTTGGAAATGTGTTTGCCAAACTCCTTCGTGAAGATTACAGTCGTACC	ACAAATAAGTAGAAACGAAAGGATTTAAAAAAAAATGCCTCATCTTTCATGAATTAAACAGTATAGACAACAACATATTA	TTCTTTTACTTTTCTCATTTTTATCTCGTTTCAGCTTTTAACTGATTTGCTTACATCTGTATTTTGTAGCGTGCCAAATGCGGATCCCCGGGTTAATTAA	CTCGTTTTGGCGAACACGTTTTTATGCGCGATTTTGGAAATGTGTTTGCCAAACTCCTTCGTGAAGATTACAGTCGTACCCGGATCCCCGGGTTAATTAA	ACAAATAAGTAGAAACGAAAGGATTTAAAAAAAAATGCCTCATCTTTCATGAATTAAACAGTATAGACAACAACATATTAGAATTCGAGCTCGTTTAAAC	0		0		0
SPCC330.09	SPCC330.09	III	127294	129198	+	CCGCTTCTTTTTTAAGAAGAAAATATAGGGGAGATTATAATCAAGAAATTGATTTTTTCCGAGTTGAATTCAACGGAATG	ACGAGGATTCAACGTCTGGCAAAAAGAAACAAGTTACTCAAGGTCGACGTTCAGCTAGCAAAAACGTTTTCCGAAACATG	TGTATGCACGCCTGCAAATGTTTCTATATCCGCCAAGTAGTGGTAAACACAAATTTGACAGTTCTACCGTGCTTTGGTTA	CCGCTTCTTTTTTAAGAAGAAAATATAGGGGAGATTATAATCAAGAAATTGATTTTTTCCGAGTTGAATTCAACGGAATGCGGATCCCCGGGTTAATTAA	ACGAGGATTCAACGTCTGGCAAAAAGAAACAAGTTACTCAAGGTCGACGTTCAGCTAGCAAAAACGTTTTCCGAAACATGCGGATCCCCGGGTTAATTAA	TGTATGCACGCCTGCAAATGTTTCTATATCCGCCAAGTAGTGGTAAACACAAATTTGACAGTTCTACCGTGCTTTGGTTAGAATTCGAGCTCGTTTAAAC	0		0		0
SPCC320.14	SPCC320.14	III	139222	140193	-	TTTGCATTTTAAGACTGAATAGTTTACAGAATAAAAGGATATTTTCACTCTTTTTAAATTTTTAAAAAACTACGACAATG	AGCTAAAGAATAAACGAATTGGTATCATTATAAGTGGAGGAAACGTAGACATTGAGCGTTATGCCCATTTCTTATCACAG	AGCAGCATGTAAGCATCACGAAAAGTAAGAGCAGTTAAATAACGGTTTTTATTTGATCAAAAAGATGATAATTATGATTA	TTTGCATTTTAAGACTGAATAGTTTACAGAATAAAAGGATATTTTCACTCTTTTTAAATTTTTAAAAAACTACGACAATGCGGATCCCCGGGTTAATTAA	AGCTAAAGAATAAACGAATTGGTATCATTATAAGTGGAGGAAACGTAGACATTGAGCGTTATGCCCATTTCTTATCACAGCGGATCCCCGGGTTAATTAA	AGCAGCATGTAAGCATCACGAAAAGTAAGAGCAGTTAAATAACGGTTTTTATTTGATCAAAAAGATGATAATTATGATTAGAATTCGAGCTCGTTTAAAC	0		0		0
SPCC330.10	pcm1	III	129931	131013	+	ATCATATGATGGAAAGATCGTTAACCTTTGAAAGAAACTATTCTCATTTATTTATAATAATATTTATAATAAGAGATATG	AAGGACACCGTGGAATTGGTGGACAGGAAAAAGAAGCAGCAGGATTTTATTTAGCATTTGCCTTTGAGAAGAGGGGAATT	TACTGATCTTTCGAGCGTGAAAGATCTTTCTACAATGCGGTCTGCACAGTGAATCAGTGGGATAAGGAAAGAAAAGACTA	ATCATATGATGGAAAGATCGTTAACCTTTGAAAGAAACTATTCTCATTTATTTATAATAATATTTATAATAAGAGATATGCGGATCCCCGGGTTAATTAA	AAGGACACCGTGGAATTGGTGGACAGGAAAAAGAAGCAGCAGGATTTTATTTAGCATTTGCCTTTGAGAAGAGGGGAATTCGGATCCCCGGGTTAATTAA	TACTGATCTTTCGAGCGTGAAAGATCTTTCTACAATGCGGTCTGCACAGTGAATCAGTGGGATAAGGAAAGAAAAGACTAGAATTCGAGCTCGTTTAAAC	0		0		0
SPCC330.11	btb1	III	131517	135560	+	AGAAAATTTCTTATGGAGTAATCGATTGATTAAATGATAAATTCACATTGCGCCCTTTTTTAGTCTCGATTGATTAAATG	AGTCCACTGCGGAGTTTAAATCTCTTCCTATTGATATACCAAGGACTACTCACAAGAAAGGAAAAGCACGTGCAGTCAAA	ACATATCTATTAAAGTATCTCTTCATAAGTTGAATAAATTAATGTCCTGAATTTTTTGTATATAGTCGTTGTTATGGTCA	AGAAAATTTCTTATGGAGTAATCGATTGATTAAATGATAAATTCACATTGCGCCCTTTTTTAGTCTCGATTGATTAAATGCGGATCCCCGGGTTAATTAA	AGTCCACTGCGGAGTTTAAATCTCTTCCTATTGATATACCAAGGACTACTCACAAGAAAGGAAAAGCACGTGCAGTCAAACGGATCCCCGGGTTAATTAA	ACATATCTATTAAAGTATCTCTTCATAAGTTGAATAAATTAATGTCCTGAATTTTTTGTATATAGTCGTTGTTATGGTCAGAATTCGAGCTCGTTTAAAC	0		0		0
SPCC330.12c	sdh3	III	135957	136499	-	ACACTGTACAACTATTGAATAAGTATTCTTTTAAAAATTTGAATTATCCCCCTTTTTTTTTGCGACCCAATTTGACCATG	TAAGTCTAAAGGGTGTCTATCGTACCGGTTATGCTGTTCTTGCCCTTTCCGTTTTGACCTCTGGCTATTTTGCGATGATT	GCTGCTTCGTAAATTCACTAGAGAAACCGTGACAAGCAATTACAAAACGAGCAAAGATAAGGTTTGTTTCCATTCACCTA	ACACTGTACAACTATTGAATAAGTATTCTTTTAAAAATTTGAATTATCCCCCTTTTTTTTTGCGACCCAATTTGACCATGCGGATCCCCGGGTTAATTAA	TAAGTCTAAAGGGTGTCTATCGTACCGGTTATGCTGTTCTTGCCCTTTCCGTTTTGACCTCTGGCTATTTTGCGATGATTCGGATCCCCGGGTTAATTAA	GCTGCTTCGTAAATTCACTAGAGAAACCGTGACAAGCAATTACAAAACGAGCAAAGATAAGGTTTGTTTCCATTCACCTAGAATTCGAGCTCGTTTAAAC	0		0		0
SPCC330.13	rpc37	III	137021	137749	+	TTTAACAGTACTTTTTGCAGGGAAAAAGGGTATAAAGATAATTTACGGAAAAGTTAATAGATAAAAAGACTTAAAGAATG	CAATATTGAAGCAATTAGAATGTCCCATCGAACATCAACCAAACGAGTGCGCTGCTGTTGATGAAGATTACTCCTTTATT	TGTCAATTTTATCTGTTTTGCAATGACTAAAAGCAGTTTTTACGTGAAGAAATATATACATAAACGCATTGATTAAACTA	TTTAACAGTACTTTTTGCAGGGAAAAAGGGTATAAAGATAATTTACGGAAAAGTTAATAGATAAAAAGACTTAAAGAATGCGGATCCCCGGGTTAATTAA	CAATATTGAAGCAATTAGAATGTCCCATCGAACATCAACCAAACGAGTGCGCTGCTGTTGATGAAGATTACTCCTTTATTCGGATCCCCGGGTTAATTAA	TGTCAATTTTATCTGTTTTGCAATGACTAAAAGCAGTTTTTACGTGAAGAAATATATACATAAACGCATTGATTAAACTAGAATTCGAGCTCGTTTAAAC	0		0		1	SPNCRNA.1112
SPCC330.14c	rpl2402	III	138096	138545	-	TTGTGACTATTTTTTGAAATACGACACAACACGATACACGAAAGTTTAGAGGAATCGACCACGAACTACTAGGAAAAATG	AGAAGGCCATCAAGGCCAAGTCTGCTGCCAGCTCTGCTCGTGGCCAAGCTATTAAGAATGCCAAGGTTGCTGCTCGTCGT	AAAAAAAAAACTCTACTTGTACAAGTATAGACTCCAATGATTAAACCAAAGCATCGAAACATCTCATTTATTTTTAACTA	TTGTGACTATTTTTTGAAATACGACACAACACGATACACGAAAGTTTAGAGGAATCGACCACGAACTACTAGGAAAAATGCGGATCCCCGGGTTAATTAA	AGAAGGCCATCAAGGCCAAGTCTGCTGCCAGCTCTGCTCGTGGCCAAGCTATTAAGAATGCCAAGGTTGCTGCTCGTCGTCGGATCCCCGGGTTAATTAA	AAAAAAAAAACTCTACTTGTACAAGTATAGACTCCAATGATTAAACCAAAGCATCGAAACATCTCATTTATTTTTAACTAGAATTCGAGCTCGTTTAAAC	0		0		0
SPCC320.09	hem15	III	149153	150472	-	CTGCTCCCGTATTGAACCATACTTCTCGGCTTGGAAATTATTTTAACAACACATTTTCCAAATTTTCTGTTAATAGAATG	ATTCTCGTCAATTTACCCAACGATGCCCAGGATGTACAAGCGAATCTTGTGCTGAACGTATTAATTTCTTTCAAGATTTT	TAAAACTTTAATATCATCGTTGGAAAATTAGGTAGTCCAAATTTGACAGTGAAATCAGCTGTGAATCATTTATAACATTA	CTGCTCCCGTATTGAACCATACTTCTCGGCTTGGAAATTATTTTAACAACACATTTTCCAAATTTTCTGTTAATAGAATGCGGATCCCCGGGTTAATTAA	ATTCTCGTCAATTTACCCAACGATGCCCAGGATGTACAAGCGAATCTTGTGCTGAACGTATTAATTTCTTTCAAGATTTTCGGATCCCCGGGTTAATTAA	TAAAACTTTAATATCATCGTTGGAAAATTAGGTAGTCCAAATTTGACAGTGAAATCAGCTGTGAATCATTTATAACATTAGAATTCGAGCTCGTTTAAAC	0		0		1	SPNCRNA.1113
SPCC320.10	srp72	III	146210	148128	-	CCTAAAGCTTTGGAAACACTCAGATTTACTCTATGTTAATAGTTCAAGCTGACTTGCCCACAGCAAACCACAACGAGATG	CTCAACGCTGGATTCCTAAACGGGATCGCACCAATGTCAAGATAAAGTCGAAGGGAAAAAGCATGCAAGGTGGTGTTGCA	TTTTTTTTGACATAGAGAAAAAGGTTACATCATTAATTTGAAGCTCACAAAATAATATTTTAAAGATCTATCAACAATTA	CCTAAAGCTTTGGAAACACTCAGATTTACTCTATGTTAATAGTTCAAGCTGACTTGCCCACAGCAAACCACAACGAGATGCGGATCCCCGGGTTAATTAA	CTCAACGCTGGATTCCTAAACGGGATCGCACCAATGTCAAGATAAAGTCGAAGGGAAAAAGCATGCAAGGTGGTGTTGCACGGATCCCCGGGTTAATTAA	TTTTTTTTGACATAGAGAAAAAGGTTACATCATTAATTTGAAGCTCACAAAATAATATTTTAAAGATCTATCAACAATTAGAATTCGAGCTCGTTTAAAC	0		0		0
SPCC320.11c	SPCC320.11c	III	144380	145237	+	CAGTAAACGTTTCTTTCTGTTCTTTACCTAAAACAAAAAAATCTTAAAAAAGGGTCTTTTTTATAGATACTGAAACAATG	GACGCCTTGAGCCTACAGCTATTGTTGCTTTCCATCAAGCAGATGTTGGTGAATATCTTCGTGATGAAGATACTCTTTTT	CTACAAAATCAAAAAAGGAGAATGTACGTGAAAGCAAGGCTAATTATATTTTTTAAGCAATGTTTTCCGTTCGTACTCTA	CAGTAAACGTTTCTTTCTGTTCTTTACCTAAAACAAAAAAATCTTAAAAAAGGGTCTTTTTTATAGATACTGAAACAATGCGGATCCCCGGGTTAATTAA	GACGCCTTGAGCCTACAGCTATTGTTGCTTTCCATCAAGCAGATGTTGGTGAATATCTTCGTGATGAAGATACTCTTTTTCGGATCCCCGGGTTAATTAA	CTACAAAATCAAAAAAGGAGAATGTACGTGAAAGCAAGGCTAATTATATTTTTTAAGCAATGTTTTCCGTTCGTACTCTAGAATTCGAGCTCGTTTAAAC	0		0		0
SPCC320.12	atp23	III	143220	143843	-	TTAGAGATATCGTTTGTTGTCTCCATAAACTCCTTTGAAGGCCTTTTTATAAGAATTAAGGAAACGTGCATTTAGATATG	TTGAAAAAAGTACGTTCGCTGTAGTTTTGTTCATTCATTTTTTTCTTCGTACTAACTATTCATTCTTTCGTCTAGTCTAT	ATGCTGTACGGGATATTATAAAATGGGAGGGGAAGGGAGTTGACATAATAACTATCTGACTTTTGTAAACTGGTATTTCA	TTAGAGATATCGTTTGTTGTCTCCATAAACTCCTTTGAAGGCCTTTTTATAAGAATTAAGGAAACGTGCATTTAGATATGCGGATCCCCGGGTTAATTAA	TTGAAAAAAGTACGTTCGCTGTAGTTTTGTTCATTCATTTTTTTCTTCGTACTAACTATTCATTCTTTCGTCTAGTCTATCGGATCCCCGGGTTAATTAA	ATGCTGTACGGGATATTATAAAATGGGAGGGGAAGGGAGTTGACATAATAACTATCTGACTTTTGTAAACTGGTATTTCAGAATTCGAGCTCGTTTAAAC	0		0		0
SPCC320.13c	ark1	III	141662	142729	+	CTCAAAATGTAAACAACAACGCTCCTACTTCTGGACGAACTTGTCAAAAGCCAACATCAGCGTTTTTTTACGAAATAATG	TGAGTTTGGAACAAGTTATGAGGCACCCTTGGATTGTAAAATATAAAGATTCATGGACTCGCAAAAGTTCTGAATCTTCC	TGAAACAAAAAGAAAGTAGTAATGCAAAAATGTAGTGAGAAGAAGGAAAAATTAAATAAAAAGTACCAAGATGGCGGTTA	CTCAAAATGTAAACAACAACGCTCCTACTTCTGGACGAACTTGTCAAAAGCCAACATCAGCGTTTTTTTACGAAATAATGCGGATCCCCGGGTTAATTAA	TGAGTTTGGAACAAGTTATGAGGCACCCTTGGATTGTAAAATATAAAGATTCATGGACTCGCAAAAGTTCTGAATCTTCCCGGATCCCCGGGTTAATTAA	TGAAACAAAAAGAAAGTAGTAATGCAAAAATGTAGTGAGAAGAAGGAAAAATTAAATAAAAAGTACCAAGATGGCGGTTAGAATTCGAGCTCGTTTAAAC	0		0		0
SPCC320.06	SPCC320.06	III	158577	159503	-	TTGAAGTGTAACGATTCCGCAAGTTCCTTTCTATTATCTAAAGAGAAATCGGCATTTGGTTGCTGTCGTGTGCCACGATG	TTTCTAAAAAACGGAAGCATTTGTCATTCAAAACTCTTTCCGAACTTTTAAACCATGACGAACTAACAAACATAAATCGT	TCACACTTTGGTTGCAAAATGTAGAATAAAATTTATAACGCAATAAAATTTAACGACGTCTTCCATTTAAAGTCGAATTA	TTGAAGTGTAACGATTCCGCAAGTTCCTTTCTATTATCTAAAGAGAAATCGGCATTTGGTTGCTGTCGTGTGCCACGATGCGGATCCCCGGGTTAATTAA	TTTCTAAAAAACGGAAGCATTTGTCATTCAAAACTCTTTCCGAACTTTTAAACCATGACGAACTAACAAACATAAATCGTCGGATCCCCGGGTTAATTAA	TCACACTTTGGTTGCAAAATGTAGAATAAAATTTATAACGCAATAAAATTTAACGACGTCTTCCATTTAAAGTCGAATTAGAATTCGAGCTCGTTTAAAC	0		0		0
SPCC320.07c	mde7	III	155906	158191	+	TAATACTTTTGGTTCTATTTTGCATTTTCTGTTTCTAGTACCGCCACGTTCATTTATTAATTATCCCTAATTGAATAATG	GTGTCACCACACTAAACAGGACCCAAACTCACTCGTCGGAAGTGAACGATTTGTTTGATATTTTTGAGTTTCCTAGCAAA	AATAGAGTCATTTTCTTTACATAGCCTTAGCGTGCTCTTTTCAATAGTGTTGACTATTGAAGAAAAACTCACCGTTTCTA	TAATACTTTTGGTTCTATTTTGCATTTTCTGTTTCTAGTACCGCCACGTTCATTTATTAATTATCCCTAATTGAATAATGCGGATCCCCGGGTTAATTAA	GTGTCACCACACTAAACAGGACCCAAACTCACTCGTCGGAAGTGAACGATTTGTTTGATATTTTTGAGTTTCCTAGCAAACGGATCCCCGGGTTAATTAA	AATAGAGTCATTTTCTTTACATAGCCTTAGCGTGCTCTTTTCAATAGTGTTGACTATTGAAGAAAAACTCACCGTTTCTAGAATTCGAGCTCGTTTAAAC	1	SPCC320.06	0		0
SPCC320.08	SPCC320.08	III	151307	152824	-	TGTTTTTTCAATTTTTTCTTTCTTGAAACAACATTCCATAAACAGTGACTTTACTGAAAAGTGATCTGTAGATAGGAATG	TTGCTCACCATGATAATGAAGTCAAAGAAAGGATTTACGATGCTTATCTTTCAGTTAAGAATGTCTTTGTCAGAAAGTCG	CGCGCAGAAATTAAAATAGAATAAAATGGGAGTCTTGAAAAAGAGGAAGTCAAGAAATGGCAAAGAACTATCAGGATTTA	TGTTTTTTCAATTTTTTCTTTCTTGAAACAACATTCCATAAACAGTGACTTTACTGAAAAGTGATCTGTAGATAGGAATGCGGATCCCCGGGTTAATTAA	TTGCTCACCATGATAATGAAGTCAAAGAAAGGATTTACGATGCTTATCTTTCAGTTAAGAATGTCTTTGTCAGAAAGTCGCGGATCCCCGGGTTAATTAA	CGCGCAGAAATTAAAATAGAATAAAATGGGAGTCTTGAAAAAGAGGAAGTCAAGAAATGGCAAAGAACTATCAGGATTTAGAATTCGAGCTCGTTTAAAC	0		0		1	SPNCRNA.1113
SPCC320.03	SPCC320.03	III	165922	168525	-	AATCTTTAAAATATCGTTCCCTCGTTCATTTTATTAATTTCAGGGTTACTCAGATTAATGATACTTTTTTGACTTTCATG	AAGAAATGGACTCTGCTACTTTTAAAGATGCATATTTATACACCCGACTTTGTAATTTAGGATATCTTGGCTTTCTTATT	GAAAATAACCCTTGACCACGAGCTGTCTAAAAATCCGCATTAAGAAAAAGAATGCTTAACCACTGTAATAAAATATTTTA	AATCTTTAAAATATCGTTCCCTCGTTCATTTTATTAATTTCAGGGTTACTCAGATTAATGATACTTTTTTGACTTTCATGCGGATCCCCGGGTTAATTAA	AAGAAATGGACTCTGCTACTTTTAAAGATGCATATTTATACACCCGACTTTGTAATTTAGGATATCTTGGCTTTCTTATTCGGATCCCCGGGTTAATTAA	GAAAATAACCCTTGACCACGAGCTGTCTAAAAATCCGCATTAAGAAAAAGAATGCTTAACCACTGTAATAAAATATTTTAGAATTCGAGCTCGTTTAAAC	0		0		0
SPCC320.04c	SPCC320.04c	III	163074	165561	+	TTCGACCAACTCTGGAATTGTGTTTCACCCTACCACGCTGAAATGATCCTTAGTGAGTTGAAGCCATTCATTTTACAATG	CCGCTTTCGGTGCTCTACTATTATCTGTTGGCGGAAGTCTGACATGGAAGATAATAAAACACCAATATTACTCGAAAAAA	ATTTATTTCATAGGATAGAATAGTTTTGATATAGGGAGGTGGTAAATCACAGTTATTAGACTAAATTCATAAATGCATTA	TTCGACCAACTCTGGAATTGTGTTTCACCCTACCACGCTGAAATGATCCTTAGTGAGTTGAAGCCATTCATTTTACAATGCGGATCCCCGGGTTAATTAA	CCGCTTTCGGTGCTCTACTATTATCTGTTGGCGGAAGTCTGACATGGAAGATAATAAAACACCAATATTACTCGAAAAAACGGATCCCCGGGTTAATTAA	ATTTATTTCATAGGATAGAATAGTTTTGATATAGGGAGGTGGTAAATCACAGTTATTAGACTAAATTCATAAATGCATTAGAATTCGAGCTCGTTTAAAC	0		0		0
SPCC320.05	SPCC320.05	III	159993	161996	-	TTGTAGATTTTTGAAATTACTAAGCTTTTAATCGTAACATATTACTTTTGCACCTCAAACGGTTTCTGTTTGTAGCAATG	TGGATCTCATCGGTGGTTACGATCACGTCCAGGATAGTATTAAAAAAGTGGATGCTCTTTGCGATATCGAACTTGGAGTG	AAAGACCGTTTAGCGTTTTTAACGCGTAATTGGGGATAATCCATAAAATAGACATAAAAGAGCTACTCCAAAAGTTTTTA	TTGTAGATTTTTGAAATTACTAAGCTTTTAATCGTAACATATTACTTTTGCACCTCAAACGGTTTCTGTTTGTAGCAATGCGGATCCCCGGGTTAATTAA	TGGATCTCATCGGTGGTTACGATCACGTCCAGGATAGTATTAAAAAAGTGGATGCTCTTTGCGATATCGAACTTGGAGTGCGGATCCCCGGGTTAATTAA	AAAGACCGTTTAGCGTTTTTAACGCGTAATTGGGGATAATCCATAAAATAGACATAAAAGAGCTACTCCAAAAGTTTTTAGAATTCGAGCTCGTTTAAAC	0		0		0
SPCC1235.01	SPCC1235.01	III	174183	176159	+	TTCAGCCATCATGAATTTCGATAACTTGAAGAGTTTTGCCGGCAAGGCCTACAACGAGTACCAAAAGTACAACAACAATG	ACAACAACTCATCGCAAGGTGGAAATTCTCAGGGCGGTTCTGGTCTTTTAGGGCAGGCGGTGAATATGTTCTTGAAATCG	GAATAGCTTAGCGTTTGAAGTTTCTGTGGGATAGAAGAGGTTTAGGAATTAATGACTAAGCGAAGGAAAAATGATATTCA	TTCAGCCATCATGAATTTCGATAACTTGAAGAGTTTTGCCGGCAAGGCCTACAACGAGTACCAAAAGTACAACAACAATGCGGATCCCCGGGTTAATTAA	ACAACAACTCATCGCAAGGTGGAAATTCTCAGGGCGGTTCTGGTCTTTTAGGGCAGGCGGTGAATATGTTCTTGAAATCGCGGATCCCCGGGTTAATTAA	GAATAGCTTAGCGTTTGAAGTTTCTGTGGGATAGAAGAGGTTTAGGAATTAATGACTAAGCGAAGGAAAAATGATATTCAGAATTCGAGCTCGTTTAAAC	0		0		1	SPNCRNA.1115
SPCC1235.02	bio2	III	176957	178048	+	GTTCCGTTGTTTGAACTTTTAGATTTTTCGACAAATTGCTACTGCTTCTGATTTTCCTATTATTTAAATAGTTTACAATG	AATATGGAACTTCTACTGAGGGAGAAGATGGCACTTTCACCCTTCCCCCGAAAGAGCGCCTTGCTCCTAGCCCTAGTCTT	GCTGGGAAAACCAAAATTAGCTTTTAAAAAAGAGACTTTAGTTTACAAATAGAATGAATGGAAACTCATTACAACGATTA	GTTCCGTTGTTTGAACTTTTAGATTTTTCGACAAATTGCTACTGCTTCTGATTTTCCTATTATTTAAATAGTTTACAATGCGGATCCCCGGGTTAATTAA	AATATGGAACTTCTACTGAGGGAGAAGATGGCACTTTCACCCTTCCCCCGAAAGAGCGCCTTGCTCCTAGCCCTAGTCTTCGGATCCCCGGGTTAATTAA	GCTGGGAAAACCAAAATTAGCTTTTAAAAAAGAGACTTTAGTTTACAAATAGAATGAATGGAAACTCATTACAACGATTAGAATTCGAGCTCGTTTAAAC	0		0		0
SPCC1235.03	SPCC1235.03	III	179039	180586	+	CCAAGAGCTGTATGTCATTTTGTAGAAAACATGAACCAAACGTAAAAAGGAATAATTATAAACGCAAAAACTGGTAAATG	ATCATTGGAGGTTTGATGCTGAGCATGGTCAAATAACTGTATACGGTATTAATCGACACTCTAAGCTTAATAGCAATGCA	AAGAGCGAAAATAAATAAATAGAACAAACCAAAAGAATATGGCAGACTAGCAATGCGCAAGTTAATAGATCGCATGCTCA	CCAAGAGCTGTATGTCATTTTGTAGAAAACATGAACCAAACGTAAAAAGGAATAATTATAAACGCAAAAACTGGTAAATGCGGATCCCCGGGTTAATTAA	ATCATTGGAGGTTTGATGCTGAGCATGGTCAAATAACTGTATACGGTATTAATCGACACTCTAAGCTTAATAGCAATGCACGGATCCCCGGGTTAATTAA	AAGAGCGAAAATAAATAAATAGAACAAACCAAAAGAATATGGCAGACTAGCAATGCGCAAGTTAATAGATCGCATGCTCAGAATTCGAGCTCGTTTAAAC	0		0		0
SPCC1235.04c	SPCC1235.04c	III	181068	181966	-	TCGTGCATATCTGGATAGTAAAACGATAACTGCGAATTTTTTGGTATAAACTTAGGCTTCTTGAATAAAATATATCAATG	ATACTGTTCCATTTTCTCGCACCAATTCACGGTTTCTGTATGACAGCGGCGCATCCTCCTATGCGTCTTCCGAAGTATCT	AGACGCTTTAGTAATGCAGAAAATCGCAATCCTCATGCTAGAATTGCATTATAAATGGGAAAAAAGGCGCCACGTATTTA	TCGTGCATATCTGGATAGTAAAACGATAACTGCGAATTTTTTGGTATAAACTTAGGCTTCTTGAATAAAATATATCAATGCGGATCCCCGGGTTAATTAA	ATACTGTTCCATTTTCTCGCACCAATTCACGGTTTCTGTATGACAGCGGCGCATCCTCCTATGCGTCTTCCGAAGTATCTCGGATCCCCGGGTTAATTAA	AGACGCTTTAGTAATGCAGAAAATCGCAATCCTCATGCTAGAATTGCATTATAAATGGGAAAAAAGGCGCCACGTATTTAGAATTCGAGCTCGTTTAAAC	0		0		0
SPCC1235.05c	fft2	III	183023	186877	-	CCCCAAACACGAACCAAACGTGCTACTTCTGATATTTGATATATAAATACAGAAGACTTAATGTGATTTTAAATTAGATG	TGAATCAAGTTTCCTTGTCTATTGAAGAAGAAAAACCAAAAAATAAAGAATCGGAGGTTGACAATAATGCTGCTAAAGAC	AATATTCTAGGATATCGAAAGTAAGAATTATTAACAATTTTTTATTTTTTATGAGGACAACTTAAATGAAAAGTATATCA	CCCCAAACACGAACCAAACGTGCTACTTCTGATATTTGATATATAAATACAGAAGACTTAATGTGATTTTAAATTAGATGCGGATCCCCGGGTTAATTAA	TGAATCAAGTTTCCTTGTCTATTGAAGAAGAAAAACCAAAAAATAAAGAATCGGAGGTTGACAATAATGCTGCTAAAGACCGGATCCCCGGGTTAATTAA	AATATTCTAGGATATCGAAAGTAAGAATTATTAACAATTTTTTATTTTTTATGAGGACAACTTAAATGAAAAGTATATCAGAATTCGAGCTCGTTTAAAC	0		0		1	SPNCRNA.1117
SPCC1235.06	sif1	III	189259	190092	+	AAAATATATATCTGTAAAAAAGTTTGGTGTTAATTATTTATTTTATTCTGTTTTCTGCTGATTCAAAGACTTCGAACATG	TCACACAATTGATTACAGATGCGTGTATGACAATATTTGCGTTAGGTTTATGTTGCTATTTTTATCCGTCGTTGGTGTAT	AATGCTAATTAATCGATCACCAATTTGCGAAGCAAAACCAAGATTCATAAATAGTAAATGCTGAAAATTAACAACTATTA	AAAATATATATCTGTAAAAAAGTTTGGTGTTAATTATTTATTTTATTCTGTTTTCTGCTGATTCAAAGACTTCGAACATGCGGATCCCCGGGTTAATTAA	TCACACAATTGATTACAGATGCGTGTATGACAATATTTGCGTTAGGTTTATGTTGCTATTTTTATCCGTCGTTGGTGTATCGGATCCCCGGGTTAATTAA	AATGCTAATTAATCGATCACCAATTTGCGAAGCAAAACCAAGATTCATAAATAGTAAATGCTGAAAATTAACAACTATTAGAATTCGAGCTCGTTTAAAC	0		0		0
SPCC1235.16	vma21	III	188100	188592	+	ACTTTGACCTCTTATAAAGCAAGGTCCCAATAAATTAGGTCTCCACCACCATCAACAACTTGCATTCGTGATTTAAAATG	TCAATATTATCTTGGCCTTGTATATAGTCGCAGCCTTTCGCGAAGACTCCGGGACTCCCAAGAAGGATATAAAAAGGGAA	CGCTTCAAAATTTGATTTAGAATTGAAATGCAAAAGTCATAACTCAAAATAGTAGTAAAATGGTTACTGAAAATTTATTA	ACTTTGACCTCTTATAAAGCAAGGTCCCAATAAATTAGGTCTCCACCACCATCAACAACTTGCATTCGTGATTTAAAATGCGGATCCCCGGGTTAATTAA	TCAATATTATCTTGGCCTTGTATATAGTCGCAGCCTTTCGCGAAGACTCCGGGACTCCCAAGAAGGATATAAAAAGGGAACGGATCCCCGGGTTAATTAA	CGCTTCAAAATTTGATTTAGAATTGAAATGCAAAAGTCATAACTCAAAATAGTAGTAAAATGGTTACTGAAAATTTATTAGAATTCGAGCTCGTTTAAAC	0		0		0
SPCC1235.07	fta7	III	190730	191822	+	TACATATTTTGCTATTTAAGTTCCAGATTGCTTAAAAGAAAATTGAAGTGGTAGCACCATTTTTATAAATATATGCAATG	CTACTCTTCTTTTACAACGACTAAACAATACAAAAAATATAGGCCTAAATAAGTCATCCAAACTTAAGATAAAGAATATC	TTGGTCATGGTTCGGGGCCAGGGACTATATGTTAACATGTAGAAGTCATCAAGTCTTAAGCTCTAGCTTTTCTATGTCTA	TACATATTTTGCTATTTAAGTTCCAGATTGCTTAAAAGAAAATTGAAGTGGTAGCACCATTTTTATAAATATATGCAATGCGGATCCCCGGGTTAATTAA	CTACTCTTCTTTTACAACGACTAAACAATACAAAAAATATAGGCCTAAATAAGTCATCCAAACTTAAGATAAAGAATATCCGGATCCCCGGGTTAATTAA	TTGGTCATGGTTCGGGGCCAGGGACTATATGTTAACATGTAGAAGTCATCAAGTCTTAAGCTCTAGCTTTTCTATGTCTAGAATTCGAGCTCGTTTAAAC	1	SPCC1235.08c	0		0
SPCC1235.08c	pdh1	III	192446	193126	-	TGAGACCAAAATTGTTGACGTCGATGATTTTTACGGTAACGAGAACTTTACTATTTTTTTTTACCTAAAATTTATCAATG	TCTCTGAGCTATATGTGTTGTTTGTTCATCCTGTGGTTCAAGAACTTTTCCATTTAGAAAGTCATACTCAGCTTCCTATA	AATACACGGGTCTTAGATAGCTAGTCAAAACAATAGCAATGCGTAAAAAAGTATTGATTTTGATTAAAACGGAAAGTTCA	TGAGACCAAAATTGTTGACGTCGATGATTTTTACGGTAACGAGAACTTTACTATTTTTTTTTACCTAAAATTTATCAATGCGGATCCCCGGGTTAATTAA	TCTCTGAGCTATATGTGTTGTTTGTTCATCCTGTGGTTCAAGAACTTTTCCATTTAGAAAGTCATACTCAGCTTCCTATACGGATCCCCGGGTTAATTAA	AATACACGGGTCTTAGATAGCTAGTCAAAACAATAGCAATGCGTAAAAAAGTATTGATTTTGATTAAAACGGAAAGTTCAGAATTCGAGCTCGTTTAAAC	0		0		0
SPCC1235.09	hif2	III	194552	196426	+	CGTTGACAGACCTTAAGATTTGACTTTAATTTACGTGGGTAGCTTGAACCATTATAGATTTAGAAATTGTGGAGGAAATG	GTTTTGATGATAAAGATTTACTTATCGGTAAACAAAAGAAGGAGATTATTTGTTGTTGTGATTTTTTACATGATTCTCTG	GTATATATTTGACTATAGATGATGACCCAACGAACCTACTGTAATAAATGGATATATACAAGATCAACTAGGTTCAATTA	CGTTGACAGACCTTAAGATTTGACTTTAATTTACGTGGGTAGCTTGAACCATTATAGATTTAGAAATTGTGGAGGAAATGCGGATCCCCGGGTTAATTAA	GTTTTGATGATAAAGATTTACTTATCGGTAAACAAAAGAAGGAGATTATTTGTTGTTGTGATTTTTTACATGATTCTCTGCGGATCCCCGGGTTAATTAA	GTATATATTTGACTATAGATGATGACCCAACGAACCTACTGTAATAAATGGATATATACAAGATCAACTAGGTTCAATTAGAATTCGAGCTCGTTTAAAC	1	SPCC1235.08c	0		0
SPCC1235.10c	sec6	III	196809	199316	-	GTCCGTAAATATATTAATCAATCTGTCAGTAAATAGAAACGTTTGTAAGCACTAGGTCTGCTTATAACTTTAAGAAAATG	ATGATTCACTCCAAATAGACACTTCGCAACAACCGACAGTATTTTCCCAAGTCACGTCTCTTTCTGGAAGTTCAATTTTA	AATCAAAAGGAACATTACTATAGGTAAAGATAAACCGTACGTAGATCATTAAAATTCAGCAACGACTACTTTGGATCTCA	GTCCGTAAATATATTAATCAATCTGTCAGTAAATAGAAACGTTTGTAAGCACTAGGTCTGCTTATAACTTTAAGAAAATGCGGATCCCCGGGTTAATTAA	ATGATTCACTCCAAATAGACACTTCGCAACAACCGACAGTATTTTCCCAAGTCACGTCTCTTTCTGGAAGTTCAATTTTACGGATCCCCGGGTTAATTAA	AATCAAAAGGAACATTACTATAGGTAAAGATAAACCGTACGTAGATCATTAAAATTCAGCAACGACTACTTTGGATCTCAGAATTCGAGCTCGTTTAAAC	0		0		0
SPCC1235.11	mpc1	III	200130	200987	+	GCTCCACTAATAGGATAATAAGCTAGTAATTTGAAGCCTTTGGCAAGCCAACCACAGCCTATATTATTTTTTTAAAAATG	AAGAAGGTGCTTCTAAACAATCTGTTTTCGAGAACATCATGCAAGCAGCCAAACATCCTGAAAGTGGCACTCGTCAAAAG	TTCCTTCGAATCAATTTTGTTAGAGCAAGTGACTTATCCGTTCACTCGTATTTTAAAGAATAAATACTTGACCCTTTTCA	GCTCCACTAATAGGATAATAAGCTAGTAATTTGAAGCCTTTGGCAAGCCAACCACAGCCTATATTATTTTTTTAAAAATGCGGATCCCCGGGTTAATTAA	AAGAAGGTGCTTCTAAACAATCTGTTTTCGAGAACATCATGCAAGCAGCCAAACATCCTGAAAGTGGCACTCGTCAAAAGCGGATCCCCGGGTTAATTAA	TTCCTTCGAATCAATTTTGTTAGAGCAAGTGACTTATCCGTTCACTCGTATTTTAAAGAATAAATACTTGACCCTTTTCAGAATTCGAGCTCGTTTAAAC	0		0		0
SPCC1235.12c	mug146	III	201772	202707	-	TTAACTCTTTTTGCCAGCTTTTTGTCGGATCTACTTTTATTCATTATTTTTTTTCGGACTCAATAATTTTGCCCACTATG	ATACGGTGTCTACAAACTCTGTCAATGAAGCATTTTTTGATAAAATAAAAATAGAATTACAAGCATTTGGCGTTCTGGTG	GGTCAAAGCATTTCATCACCAAAATTTTTAAAGTTAGGTGAACATGATCGGGAAGTTCAGAATAGCTTTCACATATTTTA	TTAACTCTTTTTGCCAGCTTTTTGTCGGATCTACTTTTATTCATTATTTTTTTTCGGACTCAATAATTTTGCCCACTATGCGGATCCCCGGGTTAATTAA	ATACGGTGTCTACAAACTCTGTCAATGAAGCATTTTTTGATAAAATAAAAATAGAATTACAAGCATTTGGCGTTCTGGTGCGGATCCCCGGGTTAATTAA	GGTCAAAGCATTTCATCACCAAAATTTTTAAAGTTAGGTGAACATGATCGGGAAGTTCAGAATAGCTTTCACATATTTTAGAATTCGAGCTCGTTTAAAC	0		0		0
SPCC1235.13	ght6	III	204733	206340	+	ACTTAATCAGGACTAAAGAATTTTCTCATTTGGTCATTACTTTTTCTTTTTAAAAAAACTAGCATTTATTAAGAACAATG	ATGCTCCCAACTCGTATGCTTCAACACACTCTACAGAGAGTGAGAATTATCCTCAACAAGTCACCAATCCGGTTGGCTTA	TCATATTGGGACTTGAAATCCTCTATCTAGTGTGCTTGATTCATAAAGCCATCAAGAATTGAATTCCCTCACTAGTTTCA	ACTTAATCAGGACTAAAGAATTTTCTCATTTGGTCATTACTTTTTCTTTTTAAAAAAACTAGCATTTATTAAGAACAATGCGGATCCCCGGGTTAATTAA	ATGCTCCCAACTCGTATGCTTCAACACACTCTACAGAGAGTGAGAATTATCCTCAACAAGTCACCAATCCGGTTGGCTTACGGATCCCCGGGTTAATTAA	TCATATTGGGACTTGAAATCCTCTATCTAGTGTGCTTGATTCATAAAGCCATCAAGAATTGAATTCCCTCACTAGTTTCAGAATTCGAGCTCGTTTAAAC	0		0		1	SPNCRNA.1118
SPCC1235.17	SPCC1235.17	III	209313	209765	-	AAGTTCTACTTTTGCAATGTGTGATGCAGCTATGAAACCATCCTACCTACCATGGCTTCGCACGCTACCCTAACCTAATG	AAAAAAGAAAAGTAGTAATTCGTTTTTATTTTCATTTTTATTTTTTCTTCTCTTTTCTTTTCTTTATTGAAAAAAAAAAA	GAAAGAGAGATGTGTATTATGTGTTTTATTTTTGTTTATGTATGTGTGTATGGAAAAGGTTTGATGGGAATAAAGATTTA	AAGTTCTACTTTTGCAATGTGTGATGCAGCTATGAAACCATCCTACCTACCATGGCTTCGCACGCTACCCTAACCTAATGCGGATCCCCGGGTTAATTAA	AAAAAAGAAAAGTAGTAATTCGTTTTTATTTTCATTTTTATTTTTTCTTCTCTTTTCTTTTCTTTATTGAAAAAAAAAAACGGATCCCCGGGTTAATTAA	GAAAGAGAGATGTGTATTATGTGTTTTATTTTTGTTTATGTATGTGTGTATGGAAAAGGTTTGATGGGAATAAAGATTTAGAATTCGAGCTCGTTTAAAC	0		0		0
SPCC1235.14	ght5	III	212313	213953	+	CAATCAAACCCTTTATATCTTTTTTTATTAATTTTTCTCCTTCCATTATATTACCCTTTTAATCGTAATTTTCAAAAATG	ATGACATTAGTTCCACAACATCTTCGGATGGCCGTGCCAAGCCCGAATCTAGCTACCACGATCAGGAAGAACAATTCGCA	CGAACCACGACAAACATTAAGCTTAAAATAAGCGCATTTTAAGCTTTTTATAAATATTGTTGTTATCAATCAGCAATCTA	CAATCAAACCCTTTATATCTTTTTTTATTAATTTTTCTCCTTCCATTATATTACCCTTTTAATCGTAATTTTCAAAAATGCGGATCCCCGGGTTAATTAA	ATGACATTAGTTCCACAACATCTTCGGATGGCCGTGCCAAGCCCGAATCTAGCTACCACGATCAGGAAGAACAATTCGCACGGATCCCCGGGTTAATTAA	CGAACCACGACAAACATTAAGCTTAAAATAAGCGCATTTTAAGCTTTTTATAAATATTGTTGTTATCAATCAGCAATCTAGAATTCGAGCTCGTTTAAAC	0		0		0
SPCC1235.15	dga1	III	215424	216910	+	CATCCGCCAACCACAATTTCAAGGAAATCTTAGAAAACTGTTCGTTGAAAAAGTTAACACGATTATATAGAACGGGAATG	TCCGAAGACTTGAAGGCTTATGGAACAAATACAAAGATGTGTTTTTACCAAATCGTATTAGCGAATTGAAGTTGTCAGCC	ATATAAAATCTCACAACATATTGCATAGGCCAATAAGAAACTGCTCTTATTTTATGTGAAGACTTCTTCATATTAATTTA	CATCCGCCAACCACAATTTCAAGGAAATCTTAGAAAACTGTTCGTTGAAAAAGTTAACACGATTATATAGAACGGGAATGCGGATCCCCGGGTTAATTAA	TCCGAAGACTTGAAGGCTTATGGAACAAATACAAAGATGTGTTTTTACCAAATCGTATTAGCGAATTGAAGTTGTCAGCCCGGATCCCCGGGTTAATTAA	ATATAAAATCTCACAACATATTGCATAGGCCAATAAGAAACTGCTCTTATTTTATGTGAAGACTTCTTCATATTAATTTAGAATTCGAGCTCGTTTAAAC	0		0		0
SPCC1235.18	SPCC1235.18	III	210809	211288	+	AAATAAGAGGATGGGAAATGAAAGGAAGCGAAGCGAAATGAAATGAAATCAATTTTAGGAAAAGTAAATGATAAGCCATG	ACAGTGTAGTTTGTAGCTACTTTGGTAGAGAGTGTTTGTCTCCTCTCTTTCCTTCTCCATACTTCACTTGTCATAATGGG	TAACGACGCATGGATGGAAGCGCCAAGGATGCGAAGATGATGGGAAAGTAGGCCGACACACACGTTCCATCCCAAAATCA	AAATAAGAGGATGGGAAATGAAAGGAAGCGAAGCGAAATGAAATGAAATCAATTTTAGGAAAAGTAAATGATAAGCCATGCGGATCCCCGGGTTAATTAA	ACAGTGTAGTTTGTAGCTACTTTGGTAGAGAGTGTTTGTCTCCTCTCTTTCCTTCTCCATACTTCACTTGTCATAATGGGCGGATCCCCGGGTTAATTAA	TAACGACGCATGGATGGAAGCGCCAAGGATGCGAAGATGATGGGAAAGTAGGCCGACACACACGTTCCATCCCAAAATCAGAATTCGAGCTCGTTTAAAC	1	SPCC1235.17	0		0
SPCC548.03c	wtf4	III	221199	222701	-	CGCTGTTTCGTTTGTCGCAATCACAACAATTGAACTATTTGTGTGTATATCATTCAATAATAGATTGTTTCTAAGAAATG	GGCGGATAGGAAATGCGTTTAGAGGTGCCAACGATAATAATGACATTCCCTTGGGAGAAATGGATGTTGAAAGCGAAGTC	ACGCCGCAGCTTCTCTGCGTTGGTGATTTTGGTAAAGAGGTTTTCCAACTGGAGCGACAACCACATTAATAAAGCAATTA	CGCTGTTTCGTTTGTCGCAATCACAACAATTGAACTATTTGTGTGTATATCATTCAATAATAGATTGTTTCTAAGAAATGCGGATCCCCGGGTTAATTAA	GGCGGATAGGAAATGCGTTTAGAGGTGCCAACGATAATAATGACATTCCCTTGGGAGAAATGGATGTTGAAAGCGAAGTCCGGATCCCCGGGTTAATTAA	ACGCCGCAGCTTCTCTGCGTTGGTGATTTTGGTAAAGAGGTTTTCCAACTGGAGCGACAACCACATTAATAAAGCAATTAGAATTCGAGCTCGTTTAAAC	0		0		0
SPCC548.04	urm1	III	223385	223860	+	TAACAACTACAGTGGAATATACAGTTAGAACGTACATTTTGCGTTGCTTTCACGAATCCCCAAAGTTTTAAAAAACAATG	TTCGTCTCAACGTTACACGGTAAAACAATATTTAGCATTTTTTTTATAATATTTAAAACTAATTGTATCAACTAGGAGGT	ATTTATGACTAAAAAAAAAAATTCAATACTAATGATATTTGTGCATGTTTGTTTTGTCTTATAATTATACCTGCCATTTA	TAACAACTACAGTGGAATATACAGTTAGAACGTACATTTTGCGTTGCTTTCACGAATCCCCAAAGTTTTAAAAAACAATGCGGATCCCCGGGTTAATTAA	TTCGTCTCAACGTTACACGGTAAAACAATATTTAGCATTTTTTTTATAATATTTAAAACTAATTGTATCAACTAGGAGGTCGGATCCCCGGGTTAATTAA	ATTTATGACTAAAAAAAAAAATTCAATACTAATGATATTTGTGCATGTTTGTTTTGTCTTATAATTATACCTGCCATTTAGAATTCGAGCTCGTTTAAAC	1	SPCC548.05c	0		0
SPCC548.05c	dbl5	III	224087	225643	-	GATAAAGCTTTCTCTCCGGATTAGAAACGTTAGAGCTCACATACCAAGTTCAATAGTAATTTATCTGTCTGGGCGCAATG	CCGAGGTATTCACTGCAAGCTATCCACGTCGGCAAGCTCGGCGAACTCGTACAATACAACTAGACTCTGACGAAGAATCA	TCATGAACAGAAACCATAGACCAGGTTAAGGTTACTTGATTTCTCGGTATAATTTTTTCTTCGTTAGAGTTGAGTAATTA	GATAAAGCTTTCTCTCCGGATTAGAAACGTTAGAGCTCACATACCAAGTTCAATAGTAATTTATCTGTCTGGGCGCAATGCGGATCCCCGGGTTAATTAA	CCGAGGTATTCACTGCAAGCTATCCACGTCGGCAAGCTCGGCGAACTCGTACAATACAACTAGACTCTGACGAAGAATCACGGATCCCCGGGTTAATTAA	TCATGAACAGAAACCATAGACCAGGTTAAGGTTACTTGATTTCTCGGTATAATTTTTTCTTCGTTAGAGTTGAGTAATTAGAATTCGAGCTCGTTTAAAC	1	SPCC548.04	0		0
SPCC548.06c	ght8	III	226757	228400	-	TATTTAATAAAGTTTCAATCACATCATTACATATTATTTTTTGTGCCCTATATTTTTAGTATTCGAATTTACTTAAAATG	ACATTACATCTTCTACCTCTTCTTCTGAAGGCCGTGCTAAGCCTGAGTCTAACTATGTTGATGAACAAGATCGCTACGCA	ACTCATTAAAAAGAAATAACATTTAAAAACTACCGATTCGTGTAAACCGAAAGCATTGCCATTTTCGGTCAACAAACTTA	TATTTAATAAAGTTTCAATCACATCATTACATATTATTTTTTGTGCCCTATATTTTTAGTATTCGAATTTACTTAAAATGCGGATCCCCGGGTTAATTAA	ACATTACATCTTCTACCTCTTCTTCTGAAGGCCGTGCTAAGCCTGAGTCTAACTATGTTGATGAACAAGATCGCTACGCACGGATCCCCGGGTTAATTAA	ACTCATTAAAAAGAAATAACATTTAAAAACTACCGATTCGTGTAAACCGAAAGCATTGCCATTTTCGGTCAACAAACTTAGAATTCGAGCTCGTTTAAAC	0		0		0
SPCC1529.01	SPCC1529.01	III	237554	239250	+	CATCCTTAATCGAGTTTCATCGCGTACGTTTTGGTGATTGTTGGTCGCTTAATTTTTTTCTTTCACAAAATTCTTTTATG	TAATTACATGTTCTTTACTTTGGTTTGGTGGAAAACGGTTACGGGCATTATCTAGCATGGTCATTTTTAAAGACGATGTA	GAGTTGATAGTGTTCCAACCATTATTAAATTGTATTATTGTATTATTACAAAATATCTGTAAAATAAATAAGATTACCTA	CATCCTTAATCGAGTTTCATCGCGTACGTTTTGGTGATTGTTGGTCGCTTAATTTTTTTCTTTCACAAAATTCTTTTATGCGGATCCCCGGGTTAATTAA	TAATTACATGTTCTTTACTTTGGTTTGGTGGAAAACGGTTACGGGCATTATCTAGCATGGTCATTTTTAAAGACGATGTACGGATCCCCGGGTTAATTAA	GAGTTGATAGTGTTCCAACCATTATTAAATTGTATTATTGTATTATTACAAAATATCTGTAAAATAAATAAGATTACCTAGAATTCGAGCTCGTTTAAAC	0		0		0
SPCC548.07c	ght1	III	232834	234507	-	ATATCCTTTAACTTCACAACATCGTTGTTGGTCTTTTTTTCTTTCCTTCTTCCTTTCTTCTCTTTACCTAAGGCAAAATG	GCCAAGATCCATTTAATGAAAATGAAGTGGAAAAGTCTCGTACCCGACCAAGCCAAGAATCATACACAACCTCCTCCAAC	AAATAAGGAAAATGTGAGGAAATAAAAAGTAAAAAAAAATTTAAAAAAAATTTTAAACCAAAACAATCAAACCGAAATTA	ATATCCTTTAACTTCACAACATCGTTGTTGGTCTTTTTTTCTTTCCTTCTTCCTTTCTTCTCTTTACCTAAGGCAAAATGCGGATCCCCGGGTTAATTAA	GCCAAGATCCATTTAATGAAAATGAAGTGGAAAAGTCTCGTACCCGACCAAGCCAAGAATCATACACAACCTCCTCCAACCGGATCCCCGGGTTAATTAA	AAATAAGGAAAATGTGAGGAAATAAAAAGTAAAAAAAAATTTAAAAAAAATTTTAAACCAAAACAATCAAACCGAAATTAGAATTCGAGCTCGTTTAAAC	0		0		1	SPNCRNA.1121
SPCC794.01c	SPCC794.01c	III	239781	241208	-	TCTTACTTTCACTACTAATCTCGCCTTTTGTCTCAGACACTTTTTTTCCACTTTCTTTCCAACTTTTTTAAACAAAAATG	CTCTTCCTTATGCTTTTGGTTCCCACCATGGTCCAGATGCCACACTCGAATTTTTCAAGAAGCGTAATTTAGAGTGGGAT	TTAGCTTAACAAATATACAAACCCGTGTATTAAAAAAAATATGGTGGTTCAAAAGACTTGATATGGTTTCCTTTGATTTA	TCTTACTTTCACTACTAATCTCGCCTTTTGTCTCAGACACTTTTTTTCCACTTTCTTTCCAACTTTTTTAAACAAAAATGCGGATCCCCGGGTTAATTAA	CTCTTCCTTATGCTTTTGGTTCCCACCATGGTCCAGATGCCACACTCGAATTTTTCAAGAAGCGTAATTTAGAGTGGGATCGGATCCCCGGGTTAATTAA	TTAGCTTAACAAATATACAAACCCGTGTATTAAAAAAAATATGGTGGTTCAAAAGACTTGATATGGTTTCCTTTGATTTAGAATTCGAGCTCGTTTAAAC	0		0		0
SPCC794.02	wtf5	III	243855	244969	+	TTCGCTGTTTGGTTTGTCGCAATCATAGCAATTAATTCGCGCATGTATTTTATTAAATAAAGAATGATTTTATTATTATG	CATTAGGTTATGAGGCCAAACAGCAAGTGAATGAATACACAGCTGTTCCATTGCGTGAGATGAACTCCGAAAGTGAAGCC	TTGCACATTCTTATGAAGAAAAGAAGCCTCATGTAAAAAGCGCCTTTATCATACAATTAGTAAAGTTAGCAATATAATTA	TTCGCTGTTTGGTTTGTCGCAATCATAGCAATTAATTCGCGCATGTATTTTATTAAATAAAGAATGATTTTATTATTATGCGGATCCCCGGGTTAATTAA	CATTAGGTTATGAGGCCAAACAGCAAGTGAATGAATACACAGCTGTTCCATTGCGTGAGATGAACTCCGAAAGTGAAGCCCGGATCCCCGGGTTAATTAA	TTGCACATTCTTATGAAGAAAAGAAGCCTCATGTAAAAAGCGCCTTTATCATACAATTAGTAAAGTTAGCAATATAATTAGAATTCGAGCTCGTTTAAAC	0		0		0
SPCC794.03	SPCC794.03	III	245964	247628	+	GTCATGTATATATATTTTAAATACAATGTACCGAAATTTCAAGTATCCGTTCGTTACCAGTCCAAGATTTATCTAACATG	GCTTCGACGATAGCTCTAGTGATAAGAAAAGCTTGGAAAAGGCTGCCAGTATAGCTGAAGGATCAATTACTCAGATTATT	AAAAACGTACCAAAAACCCAAGATTCCCACAAAAAAACGGATTCAAAAATAACAGAAAAAAATACCAAGGAAAAAAATTA	GTCATGTATATATATTTTAAATACAATGTACCGAAATTTCAAGTATCCGTTCGTTACCAGTCCAAGATTTATCTAACATGCGGATCCCCGGGTTAATTAA	GCTTCGACGATAGCTCTAGTGATAAGAAAAGCTTGGAAAAGGCTGCCAGTATAGCTGAAGGATCAATTACTCAGATTATTCGGATCCCCGGGTTAATTAA	AAAAACGTACCAAAAACCCAAGATTCCCACAAAAAAACGGATTCAAAAATAACAGAAAAAAATACCAAGGAAAAAAATTAGAATTCGAGCTCGTTTAAAC	0		0		0
SPCC794.04c	SPCC794.04c	III	248551	250194	-	GTCTCTTTATAGTTATTGATTTTATTATTTTTGTTATTCCATACAGCTTATCTAATCCTCTTGAGTTTTTGACGAACATG	GTGGCTTAGTTCCTATTCCTTTCATATTTTTCTTTTGGGGAAGGAGGATTCGTCAGCGTAGTCCTCATGCTTATAAAGGA	CTGCCGTTTAAGATGAAACCAAACTAGCAATGTAAAAAGAGTGCAAATATATACAACCAACGTGCAATTTTATAGATTTA	GTCTCTTTATAGTTATTGATTTTATTATTTTTGTTATTCCATACAGCTTATCTAATCCTCTTGAGTTTTTGACGAACATGCGGATCCCCGGGTTAATTAA	GTGGCTTAGTTCCTATTCCTTTCATATTTTTCTTTTGGGGAAGGAGGATTCGTCAGCGTAGTCCTCATGCTTATAAAGGACGGATCCCCGGGTTAATTAA	CTGCCGTTTAAGATGAAACCAAACTAGCAATGTAAAAAGAGTGCAAATATATACAACCAACGTGCAATTTTATAGATTTAGAATTCGAGCTCGTTTAAAC	0		0		0
SPCC794.16	SPCC794.16	III	253627	253998	+	GCTCCGTTGTGCGTTTACCATATGCAAGCAGAAAGCGTTGAGAAAACACAAAATGCCCCCAAATTTAACATTTAGACATG	TTTTTTTTTTTTTTTTCACCACCATAACTTATAGCCAGTCATTACGTTATACGCTTTTGCTTATCGTCTTTCTTTTTTTT	CAATGTACAACTAAAAGGAACAAAACCTTGGAAATAAAAAAAACAAAAATAAAAGATAAATTTTTTCAATTTTTTTTTTA	GCTCCGTTGTGCGTTTACCATATGCAAGCAGAAAGCGTTGAGAAAACACAAAATGCCCCCAAATTTAACATTTAGACATGCGGATCCCCGGGTTAATTAA	TTTTTTTTTTTTTTTTCACCACCATAACTTATAGCCAGTCATTACGTTATACGCTTTTGCTTATCGTCTTTCTTTTTTTTCGGATCCCCGGGTTAATTAA	CAATGTACAACTAAAAGGAACAAAACCTTGGAAATAAAAAAAACAAAAATAAAAGATAAATTTTTTCAATTTTTTTTTTAGAATTCGAGCTCGTTTAAAC	0		0		0
SPCC794.06	SPCC794.06	III	260437	261732	+	ACTGATTTTTCTCGAACTCTTTAATTTATTTTCAAATTTTTTGTTAGTTTCTCATTCTTGTCGACTGCTTTGACATAATG	AAGATGAAGCCGAAAGGTCAAAAAGGAAGGCGGAAGAGAGTGATGGGAAAACCACTCGAGAGTTGACTTCTGGAGGTCTT	TTCGACTCCATCACACGATATGTTTCAGTGATGGAATACATTGAAAAAGTAGATACACTGAAGTATTCGTTGGCGGTTTA	ACTGATTTTTCTCGAACTCTTTAATTTATTTTCAAATTTTTTGTTAGTTTCTCATTCTTGTCGACTGCTTTGACATAATGCGGATCCCCGGGTTAATTAA	AAGATGAAGCCGAAAGGTCAAAAAGGAAGGCGGAAGAGAGTGATGGGAAAACCACTCGAGAGTTGACTTCTGGAGGTCTTCGGATCCCCGGGTTAATTAA	TTCGACTCCATCACACGATATGTTTCAGTGATGGAATACATTGAAAAAGTAGATACACTGAAGTATTCGTTGGCGGTTTAGAATTCGAGCTCGTTTAAAC	0		0		0
SPCC794.07	lat1	III	262811	264399	+	CTGCCAACACCACACTGCCTTTTTGTCATCAAAAAGTTTTTATTGAAAAAATCTTTTACTAGATTGAAAGGGACATCATG	GTGTTGTTGATGGTGCTATGGCTGCTCGATTTACCACCGCCCTAAAAAAGATCTTGGAAAATCCATTGGAGATTATGCTT	AAAACATAACCTGAGTAAACACCTTTATTGACAAAATAATTGCATGATAGTATGAGCAACCCGACTTTTGCTTTATTTTA	CTGCCAACACCACACTGCCTTTTTGTCATCAAAAAGTTTTTATTGAAAAAATCTTTTACTAGATTGAAAGGGACATCATGCGGATCCCCGGGTTAATTAA	GTGTTGTTGATGGTGCTATGGCTGCTCGATTTACCACCGCCCTAAAAAAGATCTTGGAAAATCCATTGGAGATTATGCTTCGGATCCCCGGGTTAATTAA	AAAACATAACCTGAGTAAACACCTTTATTGACAAAATAATTGCATGATAGTATGAGCAACCCGACTTTTGCTTTATTTTAGAATTCGAGCTCGTTTAAAC	0		0		0
SPCC794.08	SPCC794.08	III	265445	267881	+	TGATCATCGTACTACTCAGAAGTATCCGTTAACCAACTAAAATTGCTGTCCATGTGATAGCCAGTTTTTTAGGTCCTATG	GTGTACCTCTGCTTGATATGTTGAATCTTAATCGTGCTATGTCTCCGACACCTATTCAAAGTCCTCCATATGTACGCACT	AATTGCATGGTTAAATATAGATTTGCAACGATAATTCTTTTTTTCATTTTTTAAGTGCAAAATATGTATATGTAGAACTA	TGATCATCGTACTACTCAGAAGTATCCGTTAACCAACTAAAATTGCTGTCCATGTGATAGCCAGTTTTTTAGGTCCTATGCGGATCCCCGGGTTAATTAA	GTGTACCTCTGCTTGATATGTTGAATCTTAATCGTGCTATGTCTCCGACACCTATTCAAAGTCCTCCATATGTACGCACTCGGATCCCCGGGTTAATTAA	AATTGCATGGTTAAATATAGATTTGCAACGATAATTCTTTTTTTCATTTTTTAAGTGCAAAATATGTATATGTAGAACTAGAATTCGAGCTCGTTTAAAC	0		0		0
SPCC794.09c	tef101	III	268097	269479	-	CACAAATCACTTAGTAGTACTAGAAGGATGCTTCGCCTTTGTCATTCACCACACGCCAAAAAATTTAATTGTAAAAAATG	GTGTCATCAAGGCCGTTGAGAAGGTTGCCCCTGGTGCCGCTAAGGTCACTAAGGCCGCTGTTAAGGCTGGCGCCAAGAAG	AATCAACAATATAACATTCACTAGCCTATCCTGATTACAACAACTCAAGATCTACTTAAATCCGAAGTAAAAAATGTTTA	CACAAATCACTTAGTAGTACTAGAAGGATGCTTCGCCTTTGTCATTCACCACACGCCAAAAAATTTAATTGTAAAAAATGCGGATCCCCGGGTTAATTAA	GTGTCATCAAGGCCGTTGAGAAGGTTGCCCCTGGTGCCGCTAAGGTCACTAAGGCCGCTGTTAAGGCTGGCGCCAAGAAGCGGATCCCCGGGTTAATTAA	AATCAACAATATAACATTCACTAGCCTATCCTGATTACAACAACTCAAGATCTACTTAAATCCGAAGTAAAAAATGTTTAGAATTCGAGCTCGTTTAAAC	0		0		0
SPCC794.10	SPCC794.10	III	270966	272465	+	TATATCGTTAAAACTAGTGGTTCATTTCATCCTACCACTCTCACCCCAAAAAGTGGGAGAATCGACAAAACTCCAAAATG	AAAATACCATCCTTTGCATCCCTTCCAATGCAGTTTTAGAAAATTGTGTTGTGACAGGAAATTGTAAAATAATGGAGTGT	ATGCGCATATGAAAATTCATTATGTAGAAATTATGAAGAAAAAAGAGAAAAGAAAGATTTCGGTTTTTTTGTGAAGCTCA	TATATCGTTAAAACTAGTGGTTCATTTCATCCTACCACTCTCACCCCAAAAAGTGGGAGAATCGACAAAACTCCAAAATGCGGATCCCCGGGTTAATTAA	AAAATACCATCCTTTGCATCCCTTCCAATGCAGTTTTAGAAAATTGTGTTGTGACAGGAAATTGTAAAATAATGGAGTGTCGGATCCCCGGGTTAATTAA	ATGCGCATATGAAAATTCATTATGTAGAAATTATGAAGAAAAAAGAGAAAAGAAAGATTTCGGTTTTTTTGTGAAGCTCAGAATTCGAGCTCGTTTAAAC	0		0		0
SPCC794.11c	SPCC794.11c	III	273167	274597	-	AAAAAAGTTTCATTTAAACAATTGGATATAAATTCCTTTAGGAACTAGAAATCCAAGAAAGTAAAACATTATCTAAGATG	CTAGGGAAAGAGTTGTTTCGTCTTCTAGCGAACCGGTTTCTAAAACCCAAAACTTCCTAGACAACGACAATCTCCTATTG	ACTACTTAAATTCCATAGCAAACACATGCTAATAGGAAGTATTAAAAAAGACAAACTAGGAATATAAAAAACAATTATTA	AAAAAAGTTTCATTTAAACAATTGGATATAAATTCCTTTAGGAACTAGAAATCCAAGAAAGTAAAACATTATCTAAGATGCGGATCCCCGGGTTAATTAA	CTAGGGAAAGAGTTGTTTCGTCTTCTAGCGAACCGGTTTCTAAAACCCAAAACTTCCTAGACAACGACAATCTCCTATTGCGGATCCCCGGGTTAATTAA	ACTACTTAAATTCCATAGCAAACACATGCTAATAGGAAGTATTAAAAAAGACAAACTAGGAATATAAAAAACAATTATTAGAATTCGAGCTCGTTTAAAC	0		0		0
SPCC794.12c	mae2	III	275514	277211	-	TAGGGCTATACCCATTTGAAAAGGACAGTAATTCTGATATTTTGGATTTTTGATCTACACATACTTGAAGTTTGAAAATG	TGGATTTACCCAAAGATGATGCTAAATTGAAGGAATGGATTATTGAACGTGAATGGAATCCCGAATACAAGCCTTTTGTA	AAAAATTATTTACATGAATATCTTTAAATACAAGCAGACCAAAAAGCAGGTTTCAAAAAAAAATAAAATAAAAGGCTTTA	TAGGGCTATACCCATTTGAAAAGGACAGTAATTCTGATATTTTGGATTTTTGATCTACACATACTTGAAGTTTGAAAATGCGGATCCCCGGGTTAATTAA	TGGATTTACCCAAAGATGATGCTAAATTGAAGGAATGGATTATTGAACGTGAATGGAATCCCGAATACAAGCCTTTTGTACGGATCCCCGGGTTAATTAA	AAAAATTATTTACATGAATATCTTTAAATACAAGCAGACCAAAAAGCAGGTTTCAAAAAAAAATAAAATAAAAGGCTTTAGAATTCGAGCTCGTTTAAAC	0		0		0
SPCC794.15	SPCC794.15	III	278906	279209	+	GCGTTGCATTTCTTTACGAGAAACTTCAAAACTACCTTTGACGCGCTTGAAAGCAGCCACATAGATTGAGGCTTACAATG	CAAAACCTAGGCTTTTCTCATTCGCCAAAAAAATCAAACCAGAAGCTGAACAGCGAAAACGTAAACGAACAACTGAGATT	CGATAAAATAAAAAAAAACTAAAAATGCCGCCAACAATTCCTACAAACGTTTTTTGCAATCACCTTGAAAAAAATCTTCA	GCGTTGCATTTCTTTACGAGAAACTTCAAAACTACCTTTGACGCGCTTGAAAGCAGCCACATAGATTGAGGCTTACAATGCGGATCCCCGGGTTAATTAA	CAAAACCTAGGCTTTTCTCATTCGCCAAAAAAATCAAACCAGAAGCTGAACAGCGAAAACGTAAACGAACAACTGAGATTCGGATCCCCGGGTTAATTAA	CGATAAAATAAAAAAAAACTAAAAATGCCGCCAACAATTCCTACAAACGTTTTTTGCAATCACCTTGAAAAAAATCTTCAGAATTCGAGCTCGTTTAAAC	0		0		0
SPCC553.09c	spb70	III	287640	289486	+	TATTCCCAGGTATTCATTTACTGTCTTTTTTTTTGGGTATCTTGTTTCATTTTCAACTTCATTCAATCTTCAAAAAAATG	TAGAGCTCGGGGATAATGGTTCTTCTAATCATTATTCACATCGTGTATGGCTTCGAACCAAGGCAGAAATTTTAAAACTA	ATAATGATAACCAATGATATTTAACGCTGAATTTTTTATATTTTCAATAAATTCCGCAGAAAAAGAGAGTATAATTATCA	TATTCCCAGGTATTCATTTACTGTCTTTTTTTTTGGGTATCTTGTTTCATTTTCAACTTCATTCAATCTTCAAAAAAATGCGGATCCCCGGGTTAATTAA	TAGAGCTCGGGGATAATGGTTCTTCTAATCATTATTCACATCGTGTATGGCTTCGAACCAAGGCAGAAATTTTAAAACTACGGATCCCCGGGTTAATTAA	ATAATGATAACCAATGATATTTAACGCTGAATTTTTTATATTTTCAATAAATTCCGCAGAAAAAGAGAGTATAATTATCAGAATTCGAGCTCGTTTAAAC	0		0		0
SPCC553.10	SPCC553.10	III	283422	284471	-	AATAACATCAAACTTAGTTTTATTTACTCTTTTTTTTTGTTTGTTACACAACATATTTCTCTTTTACGATACCTACAATG	CTGCTGCCTCTTTAGTCAGCCAACCTGTTGGTATTTCTGCTGTGATTGCATTCTTTGCTGTCGCTCTCTCTCTCACTCTT	AATCCACAAACGTCGATACAGTGAGATAATCATTTTCGAAAACTGACTGTTCGAAAACCGTTAAGGCAAGAATCTCCTTA	AATAACATCAAACTTAGTTTTATTTACTCTTTTTTTTTGTTTGTTACACAACATATTTCTCTTTTACGATACCTACAATGCGGATCCCCGGGTTAATTAA	CTGCTGCCTCTTTAGTCAGCCAACCTGTTGGTATTTCTGCTGTGATTGCATTCTTTGCTGTCGCTCTCTCTCTCACTCTTCGGATCCCCGGGTTAATTAA	AATCCACAAACGTCGATACAGTGAGATAATCATTTTCGAAAACTGACTGTTCGAAAACCGTTAAGGCAAGAATCTCCTTAGAATTCGAGCTCGTTTAAAC	0		0		0
SPCC553.11c	SPCC553.11c	III	281902	282410	+	GATGGGGGCTAATGGTAGAAACCTCACTTGTCCTCTTCCAACCACTTGAAGAGCCTTGAACAAGAAATTATTTGTACATG	TTCGATTTGATAACGAAACTGTTACTAGCAACAAAATTCGTATAGTCGCATGTGCAACTCGTGATTCTTCAGCCAACCGT	GTGTAATTATAAAAACTTTTATAATAAGAAAAAGATGTACTGAAAAATGAATAAAAGGAAAAATAAACGTTACAAATTTA	GATGGGGGCTAATGGTAGAAACCTCACTTGTCCTCTTCCAACCACTTGAAGAGCCTTGAACAAGAAATTATTTGTACATGCGGATCCCCGGGTTAATTAA	TTCGATTTGATAACGAAACTGTTACTAGCAACAAAATTCGTATAGTCGCATGTGCAACTCGTGATTCTTCAGCCAACCGTCGGATCCCCGGGTTAATTAA	GTGTAATTATAAAAACTTTTATAATAAGAAAAAGATGTACTGAAAAATGAATAAAAGGAAAAATAAACGTTACAAATTTAGAATTCGAGCTCGTTTAAAC	0		0		0
SPCC553.12c	SPCC553.12c	III	279434	280999	+	ACATTAGTGTTCTTTCAAACAATCTAGTTGAAGCTTGAAAGTATTTGTGATAGACAGATATACAATCCAATGCTACGATG	CCGATATGATACCTACGTTTATCGCCGTAAGCATTCATGTGTTGCAAAATGTGGTGTTTAGTATAATAAGTCTTCACTTT	TGTATATTAACAAGGTGAAAGAAAATGATAAAGGGAAACGAAAAAAGGGAAGATATGTTTTAAAATGAAAAGGGACATCA	ACATTAGTGTTCTTTCAAACAATCTAGTTGAAGCTTGAAAGTATTTGTGATAGACAGATATACAATCCAATGCTACGATGCGGATCCCCGGGTTAATTAA	CCGATATGATACCTACGTTTATCGCCGTAAGCATTCATGTGTTGCAAAATGTGGTGTTTAGTATAATAAGTCTTCACTTTCGGATCCCCGGGTTAATTAA	TGTATATTAACAAGGTGAAAGAAAATGATAAAGGGAAACGAAAAAAGGGAAGATATGTTTTAAAATGAAAAGGGACATCAGAATTCGAGCTCGTTTAAAC	0		0		0
SPCC553.05c	SPCC553.05c	III	297354	298194	-	TGATTTTATTATTATGAAGAATAATTACACTTCCTTGAAAAGTTCTATAGATGAAGAAGATGAATTGAAGATAGATCATG	TTGGCGACAGATGGGGATTGAAATGTTCTTTGGCTGATCACATTATCTTTGTTGTATTTGAGCATCCTTGTTTTTATTGC	ATCAAGTTGACCCTGATTGATCCAGGTTTTACTGTATTGTTAATATAAATAAGTGTTTAGTCAACAACAAACCTGTTTCA	TGATTTTATTATTATGAAGAATAATTACACTTCCTTGAAAAGTTCTATAGATGAAGAAGATGAATTGAAGATAGATCATGCGGATCCCCGGGTTAATTAA	TTGGCGACAGATGGGGATTGAAATGTTCTTTGGCTGATCACATTATCTTTGTTGTATTTGAGCATCCTTGTTTTTATTGCCGGATCCCCGGGTTAATTAA	ATCAAGTTGACCCTGATTGATCCAGGTTTTACTGTATTGTTAATATAAATAAGTGTTTAGTCAACAACAAACCTGTTTCAGAATTCGAGCTCGTTTAAAC	0		0		0
SPCC553.06	swp1	III	295482	296487	-	TACATCCATCATATTCGCTCAACACCTACTAGAGGAGGTTATCGTTTTCTAGGTAAAGAGTGCAGTTTTTATTTATAATG	GGACTTCTTTGTCCATCTTCCAATTTGGCGCATACGCTGCTGGCGTCGCAATCATGTGCGGAATCGCTGCTAAAAGTCTT	ACTGAAAAATATTACATAAATGTCAACGTCAATTGTAAAGTCATCGTCAAACTCAAAGATTGTAAGGATAGGCCGATTTA	TACATCCATCATATTCGCTCAACACCTACTAGAGGAGGTTATCGTTTTCTAGGTAAAGAGTGCAGTTTTTATTTATAATGCGGATCCCCGGGTTAATTAA	GGACTTCTTTGTCCATCTTCCAATTTGGCGCATACGCTGCTGGCGTCGCAATCATGTGCGGAATCGCTGCTAAAAGTCTTCGGATCCCCGGGTTAATTAA	ACTGAAAAATATTACATAAATGTCAACGTCAATTGTAAAGTCATCGTCAAACTCAAAGATTGTAAGGATAGGCCGATTTAGAATTCGAGCTCGTTTAAAC	0		0		0
SPCC553.07c	kpa1	III	293444	295218	+	CCAAAACACAAACACATCTTTGTACTAATTCAAATTCTAGTATTTTGAAAACTATTCGCCTTAATGTTTTTTGACGGATG	CCTTGATCAATACCGATCATACTGCAAATCCTACAATCAAAAAAAGAAAATCAAACACATTAGACACATATTTCTTGGAA	TTACCATAAGCTAGTTGCGCAATGATTCGCAATCCAAAACTTATTTAATGTTGCTTTAAGGTCAAGATTAATAAATTTTA	CCAAAACACAAACACATCTTTGTACTAATTCAAATTCTAGTATTTTGAAAACTATTCGCCTTAATGTTTTTTGACGGATGCGGATCCCCGGGTTAATTAA	CCTTGATCAATACCGATCATACTGCAAATCCTACAATCAAAAAAAGAAAATCAAACACATTAGACACATATTTCTTGGAACGGATCCCCGGGTTAATTAA	TTACCATAAGCTAGTTGCGCAATGATTCGCAATCCAAAACTTATTTAATGTTGCTTTAAGGTCAAGATTAATAAATTTTAGAATTCGAGCTCGTTTAAAC	0		0		1	SPNCRNA.1127
SPCC553.08c	SPCC553.08c	III	289912	293014	+	CTAGTCTTGGTGTTTCACATCTCAACCTACTTAGTCACTACAGTTGACCTCCAACATACATAGGGGAAGTAGTGCAAATG	TGAACGTTCGAAAAAGGAAAGGCTTATTGGTAGAGCAAAAGATTGTTGAAAAGGCAGAGAAGCAGAGGACACTGAAGCAT	CCTCCATCTAACCAGGTCATTGTCATCAAATTACAATCTTTTCGTTTTCCTAAAGAAATTGGAATCAAGTACTATCTTTA	CTAGTCTTGGTGTTTCACATCTCAACCTACTTAGTCACTACAGTTGACCTCCAACATACATAGGGGAAGTAGTGCAAATGCGGATCCCCGGGTTAATTAA	TGAACGTTCGAAAAAGGAAAGGCTTATTGGTAGAGCAAAAGATTGTTGAAAAGGCAGAGAAGCAGAGGACACTGAAGCATCGGATCCCCGGGTTAATTAA	CCTCCATCTAACCAGGTCATTGTCATCAAATTACAATCTTTTCGTTTTCCTAAAGAAATTGGAATCAAGTACTATCTTTAGAATTCGAGCTCGTTTAAAC	0		0		1	SPNCRNA.1126
SPCC553.02	SPCC553.02	III	305988	308481	-	TTTTATAGTACGAAAAAAACATTATAAGTTAAATTACTTGTTTGGGAATAAACCTCAAGTTAAGCATTCAGTTCATTATG	AATTTTTGTATCCTTCTTGGACTTGGCAAAACAAGAAAATCGATGCCCTAGCTTCTAAGTTTGAACAGCATCAAAGAAAG	TAATGACAAAATAAATCAGTATGCATTCGACTCGTTCCAAAATAAGGCGCCTAACAGTAATTAAATCTCAATATACATCA	TTTTATAGTACGAAAAAAACATTATAAGTTAAATTACTTGTTTGGGAATAAACCTCAAGTTAAGCATTCAGTTCATTATGCGGATCCCCGGGTTAATTAA	AATTTTTGTATCCTTCTTGGACTTGGCAAAACAAGAAAATCGATGCCCTAGCTTCTAAGTTTGAACAGCATCAAAGAAAGCGGATCCCCGGGTTAATTAA	TAATGACAAAATAAATCAGTATGCATTCGACTCGTTCCAAAATAAGGCGCCTAACAGTAATTAAATCTCAATATACATCAGAATTCGAGCTCGTTTAAAC	0		0		0
SPCC553.03	pex1	III	302352	305210	-	AATAAGTTTTACTCGGTGAATACGAGTAACGTTGAGTTGATTATTTCAAACTATATAATTATACTTCTAAATAGTATATG	ATAGAGATTTTCGTTCAAAGCTTTTTGAGCCAGAACTTAATGCAAGGAATACGGACGTGGGAAGTAAGACTAGACAAATC	AAAGGGTGACGCCATAACAAGGTTGAAAGCGAAGAGTCGATTTTTTCATTTTTATTTGCTTAAAGTATACTAATGCTTTA	AATAAGTTTTACTCGGTGAATACGAGTAACGTTGAGTTGATTATTTCAAACTATATAATTATACTTCTAAATAGTATATGCGGATCCCCGGGTTAATTAA	ATAGAGATTTTCGTTCAAAGCTTTTTGAGCCAGAACTTAATGCAAGGAATACGGACGTGGGAAGTAAGACTAGACAAATCCGGATCCCCGGGTTAATTAA	AAAGGGTGACGCCATAACAAGGTTGAAAGCGAAGAGTCGATTTTTTCATTTTTATTTGCTTAAAGTATACTAATGCTTTAGAATTCGAGCTCGTTTAAAC	1	SPCC553.04	0		0
SPCC553.04	cyp9	III	300340	302227	-	GCTTTCAACCTTGTTATGGCGTCACCCTTTTGTATTATATATGAAATCCACCAGCCTAGCAGTCAACCGCTACGCTGATG	GGATTGAGCAAGGTGAAACAGATAAATATGATCGTCCTTTGGAGCCAACAAAAATAATTAACATCAGTATCGTTTATACC	TGCCAAAGGTCCTTCTACTGTACATGGACGTGTATCTAAAGCGCGTATGGGCTATCCTGTAAATAATACAGAGAGAATTA	GCTTTCAACCTTGTTATGGCGTCACCCTTTTGTATTATATATGAAATCCACCAGCCTAGCAGTCAACCGCTACGCTGATGCGGATCCCCGGGTTAATTAA	GGATTGAGCAAGGTGAAACAGATAAATATGATCGTCCTTTGGAGCCAACAAAAATAATTAACATCAGTATCGTTTATACCCGGATCCCCGGGTTAATTAA	TGCCAAAGGTCCTTCTACTGTACATGGACGTGTATCTAAAGCGCGTATGGGCTATCCTGTAAATAATACAGAGAGAATTAGAATTCGAGCTCGTTTAAAC	0		0		0
SPCC553.01c	dbl2	III	310539	312686	+	AGTTTTTTTCAACAATATTAAGCTTTTCGTAAGCCACCTTTCGGAACTGCCTTTACAGGCTTTAAAACTTATATTCTATG	AGTTAAAAATGCTAAAATTTAAGCATGCCATGACTACACAAGGACGCGATCTCGATTCGGACGAAGATGGTGACTTTATT	TGTTTTTTGAATTAAAAATTATATGTAACAAAGTCGGCTTGAGAGAGAAGTTTCAACGTACGAAAGAAAAATTAATTTCA	AGTTTTTTTCAACAATATTAAGCTTTTCGTAAGCCACCTTTCGGAACTGCCTTTACAGGCTTTAAAACTTATATTCTATGCGGATCCCCGGGTTAATTAA	AGTTAAAAATGCTAAAATTTAAGCATGCCATGACTACACAAGGACGCGATCTCGATTCGGACGAAGATGGTGACTTTATTCGGATCCCCGGGTTAATTAA	TGTTTTTTGAATTAAAAATTATATGTAACAAAGTCGGCTTGAGAGAGAAGTTTCAACGTACGAAAGAAAAATTAATTTCAGAATTCGAGCTCGTTTAAAC	0		0		0
SPCC736.02	SPCC736.02	III	313183	314043	+	CATTTATTTTCTATACATGTTTAAATTTTTCAGCACTAAATAGTGTCTGTTGGTGAGCTCCAAAAATCTTGTTAAAGATG	CAAAAAATGTTACAGAGATCATGTACTACTTGATTGAAAAAGGTGCAATTCCTCAATTACCTAACCTTTTGAAGCTTTTT	TTTTATAGAACGAGATGCAAATGATATGATGAATAAGATATAAAAGCTAGAGCAATTTTGATTACAAACTTAAGCATTTA	CATTTATTTTCTATACATGTTTAAATTTTTCAGCACTAAATAGTGTCTGTTGGTGAGCTCCAAAAATCTTGTTAAAGATGCGGATCCCCGGGTTAATTAA	CAAAAAATGTTACAGAGATCATGTACTACTTGATTGAAAAAGGTGCAATTCCTCAATTACCTAACCTTTTGAAGCTTTTTCGGATCCCCGGGTTAATTAA	TTTTATAGAACGAGATGCAAATGATATGATGAATAAGATATAAAAGCTAGAGCAATTTTGATTACAAACTTAAGCATTTAGAATTCGAGCTCGTTTAAAC	0		0		0
SPCC736.03c	SPCC736.03c	III	314364	315653	-	AATAGTTAGCTTCGTTGTTCTAATTTAAATTATCATTGTTTGATTACAAAAAGTGAAGTGTGTTATTTAAGAAATCAATG	CCCTTAGAAACGAAGAAATTGACAAGCTACAGGAAAAGCTTAGGAACCGAGTAGCTAATTCTTTGAGAGTCGAGCTCAGA	ATAACATGGAATTATTTTACGCATGTGTGCATGTTATTAAGCTTTTTACATATTTTAAAATTAGTATGTACGCACATTCA	AATAGTTAGCTTCGTTGTTCTAATTTAAATTATCATTGTTTGATTACAAAAAGTGAAGTGTGTTATTTAAGAAATCAATGCGGATCCCCGGGTTAATTAA	CCCTTAGAAACGAAGAAATTGACAAGCTACAGGAAAAGCTTAGGAACCGAGTAGCTAATTCTTTGAGAGTCGAGCTCAGACGGATCCCCGGGTTAATTAA	ATAACATGGAATTATTTTACGCATGTGTGCATGTTATTAAGCTTTTTACATATTTTAAAATTAGTATGTACGCACATTCAGAATTCGAGCTCGTTTAAAC	0		0		0
SPCC736.04c	gma12	III	316725	317852	-	GGAAATTCTCCGTTCCTTTATCATTTTATTTTATTTTGTCTCTTCTATATTATTAGTTTACTCTTGATTATTTGACAATG	TTTTATCTTCTAAACAAGGATCCGATTGGATGTCTGCTCAAGAAAAGGATCATATTCAAAATCTTTTGAAACCATCATCC	TTGAGTAAAATGACAAATATCATGAAATTAAACCAGTCTAAAGTACAAGGTATTTTTCCATGCGTGACTGAAAAAAACTA	GGAAATTCTCCGTTCCTTTATCATTTTATTTTATTTTGTCTCTTCTATATTATTAGTTTACTCTTGATTATTTGACAATGCGGATCCCCGGGTTAATTAA	TTTTATCTTCTAAACAAGGATCCGATTGGATGTCTGCTCAAGAAAAGGATCATATTCAAAATCTTTTGAAACCATCATCCCGGATCCCCGGGTTAATTAA	TTGAGTAAAATGACAAATATCATGAAATTAAACCAGTCTAAAGTACAAGGTATTTTTCCATGCGTGACTGAAAAAAACTAGAATTCGAGCTCGTTTAAAC	0		0		0
SPCC736.05	wtf7	III	320608	321523	+	ATTCTTGTTTACGTTGTTTTGCTTCAACAATTTTGATTCTTGCAATTCTGTGATCTAATCTTATATTTTTCGTCCAAATG	TAATTCTTTTTGGGTTGCTTTTTCCAGGAATTGTCACCATGGTCGTTTTTTATGCACTATATATGCGTAGTATGTATGGC	CGAGGCATATGGTAATTTTTACTTGTCCAGTGACAAAAAAACTTCTCCTACTCACAGTCAAGGAGTTTATTTTTTAACTA	ATTCTTGTTTACGTTGTTTTGCTTCAACAATTTTGATTCTTGCAATTCTGTGATCTAATCTTATATTTTTCGTCCAAATGCGGATCCCCGGGTTAATTAA	TAATTCTTTTTGGGTTGCTTTTTCCAGGAATTGTCACCATGGTCGTTTTTTATGCACTATATATGCGTAGTATGTATGGCCGGATCCCCGGGTTAATTAA	CGAGGCATATGGTAATTTTTACTTGTCCAGTGACAAAAAAACTTCTCCTACTCACAGTCAAGGAGTTTATTTTTTAACTAGAATTCGAGCTCGTTTAAAC	0		0		0
SPCC736.06	SPCC736.06	III	323032	324867	+	ATTTCTTTCTGACCTTTTCTTCTTTTCACTCTCTTTCTTTTCTTCTACTATCCTCGCTGCTTGCGCCGTTTTTCACTATG	TTGGCAGCCCGTCTGCTATTCCAGAAGAGATGTTGAAAGACTACAACGTTGCTATTACGCGACAAACTCAAAACCGTAAT	CGTGTTCCCATTTATGAGCATTAGATTAAAATTTTGTATAAAAAAAATTAAATGATTAATGTTTTTGCTTAAGTTATCTA	ATTTCTTTCTGACCTTTTCTTCTTTTCACTCTCTTTCTTTTCTTCTACTATCCTCGCTGCTTGCGCCGTTTTTCACTATGCGGATCCCCGGGTTAATTAA	TTGGCAGCCCGTCTGCTATTCCAGAAGAGATGTTGAAAGACTACAACGTTGCTATTACGCGACAAACTCAAAACCGTAATCGGATCCCCGGGTTAATTAA	CGTGTTCCCATTTATGAGCATTAGATTAAAATTTTGTATAAAAAAAATTAAATGATTAATGTTTTTGCTTAAGTTATCTAGAATTCGAGCTCGTTTAAAC	1	SPCC736.07c	0		0
SPCC736.07c	SPCC736.07c	III	324921	327094	-	GATCGTTGGCGTGAGATTATTTTGAATTAGAAATTCTTCAATAACTCTATTTAAGATCCTTTAAAACAACTTATCGAATG	ATGAGAATGGAAATGAAAAACCTAAAATGAGCCGATTTATGACCGCGAGGTTGCGTGGTCGTGTTCCCATTTATGAGCAT	CGACAAACTCAAAACCGTAATTAGATAACTTAAGCAAAAACATTAATCATTTAATTTTTTTTATACAAAATTTTAATCTA	GATCGTTGGCGTGAGATTATTTTGAATTAGAAATTCTTCAATAACTCTATTTAAGATCCTTTAAAACAACTTATCGAATGCGGATCCCCGGGTTAATTAA	ATGAGAATGGAAATGAAAAACCTAAAATGAGCCGATTTATGACCGCGAGGTTGCGTGGTCGTGTTCCCATTTATGAGCATCGGATCCCCGGGTTAATTAA	CGACAAACTCAAAACCGTAATTAGATAACTTAAGCAAAAACATTAATCATTTAATTTTTTTTATACAAAATTTTAATCTAGAATTCGAGCTCGTTTAAAC	1	SPCC736.06	0		0
SPCC736.08	cbf11	III	327542	329461	+	TTAAGTAAAAGCAAATGCATGTCTTAATCCTATAGGTCCAACAGTTTAAGCAAGTATAAAACATAATTTGAACATTAATG	CTTTGTTGTTCGTGATTCCAGGTGGGATTGTCATTATTGGAAAATGCGAGATTTTGCTAACGTCAAGTGCTTTTGGAAAC	AATTCCATCATTTTGAAAACAAATTGTATTTCAATATTTCGCCATATGAAACCACACGTAAAATTAATCATGATGCATCA	TTAAGTAAAAGCAAATGCATGTCTTAATCCTATAGGTCCAACAGTTTAAGCAAGTATAAAACATAATTTGAACATTAATGCGGATCCCCGGGTTAATTAA	CTTTGTTGTTCGTGATTCCAGGTGGGATTGTCATTATTGGAAAATGCGAGATTTTGCTAACGTCAAGTGCTTTTGGAAACCGGATCCCCGGGTTAATTAA	AATTCCATCATTTTGAAAACAAATTGTATTTCAATATTTCGCCATATGAAACCACACGTAAAATTAATCATGATGCATCAGAATTCGAGCTCGTTTAAAC	0		0		0
SPCC736.09c	SPCC736.09c	III	329749	330444	-	AGACTTATACATTTATACCTTCCACACGGCTTTGCTGAATTGAGGATATTATAAAACTTTAACCGAATTTGCCAAATATG	TAAGAGAAGCAGATAAAAGATATTTAAATTTGGAAGTGGATACAGCAACTCCTCCCGAGGAGAAACGATTACGGTCCACA	ATGATTTTCAAAAGCTGCAAAACAGAAAAACTTTTAATAAACTAGTAAGGTGTCTGTCGAGAGCTGTCGATCATATATTA	AGACTTATACATTTATACCTTCCACACGGCTTTGCTGAATTGAGGATATTATAAAACTTTAACCGAATTTGCCAAATATGCGGATCCCCGGGTTAATTAA	TAAGAGAAGCAGATAAAAGATATTTAAATTTGGAAGTGGATACAGCAACTCCTCCCGAGGAGAAACGATTACGGTCCACACGGATCCCCGGGTTAATTAA	ATGATTTTCAAAAGCTGCAAAACAGAAAAACTTTTAATAAACTAGTAAGGTGTCTGTCGAGAGCTGTCGATCATATATTAGAATTCGAGCTCGTTTAAAC	1	SPCC736.08	0		0
SPCC736.10c	mrps8	III	332025	332483	-	ACCATTCTGTATAGAAAAAAAAGGCTTTTATTGTTGGACTGCTTATAAAAGATTAGGATTGTGTTAAAAAAGTCGAAATG	TAGAAACTAAACATGGTATAATGAGTATTGACGATGCAATTAAGAATAATTTGGGAGGAAACGTTATATGTCGAGTTAAA	CTCTTATTAACATAGAGAAAGGAGACAATGTATCCGGAAAGAAGTTGTACGTAATAATAACTTTTTCCATCGAAGCCTCA	ACCATTCTGTATAGAAAAAAAAGGCTTTTATTGTTGGACTGCTTATAAAAGATTAGGATTGTGTTAAAAAAGTCGAAATGCGGATCCCCGGGTTAATTAA	TAGAAACTAAACATGGTATAATGAGTATTGACGATGCAATTAAGAATAATTTGGGAGGAAACGTTATATGTCGAGTTAAACGGATCCCCGGGTTAATTAA	CTCTTATTAACATAGAGAAAGGAGACAATGTATCCGGAAAGAAGTTGTACGTAATAATAACTTTTTCCATCGAAGCCTCAGAATTCGAGCTCGTTTAAAC	0		0		1	SPNCRNA.1131
SPCC736.11	ago1	III	334137	337012	+	TTGGTATATATAAGCTTCCAACCGCCAAAGCGAATTGTCTTCAGCCAACTCGTCCTTTATGATTCAGAGTGAGTAGGATG	CATCAGAAGCATCAATGGATCAAGAAGTAAAGCCGCTTTTAGCTCTATCAAGTAAATTGAAAACAAAGATGTGGTATATG	GGAAGTAAAAGTTGTGGGCAATCCAGTAGTCAATCGTATATCTATTTCATTACTTATTGCATGCAATCCATCAAACATTA	TTGGTATATATAAGCTTCCAACCGCCAAAGCGAATTGTCTTCAGCCAACTCGTCCTTTATGATTCAGAGTGAGTAGGATGCGGATCCCCGGGTTAATTAA	CATCAGAAGCATCAATGGATCAAGAAGTAAAGCCGCTTTTAGCTCTATCAAGTAAATTGAAAACAAAGATGTGGTATATGCGGATCCCCGGGTTAATTAA	GGAAGTAAAAGTTGTGGGCAATCCAGTAGTCAATCGTATATCTATTTCATTACTTATTGCATGCAATCCATCAAACATTAGAATTCGAGCTCGTTTAAAC	0		0		0
SPCC736.12c	mmi1	III	337829	339567	-	TTACAAATTTTTAGCATTTTAAAGAGGATTTCAAAAAAAAAAGATTATACTTTTTATCACACATAAAAGAAATTTGAATG	TGGAAATGATGTATGATGAAGGCAGCAGACTTTGTACGTTGATTAACTATGCTATAATGAAGCGAATTGGAAGAGACCGT	CTCCAATAGTATATAGTTTCATGAATTTTGTTAAAGGAAGCATCCAACATTCTTGAAAATCCAGCAAAAGGGAGATATCA	TTACAAATTTTTAGCATTTTAAAGAGGATTTCAAAAAAAAAAGATTATACTTTTTATCACACATAAAAGAAATTTGAATGCGGATCCCCGGGTTAATTAA	TGGAAATGATGTATGATGAAGGCAGCAGACTTTGTACGTTGATTAACTATGCTATAATGAAGCGAATTGGAAGAGACCGTCGGATCCCCGGGTTAATTAA	CTCCAATAGTATATAGTTTCATGAATTTTGTTAAAGGAAGCATCCAACATTCTTGAAAATCCAGCAAAAGGGAGATATCAGAATTCGAGCTCGTTTAAAC	0		0		0
SPCC736.13	SPCC736.13	III	340769	341788	-	GCAATAAAATCCTCCCCGCTCATTGTTTATAAAGTTCTTTTTTTTTAATTGATATTAGCTTCAAAAATTTCTTTACGATG	ATGATGATGCCTTTGTTGAGGAGCTTTATCGCTATACTCATAAGATATTTGAAGATCTCAAGTATTTAGCTCCTTCTCCA	ATGAGGAGGTAGAAACACTTTACTAGTTTAAGTGGTTCAAGAAGCGTTCATCATTGTTCAGATTACGAGCAAAAGAATTA	GCAATAAAATCCTCCCCGCTCATTGTTTATAAAGTTCTTTTTTTTTAATTGATATTAGCTTCAAAAATTTCTTTACGATGCGGATCCCCGGGTTAATTAA	ATGATGATGCCTTTGTTGAGGAGCTTTATCGCTATACTCATAAGATATTTGAAGATCTCAAGTATTTAGCTCCTTCTCCACGGATCCCCGGGTTAATTAA	ATGAGGAGGTAGAAACACTTTACTAGTTTAAGTGGTTCAAGAAGCGTTCATCATTGTTCAGATTACGAGCAAAAGAATTAGAATTCGAGCTCGTTTAAAC	0		0		0
SPCC736.14	dis1	III	343034	345949	+	ATTCATTCTTTTACATAACTATTCATGCTCTGCTGGTTGTAAACATACGAGTCGTTAATTTATATTTGTTTATGTAAATG	CAGAGGCACGAGACAACTGGAGGGAGAGTCATGATTTGTCAAGTCATTTGTGGGAGCAAATCCAAAGGATGAAGAAGGCG	GCTCGATTTGCCTTTCTTCGTCTTTGCTAAATCCAGCATGCCCTAATCAGTCATACTTTCGGATGCATCGCCGGGCACTA	ATTCATTCTTTTACATAACTATTCATGCTCTGCTGGTTGTAAACATACGAGTCGTTAATTTATATTTGTTTATGTAAATGCGGATCCCCGGGTTAATTAA	CAGAGGCACGAGACAACTGGAGGGAGAGTCATGATTTGTCAAGTCATTTGTGGGAGCAAATCCAAAGGATGAAGAAGGCGCGGATCCCCGGGTTAATTAA	GCTCGATTTGCCTTTCTTCGTCTTTGCTAAATCCAGCATGCCCTAATCAGTCATACTTTCGGATGCATCGCCGGGCACTAGAATTCGAGCTCGTTTAAAC	0		0		2	SPNCRNA.1132;SPNCRNA.578
SPCC736.15	pil1	III	349172	350227	+	CTACTACTACTACCACTTATTTTTATTATTACTACCATCTCTTCTTATTTACCCACATCTATTTCTATTTCTGCAAGATG	ATGTCCATGCTGAGCGTATGTCTCGCATTGCTTCTGAGTCTAGCGATGCCGTTCCTCAGCAAACCGCCGTCCAGGTTGCT	AATTTCTTTTTTATTTTCGCTTGACACTGCAATTTCCCTCTCCACGACGACAAATAGAAAAAAAGTAAAGAGTTTTTTTA	CTACTACTACTACCACTTATTTTTATTATTACTACCATCTCTTCTTATTTACCCACATCTATTTCTATTTCTGCAAGATGCGGATCCCCGGGTTAATTAA	ATGTCCATGCTGAGCGTATGTCTCGCATTGCTTCTGAGTCTAGCGATGCCGTTCCTCAGCAAACCGCCGTCCAGGTTGCTCGGATCCCCGGGTTAATTAA	AATTTCTTTTTTATTTTCGCTTGACACTGCAATTTCCCTCTCCACGACGACAAATAGAAAAAAAGTAAAGAGTTTTTTTAGAATTCGAGCTCGTTTAAAC	0		0		0
SPCC594.01	SPCC594.01	III	354456	357252	+	CTTTAGCCAAACACCCTGGTACGCTAGTGAAAAGACCGTATTTTGGAGAGGTAAAAGGGCCAAAGAGATCCTTGGAAATG	TCGAGTTTGACCTCCTCGAAGATGATGATGAGACAGTTCTTGCCGAGCAGGCTAAGGAGCGTGAAAGAAGAAAACAAACT	AAAAAAGAGCAGTATTCGACGATACAAGACAAACCGCCATTAAAGTCTAAAGAACAAAAAACAGGCCTAAATAATCGTTA	CTTTAGCCAAACACCCTGGTACGCTAGTGAAAAGACCGTATTTTGGAGAGGTAAAAGGGCCAAAGAGATCCTTGGAAATGCGGATCCCCGGGTTAATTAA	TCGAGTTTGACCTCCTCGAAGATGATGATGAGACAGTTCTTGCCGAGCAGGCTAAGGAGCGTGAAAGAAGAAAACAAACTCGGATCCCCGGGTTAATTAA	AAAAAAGAGCAGTATTCGACGATACAAGACAAACCGCCATTAAAGTCTAAAGAACAAAAAACAGGCCTAAATAATCGTTAGAATTCGAGCTCGTTTAAAC	0		0		0
SPCC594.02c	SPCC594.02c	III	358264	359733	-	TGTTCTTTACGATCTCGTTGCCTGCTGTTTACTTAATATTCACCGGAAGTAAGTAATTCGTCACTAATTTCCTCCGAATG	TGAATAACCAGGAGCGGGAGTATGATTATGACGATACATCGTCTCGTAGCAGCACACTCACCGAAAGACCGGTAGTTCAT	CAGAAATAGTTGCCACGAGACAATAGGGAACATTTTCCGACTTAATATCACAGCCTTTATAATTCACAATATTTCAGTTA	TGTTCTTTACGATCTCGTTGCCTGCTGTTTACTTAATATTCACCGGAAGTAAGTAATTCGTCACTAATTTCCTCCGAATGCGGATCCCCGGGTTAATTAA	TGAATAACCAGGAGCGGGAGTATGATTATGACGATACATCGTCTCGTAGCAGCACACTCACCGAAAGACCGGTAGTTCATCGGATCCCCGGGTTAATTAA	CAGAAATAGTTGCCACGAGACAATAGGGAACATTTTCCGACTTAATATCACAGCCTTTATAATTCACAATATTTCAGTTAGAATTCGAGCTCGTTTAAAC	0		0		0
SPCC594.03	SPCC594.03	III	361356	361682	+	TCGTGCCCCAGACAACCATCGCTCGGAAGCGTCAGGGGTCTTGAACGAGTCCACGTAACCGAGCCGGGGCATCCTCCATG	CCAATAGTAGATTTGAGATCAACTCGGGATATACAGTTAAAGTGAAGTGTTTAAAGAGATTTCAAGGTGAGGCGAGAGGC	TTTTTTTTTCCTTGGTTTATCCTCCATCTGTCACCCTTCTATGGTACGATCGTGGGTGCATGCTCTGCATGAGCATTCTA	TCGTGCCCCAGACAACCATCGCTCGGAAGCGTCAGGGGTCTTGAACGAGTCCACGTAACCGAGCCGGGGCATCCTCCATGCGGATCCCCGGGTTAATTAA	CCAATAGTAGATTTGAGATCAACTCGGGATATACAGTTAAAGTGAAGTGTTTAAAGAGATTTCAAGGTGAGGCGAGAGGCCGGATCCCCGGGTTAATTAA	TTTTTTTTTCCTTGGTTTATCCTCCATCTGTCACCCTTCTATGGTACGATCGTGGGTGCATGCTCTGCATGAGCATTCTAGAATTCGAGCTCGTTTAAAC	0		0		1	SPNCRNA.1134
SPCC594.04c	SPCC594.04c	III	362699	363733	-	AATGAGACAGAGGATTTCGTGGAGCTATAGAAAGCCAACTTTCTGACATTCCCATTGTTCTTTTTCAAACGAGCACTATG	ATAAAGTCGGCCGCTTTTTTCCTCGATTAGATGGTAGTCATTGGGATATTGTGGATGACGATGCATCATTAAAGGAGGAT	GTTTTGTTACACCAATTGACAAATGAAAATGAAACGAGATCCATGGATCACTAATAGAGGAACATTTTGTTTCTCCATTA	AATGAGACAGAGGATTTCGTGGAGCTATAGAAAGCCAACTTTCTGACATTCCCATTGTTCTTTTTCAAACGAGCACTATGCGGATCCCCGGGTTAATTAA	ATAAAGTCGGCCGCTTTTTTCCTCGATTAGATGGTAGTCATTGGGATATTGTGGATGACGATGCATCATTAAAGGAGGATCGGATCCCCGGGTTAATTAA	GTTTTGTTACACCAATTGACAAATGAAAATGAAACGAGATCCATGGATCACTAATAGAGGAACATTTTGTTTCTCCATTAGAATTCGAGCTCGTTTAAAC	0		0		0
SPCC594.05c	spf1	III	364204	365478	-	CATTTAGTGTACTGTGCTTAAGCTCGCTTTCTTTAGATTTTACTTATTGACAGACTTAGACAACTGAAATTCCAATAATG	TACCCGGGATACAATACGACGGTTATGCTCGATTTTGTCATGAACAGTTATCTCCCGAAAAAATGGCTAATTTATTAAAA	GTGATTTACATGAAATGATCTAGAAATTAAAGCAAACTTCAAAATTGTAAATTAAACCAAAAGATGCATCCTTCTGTTTA	CATTTAGTGTACTGTGCTTAAGCTCGCTTTCTTTAGATTTTACTTATTGACAGACTTAGACAACTGAAATTCCAATAATGCGGATCCCCGGGTTAATTAA	TACCCGGGATACAATACGACGGTTATGCTCGATTTTGTCATGAACAGTTATCTCCCGAAAAAATGGCTAATTTATTAAAACGGATCCCCGGGTTAATTAA	GTGATTTACATGAAATGATCTAGAAATTAAAGCAAACTTCAAAATTGTAAATTAAACCAAAAGATGCATCCTTCTGTTTAGAATTCGAGCTCGTTTAAAC	0		0		0
SPCC594.06c	SPCC594.06c	III	365928	366989	-	TAACGATAGTGCAGTAAATCCGATACAGTAGTCTGTTGTTCATGAACTCATTGTTGATCAACCTGTTCATAGCAAGTATG	TGTTAGACGAGCTTTCTAATGAAGCATATGCAAACCAAAAAAAGCTACACAGAACACGAGCTGGCCTTCGCAAATTGGGT	AAAACAAGACAAAACTGCAAAAGAAGATTCCATTAAATTTCGTGAAATTAAATCAAATACTCATAAACACCCAAATATTA	TAACGATAGTGCAGTAAATCCGATACAGTAGTCTGTTGTTCATGAACTCATTGTTGATCAACCTGTTCATAGCAAGTATGCGGATCCCCGGGTTAATTAA	TGTTAGACGAGCTTTCTAATGAAGCATATGCAAACCAAAAAAAGCTACACAGAACACGAGCTGGCCTTCGCAAATTGGGTCGGATCCCCGGGTTAATTAA	AAAACAAGACAAAACTGCAAAAGAAGATTCCATTAAATTTCGTGAAATTAAATCAAATACTCATAAACACCCAAATATTAGAATTCGAGCTCGTTTAAAC	0		0		0
SPCC594.07c	bqt3	III	368179	368995	-	AGATACTGTTACCTGATCAATCGTTACTTGTGTGTTCATCGATGACAAACTATATGAAAACTACCAATATTCGCAAAATG	GGTCCGCCATGTTCCAAGTGGTGGGTGCTTACTTGTCACAAATTTGGATTATCACTTTTATCTGCTGGGCATTGTCTCTG	ACTTCCACCAGGAAGTAAACAACCAACTAACTACATTACAAGAAAAAAAATGATGTAAAAGAAACAGAACTCGAACTTTA	AGATACTGTTACCTGATCAATCGTTACTTGTGTGTTCATCGATGACAAACTATATGAAAACTACCAATATTCGCAAAATGCGGATCCCCGGGTTAATTAA	GGTCCGCCATGTTCCAAGTGGTGGGTGCTTACTTGTCACAAATTTGGATTATCACTTTTATCTGCTGGGCATTGTCTCTGCGGATCCCCGGGTTAATTAA	ACTTCCACCAGGAAGTAAACAACCAACTAACTACATTACAAGAAAAAAAATGATGTAAAAGAAACAGAACTCGAACTTTAGAATTCGAGCTCGTTTAAAC	0		0		0
SPCC1682.01	qcr9	III	371230	371677	+	TCGATTACAAGCTAGTTAAATCATTAAATTATCTTTTGCATTCGGAACGATCTTCCTCACTATTCCCTTTCCTTCTGATG	TGCTAACAAGACGATAGTTAACATGGGACGAGGTTAAGCCTCGTTTTCTCAACAAAGACGAAGATGCTGAGGATGATGAA	AAAGGAGAGAAAACAATAAGCTAAAGCAGTCAATAACAAACAAAAGAATTGAGAAAATCCAAAGTCAAATGATTCTTTTA	TCGATTACAAGCTAGTTAAATCATTAAATTATCTTTTGCATTCGGAACGATCTTCCTCACTATTCCCTTTCCTTCTGATGCGGATCCCCGGGTTAATTAA	TGCTAACAAGACGATAGTTAACATGGGACGAGGTTAAGCCTCGTTTTCTCAACAAAGACGAAGATGCTGAGGATGATGAACGGATCCCCGGGTTAATTAA	AAAGGAGAGAAAACAATAAGCTAAAGCAGTCAATAACAAACAAAAGAATTGAGAAAATCCAAAGTCAAATGATTCTTTTAGAATTCGAGCTCGTTTAAAC	1	SPCC1682.02c	0		0
SPCC1682.02c	mcm3	III	372447	375086	-	GTATCGCATGATAAAATTGGAAACCTTTGGATATTTTTTTACAAGTTATAGGACGGTAATAAAAAGCGCTTATAAAAATG	GAGAAGAAGCTATTGTGGCACTTAAAGAAATGGACGCTCAGAACAAGATCATGTTTTCAGATAATGTGGTTTATCGTATT	ATGCAATAGAGCTAATGCAAATATTTAGGTGAACCAGGAACCACGATATGATTTTTAATAACTTAACCAAATCAAAATTA	GTATCGCATGATAAAATTGGAAACCTTTGGATATTTTTTTACAAGTTATAGGACGGTAATAAAAAGCGCTTATAAAAATGCGGATCCCCGGGTTAATTAA	GAGAAGAAGCTATTGTGGCACTTAAAGAAATGGACGCTCAGAACAAGATCATGTTTTCAGATAATGTGGTTTATCGTATTCGGATCCCCGGGTTAATTAA	ATGCAATAGAGCTAATGCAAATATTTAGGTGAACCAGGAACCACGATATGATTTTTAATAACTTAACCAAATCAAAATTAGAATTCGAGCTCGTTTAAAC	0		0		0
SPCC1682.03c	mug174	III	375965	377882	-	CATAACCTGTAGGTGTTCACAAAAAATCCTCTGCACAACGAAACACTCGTTATAACTAATAGAAAAATATAGTCAATATG	CTGATGAAGAGTTAATTGAGGGAATTGCTACGTACGAATGGTCTTCACTTTCGAATGTACATAAATTGGAGCTTACAAAT	TTCGTATAATCAGCTCTTAAAAACAAATAAGTTCTCAGAATTATAGTCATAACATCAGAGACTTGAGGTATCAAATTTTA	CATAACCTGTAGGTGTTCACAAAAAATCCTCTGCACAACGAAACACTCGTTATAACTAATAGAAAAATATAGTCAATATGCGGATCCCCGGGTTAATTAA	CTGATGAAGAGTTAATTGAGGGAATTGCTACGTACGAATGGTCTTCACTTTCGAATGTACATAAATTGGAGCTTACAAATCGGATCCCCGGGTTAATTAA	TTCGTATAATCAGCTCTTAAAAACAAATAAGTTCTCAGAATTATAGTCATAACATCAGAGACTTGAGGTATCAAATTTTAGAATTCGAGCTCGTTTAAAC	0		0		0
SPCC1682.04	cdc31	III	378229	378925	+	AATGCGTACAAGAAGTGTCATGTAAATACTCACACACCTGCTGTTATTTAAGACGTTCTGTTTACCACCACATTTACATG	CCATGATTGAAGAATTCGACCTTGATCAGGATGGAGAAATTAATGAGCAAGAATTTATAGCAATTATGATGGATGAAGCA	CATGTGTCCCTGCTAATTGCTACTTTATCTATTAATTGACGTAAACGAAAAAAAAGTAAATTAGCATGTGTTCTCCATTA	AATGCGTACAAGAAGTGTCATGTAAATACTCACACACCTGCTGTTATTTAAGACGTTCTGTTTACCACCACATTTACATGCGGATCCCCGGGTTAATTAA	CCATGATTGAAGAATTCGACCTTGATCAGGATGGAGAAATTAATGAGCAAGAATTTATAGCAATTATGATGGATGAAGCACGGATCCCCGGGTTAATTAA	CATGTGTCCCTGCTAATTGCTACTTTATCTATTAATTGACGTAAACGAAAAAAAAGTAAATTAGCATGTGTTCTCCATTAGAATTCGAGCTCGTTTAAAC	1	SPCC1682.05c	0		0
SPCC1682.05c	srp68	III	379065	381034	-	GGACAATGAAGATATGCAGACAGCCCGTTTTAAGAAGTGGATATTAAATTCCAAATTCAATTAATAATTAGTAATTAATG	AACCGGAAAAACCTGTTACATCAGTTTCGAAAGAGCCTAAACAGAAAAATAAAGGGTTCTTTAGCAGTTTGCTTGGACGA	TAGCAGGGACACATGTCTTTCGTTTTAAATTCTTATTTATATATAACAAATCTCTTAAGTTCTTCCAACCTGTTTTTCTA	GGACAATGAAGATATGCAGACAGCCCGTTTTAAGAAGTGGATATTAAATTCCAAATTCAATTAATAATTAGTAATTAATGCGGATCCCCGGGTTAATTAA	AACCGGAAAAACCTGTTACATCAGTTTCGAAAGAGCCTAAACAGAAAAATAAAGGGTTCTTTAGCAGTTTGCTTGGACGACGGATCCCCGGGTTAATTAA	TAGCAGGGACACATGTCTTTCGTTTTAAATTCTTATTTATATATAACAAATCTCTTAAGTTCTTCCAACCTGTTTTTCTAGAATTCGAGCTCGTTTAAAC	1	SPCC1682.04	0		0
SPCC1682.06	SPCC1682.06	III	382377	383138	+	AATTTCGCATTTTATTTTGCAATGTTCAAGTTGAAACTCAAACGTATATAATCACTATTGGTAAAAGGCTCTTCAAAATG	CCACAGAGCCAGCAAGTGACAATACAATGGCTGAGGAAACCGATTGCAACACTTCTAAAGATGTAGAATCGGGCAGCAAC	AAGAAAATTAGTGATGAAATAAAAAAAACCCTCGCAACTGTTGGCAGCCCCTTGATTTTTTTCTCTAGCCATGACTTTTA	AATTTCGCATTTTATTTTGCAATGTTCAAGTTGAAACTCAAACGTATATAATCACTATTGGTAAAAGGCTCTTCAAAATGCGGATCCCCGGGTTAATTAA	CCACAGAGCCAGCAAGTGACAATACAATGGCTGAGGAAACCGATTGCAACACTTCTAAAGATGTAGAATCGGGCAGCAACCGGATCCCCGGGTTAATTAA	AAGAAAATTAGTGATGAAATAAAAAAAACCCTCGCAACTGTTGGCAGCCCCTTGATTTTTTTCTCTAGCCATGACTTTTAGAATTCGAGCTCGTTTAAAC	0		0		0
SPCC1682.07	ssl1	III	384473	385868	+	ATTTGTGCAATATTCATTTATCTAATTATCAAATAGCGTTCTGGCATAATACCTATGCTCGGTTAAAATAACACTCAATG	AAAATCATTTTTGTTTGGATTGCGATGTTTTTGCGCATGAACAACTTCATGAGTGTTATGGATGCCAATGCTCCGGAAAT	TTGTGAATAAGTAGCATAATAGTATTTTAAAATAATTATTATAAATAAATGCGTTCATTAATATACCAAAAGAAACTTTA	ATTTGTGCAATATTCATTTATCTAATTATCAAATAGCGTTCTGGCATAATACCTATGCTCGGTTAAAATAACACTCAATGCGGATCCCCGGGTTAATTAA	AAAATCATTTTTGTTTGGATTGCGATGTTTTTGCGCATGAACAACTTCATGAGTGTTATGGATGCCAATGCTCCGGAAATCGGATCCCCGGGTTAATTAA	TTGTGAATAAGTAGCATAATAGTATTTTAAAATAATTATTATAAATAAATGCGTTCATTAATATACCAAAAGAAACTTTAGAATTCGAGCTCGTTTAAAC	0		0		1	SPNCRNA.1135
SPCC1682.08c	SPCC1682.08c	III	386124	388235	-	TCCACCAATATCCAATTTCCGAAAGAACAGAAAAAACCATATCCATTAAATATTAGTTTTTATTTATAGAGTTTATTATG	AGGTTGCTTATTTAGTCGAGAAATGGAATTCTCAAAAACAGGTTTCCTCTGTAATCAACTACAACTGCAATACTGACCTC	TAAGTGTTAGAGCTGTATCATATATAAAATAAAAACTAATTAAAATGTGGAAATGAATATATCCCTATATTTACAGATCA	TCCACCAATATCCAATTTCCGAAAGAACAGAAAAAACCATATCCATTAAATATTAGTTTTTATTTATAGAGTTTATTATGCGGATCCCCGGGTTAATTAA	AGGTTGCTTATTTAGTCGAGAAATGGAATTCTCAAAAACAGGTTTCCTCTGTAATCAACTACAACTGCAATACTGACCTCCGGATCCCCGGGTTAATTAA	TAAGTGTTAGAGCTGTATCATATATAAAATAAAAACTAATTAAAATGTGGAAATGAATATATCCCTATATTTACAGATCAGAATTCGAGCTCGTTTAAAC	0		0		0
SPCC1682.09c	gcg1	III	388702	389824	-	AAAATCCTTTAACTTTTCTTTTTCAACACAACGAAACTTTTTGGTTATTAATTAAATTTTTAAATAGATAGAGAAAGATG	TGTTGACAACTGGTCCTAAGCTTGTTTTTTCATTTACCATGGCTCAAACCCTTATCCCCTTCTTTGATAAGCTTTTGAAA	CCCCAATGAATTATTTATATAGAAAAACAGAGCACACTCAACAATATTTCAACATTGAAATGAAGAAATAAAGCATATTA	AAAATCCTTTAACTTTTCTTTTTCAACACAACGAAACTTTTTGGTTATTAATTAAATTTTTAAATAGATAGAGAAAGATGCGGATCCCCGGGTTAATTAA	TGTTGACAACTGGTCCTAAGCTTGTTTTTTCATTTACCATGGCTCAAACCCTTATCCCCTTCTTTGATAAGCTTTTGAAACGGATCCCCGGGTTAATTAA	CCCCAATGAATTATTTATATAGAAAAACAGAGCACACTCAACAATATTTCAACATTGAAATGAAGAAATAAAGCATATTAGAATTCGAGCTCGTTTAAAC	0		0		2	SPNCRNA.579;SPNCRNA.1136
SPCC1682.10	rpn8	III	390747	391765	+	TTACACGCTTTCAACCTTTCGTTTGCCATACACAGTTGAAGTTGTGAGAGACAAATTTTTAATATAAACCGGTTATAATG	CTAGTAAAGCTATGGAACAGCAGGACATAAAGCCAACTGTTCAAAATGGAGAAGTTTCGGCTAATGCCGAACAAAAGGCT	TAGATAAAGTCGTTAAATCTCAGAAAGAGGAGTCCACAAATGATAGAAGCCAGACATGGATAGTATGAATACAGTGATTA	TTACACGCTTTCAACCTTTCGTTTGCCATACACAGTTGAAGTTGTGAGAGACAAATTTTTAATATAAACCGGTTATAATGCGGATCCCCGGGTTAATTAA	CTAGTAAAGCTATGGAACAGCAGGACATAAAGCCAACTGTTCAAAATGGAGAAGTTTCGGCTAATGCCGAACAAAAGGCTCGGATCCCCGGGTTAATTAA	TAGATAAAGTCGTTAAATCTCAGAAAGAGGAGTCCACAAATGATAGAAGCCAGACATGGATAGTATGAATACAGTGATTAGAATTCGAGCTCGTTTAAAC	0		0		0
SPCC1682.11c	ctl1	III	392323	394184	-	CTTTGCACCCAACGACCAATTTCCAAAACTCCTTCAAATTGACTAGTAAAGTGATTTTATATACGTGAAGCAAATCTATG	TCGATATTTCTAGCTGCCAAGGAGATCCTAATGGTTCTCACTGTTTCGAGGCATGGCAGCTTTTTGAATCAAATGGATAT	CTCTTTGATGAAAGTAGGTTCTAAGGAAGTTAAAAGAAACAGAAAAACAGCAAAAGAAGTAATTCGCATTTTTGGTTTTA	CTTTGCACCCAACGACCAATTTCCAAAACTCCTTCAAATTGACTAGTAAAGTGATTTTATATACGTGAAGCAAATCTATGCGGATCCCCGGGTTAATTAA	TCGATATTTCTAGCTGCCAAGGAGATCCTAATGGTTCTCACTGTTTCGAGGCATGGCAGCTTTTTGAATCAAATGGATATCGGATCCCCGGGTTAATTAA	CTCTTTGATGAAAGTAGGTTCTAAGGAAGTTAAAAGAAACAGAAAAACAGCAAAAGAAGTAATTCGCATTTTTGGTTTTAGAATTCGAGCTCGTTTAAAC	0		0		0
SPCC1682.12c	ubp16	III	394883	396256	-	TTTTTCTTCTTTTCTAACATTTTTCTTCATAATTTCAAATTTTTGATTGCTTGTTGTTTTTCCATTCCGTTGTTGACATG	CTTCATCGTCTAAACACAAGCTAAACACCGAAAACACGGTTACCAAAACTTCTAATAAAAAACGGAGAAAAATTTCATTT	AGAGACATTAGCATATTAAAAAAAAAGATAGGCAAAAGGAAGCAAAAACTTTAACTGCTCAAGCTAACTGTATCGCATTA	TTTTTCTTCTTTTCTAACATTTTTCTTCATAATTTCAAATTTTTGATTGCTTGTTGTTTTTCCATTCCGTTGTTGACATGCGGATCCCCGGGTTAATTAA	CTTCATCGTCTAAACACAAGCTAAACACCGAAAACACGGTTACCAAAACTTCTAATAAAAAACGGAGAAAAATTTCATTTCGGATCCCCGGGTTAATTAA	AGAGACATTAGCATATTAAAAAAAAAGATAGGCAAAAGGAAGCAAAAACTTTAACTGCTCAAGCTAACTGTATCGCATTAGAATTCGAGCTCGTTTAAAC	0		0		1	SPNCRNA.1137
SPCC1682.13	laf2	III	399080	399898	+	TGTCTTCTGCAAAGCACAGAAATTACCCATTGAGGTTTCTTCCGCGGTCAATTGTATTGAGAAATCGAATTTCAAAGATG	CTCAAAGGGCTAGTCGAGTTGACGTAAACAAAGCCAGCCGTTTATGGAAGGCATTTCATGAAGTCGGCTTTTTCGACGAT	TGGTATGAAAGGGTATTTGGAGAGCAAGATGGGTGATTCAACAAAATATTTCCATCTTAGCACAGAAGGTAAAAGGTTTA	TGTCTTCTGCAAAGCACAGAAATTACCCATTGAGGTTTCTTCCGCGGTCAATTGTATTGAGAAATCGAATTTCAAAGATGCGGATCCCCGGGTTAATTAA	CTCAAAGGGCTAGTCGAGTTGACGTAAACAAAGCCAGCCGTTTATGGAAGGCATTTCATGAAGTCGGCTTTTTCGACGATCGGATCCCCGGGTTAATTAA	TGGTATGAAAGGGTATTTGGAGAGCAAGATGGGTGATTCAACAAAATATTTCCATCTTAGCACAGAAGGTAAAAGGTTTAGAATTCGAGCTCGTTTAAAC	0		0		0
SPCC1682.14	rpl1902	III	400767	401348	+	AACACATTGTGACTGCTTTGATTAGACAATTTGAAAGACTAAAAGCACAATCGTCCCCAACCCAACCCATATTAACAATG	AGGCTGCCCGTCAACGTAGAGCCAAGGCTGTTGAAGAAAAACGTGAGCAAATTTACACTGCTGCCGAAAAGATCGAGGAA	TTTAAAACACTATTGAAAAATTAATTTACCGCCTAAACCAAAAGTGCATATGTCAAAACATAAATGTATTAAGGCAATTA	AACACATTGTGACTGCTTTGATTAGACAATTTGAAAGACTAAAAGCACAATCGTCCCCAACCCAACCCATATTAACAATGCGGATCCCCGGGTTAATTAA	AGGCTGCCCGTCAACGTAGAGCCAAGGCTGTTGAAGAAAAACGTGAGCAAATTTACACTGCTGCCGAAAAGATCGAGGAACGGATCCCCGGGTTAATTAA	TTTAAAACACTATTGAAAAATTAATTTACCGCCTAAACCAAAAGTGCATATGTCAAAACATAAATGTATTAAGGCAATTAGAATTCGAGCTCGTTTAAAC	0		0		0
SPCC1682.15	mug122	III	402249	404498	+	TGCATATACCGGTCATTTCTTTTGTAAATATATACATAATCGAGTGTGCTAAGCTATTCTATTTCTATACTTAACTCATG	TTTTCGAACTGCTTCAAGAACCGCAATTCGTGCAAGGGTTCCTTGCACATTTACTTAGCAATGCTCTTCGTAGCATCATA	AAAAATCATTAAAATGCCAGGTATATATCGGCGAAAAGAAATAAATATACGGCACACTTGCGATATACCTTGATTGACTA	TGCATATACCGGTCATTTCTTTTGTAAATATATACATAATCGAGTGTGCTAAGCTATTCTATTTCTATACTTAACTCATGCGGATCCCCGGGTTAATTAA	TTTTCGAACTGCTTCAAGAACCGCAATTCGTGCAAGGGTTCCTTGCACATTTACTTAGCAATGCTCTTCGTAGCATCATACGGATCCCCGGGTTAATTAA	AAAAATCATTAAAATGCCAGGTATATATCGGCGAAAAGAAATAAATATACGGCACACTTGCGATATACCTTGATTGACTAGAATTCGAGCTCGTTTAAAC	0		0		0
SPCC1682.16	rpt4	III	405612	407251	+	CGTAAAATACCGAGTAATTGGATTCCCATTTGCTAGTATGTTCTGACCAGAACTAACACATCTTTTGCGAAATAACCATG	TTCAGTCCGATTTAATGTCCGCAGCTCGTAAGGTTGCTGACCTGAAGAAACTTGAAGGTACAATTGATTACCAAAAGCTT	TAATCATAACTATGCAGTTGCGCGTATAATCTTCATCGGTAAACTTATCATTTCATGGCTTTTTGGATATATGTGCACTA	CGTAAAATACCGAGTAATTGGATTCCCATTTGCTAGTATGTTCTGACCAGAACTAACACATCTTTTGCGAAATAACCATGCGGATCCCCGGGTTAATTAA	TTCAGTCCGATTTAATGTCCGCAGCTCGTAAGGTTGCTGACCTGAAGAAACTTGAAGGTACAATTGATTACCAAAAGCTTCGGATCCCCGGGTTAATTAA	TAATCATAACTATGCAGTTGCGCGTATAATCTTCATCGGTAAACTTATCATTTCATGGCTTTTTGGATATATGTGCACTAGAATTCGAGCTCGTTTAAAC	0		0		0
SPCC306.02c	SPCC306.02c	III	408244	408823	-	GAATACTTTGTCAACATCCAGGAAAAGTAGAATTTATCCTTTCCCTATATCTAAGACACCTACTACGGTTTTTCATAATG	CCTGTGTCTGTGTATTCGGACACGCTGCTTTCTTTGAGCCTCCTGTTGAATCGGCATTTGAGACTGTCGAGCAACAAGTC	TTCCCTTTGTAAAGACATGTACGAAAATTAAAGCAACTGTACCAAGATAACCAAAGAGGCTGTTAGAAACAATTTTTTTA	GAATACTTTGTCAACATCCAGGAAAAGTAGAATTTATCCTTTCCCTATATCTAAGACACCTACTACGGTTTTTCATAATGCGGATCCCCGGGTTAATTAA	CCTGTGTCTGTGTATTCGGACACGCTGCTTTCTTTGAGCCTCCTGTTGAATCGGCATTTGAGACTGTCGAGCAACAAGTCCGGATCCCCGGGTTAATTAA	TTCCCTTTGTAAAGACATGTACGAAAATTAAAGCAACTGTACCAAGATAACCAAAGAGGCTGTTAGAAACAATTTTTTTAGAATTCGAGCTCGTTTAAAC	0		0		0
SPCC306.03c	cnd2	III	409839	412067	-	CGGCATATCGTTAAAGCGCGATATACGTATAGGCACACCGACTTACCACTTGTGAACATAAACATTTACTTAAATCAATG	CAAGCAACGAAGATTTTTCAGATGTTTTTATTAGGCCAGGTCCTAACTTGACGACGCTAGAAGCATTAGAAAATGATGTT	AAAATGATTCACGCTAGCTAAAAGTATGCGATGATGACTAATTAATGATGACCTGCATCATTTCGATTCTACACACTTTA	CGGCATATCGTTAAAGCGCGATATACGTATAGGCACACCGACTTACCACTTGTGAACATAAACATTTACTTAAATCAATGCGGATCCCCGGGTTAATTAA	CAAGCAACGAAGATTTTTCAGATGTTTTTATTAGGCCAGGTCCTAACTTGACGACGCTAGAAGCATTAGAAAATGATGTTCGGATCCCCGGGTTAATTAA	AAAATGATTCACGCTAGCTAAAAGTATGCGATGATGACTAATTAATGATGACCTGCATCATTTCGATTCTACACACTTTAGAATTCGAGCTCGTTTAAAC	0		0		0
SPCC306.04c	set1	III	412765	415527	-	TTTTTTTTACTTTATAGCTCTTTTTTGTTTTGATCGAATGCCTGGGATTTGCTACTTGGATTCAATATTAATCAGCCATG	CTTATGATTACAAGTTTCCGGAAGAAGCTGATAAGATTCCTTGTTTGTGTGGTGCTCCAACATGTCGTGGCTATTTAAAC	GCTTTTTAAACGAACTATTATAATTGTACAGCTGCCCATATATTCATGTACCATCAATTCTCCAAGAGCATCATTGTCTA	TTTTTTTTACTTTATAGCTCTTTTTTGTTTTGATCGAATGCCTGGGATTTGCTACTTGGATTCAATATTAATCAGCCATGCGGATCCCCGGGTTAATTAA	CTTATGATTACAAGTTTCCGGAAGAAGCTGATAAGATTCCTTGTTTGTGTGGTGCTCCAACATGTCGTGGCTATTTAAACCGGATCCCCGGGTTAATTAA	GCTTTTTAAACGAACTATTATAATTGTACAGCTGCCCATATATTCATGTACCATCAATTCTCCAAGAGCATCATTGTCTAGAATTCGAGCTCGTTTAAAC	0		0		0
SPCC306.05c	ins1	III	416424	417577	-	TAAAGATTGATTCTTCTCCATCCATTTAGTCAGTTTCACAAGGATCTCTACAGAAAGGTGCCGTAAGCTTGAATAAAATG	AAATTCAGTTTCGTTTATGGATTCCTATGATACTTTTCTCCGCTTCTACGATTGTTGGTAACGCTGGTCGTCTACTATTT	CCCGGTTGTTTTGGATAATGAAGTCTAAGGCTAAAAAGAGAACGTAAAGCACAAACAACCAACTCCTAGAGAATAAATTA	TAAAGATTGATTCTTCTCCATCCATTTAGTCAGTTTCACAAGGATCTCTACAGAAAGGTGCCGTAAGCTTGAATAAAATGCGGATCCCCGGGTTAATTAA	AAATTCAGTTTCGTTTATGGATTCCTATGATACTTTTCTCCGCTTCTACGATTGTTGGTAACGCTGGTCGTCTACTATTTCGGATCCCCGGGTTAATTAA	CCCGGTTGTTTTGGATAATGAAGTCTAAGGCTAAAAAGAGAACGTAAAGCACAAACAACCAACTCCTAGAGAATAAATTAGAATTCGAGCTCGTTTAAAC	0		0		0
SPCC306.06c	SPCC306.06c	III	418476	419473	-	CTATTCTCTACCACTCCAACGCTCAAGCAATTGACAACATCCAAACTTGTCCAAAGTAAAGAAAATTTAGTGTCAAAATG	CTTTGTTTATTTCTTGCCGTTTACTTTCCTCTATTCAAATCAGCTATCACGCTTTTGATAGTCCTCGACGCAAACAGTTA	TTAAGTGTGAGATGTATCAATTATGAAAGAAAGAAATAAATTGAAACTTCTTCAGCTTATTCACCTTAAGAAGAGGTTTA	CTATTCTCTACCACTCCAACGCTCAAGCAATTGACAACATCCAAACTTGTCCAAAGTAAAGAAAATTTAGTGTCAAAATGCGGATCCCCGGGTTAATTAA	CTTTGTTTATTTCTTGCCGTTTACTTTCCTCTATTCAAATCAGCTATCACGCTTTTGATAGTCCTCGACGCAAACAGTTACGGATCCCCGGGTTAATTAA	TTAAGTGTGAGATGTATCAATTATGAAAGAAAGAAATAAATTGAAACTTCTTCAGCTTATTCACCTTAAGAAGAGGTTTAGAATTCGAGCTCGTTTAAAC	0		0		0
SPCC306.07c	SPCC306.07c	III	420000	421135	-	GCATTGTAATATTAACTTCTCTGACCAACCCAAGTTGAACTTGCAAAAAGCCATCCATTACTTACATCTTAATAGAAATG	TTCAAGATGCAAGACCTCTTAAGAAAAGTGAACTGCGTGCTCAAAAACGGGGTTCTTCTGGAGAAGGCAAAGGGAATAAG	TCTTCTAGCCTTAGTAGAAAAATGGTAATTATTTTAAAATACTTTTTTTTTTCAATTTAGGAAAGCGAAAGTCAGTTTCA	GCATTGTAATATTAACTTCTCTGACCAACCCAAGTTGAACTTGCAAAAAGCCATCCATTACTTACATCTTAATAGAAATGCGGATCCCCGGGTTAATTAA	TTCAAGATGCAAGACCTCTTAAGAAAAGTGAACTGCGTGCTCAAAAACGGGGTTCTTCTGGAGAAGGCAAAGGGAATAAGCGGATCCCCGGGTTAATTAA	TCTTCTAGCCTTAGTAGAAAAATGGTAATTATTTTAAAATACTTTTTTTTTTCAATTTAGGAAAGCGAAAGTCAGTTTCAGAATTCGAGCTCGTTTAAAC	0		0		0
SPCC306.08c	SPCC306.08c	III	421703	422728	-	GTCTCACACACACTCTCTCTATTTTTTTTAAATACCCGTGTTCTCTACTTTGCTTTGCGAATTTGTACCTTTCAAAGATG	ATGATTATGAGGAGAGCCTTCTTAAGGTAGCTTTGGGTGAGCTGAAAAAGAGCATTACGAAGGGTGAGCAATTTGTAGCA	AATAACACACACGAAAGAAGCAAGAGAAAACAAACATTCATAAAGAATATCATATCATTTCTGTTATTCATAAAAGATTA	GTCTCACACACACTCTCTCTATTTTTTTTAAATACCCGTGTTCTCTACTTTGCTTTGCGAATTTGTACCTTTCAAAGATGCGGATCCCCGGGTTAATTAA	ATGATTATGAGGAGAGCCTTCTTAAGGTAGCTTTGGGTGAGCTGAAAAAGAGCATTACGAAGGGTGAGCAATTTGTAGCACGGATCCCCGGGTTAATTAA	AATAACACACACGAAAGAAGCAAGAGAAAACAAACATTCATAAAGAATATCATATCATTTCTGTTATTCATAAAAGATTAGAATTCGAGCTCGTTTAAAC	0		0		0
SPCC306.09c	cap1	III	424547	426276	-	CACACTTACTATATTTGTTGCGTTGCATTATAAAAATCACTTAACCTCCGCTAAACACATTTTCTTTTCGTCTAACCATG	CTGAACGTGCTGTTCCCGAGCAGATCAAGCACAAGGTGAATGAAAAGGGAGAGCTTGTCTCTGAGATTGTACGTCACGAA	AGCTCTAGACAAATCAACTTAAATCTTTACTATGAAACCGTTAGGAATATAGCTTGAAAAAGCTCTCTGAGAAAAACTTA	CACACTTACTATATTTGTTGCGTTGCATTATAAAAATCACTTAACCTCCGCTAAACACATTTTCTTTTCGTCTAACCATGCGGATCCCCGGGTTAATTAA	CTGAACGTGCTGTTCCCGAGCAGATCAAGCACAAGGTGAATGAAAAGGGAGAGCTTGTCTCTGAGATTGTACGTCACGAACGGATCCCCGGGTTAATTAA	AGCTCTAGACAAATCAACTTAAATCTTTACTATGAAACCGTTAGGAATATAGCTTGAAAAAGCTCTCTGAGAAAAACTTAGAATTCGAGCTCGTTTAAAC	0		0		0
SPCC306.10	wtf8	III	427445	428763	+	TTCGCTGTTTCGTTTGTCGCAATCACAGCAATTAATTCGCGCATGTGTTTTATTAAATAAAGAATTATCTTGATGAAATG	GAGGTATAGCAAATGCGATTGGAGGTGCCAACGATAATAATGACATTCCCTTGGAAGAAACGGAGGCCGAAAGCGAAGTC	ACGCCGCAGCTTCTCTGCATTGGTGATTTTGGTAAAGAGGTTTTCCAACTGTAGCGACAACTACATTAATAAAGCAATTA	TTCGCTGTTTCGTTTGTCGCAATCACAGCAATTAATTCGCGCATGTGTTTTATTAAATAAAGAATTATCTTGATGAAATGCGGATCCCCGGGTTAATTAA	GAGGTATAGCAAATGCGATTGGAGGTGCCAACGATAATAATGACATTCCCTTGGAAGAAACGGAGGCCGAAAGCGAAGTCCGGATCCCCGGGTTAATTAA	ACGCCGCAGCTTCTCTGCATTGGTGATTTTGGTAAAGAGGTTTTCCAACTGTAGCGACAACTACATTAATAAAGCAATTAGAATTCGAGCTCGTTTAAAC	0		0		0
SPCC306.11	SPCC306.11	III	430788	431639	+	ATTGCATTTTCCGTTCTCAAAATTATCGTCTCCAAAAATTACTTTACGTACTCTCACATTTTAATTTTATAAAAAAAATG	ATGTTATTGTTAACACTACTTCCAAAATAAATCCAAACATTACCAGTGTCTTTAACTACCGTGACAATGCCTTCTTGTGG	ATGCAAGTAAGGAACAAGTGCCCATGTTCCTTATTTTAGATTTTTTTTAAAGAAAAAGGGAATCTATGCGAAATCCTTTA	ATTGCATTTTCCGTTCTCAAAATTATCGTCTCCAAAAATTACTTTACGTACTCTCACATTTTAATTTTATAAAAAAAATGCGGATCCCCGGGTTAATTAA	ATGTTATTGTTAACACTACTTCCAAAATAAATCCAAACATTACCAGTGTCTTTAACTACCGTGACAATGCCTTCTTGTGGCGGATCCCCGGGTTAATTAA	ATGCAAGTAAGGAACAAGTGCCCATGTTCCTTATTTTAGATTTTTTTTAAAGAAAAAGGGAATCTATGCGAAATCCTTTAGAATTCGAGCTCGTTTAAAC	0		0		0
SPCC4G3.17	SPCC4G3.17	III	439064	439660	-	ATAATATTTAATTTGGATTTATCCGTTTTATACTCTGTTTTGTTTTTTTCAGAAAAAAATTTAACTCCCCTTTCAAAATG	ATCCTCTTGTTAAAGGTTGGCTCAATGATGTGTTACAGGAGCGTGAGCAATTTTGGGCTTCGGTCCGTCAAAAGAAGCTT	CCTAAGAAATATTTCTTCTTAACTGTTTCTCTCAACTGCACACTTAAATACAGGGAAAGTATCGCTTTTCTTATCAGTTA	ATAATATTTAATTTGGATTTATCCGTTTTATACTCTGTTTTGTTTTTTTCAGAAAAAAATTTAACTCCCCTTTCAAAATGCGGATCCCCGGGTTAATTAA	ATCCTCTTGTTAAAGGTTGGCTCAATGATGTGTTACAGGAGCGTGAGCAATTTTGGGCTTCGGTCCGTCAAAAGAAGCTTCGGATCCCCGGGTTAATTAA	CCTAAGAAATATTTCTTCTTAACTGTTTCTCTCAACTGCACACTTAAATACAGGGAAAGTATCGCTTTTCTTATCAGTTAGAATTCGAGCTCGTTTAAAC	0		0		0
SPCC4G3.18	rix1	III	435937	438423	-	CGAGATTTAGCAAGTAATTTCTTTAAGAAAACGGAAATATTGTTTTTTTGTTACTCCGTTGAATAAAGAAATCTTAGATG	TGGAAGGAAACGGAGAAGATGATGAGGAGGAAGACAATATCTCTTTGCCAAGTATAAACTTGGAATCTGATAGTGATAGT	AAATGACAACCTACTTATCTAGAAATAGAATTTAAAATAAACATTCAGTACCCCCAAATCCTTTTTATAAATTAAGACTA	CGAGATTTAGCAAGTAATTTCTTTAAGAAAACGGAAATATTGTTTTTTTGTTACTCCGTTGAATAAAGAAATCTTAGATGCGGATCCCCGGGTTAATTAA	TGGAAGGAAACGGAGAAGATGATGAGGAGGAAGACAATATCTCTTTGCCAAGTATAAACTTGGAATCTGATAGTGATAGTCGGATCCCCGGGTTAATTAA	AAATGACAACCTACTTATCTAGAAATAGAATTTAAAATAAACATTCAGTACCCCCAAATCCTTTTTATAAATTAAGACTAGAATTCGAGCTCGTTTAAAC	0		0		1	SPNCRNA.1138
SPCC4G3.19	alp16	III	432395	434674	-	AACAAGAGTGTTTTCCAGTAAAGGAGTTGGATCTTGAAATGTACCACTAAAATAGATGATTTTGAAATAAAAATGGAATG	AGTGCACTAAAGCAATTTATCAAAAGGTCAAAGAGTTGTTTGATACCATGAAACTCTGGGAGTCATCCATCAAAGTGTCA	CGTATATTCTTCAAACTTAAAGGTGAGATTAGCATGTTTACACTCGTAAAAATCCGTCATCCGGATCTGGTTTTTTGTTA	AACAAGAGTGTTTTCCAGTAAAGGAGTTGGATCTTGAAATGTACCACTAAAATAGATGATTTTGAAATAAAAATGGAATGCGGATCCCCGGGTTAATTAA	AGTGCACTAAAGCAATTTATCAAAAGGTCAAAGAGTTGTTTGATACCATGAAACTCTGGGAGTCATCCATCAAAGTGTCACGGATCCCCGGGTTAATTAA	CGTATATTCTTCAAACTTAAAGGTGAGATTAGCATGTTTACACTCGTAAAAATCCGTCATCCGGATCTGGTTTTTTGTTAGAATTCGAGCTCGTTTAAAC	0		0		1	SPNCRNA.1138
SPCC4G3.12c	SPCC4G3.12c	III	447264	449729	+	TTTTCTTTTTTTTCTTTTACTCTTTTTTTTTTGTTTTCTTCGTAGCATATCAATTTGCTTCAAACCGTTCCTAATTCATG	ATCAGTGGCTTACCACTGGTAATAATTCCTGCCCGTTATGTCGGGCTCATGGGGTTACGACACAAGCTGAAGAGGAAAAT	ACAAATTTGACGGATGAAGGAAAATAAATGAGAGTGAACAAACATAGAATAAGGCCAGCTTTAATTTCAAGTCAAAATTA	TTTTCTTTTTTTTCTTTTACTCTTTTTTTTTTGTTTTCTTCGTAGCATATCAATTTGCTTCAAACCGTTCCTAATTCATGCGGATCCCCGGGTTAATTAA	ATCAGTGGCTTACCACTGGTAATAATTCCTGCCCGTTATGTCGGGCTCATGGGGTTACGACACAAGCTGAAGAGGAAAATCGGATCCCCGGGTTAATTAA	ACAAATTTGACGGATGAAGGAAAATAAATGAGAGTGAACAAACATAGAATAAGGCCAGCTTTAATTTCAAGTCAAAATTAGAATTCGAGCTCGTTTAAAC	0		0		0
SPCC4G3.13c	SPCC4G3.13c	III	445404	446051	+	AACTAATATTCCTTAATTATCGTAATTGATCAATATTAATATCGTTTTGTGAATTATTTGTTAATACATCCAAAGTTATG	GCAAGCGAAAGGAAGAGATGATTTTGGCTGCCCGTAAACGGATGGAAGGAAAGATTAAAGGAGAAAAACAAGACAAGAAT	GCAAACAATCAAACAGGGGGCCTCGGGTGAACATGAAGAGACTTCAATAAAAAAGATCATTAAAATTGGTTTTATATTTA	AACTAATATTCCTTAATTATCGTAATTGATCAATATTAATATCGTTTTGTGAATTATTTGTTAATACATCCAAAGTTATGCGGATCCCCGGGTTAATTAA	GCAAGCGAAAGGAAGAGATGATTTTGGCTGCCCGTAAACGGATGGAAGGAAAGATTAAAGGAGAAAAACAAGACAAGAATCGGATCCCCGGGTTAATTAA	GCAAACAATCAAACAGGGGGCCTCGGGTGAACATGAAGAGACTTCAATAAAAAAGATCATTAAAATTGGTTTTATATTTAGAATTCGAGCTCGTTTAAAC	0		0		0
SPCC4G3.14	mdj1	III	443170	444756	-	ATTTCTTTTAAAAAAAATTCGCGCTTTAATTTATTCAGTGCTCCGGAATCGTTGAGTCACTTTCTTTTAGCATCAAAATG	TCGGCGGGTTTTTTAAGCGTGCCTTTCGTCGTCTGCATCCTGATGAAGATCAGAATCCAAAAAAGGATGAATCCTCTTCA	AAAATGATGAACGGTTCATGAAGCTTCGTAAAAGTGCCAACTGGTATAAGTGACCAAAACTAGATTTTTTGTTCTATCTA	ATTTCTTTTAAAAAAAATTCGCGCTTTAATTTATTCAGTGCTCCGGAATCGTTGAGTCACTTTCTTTTAGCATCAAAATGCGGATCCCCGGGTTAATTAA	TCGGCGGGTTTTTTAAGCGTGCCTTTCGTCGTCTGCATCCTGATGAAGATCAGAATCCAAAAAAGGATGAATCCTCTTCACGGATCCCCGGGTTAATTAA	AAAATGATGAACGGTTCATGAAGCTTCGTAAAAGTGCCAACTGGTATAAGTGACCAAAACTAGATTTTTTGTTCTATCTAGAATTCGAGCTCGTTTAAAC	0		0		0
SPCC4G3.15c	not2	III	441589	442696	+	GGCATGCTAGGCATGTAACACTTTGCACACTACCCACCATTTAACTGGTATAGCGAAACCTAGATATTTTATCAACTATG	TTCATTGGAAAAGGATTAAAAAGGACTTTTTATTAATGTATGCTGCGCTCGAAGATCGTGCTCAGAGTGCTGTGCACAGT	CAAAGAAAAAGATACAAATTAATCAACAACACGCACTCCTTGATACTAGGGGTATGCCCATACAAAAACTCGTGTGACTA	GGCATGCTAGGCATGTAACACTTTGCACACTACCCACCATTTAACTGGTATAGCGAAACCTAGATATTTTATCAACTATGCGGATCCCCGGGTTAATTAA	TTCATTGGAAAAGGATTAAAAAGGACTTTTTATTAATGTATGCTGCGCTCGAAGATCGTGCTCAGAGTGCTGTGCACAGTCGGATCCCCGGGTTAATTAA	CAAAGAAAAAGATACAAATTAATCAACAACACGCACTCCTTGATACTAGGGGTATGCCCATACAAAAACTCGTGTGACTAGAATTCGAGCTCGTTTAAAC	1	SPCC4G3.16	0		0
SPCC4G3.16	SPCC4G3.16	III	440054	441271	-	GTGTCAATCTCTCCTCCAAATTTTACCCATCTCATCTAATTTTATAGTTTCTTCTAATAAGAATTGTATATAACAGCATG	CTGGAATAGTTGTTATCGAGAAACTGACTTTTCAAGACGATTGCTTACGTGAAGCAGTTCGTGGTCACCCCCCAAAGCAC	AAACGATAATTTAGGGTTGATAGTCATATACCAGCGACGTCGTCTAAATGTTTAAAGAATAAAAAAAATTAATAAAATTA	GTGTCAATCTCTCCTCCAAATTTTACCCATCTCATCTAATTTTATAGTTTCTTCTAATAAGAATTGTATATAACAGCATGCGGATCCCCGGGTTAATTAA	CTGGAATAGTTGTTATCGAGAAACTGACTTTTCAAGACGATTGCTTACGTGAAGCAGTTCGTGGTCACCCCCCAAAGCACCGGATCCCCGGGTTAATTAA	AAACGATAATTTAGGGTTGATAGTCATATACCAGCGACGTCGTCTAAATGTTTAAAGAATAAAAAAAATTAATAAAATTAGAATTCGAGCTCGTTTAAAC	0		0		0
SPCC4G3.08	psk1	III	458100	459410	-	ACCAAACAACAAGGAAAAGGCATTTTGGGCATACATATGCCAAACTTGTGATCCTTCACAGTACAAATTGCTCAAAGATG	CTTTTCAAGGCTTTACCTATGTTGCGTCTCCCAATTTTCTCAACTGTGAATTTTTATCTAACAACGCAGTTTCGAACCAT	GTTTGTTTAAAATAAAATATCCTTTTCACACATAAAATAAAAAAGCACTTAGTAAATGATGCTTTAGCGAAACCTATTTA	ACCAAACAACAAGGAAAAGGCATTTTGGGCATACATATGCCAAACTTGTGATCCTTCACAGTACAAATTGCTCAAAGATGCGGATCCCCGGGTTAATTAA	CTTTTCAAGGCTTTACCTATGTTGCGTCTCCCAATTTTCTCAACTGTGAATTTTTATCTAACAACGCAGTTTCGAACCATCGGATCCCCGGGTTAATTAA	GTTTGTTTAAAATAAAATATCCTTTTCACACATAAAATAAAAAAGCACTTAGTAAATGATGCTTTAGCGAAACCTATTTAGAATTCGAGCTCGTTTAAAC	0		0		0
SPCC4G3.09c	gyp3	III	455303	457210	+	GAAAGCCAGAAGCCCGAAGCACCAGCGTCGCATGTGTGATAGTCAGGGAATTCTCGACATAAGAAGAGAATTTCAAAATG	ATCACCTTAGTCGTTCATCATCACGATTCAGCAAGTCGCATATAATATCTCAGCTTCATAATCACTTGAAGAAGTCTACT	CATTCATAAAATTAGTAACGAGAGTAAAGGTTTGACAGGTTTGACAATGGGCAAACTCAATTGGTAAACAGACATAACTA	GAAAGCCAGAAGCCCGAAGCACCAGCGTCGCATGTGTGATAGTCAGGGAATTCTCGACATAAGAAGAGAATTTCAAAATGCGGATCCCCGGGTTAATTAA	ATCACCTTAGTCGTTCATCATCACGATTCAGCAAGTCGCATATAATATCTCAGCTTCATAATCACTTGAAGAAGTCTACTCGGATCCCCGGGTTAATTAA	CATTCATAAAATTAGTAACGAGAGTAAAGGTTTGACAGGTTTGACAATGGGCAAACTCAATTGGTAAACAGACATAACTAGAATTCGAGCTCGTTTAAAC	0		0		0
SPCC4G3.10c	rhp42	III	452369	454429	+	TTATTGATATTATTTGAACCAGCGGTTAAACAAGCATTATCCTAAAGTTGATTCAATTCACATAAACTCTTTGCTCAATG	AGAGAAAAATTATTTATGGGCAGTGGAAACACTTGCTAAATGCACTTCGTATTCGAAAGCGTATTGAAGAACAATATGCT	GGAATTAAGTATCCTCATTGTTCAAAAAACACACATCCGGTTATACAAACCCTAAAGTGTCCGACGAAAGCCAGGAATTA	TTATTGATATTATTTGAACCAGCGGTTAAACAAGCATTATCCTAAAGTTGATTCAATTCACATAAACTCTTTGCTCAATGCGGATCCCCGGGTTAATTAA	AGAGAAAAATTATTTATGGGCAGTGGAAACACTTGCTAAATGCACTTCGTATTCGAAAGCGTATTGAAGAACAATATGCTCGGATCCCCGGGTTAATTAA	GGAATTAAGTATCCTCATTGTTCAAAAAACACACATCCGGTTATACAAACCCTAAAGTGTCCGACGAAAGCCAGGAATTAGAATTCGAGCTCGTTTAAAC	0		0		0
SPCC4G3.11	mug154	III	450465	451415	-	TTTCATTTCTAATTCGGCGTTGTTTTATACTCAAAAAGTACACCTGAATTTCAAAACATTGCTTAAAAATCTTTTCAATG	TTCATGACAGCGGAATTAGTCGTGACAGCAGCTCACCATTTAAGAGATTTCCACATCTTAGTGATGGTAGTTCTCGCTTT	AATAGGAATTAACAGAAACAACAATGATAAATGGAAATGCAGTGGGTCATTCAAAAACCATGTAATTCAGACAAATATTA	TTTCATTTCTAATTCGGCGTTGTTTTATACTCAAAAAGTACACCTGAATTTCAAAACATTGCTTAAAAATCTTTTCAATGCGGATCCCCGGGTTAATTAA	TTCATGACAGCGGAATTAGTCGTGACAGCAGCTCACCATTTAAGAGATTTCCACATCTTAGTGATGGTAGTTCTCGCTTTCGGATCCCCGGGTTAATTAA	AATAGGAATTAACAGAAACAACAATGATAAATGGAAATGCAGTGGGTCATTCAAAAACCATGTAATTCAGACAAATATTAGAATTCGAGCTCGTTTAAAC	0		0		0
SPCC4G3.02	aph1	III	468839	469688	-	TCCGCGATATGGGTTGTGAGCATCGTGAAGCTGAATTCAACCAACAACTTAGATTCTTACAATATTCGTAAGCCAGAATG	GTAAGCCAAGAACACTTGAGGAAATGGAAAAGGAAGCTCAGTGGTTGAAAGGGTACTTTTCCGAAGAGCAAGAGAAGGAA	AAAAAAAAGGGTCATATAATATTTAGCTTAATTCATACGTAAACACTACCCCTGTGGTATTGAGGTACTTCAACTTTTTA	TCCGCGATATGGGTTGTGAGCATCGTGAAGCTGAATTCAACCAACAACTTAGATTCTTACAATATTCGTAAGCCAGAATGCGGATCCCCGGGTTAATTAA	GTAAGCCAAGAACACTTGAGGAAATGGAAAAGGAAGCTCAGTGGTTGAAAGGGTACTTTTCCGAAGAGCAAGAGAAGGAACGGATCCCCGGGTTAATTAA	AAAAAAAAGGGTCATATAATATTTAGCTTAATTCATACGTAAACACTACCCCTGTGGTATTGAGGTACTTCAACTTTTTAGAATTCGAGCTCGTTTAAAC	0		0		1	SPNCRNA.1140
SPCC4G3.03	SPCC4G3.03	III	466796	467839	-	TTTTTTTTTTTTGGTTTATTTGATTTCTCTTGTTCTTCAAAGTGAGCGTGTCTACGCGTTTACGCTTCAAAACCGGGATG	ACGTTGCATCCGCCACTCATCTTTACGAATGGAATATTGACAAACGGAGTCGGATATGCTTCCCCTCCTATCAACTTTTG	TTCAGGTCCTTTATAGCGACTAATTTTTAAAAAAATAACAACCTAAGCAAGACCTTTGGCATATTAGGAAAGGTTTTTTA	TTTTTTTTTTTTGGTTTATTTGATTTCTCTTGTTCTTCAAAGTGAGCGTGTCTACGCGTTTACGCTTCAAAACCGGGATGCGGATCCCCGGGTTAATTAA	ACGTTGCATCCGCCACTCATCTTTACGAATGGAATATTGACAAACGGAGTCGGATATGCTTCCCCTCCTATCAACTTTTGCGGATCCCCGGGTTAATTAA	TTCAGGTCCTTTATAGCGACTAATTTTTAAAAAAATAACAACCTAAGCAAGACCTTTGGCATATTAGGAAAGGTTTTTTAGAATTCGAGCTCGTTTAAAC	0		0		0
SPCC4G3.04c	coq5	III	464937	465983	+	AAATCGTGAGTTTCTACCTAGCACTATCCATAAACAAAACCGTTACACTTGGTATTCGTTTTTGAAACTGCTGTATCATG	CAGGATTCACTCTTGCAGGTGAAACTGGTTACGAAACTTTGTCTTTTGGAATTGCGGCCATTCATACTGGTATCAAGTTG	TACAGAATAACTCAATTTCTTCTTACTCAATAAAACATTAAAAGAATTATACAACCTGTCATAGCTTTCATACCATCCTA	AAATCGTGAGTTTCTACCTAGCACTATCCATAAACAAAACCGTTACACTTGGTATTCGTTTTTGAAACTGCTGTATCATGCGGATCCCCGGGTTAATTAA	CAGGATTCACTCTTGCAGGTGAAACTGGTTACGAAACTTTGTCTTTTGGAATTGCGGCCATTCATACTGGTATCAAGTTGCGGATCCCCGGGTTAATTAA	TACAGAATAACTCAATTTCTTCTTACTCAATAAAACATTAAAAGAATTATACAACCTGTCATAGCTTTCATACCATCCTAGAATTCGAGCTCGTTTAAAC	0		0		0
SPCC4G3.05c	mus81	III	462720	464714	+	CCATTTGTTTAGACTTTTGTTTCGTGTGACAATCGATAATTTGAATGAAATAGTTTTTTTCTTTGTTTTTCGGATCCATG	AGACTTGTCAAGGCTATGGTTTTCAAACAATAGGGCCAGCACTTTCCGCCAAGGTCGCAAGCGTTTTCTTTCCAGAATCT	GGTAAATTAAATATATGGGAAATGATAAGAAAATTGAATAAATATTATGAATCATAAATAAATAAAAGTTCAAAGGCTCA	CCATTTGTTTAGACTTTTGTTTCGTGTGACAATCGATAATTTGAATGAAATAGTTTTTTTCTTTGTTTTTCGGATCCATGCGGATCCCCGGGTTAATTAA	AGACTTGTCAAGGCTATGGTTTTCAAACAATAGGGCCAGCACTTTCCGCCAAGGTCGCAAGCGTTTTCTTTCCAGAATCTCGGATCCCCGGGTTAATTAA	GGTAAATTAAATATATGGGAAATGATAAGAAAATTGAATAAATATTATGAATCATAAATAAATAAAAGTTCAAAGGCTCAGAATTCGAGCTCGTTTAAAC	0		0		0
SPCC4G3.06c	mrpl4	III	461951	462385	+	TTTTAAAGTATGACTTACAACCATTATTATCGGTCAATGTCAGGGTGTTACAGCGCACCTTCTACTTACCACCAAAGATG	CAGCTATCAAATTTGTCCTATGGGAACGCCAAAGAGCATATACTTCTGCCAAGCAGCTCGAGAAACAAAAGGGATCTTCT	GTTTGTGAAATGATGAAGCTTTAGATCATAATAAAGCCATACTTGGATGATTTTCTGTTTTCCTAAAAGGAAGGGGTTTA	TTTTAAAGTATGACTTACAACCATTATTATCGGTCAATGTCAGGGTGTTACAGCGCACCTTCTACTTACCACCAAAGATGCGGATCCCCGGGTTAATTAA	CAGCTATCAAATTTGTCCTATGGGAACGCCAAAGAGCATATACTTCTGCCAAGCAGCTCGAGAAACAAAAGGGATCTTCTCGGATCCCCGGGTTAATTAA	GTTTGTGAAATGATGAAGCTTTAGATCATAATAAAGCCATACTTGGATGATTTTCTGTTTTCCTAAAAGGAAGGGGTTTAGAATTCGAGCTCGTTTAAAC	0		0		1	SPNCRNA.1139
SPCC4G3.07c	phf1	III	460117	461502	+	GTTTCATCTAATTGTGCATTTCGTTTTAAATCAAAATTTTCCAAATTACTCATATTTATTAGTCCTCGTTTTTTACAATG	AACGAAACCGTAAGGTACCTAAATTGGTGCCTGTCTCTTTCCCCACCGATGATCCTCAAAATTTATGTGCTACTGTTTTA	GGGACGCAACCGTTTAATTAAAAACGGGAAGTAAAGAAATTTTTTTTGTCTATACATTTAGAAAAATTTGTTCAGTTTCA	GTTTCATCTAATTGTGCATTTCGTTTTAAATCAAAATTTTCCAAATTACTCATATTTATTAGTCCTCGTTTTTTACAATGCGGATCCCCGGGTTAATTAA	AACGAAACCGTAAGGTACCTAAATTGGTGCCTGTCTCTTTCCCCACCGATGATCCTCAAAATTTATGTGCTACTGTTTTACGGATCCCCGGGTTAATTAA	GGGACGCAACCGTTTAATTAAAAACGGGAAGTAAAGAAATTTTTTTTGTCTATACATTTAGAAAAATTTGTTCAGTTTCAGAATTCGAGCTCGTTTAAAC	0		0		0
SPCC364.05	vps3	III	476046	478988	-	CAACAGATACACTTACAAAGGGCTTTTTCATGAATATAATTGTTTAATGAATCTTTTCATTAATTCAAAATTTACAAATG	AGAAGTCGTTGTCTCAAAATTTGGAAGAGTTGTTCATGGCTATTAATCGTCGTAATGTAGCCTTGGGCAAAAACGAAATT	AACATCAGTCGAATAAGTATCGAAAATTGAGGTAAAAACTTTGCTGAACCAAAGGTTACTTTTTAAATGTTACTGGGTTA	CAACAGATACACTTACAAAGGGCTTTTTCATGAATATAATTGTTTAATGAATCTTTTCATTAATTCAAAATTTACAAATGCGGATCCCCGGGTTAATTAA	AGAAGTCGTTGTCTCAAAATTTGGAAGAGTTGTTCATGGCTATTAATCGTCGTAATGTAGCCTTGGGCAAAAACGAAATTCGGATCCCCGGGTTAATTAA	AACATCAGTCGAATAAGTATCGAAAATTGAGGTAAAAACTTTGCTGAACCAAAGGTTACTTTTTAAATGTTACTGGGTTAGAATTCGAGCTCGTTTAAAC	0		0		0
SPCC364.06	nap1	III	474390	475571	-	ACCCTTCCCAGTGTTATTAAAAGGACGTACGGAAAGCGTCTGAAGCATAATTGATTGCTGGAACAAGTAGAATTAATATG	TTTCCGATTCCGATGAGGAGGACAGTGATAGCAAGCACACTGCTCATGGCCAGCAAAACGCTGCTGAGTGCCGTCAGCAA	AAGTATCTTTCCTTTAGTCAAAACACAGAAAACCCATTGTTATTAACCCCATAATATATGCACATTATCGAAATTGTTTA	ACCCTTCCCAGTGTTATTAAAAGGACGTACGGAAAGCGTCTGAAGCATAATTGATTGCTGGAACAAGTAGAATTAATATGCGGATCCCCGGGTTAATTAA	TTTCCGATTCCGATGAGGAGGACAGTGATAGCAAGCACACTGCTCATGGCCAGCAAAACGCTGCTGAGTGCCGTCAGCAACGGATCCCCGGGTTAATTAA	AAGTATCTTTCCTTTAGTCAAAACACAGAAAACCCATTGTTATTAACCCCATAATATATGCACATTATCGAAATTGTTTAGAATTCGAGCTCGTTTAAAC	0		0		0
SPCC364.07	SPCC364.07	III	470668	472068	-	GATTTGGCTTGTATCTTTACATTACAGATATTTTTTTTTTAAATTTTTTCTCTTTTCTTTTTTTGATTCTTTAAAGTATG	ACTGTACTCCTGGTTCTTTGGAGGCCTTGCACCAAAAGTTGGAATCTTTACCTTGCAAGATTAACACTCGTTTACTTTAT	TATGTATAATTTATTTAGTAATTATAACGGATTTTGTTAGTATTTCTCTTTTTTTTTGGTGAAACACAATCTGCTTCTTA	GATTTGGCTTGTATCTTTACATTACAGATATTTTTTTTTTAAATTTTTTCTCTTTTCTTTTTTTGATTCTTTAAAGTATGCGGATCCCCGGGTTAATTAA	ACTGTACTCCTGGTTCTTTGGAGGCCTTGCACCAAAAGTTGGAATCTTTACCTTGCAAGATTAACACTCGTTTACTTTATCGGATCCCCGGGTTAATTAA	TATGTATAATTTATTTAGTAATTATAACGGATTTTGTTAGTATTTCTCTTTTTTTTTGGTGAAACACAATCTGCTTCTTAGAATTCGAGCTCGTTTAAAC	0		0		0
SPCC364.01	cif1	III	484965	485979	-	GTTAAGTACATATTAACTACTAGGAGGAATTCGTGAACCCTTCTAAAACGTGCTTCTGTGGAGAAGAATAAGTGAAAATG	AAATTCGTCTATTCGCAATGTCTTCCCTTTGGCATTACGAGAAAAATAAATCCATAAAAATTGCCAAAAAAGATGATATT	TGTTACCAACCTTGCTCGTAATGTCAACATTCGACACTTTAGTGAAAAATAAAACTTCATTTCGACTGATGAATAGTTCA	GTTAAGTACATATTAACTACTAGGAGGAATTCGTGAACCCTTCTAAAACGTGCTTCTGTGGAGAAGAATAAGTGAAAATGCGGATCCCCGGGTTAATTAA	AAATTCGTCTATTCGCAATGTCTTCCCTTTGGCATTACGAGAAAAATAAATCCATAAAAATTGCCAAAAAAGATGATATTCGGATCCCCGGGTTAATTAA	TGTTACCAACCTTGCTCGTAATGTCAACATTCGACACTTTAGTGAAAAATAAAACTTCATTTCGACTGATGAATAGTTCAGAATTCGAGCTCGTTTAAAC	0		0		0
SPCC364.02c	bis1	III	483585	484739	+	TAGTTGCTTTTCATGTCGGTGTCCTAGGCATCCCTACCACACTTCTGGAAATTACCAATTGCCAACATCTTGCATACATG	CCCTAAGGACTTCCATTCCCAAATTCTCATGGACTCCTACCCCGCGGGTAAAATCGACTGCCCCTACACCTAAAAGGGTT	TAAATTAAAGAATGTACAATGCACTTATCATTATGCTTGCTCTAGTTAATTACTACATAAACTAGACAAGTCCTTCATTA	TAGTTGCTTTTCATGTCGGTGTCCTAGGCATCCCTACCACACTTCTGGAAATTACCAATTGCCAACATCTTGCATACATGCGGATCCCCGGGTTAATTAA	CCCTAAGGACTTCCATTCCCAAATTCTCATGGACTCCTACCCCGCGGGTAAAATCGACTGCCCCTACACCTAAAAGGGTTCGGATCCCCGGGTTAATTAA	TAAATTAAAGAATGTACAATGCACTTATCATTATGCTTGCTCTAGTTAATTACTACATAAACTAGACAAGTCCTTCATTAGAATTCGAGCTCGTTTAAAC	0		0		0
SPCC364.03	rpl1702	III	482235	482798	-	GTCACAGAGAATCCTAGACAAACGCTGCCATACAAATTTTGTACTGCGCAAACGCCTTGACAAATTGTAAATTAAAGATG	ATGACACCGTTTCCCGTGTTTCTTTGAAACAAGGTGCCAAGGCTAGAAATTTGGCTGCTCGTAAGGCCATTACTTCTGCT	GAAATGAAAAAGAAACTCATATTACAACCGAATCCATTCGTAAAATCAAATAGGGACGACCTTTTTCAAAATCTATTTTA	GTCACAGAGAATCCTAGACAAACGCTGCCATACAAATTTTGTACTGCGCAAACGCCTTGACAAATTGTAAATTAAAGATGCGGATCCCCGGGTTAATTAA	ATGACACCGTTTCCCGTGTTTCTTTGAAACAAGGTGCCAAGGCTAGAAATTTGGCTGCTCGTAAGGCCATTACTTCTGCTCGGATCCCCGGGTTAATTAA	GAAATGAAAAAGAAACTCATATTACAACCGAATCCATTCGTAAAATCAAATAGGGACGACCTTTTTCAAAATCTATTTTAGAATTCGAGCTCGTTTAAAC	1	SPCC364.04c	0		0
SPCC364.04c	SPCC364.04c	III	479727	481751	+	TTCATTGAAATGCTAAGCACAAAACAAATACTAAACATTAGTCATTTTAGTGTTTCGTTTTAATAACTTGCAACATAATG	TACTTTTGCATCTTTTCATTATGATTGTTCTTTTAAAATTGGGAATCGCTGGCAATACCGCATATACTCCTATGAATTAT	CTTTCCATCTAAGGCAATATTTGAAGTGCTTATTAGTAGGTACTAGCTCCACTCTCGTTCAGTGACTTTTAATTTCGTCA	TTCATTGAAATGCTAAGCACAAAACAAATACTAAACATTAGTCATTTTAGTGTTTCGTTTTAATAACTTGCAACATAATGCGGATCCCCGGGTTAATTAA	TACTTTTGCATCTTTTCATTATGATTGTTCTTTTAAAATTGGGAATCGCTGGCAATACCGCATATACTCCTATGAATTATCGGATCCCCGGGTTAATTAA	CTTTCCATCTAAGGCAATATTTGAAGTGCTTATTAGTAGGTACTAGCTCCACTCTCGTTCAGTGACTTTTAATTTCGTCAGAATTCGAGCTCGTTTAAAC	0		0		0
SPCC970.11c	wtf9	III	487167	488519	+	TTTGCTGTTTCGTTTGTCGCAATCATAGCAATTAATTCGCGCATGTGTTTTATTAAATAAAGAATGATCTTGATGAAATG	GAGGTATAGCAAATGCGATTGGAGGTGCCAACGATAATAATGACATTCCCTTGGAAGAAACGGAGGCCGAAAGCGAAGTC	ACGCCGCAGCTTCTCTGCATTGGTGATTTTGGTAAAGAGGTTTTCCAACTGTAGCGACAACTACATTAATAAAGCAATTA	TTTGCTGTTTCGTTTGTCGCAATCATAGCAATTAATTCGCGCATGTGTTTTATTAAATAAAGAATGATCTTGATGAAATGCGGATCCCCGGGTTAATTAA	GAGGTATAGCAAATGCGATTGGAGGTGCCAACGATAATAATGACATTCCCTTGGAAGAAACGGAGGCCGAAAGCGAAGTCCGGATCCCCGGGTTAATTAA	ACGCCGCAGCTTCTCTGCATTGGTGATTTTGGTAAAGAGGTTTTCCAACTGTAGCGACAACTACATTAATAAAGCAATTAGAATTCGAGCTCGTTTAAAC	0		0		0
SPCC970.08	SPCC970.08	III	496863	499766	-	AAAAATCGGACAAATTGGAGGAATTGAAGGGGAATTAAGGAAAAATATTAATTTAATAGAGATAAACTTATGAATTTATG	GTCTCTCTAATGCTTACGATGAACTTGGGGGATTGATGAGTTATTCAAATGATGATGACTCTTGCGGAGAGACGTCTACC	AAAGCGATGAATGTAAGTTCTAGAGTGCTTTGAAACTAAATGCATCAAGCAACATTTTAAAGCTACCATTTGAATTATTA	AAAAATCGGACAAATTGGAGGAATTGAAGGGGAATTAAGGAAAAATATTAATTTAATAGAGATAAACTTATGAATTTATGCGGATCCCCGGGTTAATTAA	GTCTCTCTAATGCTTACGATGAACTTGGGGGATTGATGAGTTATTCAAATGATGATGACTCTTGCGGAGAGACGTCTACCCGGATCCCCGGGTTAATTAA	AAAGCGATGAATGTAAGTTCTAGAGTGCTTTGAAACTAAATGCATCAAGCAACATTTTAAAGCTACCATTTGAATTATTAGAATTCGAGCTCGTTTAAAC	0		0		0
SPCC970.09	sec8	III	492370	495926	-	TGATTTCTTAGCTCTCCTTTCAAAGATAATACAGTCAATAGACATATCAAGCTAAAACTACTGACTATTTGACTTCCATG	TTTATCGGCAGTATCAGAAAAAGATTGGCTCGGTTTTAACTCAGTTCGACAACACTGTGGGTGGTGCGAGAAAAAATCCT	ATCTATGTTTTTAGTTAATAAATTTATTATTATAAAATCATTACTCGTCATTATAATTAAAATTCTATATTATACGGTTA	TGATTTCTTAGCTCTCCTTTCAAAGATAATACAGTCAATAGACATATCAAGCTAAAACTACTGACTATTTGACTTCCATGCGGATCCCCGGGTTAATTAA	TTTATCGGCAGTATCAGAAAAAGATTGGCTCGGTTTTAACTCAGTTCGACAACACTGTGGGTGGTGCGAGAAAAAATCCTCGGATCCCCGGGTTAATTAA	ATCTATGTTTTTAGTTAATAAATTTATTATTATAAAATCATTACTCGTCATTATAATTAAAATTCTATATTATACGGTTAGAATTCGAGCTCGTTTAAAC	1	SPCC970.10c	0		0
SPCC970.10c	brl2	III	490068	492174	+	CTTTTTTCGTTAAAAAACAAATTGTTCTGAAAAAAAGGAAATTTATATTGATAGGTTGATGTATACGACTTTCGAGAATG	AACGGATTGAAACACGGCAACGCAGATGCCCGATTTGCGGTCGTGGATTTGGTGCTTCTGATGTTATTCCGATACATCTT	TTATATTAAGGAAAATGATTTGTTATATATACAGCGTTTTCCTGAAAGACATAATTTACACAAATAAAACATATTCTTCA	CTTTTTTCGTTAAAAAACAAATTGTTCTGAAAAAAAGGAAATTTATATTGATAGGTTGATGTATACGACTTTCGAGAATGCGGATCCCCGGGTTAATTAA	AACGGATTGAAACACGGCAACGCAGATGCCCGATTTGCGGTCGTGGATTTGGTGCTTCTGATGTTATTCCGATACATCTTCGGATCCCCGGGTTAATTAA	TTATATTAAGGAAAATGATTTGTTATATATACAGCGTTTTCCTGAAAGACATAATTTACACAAATAAAACATATTCTTCAGAATTCGAGCTCGTTTAAAC	1	SPCC970.09	0		0
SPCC970.04c	mob2	III	508053	509308	+	GTTATCTAGAGTGGAGTAACTCGTTATAGGGGTCAGCCAACACAAAGCGTGGGCCTTTGTATAACCTGTCCTTTGCCATG	AAGAGTTTCAACTGTTGGATAAACGTGACACTGCTCCGTTAAAAGATCTTATTGTTGTCTTAGAAAATCAAGGAAATATT	AGGGGGTAAAGGAAAGGACGAAAACAAAAGAGATAAATGGTAGAAAACAGAAGTGTGTCCTGCCTTCGGCAAGAATATTA	GTTATCTAGAGTGGAGTAACTCGTTATAGGGGTCAGCCAACACAAAGCGTGGGCCTTTGTATAACCTGTCCTTTGCCATGCGGATCCCCGGGTTAATTAA	AAGAGTTTCAACTGTTGGATAAACGTGACACTGCTCCGTTAAAAGATCTTATTGTTGTCTTAGAAAATCAAGGAAATATTCGGATCCCCGGGTTAATTAA	AGGGGGTAAAGGAAAGGACGAAAACAAAAGAGATAAATGGTAGAAAACAGAAGTGTGTCCTGCCTTCGGCAAGAATATTAGAATTCGAGCTCGTTTAAAC	0		0		0
SPCC970.05	rpl3601	III	506415	506875	-	TGTGACCGTTATTTTCGTTAAGGGCAGTGATAGTCTGTACTATAGCGCAGTAAGTTTTCCCCTACACCAATCTCACAATG	TTTAGCTCGGTACCCTTAAGCGTGCCAAGGGAAAGATTGAAGAGCTTACCTCTGTCATCCAAAGCTCTCGTTTGGCTCAC	CTACACACGACCTTTTTACAATTGTTGTCATAGCATGAAATCCTTTTTATTTATTACAAAACATAAACAGGGATTTTTTA	TGTGACCGTTATTTTCGTTAAGGGCAGTGATAGTCTGTACTATAGCGCAGTAAGTTTTCCCCTACACCAATCTCACAATGCGGATCCCCGGGTTAATTAA	TTTAGCTCGGTACCCTTAAGCGTGCCAAGGGAAAGATTGAAGAGCTTACCTCTGTCATCCAAAGCTCTCGTTTGGCTCACCGGATCCCCGGGTTAATTAA	CTACACACGACCTTTTTACAATTGTTGTCATAGCATGAAATCCTTTTTATTTATTACAAAACATAAACAGGGATTTTTTAGAATTCGAGCTCGTTTAAAC	0		0		0
SPCC970.06	SPCC970.06	III	503617	504525	-	TCTAAGAGATATTTGAAGTTTAAGGATTAAATATTTATAGACACCAAAAAAACCCCGAATTAATACGAGCTGAAAAGATG	TGTCTATTGTTGGTGGTCTCCTATATCTCGTCAACACTGGACCGGGCAAGTTTTCCGTTGATGAAAAGAAAAAGATTTAT	ATTAAATCAAATCATAAAAAAATTAAAAAATAAAACAACATTTTCATTTTTTTTTAAGAAACACGCAGTATTTTGGCTTA	TCTAAGAGATATTTGAAGTTTAAGGATTAAATATTTATAGACACCAAAAAAACCCCGAATTAATACGAGCTGAAAAGATGCGGATCCCCGGGTTAATTAA	TGTCTATTGTTGGTGGTCTCCTATATCTCGTCAACACTGGACCGGGCAAGTTTTCCGTTGATGAAAAGAAAAAGATTTATCGGATCCCCGGGTTAATTAA	ATTAAATCAAATCATAAAAAAATTAAAAAATAAAACAACATTTTCATTTTTTTTTAAGAAACACGCAGTATTTTGGCTTAGAATTCGAGCTCGTTTAAAC	0		0		0
SPCC970.07c	raf2	III	500859	502769	+	CAAAAATATGCCGTCTATAGTAATAGGCAATATTACTTCGAAGAGTATTGTTTTTGGGGAAAAGGAAAAAGCTAGCGATG	CCAAGTTTATATTTAAAACTCCTTCGAACAGTGTCCGATCGTTTACAAATAAACTTGAACACATAATGTACAACATAAAT	TTTATAAACATACTATATATTAACTTTAATGCAGTGTGTCTTTTGTTAATTACTAGTAAAAATCATCATATCTATCATTA	CAAAAATATGCCGTCTATAGTAATAGGCAATATTACTTCGAAGAGTATTGTTTTTGGGGAAAAGGAAAAAGCTAGCGATGCGGATCCCCGGGTTAATTAA	CCAAGTTTATATTTAAAACTCCTTCGAACAGTGTCCGATCGTTTACAAATAAACTTGAACACATAATGTACAACATAAATCGGATCCCCGGGTTAATTAA	TTTATAAACATACTATATATTAACTTTAATGCAGTGTGTCTTTTGTTAATTACTAGTAAAAATCATCATATCTATCATTAGAATTCGAGCTCGTTTAAAC	0		0		0
SPCC970.01	rad16	III	514906	517903	-	GCATCAAAGTATTTAACAGCTTTCAGAAATCAAAATTGCAAATTGGAAAATCTCTACGAATAACACCACCATTAAATATG	GAAAATGGTCAGAACTAATTGGCCCCGAAGCAGGAAGGCGTCTTTATTCCTTCTTCCGAAAACAGTTAAAGGACTATGAG	TTCTATATATGGTGAACCAATATATATCAGATGTAGAAGCAAAAATTAAATATATTACAAAATTATAAAAAAATAAATTA	GCATCAAAGTATTTAACAGCTTTCAGAAATCAAAATTGCAAATTGGAAAATCTCTACGAATAACACCACCATTAAATATGCGGATCCCCGGGTTAATTAA	GAAAATGGTCAGAACTAATTGGCCCCGAAGCAGGAAGGCGTCTTTATTCCTTCTTCCGAAAACAGTTAAAGGACTATGAGCGGATCCCCGGGTTAATTAA	TTCTATATATGGTGAACCAATATATATCAGATGTAGAAGCAAAAATTAAATATATTACAAAATTATAAAAAAATAAATTAGAATTCGAGCTCGTTTAAAC	0		0		0
SPCC970.02	SPCC970.02	III	512043	513540	-	TCATATGAAGGGCGACAGTCATCTGGATACATATGGGAATCTTCAAAGATACTACTCTATTTAATCCTTCTTTTTCAATG	CTAACAAAAATTTTGAAAACCTGAGGAAACATTGGATGCTATTGGGGTTCTTCCTTTTAGTGCCTACACTGGTCCTTTAC	GGTAATTGTTTCCAAGTAAGAAGAAGCAATTTAAAAACCCTAGATCCATCAACTTGCATTACTTAACATCACATTTTTTA	TCATATGAAGGGCGACAGTCATCTGGATACATATGGGAATCTTCAAAGATACTACTCTATTTAATCCTTCTTTTTCAATGCGGATCCCCGGGTTAATTAA	CTAACAAAAATTTTGAAAACCTGAGGAAACATTGGATGCTATTGGGGTTCTTCCTTTTAGTGCCTACACTGGTCCTTTACCGGATCCCCGGGTTAATTAA	GGTAATTGTTTCCAAGTAAGAAGAAGCAATTTAAAAACCCTAGATCCATCAACTTGCATTACTTAACATCACATTTTTTAGAATTCGAGCTCGTTTAAAC	0		0		0
SPCC970.03	SPCC970.03	III	510435	511340	-	GAAACGTTTCGCATTTCTTCTGCTTTCAGGCTTCTCTACTTTTTCTTTAGTTATTTTGGCTCACAATCCTAATTGAAATG	CACTCAGAGAAGCTACAGTTGCATTGGGATATGAAAAGTCCCGAGCCATTTCGAAGCTTGAGGATCAAGTATTTGTCTTT	AGTAGAGTGAGTCGATTGGCAACATAAAACGAAGAACATTATTGAAACGAGGGAAGGGAAATAATCAAAATTAAAATCTA	GAAACGTTTCGCATTTCTTCTGCTTTCAGGCTTCTCTACTTTTTCTTTAGTTATTTTGGCTCACAATCCTAATTGAAATGCGGATCCCCGGGTTAATTAA	CACTCAGAGAAGCTACAGTTGCATTGGGATATGAAAAGTCCCGAGCCATTTCGAAGCTTGAGGATCAAGTATTTGTCTTTCGGATCCCCGGGTTAATTAA	AGTAGAGTGAGTCGATTGGCAACATAAAACGAAGAACATTATTGAAACGAGGGAAGGGAAATAATCAAAATTAAAATCTAGAATTCGAGCTCGTTTAAAC	0		0		0
SPCC970.12	mis18	III	513931	514770	-	TGGTTCACCATATATAGAATGTTAAGCGCACCTAATTAATAACGACTACTACTAGATAAAATGAACTTTCCATAAGTATG	CCAGTTTAAAAAAACCGAAAATTGAGGGAAAGGAAGGTAAAAAAGAAAAGGCAAGAACATACTCTAAACGAACGAGGAAA	TTTTGTTTTAACCGCAATTTTAACTGTTTGAATATAACAGTTTGTACATGGTATCCCAGTACTTTCTAGCGGTGGACTTA	TGGTTCACCATATATAGAATGTTAAGCGCACCTAATTAATAACGACTACTACTAGATAAAATGAACTTTCCATAAGTATGCGGATCCCCGGGTTAATTAA	CCAGTTTAAAAAAACCGAAAATTGAGGGAAAGGAAGGTAAAAAAGAAAAGGCAAGAACATACTCTAAACGAACGAGGAAACGGATCCCCGGGTTAATTAA	TTTTGTTTTAACCGCAATTTTAACTGTTTGAATATAACAGTTTGTACATGGTATCCCAGTACTTTCTAGCGGTGGACTTAGAATTCGAGCTCGTTTAAAC	0		0		1	SPNCRNA.1142
SPCC10H11.01	prp11	III	519540	522584	+	TGCTATATAAAGTAATTTATGTCGTTTACTTGCCTCATTAAAACTCTTCGTGTACATATCACAACACCCAGTTTTTGATG	GACGGCTTCTTCTTGAAGGAATTAACCACAGTTTGGAAGGAGGTAACAAACCAAGTGCTTCTGGACGATACACAGTTGTC	AAAAAGCACGTAACGTATTCAATTGATTAATTTTAAACGAGTGTAGGTCTCTTTTTCAAAAGGATAGACCGAAAGTACTA	TGCTATATAAAGTAATTTATGTCGTTTACTTGCCTCATTAAAACTCTTCGTGTACATATCACAACACCCAGTTTTTGATGCGGATCCCCGGGTTAATTAA	GACGGCTTCTTCTTGAAGGAATTAACCACAGTTTGGAAGGAGGTAACAAACCAAGTGCTTCTGGACGATACACAGTTGTCCGGATCCCCGGGTTAATTAA	AAAAAGCACGTAACGTATTCAATTGATTAATTTTAAACGAGTGTAGGTCTCTTTTTCAAAAGGATAGACCGAAAGTACTAGAATTCGAGCTCGTTTAAAC	0		0		0
SPCC10H11.02	cwf23	III	524132	525001	+	AAGGAACACAGCACTGTTAGAAAACACGACGGTGAGAGAAGTGCTTCTTTTTTGAAAGATTCCAATTCTCTTGAAAAATG	TTACAATAATGAGGATGAAGCAAAAGCATAAGCAAAAACAAAAAGAAAATGAACGAAAGGCCACTTCTACAATGAACGCC	AAGCGAAGTTGTTAAACAACATATTGAGAAATGAAAATTCTAAATATATGTTGATTTGTCAGGATTGATGAAATTCGCTA	AAGGAACACAGCACTGTTAGAAAACACGACGGTGAGAGAAGTGCTTCTTTTTTGAAAGATTCCAATTCTCTTGAAAAATGCGGATCCCCGGGTTAATTAA	TTACAATAATGAGGATGAAGCAAAAGCATAAGCAAAAACAAAAAGAAAATGAACGAAAGGCCACTTCTACAATGAACGCCCGGATCCCCGGGTTAATTAA	AAGCGAAGTTGTTAAACAACATATTGAGAAATGAAAATTCTAAATATATGTTGATTTGTCAGGATTGATGAAATTCGCTAGAATTCGAGCTCGTTTAAAC	0		0		0
SPCP31B10.02	SPCP31B10.02	III	525361	525792	+	TCCTTTTTGGCAAGGATCGGACACGGTAAAGCCTAGTTTAAAATTCTATCGACGTACGGTATATAGTCGTGATTTTTATG	TGGAAGAGCTACCTCCTCAGTTGAAAGCCTTTGTTTTACTGGAAAAACGATTAATGAAGGATAAGCAATCTAAAAACAAC	TATATCCAAGAAAATCATGTTATTCATACCTATCATATCCTTATCATGAGAGTTATATATTTTTGTTTTTGCATTAATTA	TCCTTTTTGGCAAGGATCGGACACGGTAAAGCCTAGTTTAAAATTCTATCGACGTACGGTATATAGTCGTGATTTTTATGCGGATCCCCGGGTTAATTAA	TGGAAGAGCTACCTCCTCAGTTGAAAGCCTTTGTTTTACTGGAAAAACGATTAATGAAGGATAAGCAATCTAAAAACAACCGGATCCCCGGGTTAATTAA	TATATCCAAGAAAATCATGTTATTCATACCTATCATATCCTTATCATGAGAGTTATATATTTTTGTTTTTGCATTAATTAGAATTCGAGCTCGTTTAAAC	0		0		0
SPCP31B10.03c	med31	III	526271	526690	-	TAGCGTTACTAGTGGTAGCACCAAAACCAAATTTTACCAAATATACAGATATATGGTCAAGTAATTGTTTCGATTCAATG	GTAGTGCCGACGATGCTACTTTGTCTCAGCCGCAGCAAGAGGAAGATGAAAAGAAAGTTGACGTGAAAAAGGAAAATGAA	TATTGAAATTTAAAAATGTGAGAAAAAAGTAAGTGGATATTACCATAACTATCTCAATATCTACATACATCCTCTTTTCA	TAGCGTTACTAGTGGTAGCACCAAAACCAAATTTTACCAAATATACAGATATATGGTCAAGTAATTGTTTCGATTCAATGCGGATCCCCGGGTTAATTAA	GTAGTGCCGACGATGCTACTTTGTCTCAGCCGCAGCAAGAGGAAGATGAAAAGAAAGTTGACGTGAAAAAGGAAAATGAACGGATCCCCGGGTTAATTAA	TATTGAAATTTAAAAATGTGAGAAAAAAGTAAGTGGATATTACCATAACTATCTCAATATCTACATACATCCTCTTTTCAGAATTCGAGCTCGTTTAAAC	0		0		0
SPCP31B10.04	SPCP31B10.04	III	527602	528647	+	TTGTCATTTTTCTATATTCGGGTTGTTATCACTGTCTGAACCCTACTAAAGTTTTTCATTCATACATTTAAATTACAATG	ATACTAGTCTTCCAGCCGATGCACACTTTGAGGACTCGGATGATGAGGATTATTACCAATCACAAGTAAAAAAATTCCAT	GACGATTAATCTAGCTTTCTTCACGAAAAACAAAAACTTCTTGCTACTAACAATGAAGAACTTCTCTATGCACAGATTTA	TTGTCATTTTTCTATATTCGGGTTGTTATCACTGTCTGAACCCTACTAAAGTTTTTCATTCATACATTTAAATTACAATGCGGATCCCCGGGTTAATTAA	ATACTAGTCTTCCAGCCGATGCACACTTTGAGGACTCGGATGATGAGGATTATTACCAATCACAAGTAAAAAAATTCCATCGGATCCCCGGGTTAATTAA	GACGATTAATCTAGCTTTCTTCACGAAAAACAAAAACTTCTTGCTACTAACAATGAAGAACTTCTCTATGCACAGATTTAGAATTCGAGCTCGTTTAAAC	0		0		0
SPCP31B10.05	tdp1	III	529173	530783	+	AAATAATATACCTATATTTACAAAAAGAAAAAACCATATATTTTATAGTAAATGGTATGATTGAAAGATAATCGAAAATG	AAGACAAGGATGAGATATGGTCGCCTGTGATAAATAGAACGGATAAGGACTGGTTGGGTTATGTTTGGCCTCCCAATTGG	TAGATACTTCAATTTAATCGAATTGTCCATGTTTTGTAAAGCCTATGAAGTATTTTTATCATAAACGTCCTTATGATTTA	AAATAATATACCTATATTTACAAAAAGAAAAAACCATATATTTTATAGTAAATGGTATGATTGAAAGATAATCGAAAATGCGGATCCCCGGGTTAATTAA	AAGACAAGGATGAGATATGGTCGCCTGTGATAAATAGAACGGATAAGGACTGGTTGGGTTATGTTTGGCCTCCCAATTGGCGGATCCCCGGGTTAATTAA	TAGATACTTCAATTTAATCGAATTGTCCATGTTTTGTAAAGCCTATGAAGTATTTTTATCATAAACGTCCTTATGATTTAGAATTCGAGCTCGTTTAAAC	0		0		1	SPNCRNA.580
SPCP31B10.06	mug190	III	533322	536888	+	TTTTATATAGTCTATTTGTGTACTAACCATCCGTTTCTTTTTTTTTTTGAAATTTCCTATACTTTTTCGCTCCCAATATG	CGAAGATGGGATGGAGAAATCTTCGAAGAAAATTTGCTTTGAACGGACGACAGCCAGATGTTGAAACCGAGATTTCAAAA	TTGTAGCAAAAAGTCGTTTCATCCATCGTTAGCCATCAATAATTCATTTACGTTGCTAAAAAGAAGCACAGTTGTGTTTA	TTTTATATAGTCTATTTGTGTACTAACCATCCGTTTCTTTTTTTTTTTGAAATTTCCTATACTTTTTCGCTCCCAATATGCGGATCCCCGGGTTAATTAA	CGAAGATGGGATGGAGAAATCTTCGAAGAAAATTTGCTTTGAACGGACGACAGCCAGATGTTGAAACCGAGATTTCAAAACGGATCCCCGGGTTAATTAA	TTGTAGCAAAAAGTCGTTTCATCCATCGTTAGCCATCAATAATTCATTTACGTTGCTAAAAAGAAGCACAGTTGTGTTTAGAATTCGAGCTCGTTTAAAC	0		0		0
SPCP31B10.07	eft202	III	537326	539854	+	CAGAAAGCACACATAAAAATTTTAGGCTTTGATTTATAACTAGAACCAACCACGCACAAAAAAGTACTATTGCAAGTATG	GTCAAATTGTTTGCGAAGCTCGTAAGCGTAAGGGTCTTAAGGAAAATGTTCCCGACTACACTGAATATTATGACCGCTTG	TCCAAAAAATCATTGCAAGTAATTATCATATTTTCCACTAACCCAAATCTAGTCTGTTCAATAAAACAACAGCCTTTTTA	CAGAAAGCACACATAAAAATTTTAGGCTTTGATTTATAACTAGAACCAACCACGCACAAAAAAGTACTATTGCAAGTATGCGGATCCCCGGGTTAATTAA	GTCAAATTGTTTGCGAAGCTCGTAAGCGTAAGGGTCTTAAGGAAAATGTTCCCGACTACACTGAATATTATGACCGCTTGCGGATCCCCGGGTTAATTAA	TCCAAAAAATCATTGCAAGTAATTATCATATTTTCCACTAACCCAAATCTAGTCTGTTCAATAAAACAACAGCCTTTTTAGAATTCGAGCTCGTTTAAAC	0		0		0
SPCC962.01	SPCC962.01	III	541275	545744	+	CCGGTATTGGTGCAGATCATTTGAAAAACGATAAACCGGGTAATTTGCATCGTTTAAGGTATTGGTAATTTTTTTCCATG	TATTTCAAGAAGATGCTATTGGTACATTTAGGGTTGTAATTGGTGGTTCATCTTCTGTTGAAATTAAGGTCGAAGCTGAG	AATAGAATGAATTAAACAACAAGATAGTGAAAGTAAAGTATAACGAACGTTGAAAAGAACCGGAAGCATTACCCATACTA	CCGGTATTGGTGCAGATCATTTGAAAAACGATAAACCGGGTAATTTGCATCGTTTAAGGTATTGGTAATTTTTTTCCATGCGGATCCCCGGGTTAATTAA	TATTTCAAGAAGATGCTATTGGTACATTTAGGGTTGTAATTGGTGGTTCATCTTCTGTTGAAATTAAGGTCGAAGCTGAGCGGATCCCCGGGTTAATTAA	AATAGAATGAATTAAACAACAAGATAGTGAAAGTAAAGTATAACGAACGTTGAAAAGAACCGGAAGCATTACCCATACTAGAATTCGAGCTCGTTTAAAC	0		0		0
SPCC962.02c	bir1	III	546108	549148	-	AAAAATTAATTTTATAGTTTTAAGGATCGGAAGTCGAAATTTGGTATCTAAATTTCACTTGTTGAAGCTTGCTCAGAATG	AGTTTGAAGAAGCCTGTGAAGAAAAAATAGAATGGTTACTGGAAGAAGGTAAGCGGGCGGAAGAATACATACAAAACTTA	TTACTTTAAAATGTAGCCCGCCAACATTTTCGCTTAAAGCGAGACGGTCCATAAATACAGAAACACAATATGTAAAATTA	AAAAATTAATTTTATAGTTTTAAGGATCGGAAGTCGAAATTTGGTATCTAAATTTCACTTGTTGAAGCTTGCTCAGAATGCGGATCCCCGGGTTAATTAA	AGTTTGAAGAAGCCTGTGAAGAAAAAATAGAATGGTTACTGGAAGAAGGTAAGCGGGCGGAAGAATACATACAAAACTTACGGATCCCCGGGTTAATTAA	TTACTTTAAAATGTAGCCCGCCAACATTTTCGCTTAAAGCGAGACGGTCCATAAATACAGAAACACAATATGTAAAATTAGAATTCGAGCTCGTTTAAAC	0		0		0
SPCP31B10.08c	rpl35a	III	540259	540775	-	CTGTTTTAAAAAAGTTTCCATACACAGCATATTCTGACTGTGTAGAATTCAGCACCGACGTATCACTCATTGCAAAAATG	TTCGTGCTCGCTTCGTTCACAACTTGCCTGCTAAAACTTTTGGCTCTTCTCTCCGAGTCATGCTTTACCCCTCCAACATT	ACACGCAACAAATACAGAAATAAATAAACAGAGAAAATGTTTTTAAGCACACGCTTGACGAAATACCACTATTTTATTTA	CTGTTTTAAAAAAGTTTCCATACACAGCATATTCTGACTGTGTAGAATTCAGCACCGACGTATCACTCATTGCAAAAATGCGGATCCCCGGGTTAATTAA	TTCGTGCTCGCTTCGTTCACAACTTGCCTGCTAAAACTTTTGGCTCTTCTCTCCGAGTCATGCTTTACCCCTCCAACATTCGGATCCCCGGGTTAATTAA	ACACGCAACAAATACAGAAATAAATAAACAGAGAAAATGTTTTTAAGCACACGCTTGACGAAATACCACTATTTTATTTAGAATTCGAGCTCGTTTAAAC	0		0		0
SPCC962.03c	cut15	III	550473	552101	-	CCATGACAGGAAATCAGCCAAGTGTAGACGTATCCTTCGCCATACGTTTAGAGAACGAGTAACTAAAGGAATTGAACATG	ATACGTTTACATTTGGAACTACACAAGAGCCTGCCGGCGATTTTCAATTTTCGGCGACTAATGCCGAAGATATGGCTATG	GATGTTTATGAAAATGAACAATCTAAAAAAGAACGAAACCTAAACAAGCATAAATGAATAATGTATGTGAAGTATCATTA	CCATGACAGGAAATCAGCCAAGTGTAGACGTATCCTTCGCCATACGTTTAGAGAACGAGTAACTAAAGGAATTGAACATGCGGATCCCCGGGTTAATTAA	ATACGTTTACATTTGGAACTACACAAGAGCCTGCCGGCGATTTTCAATTTTCGGCGACTAATGCCGAAGATATGGCTATGCGGATCCCCGGGTTAATTAA	GATGTTTATGAAAATGAACAATCTAAAAAAGAACGAAACCTAAACAAGCATAAATGAATAATGTATGTGAAGTATCATTAGAATTCGAGCTCGTTTAAAC	0		0		0
SPCC962.04	rps1201	III	553185	553704	+	TTATTTGTGACTGTTTTTTGGGTAAGAAGAGCGTAGGAAATGAGTGCGCGAAATCCTGAAATTTACAAGTTACCACCATG	ATATGATTAACTAACATGTAATTTAGGACTATGGTGAGGATTCCGCTGCTCTTCAAAAGCTTTTGGAAAGCTTCTCTGCC	ATTTACACACGAATTCTGAAGTAGAAAATAAATTTTTTTTAAATCCTTTCATATTGCTTCGTTTACCACTAGATAGTTTA	TTATTTGTGACTGTTTTTTGGGTAAGAAGAGCGTAGGAAATGAGTGCGCGAAATCCTGAAATTTACAAGTTACCACCATGCGGATCCCCGGGTTAATTAA	ATATGATTAACTAACATGTAATTTAGGACTATGGTGAGGATTCCGCTGCTCTTCAAAAGCTTTTGGAAAGCTTCTCTGCCCGGATCCCCGGGTTAATTAA	ATTTACACACGAATTCTGAAGTAGAAAATAAATTTTTTTTAAATCCTTTCATATTGCTTCGTTTACCACTAGATAGTTTAGAATTCGAGCTCGTTTAAAC	0		0		0
SPCC962.05	ast1	III	554521	556200	+	TACTCTCCTCTTCAAGAAATAATTTGATTATTACTCCTCGAGTGTTGGATTTAAGAGCACTGTTCGTACTAATAGTCATG	CGAACGATTACTCTGATATTTACATGATAATGGATATTTGGAAACCAAAAAGGAAACGCAAGACTAAAAAAGATCAATCA	AATTTAATTCATTAATTTTATAACGTGTTTCCCAAAAAATTTTGTTTGATTGTAATTCATGTGACAAAAATGTATATCTA	TACTCTCCTCTTCAAGAAATAATTTGATTATTACTCCTCGAGTGTTGGATTTAAGAGCACTGTTCGTACTAATAGTCATGCGGATCCCCGGGTTAATTAA	CGAACGATTACTCTGATATTTACATGATAATGGATATTTGGAAACCAAAAAGGAAACGCAAGACTAAAAAAGATCAATCACGGATCCCCGGGTTAATTAA	AATTTAATTCATTAATTTTATAACGTGTTTCCCAAAAAATTTTGTTTGATTGTAATTCATGTGACAAAAATGTATATCTAGAATTCGAGCTCGTTTAAAC	0		0		0
SPCC962.06c	bpb1	III	556396	558205	-	CTCCTTGCCTCCTACATTTCAGTCGTTACTTTTCACCAAGAACCAACGCCCGTCTTCGATCTAGCAGTCTTATTAAAATG	CAGGCTCATACAATACGTCGGAGTCCTCTAATTTAAATGCCCCACCCGGTGTTTCAATGCCAAACGGATATTCCAATCGA	GAAGCAATTGGCTTGCATAAACCTTTTTTTTCAACCTCATTATAATATGCGACAAACTATTAACAAATACATATATTCTA	CTCCTTGCCTCCTACATTTCAGTCGTTACTTTTCACCAAGAACCAACGCCCGTCTTCGATCTAGCAGTCTTATTAAAATGCGGATCCCCGGGTTAATTAA	CAGGCTCATACAATACGTCGGAGTCCTCTAATTTAAATGCCCCACCCGGTGTTTCAATGCCAAACGGATATTCCAATCGACGGATCCCCGGGTTAATTAA	GAAGCAATTGGCTTGCATAAACCTTTTTTTTCAACCTCATTATAATATGCGACAAACTATTAACAAATACATATATTCTAGAATTCGAGCTCGTTTAAAC	0		0		0
SPCC1672.01	SPCC1672.01	III	560067	561277	+	AACACAGTTCAGCTTCATCGATATTCATTCTTTTTTTTCGGTTCAATTTTGCAAATACGCTACATATTATCATAATAATG	GTAATGGCACGGTGGTTAAAAATGTTACGGTCGACAATGTTTGGTCTAAATTCGTTGGCACAAACGGAATAACTAACACA	TTTTGAATTTCCCTTGTAAAAAAATTTCAAGTCCAAAAATGGCCCCAATACGGAAACAAATTTAAACTGTATTACTTCTA	AACACAGTTCAGCTTCATCGATATTCATTCTTTTTTTTCGGTTCAATTTTGCAAATACGCTACATATTATCATAATAATGCGGATCCCCGGGTTAATTAA	GTAATGGCACGGTGGTTAAAAATGTTACGGTCGACAATGTTTGGTCTAAATTCGTTGGCACAAACGGAATAACTAACACACGGATCCCCGGGTTAATTAA	TTTTGAATTTCCCTTGTAAAAAAATTTCAAGTCCAAAAATGGCCCCAATACGGAAACAAATTTAAACTGTATTACTTCTAGAATTCGAGCTCGTTTAAAC	0		0		0
SPCC1672.02c	sap1	III	562353	563117	-	CTAGCGGCAATTTGGATTTCGGACAATCGAATCCAAATTCCACCTATAAATTATTCAAGACGGATCCCCTATTTTCTATG	TGGGTGCCAACATGGGCGCTAATATGAATGCCATTCGTGGCGGTCTCCATTCTAGCATCTCTCCTAATCTTGGTGACCAT	AGGATTGAGAACGAAATTCTCGAAGAAAAGAGGTTGTGTGTTCACAGGTAGGAGGAGGATGGGCGGAAAAGTTGGGATTA	CTAGCGGCAATTTGGATTTCGGACAATCGAATCCAAATTCCACCTATAAATTATTCAAGACGGATCCCCTATTTTCTATGCGGATCCCCGGGTTAATTAA	TGGGTGCCAACATGGGCGCTAATATGAATGCCATTCGTGGCGGTCTCCATTCTAGCATCTCTCCTAATCTTGGTGACCATCGGATCCCCGGGTTAATTAA	AGGATTGAGAACGAAATTCTCGAAGAAAAGAGGTTGTGTGTTCACAGGTAGGAGGAGGATGGGCGGAAAAGTTGGGATTAGAATTCGAGCTCGTTTAAAC	1	SPCC1672.01	0		0
SPCC1672.03c	SPCC1672.03c	III	565891	567474	-	TTATTTTTTATCTCCTGTTAATTATTCTTTTAAATTTTGTTGCTGTCTCTCTTGACATTTTGTTTTTGAAAAAAAAGATG	AGTCATGTCGTACAGAAAACTGCAAAGGTGCATACCCGGCAAACGCAACGGTGACGGTAGAGGAGGATAGTGGGATGTCT	CGTGCTCCAACACAATGCGTGCTCTTCACACACACATACAATCCATCTGCCTTCTCATCACTCAGATTTCTCCAAGCTCA	TTATTTTTTATCTCCTGTTAATTATTCTTTTAAATTTTGTTGCTGTCTCTCTTGACATTTTGTTTTTGAAAAAAAAGATGCGGATCCCCGGGTTAATTAA	AGTCATGTCGTACAGAAAACTGCAAAGGTGCATACCCGGCAAACGCAACGGTGACGGTAGAGGAGGATAGTGGGATGTCTCGGATCCCCGGGTTAATTAA	CGTGCTCCAACACAATGCGTGCTCTTCACACACACATACAATCCATCTGCCTTCTCATCACTCAGATTTCTCCAAGCTCAGAATTCGAGCTCGTTTAAAC	0		0		1	SPNCRNA.1143
SPCC1672.14	SPCC1672.14	III	563977	564444	-	ATTTCTCTTTCTTTTTCTCTGCTATAAAAGTGGCGACCATACTGCAATCGAATGAATGTCCACACTGCAAAAAGTGTATG	ACCCACTCTTCCATCTCACTAATTCCGCTCCTGGGAGCCGGCAAATCAGCACCTCCTTATCCAATAATACGCAATCCACA	GCGAGGAATAAGGAGGGGCGCCACATCTGGAACGTGCGATAGCGATGAGAATGGAAAGACTAGCAACGATGGTGGCGTCA	ATTTCTCTTTCTTTTTCTCTGCTATAAAAGTGGCGACCATACTGCAATCGAATGAATGTCCACACTGCAAAAAGTGTATGCGGATCCCCGGGTTAATTAA	ACCCACTCTTCCATCTCACTAATTCCGCTCCTGGGAGCCGGCAAATCAGCACCTCCTTATCCAATAATACGCAATCCACACGGATCCCCGGGTTAATTAA	GCGAGGAATAAGGAGGGGCGCCACATCTGGAACGTGCGATAGCGATGAGAATGGAAAGACTAGCAACGATGGTGGCGTCAGAATTCGAGCTCGTTTAAAC	1	SPCC1672.01	0		1	SPNCRNA.466
SPCC1672.04c	SPCC1672.04c	III	568700	569539	-	GGATAAAGATAATTTCATTAACTTGAATAATTTTTTGCATTGAAATAATAAGCATTGACCAGTCTAACGTTTCAAAAATG	CATCTACTTCTTTAAGCAGCAGCAATGATGGTAATAATAACTCGAATTCCTCTTCTTCTGATAATAAGACAGGAGGTGAG	GTATTCAAGCAGTGATTCTTAACGACTTGCTTTTCCTTTTTTTTTTTTTTTTTTTTTTTATAATTTTATGTAGAGGATCA	GGATAAAGATAATTTCATTAACTTGAATAATTTTTTGCATTGAAATAATAAGCATTGACCAGTCTAACGTTTCAAAAATGCGGATCCCCGGGTTAATTAA	CATCTACTTCTTTAAGCAGCAGCAATGATGGTAATAATAACTCGAATTCCTCTTCTTCTGATAATAAGACAGGAGGTGAGCGGATCCCCGGGTTAATTAA	GTATTCAAGCAGTGATTCTTAACGACTTGCTTTTCCTTTTTTTTTTTTTTTTTTTTTTTATAATTTTATGTAGAGGATCAGAATTCGAGCTCGTTTAAAC	0		0		0
SPCC1672.05c	yrs1	III	570243	571448	-	ATGATTGCAATCGAAAACATCGTTAACCAACATCACCAATTTTTGTGAGTTCCATTTAACGTTGGATATCAAGCAAGATG	CAATTGCTGCTGAATCCGGTGCTGCCCCAGCAACGGAAAGTCAGACTGCTGAGTCATTCAAAAAATTGAATCTGGATGAT	CTTCAACAACCAAAGGAGCTATCAAAAACGATCGTCTAACGTCAGGACTCACATTAGCAAGCTTTTGAAAAGTATGTTTA	ATGATTGCAATCGAAAACATCGTTAACCAACATCACCAATTTTTGTGAGTTCCATTTAACGTTGGATATCAAGCAAGATGCGGATCCCCGGGTTAATTAA	CAATTGCTGCTGAATCCGGTGCTGCCCCAGCAACGGAAAGTCAGACTGCTGAGTCATTCAAAAAATTGAATCTGGATGATCGGATCCCCGGGTTAATTAA	CTTCAACAACCAAAGGAGCTATCAAAAACGATCGTCTAACGTCAGGACTCACATTAGCAAGCTTTTGAAAAGTATGTTTAGAATTCGAGCTCGTTTAAAC	0		0		0
SPCC1672.06c	asp1	III	571710	574472	-	GGCCATTGAAAGAATACAAGTGGGAAAAAGGTGTTTTAAGCGTTATTAAATATTTTAACGTAGTTGAATAATAAAGGATG	TTCAGCAGTTTATAACGAAAACCGAGGACCTCTGCAACTCAGTTCATCTTCCCAAAAGGTTTATTCCTGTTAACATTAAT	TTATGTGCAATTACTAATAAAATATCGTTTAAAAAATGTTTATGTTATCAAAACATTCGTAAAAAGGGTAAAAGCGGTTA	GGCCATTGAAAGAATACAAGTGGGAAAAAGGTGTTTTAAGCGTTATTAAATATTTTAACGTAGTTGAATAATAAAGGATGCGGATCCCCGGGTTAATTAA	TTCAGCAGTTTATAACGAAAACCGAGGACCTCTGCAACTCAGTTCATCTTCCCAAAAGGTTTATTCCTGTTAACATTAATCGGATCCCCGGGTTAATTAA	TTATGTGCAATTACTAATAAAATATCGTTTAAAAAATGTTTATGTTATCAAAACATTCGTAAAAAGGGTAAAAGCGGTTAGAATTCGAGCTCGTTTAAAC	0		0		1	SPNCRNA.1144
SPCC1672.07	SPCC1672.07	III	575537	578304	+	ACTGCTTTTTGCAAGTTACAGGACAAGAGCCATCCTTTGCCATTTTACGTGCTATTTGTGTTCTTTCCTGTGATAAAATG	AAAGTGTTCATAAAGAAGAAAATCAGCGTCTTTTAGATTTGGTGGGCTACTGTTCGGGTATTTTGAGCTTTATGCGTACT	TTTAACAATTTCCCATCCTAATTTGCTTTTTTTTCTGCTCCTGTTTTGTACATTTACCACTTTTTTACGCAGATGTATTA	ACTGCTTTTTGCAAGTTACAGGACAAGAGCCATCCTTTGCCATTTTACGTGCTATTTGTGTTCTTTCCTGTGATAAAATGCGGATCCCCGGGTTAATTAA	AAAGTGTTCATAAAGAAGAAAATCAGCGTCTTTTAGATTTGGTGGGCTACTGTTCGGGTATTTTGAGCTTTATGCGTACTCGGATCCCCGGGTTAATTAA	TTTAACAATTTCCCATCCTAATTTGCTTTTTTTTCTGCTCCTGTTTTGTACATTTACCACTTTTTTACGCAGATGTATTAGAATTCGAGCTCGTTTAAAC	0		0		0
SPCC1672.08c	tfa2	III	579456	580313	-	GGGTCATAATTTTGAACAGAATTTGCCCACCGTTTGATAGTTTCATTTCCGACAAGCTAACAACTACTTTTAAGGCTATG	AAAAGAAGCCCAAAACTCGACGTGGAAAGATTACGAATACACACCTTAACATTCTTCGTGATTATAGCTCCATGAAACCT	ACACAGTAACCGGATGAAATTAAATACCAAAAGCAACACAGTTTTTAGTTAAAAAATATGGGATCCTTAATATGATTTCA	GGGTCATAATTTTGAACAGAATTTGCCCACCGTTTGATAGTTTCATTTCCGACAAGCTAACAACTACTTTTAAGGCTATGCGGATCCCCGGGTTAATTAA	AAAAGAAGCCCAAAACTCGACGTGGAAAGATTACGAATACACACCTTAACATTCTTCGTGATTATAGCTCCATGAAACCTCGGATCCCCGGGTTAATTAA	ACACAGTAACCGGATGAAATTAAATACCAAAAGCAACACAGTTTTTAGTTAAAAAATATGGGATCCTTAATATGATTTCAGAATTCGAGCTCGTTTAAAC	0		0		0
SPCC1672.09	SPCC1672.09	III	580593	582195	+	AATTTCAAAAGTCCCCCCAAAAATAGTTGTTTGGCAGAGGGCAAGGTTTAGTACCTCCATTCCACGCAATATGCGAAATG	ATCCACCAGAGCATGAGGAGAATGATAAAGAAAATCGTGAAATCCAAAAAAATCATATCGCTCCTAGGAATAAACCAATT	ATAGTAACGTAGAAAACATTAACTAATAATAAATATACAAAAGATGTGTTGAGGCAAAGTCTTTCAATTCAATCAAATTA	AATTTCAAAAGTCCCCCCAAAAATAGTTGTTTGGCAGAGGGCAAGGTTTAGTACCTCCATTCCACGCAATATGCGAAATGCGGATCCCCGGGTTAATTAA	ATCCACCAGAGCATGAGGAGAATGATAAAGAAAATCGTGAAATCCAAAAAAATCATATCGCTCCTAGGAATAAACCAATTCGGATCCCCGGGTTAATTAA	ATAGTAACGTAGAAAACATTAACTAATAATAAATATACAAAAGATGTGTTGAGGCAAAGTCTTTCAATTCAATCAAATTAGAATTCGAGCTCGTTTAAAC	0		0		0
SPCC1672.10	mis16	III	584135	585587	+	AATAATGTAAATTACTTATAACTCCAAAACTTTTAACTTGGCAATCTAGTTTGGGCCATTGTGTAGTTGCCCAAAACATG	ATAATATCCTTCAAATATGGAGCCCTTCTCGTGTCATTTGGGGTCGTGATCATGTTCAGGTTTCTCCTAGGGATCTGGAG	TGTAAAGAATATTGCAAAAAACAGATGAAGCGTAGAAGGATGGAAAAGTGAGTTTGGGTTTTTTTCTATGGCCAACTTTA	AATAATGTAAATTACTTATAACTCCAAAACTTTTAACTTGGCAATCTAGTTTGGGCCATTGTGTAGTTGCCCAAAACATGCGGATCCCCGGGTTAATTAA	ATAATATCCTTCAAATATGGAGCCCTTCTCGTGTCATTTGGGGTCGTGATCATGTTCAGGTTTCTCCTAGGGATCTGGAGCGGATCCCCGGGTTAATTAA	TGTAAAGAATATTGCAAAAAACAGATGAAGCGTAGAAGGATGGAAAAGTGAGTTTGGGTTTTTTTCTATGGCCAACTTTAGAATTCGAGCTCGTTTAAAC	0		0		0
SPCC1672.11c	SPCC1672.11c	III	585906	589853	-	ATCCTGCAATCTCATAGTAAATTAGTTTTAATCAATAATTTAGGGAGATTGAAGGGGTTTTTAGTGGAGAAATCATTATG	ATCGTTTACTTAATCGCCGAACGAAAGTTTCGAAGAAACTATACAAACGCCTATTCGCAGACTTGCAAAATGAACAAGTT	AAAAAGGATAGTAACTATTAATATTATACATAACAGCAAAAAAAATCTATTGAACAACAAAAGGGGGATAATATATCTCA	ATCCTGCAATCTCATAGTAAATTAGTTTTAATCAATAATTTAGGGAGATTGAAGGGGTTTTTAGTGGAGAAATCATTATGCGGATCCCCGGGTTAATTAA	ATCGTTTACTTAATCGCCGAACGAAAGTTTCGAAGAAACTATACAAACGCCTATTCGCAGACTTGCAAAATGAACAAGTTCGGATCCCCGGGTTAATTAA	AAAAAGGATAGTAACTATTAATATTATACATAACAGCAAAAAAAATCTATTGAACAACAAAAGGGGGATAATATATCTCAGAATTCGAGCTCGTTTAAAC	0		0		0
SPCC1183.01	sec15	III	591852	594435	+	CCCGTATATACCTATTTTAGCGAAACTACCTACTACAGTTGAAATTGTGTATTTCATCTTTCAATGTATTTCAAAGGATG	ATTATTCTGCTAATCCCCTTAGCAATGATCGACCAAAGCGAAGGGCCATTGAAATTTTAATAGCTACTTTGAAGAAAAGA	GTGAAATAGATAGTTAATTAATTCCCCGAAAACACATTTAACTATATCAATAAATGAAATTATCGTTGAAGGATCTGCTA	CCCGTATATACCTATTTTAGCGAAACTACCTACTACAGTTGAAATTGTGTATTTCATCTTTCAATGTATTTCAAAGGATGCGGATCCCCGGGTTAATTAA	ATTATTCTGCTAATCCCCTTAGCAATGATCGACCAAAGCGAAGGGCCATTGAAATTTTAATAGCTACTTTGAAGAAAAGACGGATCCCCGGGTTAATTAA	GTGAAATAGATAGTTAATTAATTCCCCGAAAACACATTTAACTATATCAATAAATGAAATTATCGTTGAAGGATCTGCTAGAATTCGAGCTCGTTTAAAC	0		0		0
SPCC1183.02	SPCC1183.02	III	595060	596002	+	TTGTTGCTATATGTGTTTTCAGGCCAGCGACTCACTCTCCACAAACCAACCTCAATTCATTTTCGAAATATATCATCATG	ATATAACTATGTTTCATCAAGCAAAACTTGAAACATATTTTCCCTTGGAGTTGCCTTTGACCGTTACTGTGGCCAAGAAG	AAATCACGCGTTTGTGAAAGAACGCATTTTATTGGAGTTATATAAAATAGTAGCAGGAGCATCAGCGCTAAATCTCTTTA	TTGTTGCTATATGTGTTTTCAGGCCAGCGACTCACTCTCCACAAACCAACCTCAATTCATTTTCGAAATATATCATCATGCGGATCCCCGGGTTAATTAA	ATATAACTATGTTTCATCAAGCAAAACTTGAAACATATTTTCCCTTGGAGTTGCCTTTGACCGTTACTGTGGCCAAGAAGCGGATCCCCGGGTTAATTAA	AAATCACGCGTTTGTGAAAGAACGCATTTTATTGGAGTTATATAAAATAGTAGCAGGAGCATCAGCGCTAAATCTCTTTAGAATTCGAGCTCGTTTAAAC	1	SPCC1183.03c	0		1	SPNCRNA.1145
SPCC1183.03c	fxn1	III	596368	597078	-	ATTTATTTTCTTTCTTTGTACCTAGCAATTAAGCCTACACCGACAAGAGAGATTGTGAAAGAGCCGTGATATGAAATATG	GGACTCTACTAGGAATCTTATCGAGCGAATTCAGTAAATGGTTTTCGCGACCCATTGAGTTCAAAAAGTCCGAAGATTTT	GTAATTTTTTGTTTAATTTGGGATTTTGTTGTTCAACTTTTAAGACAAGCTCATCGTAAGTTTCATATTGGTCACCTCTA	ATTTATTTTCTTTCTTTGTACCTAGCAATTAAGCCTACACCGACAAGAGAGATTGTGAAAGAGCCGTGATATGAAATATGCGGATCCCCGGGTTAATTAA	GGACTCTACTAGGAATCTTATCGAGCGAATTCAGTAAATGGTTTTCGCGACCCATTGAGTTCAAAAAGTCCGAAGATTTTCGGATCCCCGGGTTAATTAA	GTAATTTTTTGTTTAATTTGGGATTTTGTTGTTCAACTTTTAAGACAAGCTCATCGTAAGTTTCATATTGGTCACCTCTAGAATTCGAGCTCGTTTAAAC	0		0		0
SPCC1183.04c	pet127	III	597614	599237	-	CTTAGTTTTGGTTTGAATTAAATTTTCTGTCATCATTTAAACCATTAAGTATAACTCGACATTTACCAATTGGTGTTATG	GAGAAAGCAAAATCTCAAATCCACCTGAAAGTTTGTTACACGACTATTACGCTTGTTCCGAACAATATTATAAAAGGAAT	ATAAAGTTAACTATATCATTAAATGTAACACATCAACTTAAGTTAAAAACAATCATTTCTCAATAATTTGACCATCGTCA	CTTAGTTTTGGTTTGAATTAAATTTTCTGTCATCATTTAAACCATTAAGTATAACTCGACATTTACCAATTGGTGTTATGCGGATCCCCGGGTTAATTAA	GAGAAAGCAAAATCTCAAATCCACCTGAAAGTTTGTTACACGACTATTACGCTTGTTCCGAACAATATTATAAAAGGAATCGGATCCCCGGGTTAATTAA	ATAAAGTTAACTATATCATTAAATGTAACACATCAACTTAAGTTAAAAACAATCATTTCTCAATAATTTGACCATCGTCAGAATTCGAGCTCGTTTAAAC	0		0		0
SPCC1672.12c	get4	III	590326	591654	-	GAAGCGTTAAATAGCAATTCACGTTTACTCAGTTTTTTTACGCTTATTTTTATTTTTCTTTATAAATAATAAACAATATG	ATCAACCAAACATTCTAGCCAATCTTATGAGCTCCTTGTTTTCTGGTCCTCCCGCAGCCACAAACCAGTTGGATTTGGAG	TTAATATCAATTTCGTAAACTTTATGCATCAATTATAATGTCTGCGACACGTAAACTTGAATAACATCCAGTTGCTTTTA	GAAGCGTTAAATAGCAATTCACGTTTACTCAGTTTTTTTACGCTTATTTTTATTTTTCTTTATAAATAATAAACAATATGCGGATCCCCGGGTTAATTAA	ATCAACCAAACATTCTAGCCAATCTTATGAGCTCCTTGTTTTCTGGTCCTCCCGCAGCCACAAACCAGTTGGATTTGGAGCGGATCCCCGGGTTAATTAA	TTAATATCAATTTCGTAAACTTTATGCATCAATTATAATGTCTGCGACACGTAAACTTGAATAACATCCAGTTGCTTTTAGAATTCGAGCTCGTTTAAAC	0		0		0
SPCC1183.05c	lig4	III	599520	602803	-	ATCGGTTATTTATTTGAGAAATATTATTGATCATAAACTGTATTATAAAACGATTGCTTCAAGCCAAAACCTAAGATATG	GATATCAAATTGAACCCAAATTTGTTAATTTTGAATGGGTCGTTAATGAGTGGAAAAAGGCGAGTACTAACATATTAGGC	TAATTCATTAAATTACTATAAATATTCATTAAATAATACAGAAAATCATTGTATAATTGGAAATGTTCAGAGTTTAGTCA	ATCGGTTATTTATTTGAGAAATATTATTGATCATAAACTGTATTATAAAACGATTGCTTCAAGCCAAAACCTAAGATATGCGGATCCCCGGGTTAATTAA	GATATCAAATTGAACCCAAATTTGTTAATTTTGAATGGGTCGTTAATGAGTGGAAAAAGGCGAGTACTAACATATTAGGCCGGATCCCCGGGTTAATTAA	TAATTCATTAAATTACTATAAATATTCATTAAATAATACAGAAAATCATTGTATAATTGGAAATGTTCAGAGTTTAGTCAGAATTCGAGCTCGTTTAAAC	0		0		0
SPCC1183.06	ung1	III	603037	604129	+	AAAGCCTGTTCTCTGCAACGATTCGGTGGACAGTATGTTTATGGAGCAGAGAGCTGTTTTCTAATAAGTTAGGTAAAATG	AAAAATGCATCAATTGGAGCGCTGTTTCTGAACAAAAAGCAAAAATAAAGTCTAGCGAGTTGGAATCCTCTTCAACTGAG	AGCATGACAAAAGAAAATAAAAAGCTTGATTAGACCTATTAGCATCCAGTAAACGAGCAATTATTTTCTGACTTTTTCTA	AAAGCCTGTTCTCTGCAACGATTCGGTGGACAGTATGTTTATGGAGCAGAGAGCTGTTTTCTAATAAGTTAGGTAAAATGCGGATCCCCGGGTTAATTAA	AAAAATGCATCAATTGGAGCGCTGTTTCTGAACAAAAAGCAAAAATAAAGTCTAGCGAGTTGGAATCCTCTTCAACTGAGCGGATCCCCGGGTTAATTAA	AGCATGACAAAAGAAAATAAAAAGCTTGATTAGACCTATTAGCATCCAGTAAACGAGCAATTATTTTCTGACTTTTTCTAGAATTCGAGCTCGTTTAAAC	1	SPCC1183.05c	0		0
SPCC1183.07	SPCC1183.07	III	606337	611409	+	TACTCGCTACCAACTACTTTGTATAAAAAGCTTCTTTCTTCCAGTCGTTCTTTCTTTTCAGAAGTTCATAGAAGTAAATG	AAAACATCGGTGATGATGAAGGTGCAGAGCAAGTTAAGCGTCGTGCAATCGAATACGTTTCTGAGAGCCATTCTGAAAAT	TTCCCATTCAATTTTTAGTACATTGCCCTTTTCAGCAATAAACACATGAGTATAACCAGCAACAACAAACCCGTCAATCA	TACTCGCTACCAACTACTTTGTATAAAAAGCTTCTTTCTTCCAGTCGTTCTTTCTTTTCAGAAGTTCATAGAAGTAAATGCGGATCCCCGGGTTAATTAA	AAAACATCGGTGATGATGAAGGTGCAGAGCAAGTTAAGCGTCGTGCAATCGAATACGTTTCTGAGAGCCATTCTGAAAATCGGATCCCCGGGTTAATTAA	TTCCCATTCAATTTTTAGTACATTGCCCTTTTCAGCAATAAACACATGAGTATAACCAGCAACAACAAACCCGTCAATCAGAATTCGAGCTCGTTTAAAC	0		0		0
SPCC1183.12	spo13	III	604405	604872	-	ACAACTTTAAACCACTGTACTTTTGAAAAAAAAGTTAGCAATTAGTATTTTATAGGAAAGGAAAAAAAATTGAAACAATG	TAAGAAGCATCCAAACTGCTGTCCGAACTTCAATCGAAGCCAGAAAATTACTGAGTTATTCTAACGAATCAAATTACCAC	TTAAATCATTCATTTTAAAGTTTAATATTTATGTCAAATCCATCGTAAACGGCACATTTATTAAAGACTTAATGTAATCA	ACAACTTTAAACCACTGTACTTTTGAAAAAAAAGTTAGCAATTAGTATTTTATAGGAAAGGAAAAAAAATTGAAACAATGCGGATCCCCGGGTTAATTAA	TAAGAAGCATCCAAACTGCTGTCCGAACTTCAATCGAAGCCAGAAAATTACTGAGTTATTCTAACGAATCAAATTACCACCGGATCCCCGGGTTAATTAA	TTAAATCATTCATTTTAAAGTTTAATATTTATGTCAAATCCATCGTAAACGGCACATTTATTAAAGACTTAATGTAATCAGAATTCGAGCTCGTTTAAAC	1	SPCC1183.06	0		0
SPCC1183.08c	rpl101	III	611900	612550	-	TCATTCTACTGCAACACAAACGATGAAATTTCAGTAGCTGAAATCCTCACGCATCCGCACAACACCAGCATTGCACCATG	TTTCTTTGTTGAAGAAGGGCTGGCAAAACATTGGCTCCTTGGTCGTCAAATCTACCATGGGTAAGCCTCACAGACTTTAC	TAGATGAGTACTAACAAGAAAATGAATACTCAAGGGTGGGATTTATTTATTAGACACGTAACAAATACTACGCATTTTTA	TCATTCTACTGCAACACAAACGATGAAATTTCAGTAGCTGAAATCCTCACGCATCCGCACAACACCAGCATTGCACCATGCGGATCCCCGGGTTAATTAA	TTTCTTTGTTGAAGAAGGGCTGGCAAAACATTGGCTCCTTGGTCGTCAAATCTACCATGGGTAAGCCTCACAGACTTTACCGGATCCCCGGGTTAATTAA	TAGATGAGTACTAACAAGAAAATGAATACTCAAGGGTGGGATTTATTTATTAGACACGTAACAAATACTACGCATTTTTAGAATTCGAGCTCGTTTAAAC	0		0		0
SPCC1183.09c	pmp31	III	613283	613725	-	CAACTGAATCATTATTTGCTTCTTTTCTTACTTTAACACTTTTTTACCTTTTTTAAACTCTGTGTGCATCACTCAAAATG	GCCTCAAACGGTATGCCTTAACTTGTTCTCATTCTTAATTTTTTTACTAACTTTAAAAAGACAACAAACATCAATCACCT	AATGCTCAATAAATACGCTTATTGCAAAATAGTAAGAAAGAAAGTAGCGCATCGAAATATTTCAAACATTTTTGCTCTTA	CAACTGAATCATTATTTGCTTCTTTTCTTACTTTAACACTTTTTTACCTTTTTTAAACTCTGTGTGCATCACTCAAAATGCGGATCCCCGGGTTAATTAA	GCCTCAAACGGTATGCCTTAACTTGTTCTCATTCTTAATTTTTTTACTAACTTTAAAAAGACAACAAACATCAATCACCTCGGATCCCCGGGTTAATTAA	AATGCTCAATAAATACGCTTATTGCAAAATAGTAAGAAAGAAAGTAGCGCATCGAAATATTTCAAACATTTTTGCTCTTAGAATTCGAGCTCGTTTAAAC	0		0		0
SPCC1183.10	wtf10	III	615605	616689	+	TTTGCTGTTTCGTTTGTCGCAATCATAGCAATTAATTCGCGCATGTGTTTTATTAAATAAAGAATGATCTTGATGAAATG	CATTAGGTCATGAGGCCAAACAGCAAGTGAATGAATACACAGCTATTCCATTGCATGAGATGAACCCTGAAAGTGAAGCC	TTGGTAAATCACAATTATATAGATGCTTCTTTCCATTGCACATTCTTGTAGAATCAATAGTAAAGTTAGCAATATAATTA	TTTGCTGTTTCGTTTGTCGCAATCATAGCAATTAATTCGCGCATGTGTTTTATTAAATAAAGAATGATCTTGATGAAATGCGGATCCCCGGGTTAATTAA	CATTAGGTCATGAGGCCAAACAGCAAGTGAATGAATACACAGCTATTCCATTGCATGAGATGAACCCTGAAAGTGAAGCCCGGATCCCCGGGTTAATTAA	TTGGTAAATCACAATTATATAGATGCTTCTTTCCATTGCACATTCTTGTAGAATCAATAGTAAAGTTAGCAATATAATTAGAATTCGAGCTCGTTTAAAC	0		0		0
SPCC1183.11	msy1	III	620024	623059	+	TTTCATTTAAACCTTTTCAGACAGTTTCTTATTTTTTAAATTCTTCATACTTACGGTTTTCGCTCGCTCCTTTAATCATG	CAGTTCCTCCGTTGCAGCATATATCAATTCAAGACTTACGTGAGCCAAACGAAAATAATACTTCTAAGTCTGCTCGACTT	GGTAAATAGCCACTTTCAACGAATGAAGTAAGTAAAACTAGCATGAGCGATGCAAGTTTGCAAAGTGTTATGGGTATTTA	TTTCATTTAAACCTTTTCAGACAGTTTCTTATTTTTTAAATTCTTCATACTTACGGTTTTCGCTCGCTCCTTTAATCATGCGGATCCCCGGGTTAATTAA	CAGTTCCTCCGTTGCAGCATATATCAATTCAAGACTTACGTGAGCCAAACGAAAATAATACTTCTAAGTCTGCTCGACTTCGGATCCCCGGGTTAATTAA	GGTAAATAGCCACTTTCAACGAATGAAGTAAGTAAAACTAGCATGAGCGATGCAAGTTTGCAAAGTGTTATGGGTATTTAGAATTCGAGCTCGTTTAAAC	0		0		0
SPCC31H12.02c	mug73	III	623607	624527	-	AACTAGTATCGCTACCTTTAAGAATATAAGAGTTGTTTCTATATCTTTTAATCCAGCCTCTATCCTGTTTACGCATCATG	AAAACCAAGCTGATGATTTGGCCGTTGAAACTCGCATTCAAATTTCCAATTTACCTTCTTCACCTACGAAAAATAATTGC	TAAAAAACAAAAAAAAAAAAAACGGAAGGTAAATTTCTATAACTAAGCAAAGATAACTGCAACGATGCGTACTGTTATTA	AACTAGTATCGCTACCTTTAAGAATATAAGAGTTGTTTCTATATCTTTTAATCCAGCCTCTATCCTGTTTACGCATCATGCGGATCCCCGGGTTAATTAA	AAAACCAAGCTGATGATTTGGCCGTTGAAACTCGCATTCAAATTTCCAATTTACCTTCTTCACCTACGAAAAATAATTGCCGGATCCCCGGGTTAATTAA	TAAAAAACAAAAAAAAAAAAAACGGAAGGTAAATTTCTATAACTAAGCAAAGATAACTGCAACGATGCGTACTGTTATTAGAATTCGAGCTCGTTTAAAC	0		0		0
SPCC31H12.03c	tho1	III	625488	626225	-	ATTCACCCTTGTCAACTGCGTATATCCCGAATTCAATAAACGTGTTATTTTGACGCGCATATACGTCTATATTCATAATG	AGAGTAATATTTTGGACGACCCTATAGAGGCAGAAAAAGCTAGGAAGCGTGCTGAGCGCTTTGGTGTTGCTGCCAAGAAT	CATGGCATGAGGAGAAAACTTCAAGAAACATGAGTCATATTGTAAAATAAGAAGTTAAAATATGTTAAATGGTTACTTTA	ATTCACCCTTGTCAACTGCGTATATCCCGAATTCAATAAACGTGTTATTTTGACGCGCATATACGTCTATATTCATAATGCGGATCCCCGGGTTAATTAA	AGAGTAATATTTTGGACGACCCTATAGAGGCAGAAAAAGCTAGGAAGCGTGCTGAGCGCTTTGGTGTTGCTGCCAAGAATCGGATCCCCGGGTTAATTAA	CATGGCATGAGGAGAAAACTTCAAGAAACATGAGTCATATTGTAAAATAAGAAGTTAAAATATGTTAAATGGTTACTTTAGAATTCGAGCTCGTTTAAAC	0		0		0
SPCC31H12.04c	rpl1202	III	627212	627804	-	ACTCATTTCGGACAGTCACATAAAACAAAAACAAAACTAACACTTTGCGTATTTTTCTTGAACCAAGCAAGAGTAAGATG	TTGGTTGCACCGTTGACGGCAAGAACCCTCACGACGTTCAAAAGGAGATCGACAATGGCGAAATTGAGATCCCCCAAGAA	AAACATTGCTGTTTTATACAAAACCCGTATACTACCAAGCAAGCACATAATCCGTTTACATTAACTTATGTATGCGATTA	ACTCATTTCGGACAGTCACATAAAACAAAAACAAAACTAACACTTTGCGTATTTTTCTTGAACCAAGCAAGAGTAAGATGCGGATCCCCGGGTTAATTAA	TTGGTTGCACCGTTGACGGCAAGAACCCTCACGACGTTCAAAAGGAGATCGACAATGGCGAAATTGAGATCCCCCAAGAACGGATCCCCGGGTTAATTAA	AAACATTGCTGTTTTATACAAAACCCGTATACTACCAAGCAAGCACATAATCCGTTTACATTAACTTATGTATGCGATTAGAATTCGAGCTCGTTTAAAC	0		0		0
SPCC31H12.05c	sds21	III	628996	630443	-	CAAACACAAGCCAACTACCGCAATCCAAGTGGGTTCTCCATCTTATCTCATTTTTGAGGAGTTTCGAGGAAAAAATTATG	AAAAGCGGCAACGTGTAAGCCAGTCTTCTATAAAAGAATCGAAATCTGCGACGAACAGTTTGAAGAAATCCAAAAATAAT	TTTTGTCTGGTAAAAAGGGAAAAGCAAATTTGTTACAAAAGAAATAACCAGACTTTCAAAAATACAGCGCTTTTTAACTA	CAAACACAAGCCAACTACCGCAATCCAAGTGGGTTCTCCATCTTATCTCATTTTTGAGGAGTTTCGAGGAAAAAATTATGCGGATCCCCGGGTTAATTAA	AAAAGCGGCAACGTGTAAGCCAGTCTTCTATAAAAGAATCGAAATCTGCGACGAACAGTTTGAAGAAATCCAAAAATAATCGGATCCCCGGGTTAATTAA	TTTTGTCTGGTAAAAAGGGAAAAGCAAATTTGTTACAAAAGAAATAACCAGACTTTCAAAAATACAGCGCTTTTTAACTAGAATTCGAGCTCGTTTAAAC	0		0		0
SPCC31H12.06	mug111	III	632248	633654	+	TCGAATAAAAAAGAAACTGAGAATGGTGTGTAACCGAATTGTACATTTTCCCGTTCCCTGATTTATTTATTTATAAAATG	GCTCTTTTTACTTTTTTATTGGGCCTATATGTATCTGCTTGCTAGGTAGCATCTCTAGTTATCTTTTACTGGGCTACCAC	ATAAAGTCAATGCTTATACCGTCTTGAAGATTTAGATATTCAAATACTGCTTCAATACCTTGGGATTGTTTGATTGTCTA	TCGAATAAAAAAGAAACTGAGAATGGTGTGTAACCGAATTGTACATTTTCCCGTTCCCTGATTTATTTATTTATAAAATGCGGATCCCCGGGTTAATTAA	GCTCTTTTTACTTTTTTATTGGGCCTATATGTATCTGCTTGCTAGGTAGCATCTCTAGTTATCTTTTACTGGGCTACCACCGGATCCCCGGGTTAATTAA	ATAAAGTCAATGCTTATACCGTCTTGAAGATTTAGATATTCAAATACTGCTTCAATACCTTGGGATTGTTTGATTGTCTAGAATTCGAGCTCGTTTAAAC	0		0		0
SPCC31H12.07	sec231	III	634309	636761	+	GTTTTATAATATGTATAGTGTTCCAAACACTACCCACACCCCACCACACAGTCCGGTTGTGGTTCTTTATAGAAATCATG	CTGCTCATGCTATTTTAACTGATGATGTCTCCTTACAAACCTTCATGAGTCATCTGAAAAAACTTGCCGTAGCTGTTTCA	ATCACCAAAAGACTAAACTTCTTAAAAACGATGACTACAAGTAAGGGCTGGTAGTTTATAGATTTCATAAAGTGCATTTA	GTTTTATAATATGTATAGTGTTCCAAACACTACCCACACCCCACCACACAGTCCGGTTGTGGTTCTTTATAGAAATCATGCGGATCCCCGGGTTAATTAA	CTGCTCATGCTATTTTAACTGATGATGTCTCCTTACAAACCTTCATGAGTCATCTGAAAAAACTTGCCGTAGCTGTTTCACGGATCCCCGGGTTAATTAA	ATCACCAAAAGACTAAACTTCTTAAAAACGATGACTACAAGTAAGGGCTGGTAGTTTATAGATTTCATAAAGTGCATTTAGAATTCGAGCTCGTTTAAAC	0		0		0
SPCC31H12.08c	ccr4	III	637461	639533	-	CTCACTTTTATTGTATATATAGTGAATGTTGTAAATTAGAATTCATCTCGACTTTGATATTTTGCGAGATACCGTCTATG	ATATTTGCTTGCTGGCCGAGTTTAAAGTGAAACAGGAGAAGACACCCTTACCTTCATCAAAGTTTAACAATGATAAAAAA	GCAGAATCATACATCAAATCCATCTACTTGCTACTAAGTATCACTCTAAAATCTACAAACACGACAAAAACTAACAATCA	CTCACTTTTATTGTATATATAGTGAATGTTGTAAATTAGAATTCATCTCGACTTTGATATTTTGCGAGATACCGTCTATGCGGATCCCCGGGTTAATTAA	ATATTTGCTTGCTGGCCGAGTTTAAAGTGAAACAGGAGAAGACACCCTTACCTTCATCAAAGTTTAACAATGATAAAAAACGGATCCCCGGGTTAATTAA	GCAGAATCATACATCAAATCCATCTACTTGCTACTAAGTATCACTCTAAAATCTACAAACACGACAAAAACTAACAATCAGAATTCGAGCTCGTTTAAAC	0		0		0
SPCC5E4.03c	taf5	III	640145	642444	-	ATGAATCACGGTCATTTGTAGATTTATATTTGGATTCTAATTAATTTCTTCAAGCTAGAGTATTGGAGAATTTAACCATG	TAGCTCTTTATACGAAGCAAACCCCTATATTTAATGTCTCCTTTACGCGTCGTAACCTTTGCTTAGCAATAAGCGTTAGT	CTTTTTTTATATAATGCCAAATTTCTTAAAGTATGGACGGGAAGAAACATATTGAAGATCAAAAAAGGTTTATTTATCTA	ATGAATCACGGTCATTTGTAGATTTATATTTGGATTCTAATTAATTTCTTCAAGCTAGAGTATTGGAGAATTTAACCATGCGGATCCCCGGGTTAATTAA	TAGCTCTTTATACGAAGCAAACCCCTATATTTAATGTCTCCTTTACGCGTCGTAACCTTTGCTTAGCAATAAGCGTTAGTCGGATCCCCGGGTTAATTAA	CTTTTTTTATATAATGCCAAATTTCTTAAAGTATGGACGGGAAGAAACATATTGAAGATCAAAAAAGGTTTATTTATCTAGAATTCGAGCTCGTTTAAAC	0		0		0
SPCC5E4.04	cut1	III	643812	649416	+	GCGTTAAATAATTTAAATCCCTTTTATTGTTGTAACTGTTGCTGGTTAATATTTTTTACTATTCATTCGTTTCCATTATG	AAAGTCGTTCATGCTGTCATCTACGCTATTTGAACGGAGCAGCTCCTGTGATATACGGAATACCTGCTTATATTATTCCA	AGGAGAAACTTTATATGAGAAGGCGTTGAAACAATGTTGATTCAAATAAATAAAAAGAAGTAAGAATTTTAGACAGTTTA	GCGTTAAATAATTTAAATCCCTTTTATTGTTGTAACTGTTGCTGGTTAATATTTTTTACTATTCATTCGTTTCCATTATGCGGATCCCCGGGTTAATTAA	AAAGTCGTTCATGCTGTCATCTACGCTATTTGAACGGAGCAGCTCCTGTGATATACGGAATACCTGCTTATATTATTCCACGGATCCCCGGGTTAATTAA	AGGAGAAACTTTATATGAGAAGGCGTTGAAACAATGTTGATTCAAATAAATAAAAAGAAGTAAGAATTTTAGACAGTTTAGAATTCGAGCTCGTTTAAAC	0		0		0
SPCC16C4.19	SPCC16C4.19	III	657704	658258	+	GAGAATTGGCGTCTGTAACACTTTCATCTACACTTGACCAAATATTTTAGTTTCCTGGGCTAACAAGACTTCCAAAGATG	TTTTGGATAGGAAGAAAAAAAAAGATGAGGTTGCAAAAAGCACATCTTCATTAAGTTTACAAGACTTTATGTCACCGATA	ATCCTCATTTTAGAGGGAAAATATGTGTATAAGAATATGACAACTAGATAGAAAATTGATAGATCAATCAGAATCACTCA	GAGAATTGGCGTCTGTAACACTTTCATCTACACTTGACCAAATATTTTAGTTTCCTGGGCTAACAAGACTTCCAAAGATGCGGATCCCCGGGTTAATTAA	TTTTGGATAGGAAGAAAAAAAAAGATGAGGTTGCAAAAAGCACATCTTCATTAAGTTTACAAGACTTTATGTCACCGATACGGATCCCCGGGTTAATTAA	ATCCTCATTTTAGAGGGAAAATATGTGTATAAGAATATGACAACTAGATAGAAAATTGATAGATCAATCAGAATCACTCAGAATTCGAGCTCGTTTAAAC	0		0		0
SPCC5E4.05c	SPCC5E4.05c	III	649656	650792	-	CGTTACACTATCTGCTCAGAACCAACATTGAACGCAGGTGATATTTCCAGGATTGTTTTTGGCTCTATTGCTCTCAAATG	TGGCATCAACAACCAAGGTAATTTCAGAACCAGCTCCTAGAGTTACTACTGCGGCCACCGCCGATATTGTAACCAATAAA	CAACTTACAGTACTTGGGTAGCAAAACAGTATCGGTCATTAAAGGTTCCATTTTGTAAGGATTGAACCTCAAAAAGTTTA	CGTTACACTATCTGCTCAGAACCAACATTGAACGCAGGTGATATTTCCAGGATTGTTTTTGGCTCTATTGCTCTCAAATGCGGATCCCCGGGTTAATTAA	TGGCATCAACAACCAAGGTAATTTCAGAACCAGCTCCTAGAGTTACTACTGCGGCCACCGCCGATATTGTAACCAATAAACGGATCCCCGGGTTAATTAA	CAACTTACAGTACTTGGGTAGCAAAACAGTATCGGTCATTAAAGGTTCCATTTTGTAAGGATTGAACCTCAAAAAGTTTAGAATTCGAGCTCGTTTAAAC	0		0		1	SPNCRNA.1149
SPCC5E4.06	smc6	III	652783	656311	+	TTTTTTGTTAATTGATTAGTTCTTGTCGTGATATCTTTGGTATTTAGCGAGAGCAACAAAACAGAGGTCCAAAGTTCATG	GTTTGGACAAAGACGTTGTTGTTTTTCGTCTTAGCGATCCTGTCGTTTCCTCTTCAGCACTTCCTCCCTCTACGGCGCCA	ATACAAATGAACTTGCTATATATCTAATAAATAAATTCTAAATACCTATACAATAGACTATCAAAATAGTAGAAATGTCA	TTTTTTGTTAATTGATTAGTTCTTGTCGTGATATCTTTGGTATTTAGCGAGAGCAACAAAACAGAGGTCCAAAGTTCATGCGGATCCCCGGGTTAATTAA	GTTTGGACAAAGACGTTGTTGTTTTTCGTCTTAGCGATCCTGTCGTTTCCTCTTCAGCACTTCCTCCCTCTACGGCGCCACGGATCCCCGGGTTAATTAA	ATACAAATGAACTTGCTATATATCTAATAAATAAATTCTAAATACCTATACAATAGACTATCAAAATAGTAGAAATGTCAGAATTCGAGCTCGTTTAAAC	0		0		1	SPNCRNA.1150
SPCC5E4.07	rpl2802	III	656625	657071	+	TTGTGTGACTGGTCTTAGTAGAACAACATAACCGAAAAACTGACATTCCTAGTGTCAACTCACCGCAGGACATCAAAATG	TCATTGTTCAAACTCGCTACGTTTCTCGCAGAGCTGAGGAAAAGATTAAGCAAGCCGGCGGTGTTGTTGAGCTCATTGCA	CTACATACATTACTTTCAAAATCAAAAGACGCCCCTACAATAATTAACCGCTCAATGTACTTTTTATTGTTATTTGTTTA	TTGTGTGACTGGTCTTAGTAGAACAACATAACCGAAAAACTGACATTCCTAGTGTCAACTCACCGCAGGACATCAAAATGCGGATCCCCGGGTTAATTAA	TCATTGTTCAAACTCGCTACGTTTCTCGCAGAGCTGAGGAAAAGATTAAGCAAGCCGGCGGTGTTGTTGAGCTCATTGCACGGATCCCCGGGTTAATTAA	CTACATACATTACTTTCAAAATCAAAAGACGCCCCTACAATAATTAACCGCTCAATGTACTTTTTATTGTTATTTGTTTAGAATTCGAGCTCGTTTAAAC	0		0		0
SPCC5E4.10c	SPCC5E4.10c	III	651622	652455	-	AACATTTATATTTGAATAAACAATTGGACTAAATTATTGTCGAATTTTGAAATAAAAGCGACTTCTCTAAACTAAAAATG	ATGAAATGAAACATCGAAGACATCATGTTCATAAGGTTCATCATTATTCCCAGAAGCAGTCTTCCTCTACTACTCGTCGA	CTTGTTAGTAAATCATTGTATCATTAGATGATAGAACTGGTTTATACATATTTGGAGGTCAAATGAAAATATTAAAATTA	AACATTTATATTTGAATAAACAATTGGACTAAATTATTGTCGAATTTTGAAATAAAAGCGACTTCTCTAAACTAAAAATGCGGATCCCCGGGTTAATTAA	ATGAAATGAAACATCGAAGACATCATGTTCATAAGGTTCATCATTATTCCCAGAAGCAGTCTTCCTCTACTACTCGTCGACGGATCCCCGGGTTAATTAA	CTTGTTAGTAAATCATTGTATCATTAGATGATAGAACTGGTTTATACATATTTGGAGGTCAAATGAAAATATTAAAATTAGAATTCGAGCTCGTTTAAAC	0		0		0
SPCC16C4.01	sif2	III	658832	660321	+	ACAAGAGAGGTCTCTCACTGTCTACCACCTGAAGTTGAGCTTGTGTCAATTACCAACTCCAGTTTTGCATTCTGAGGATG	AGTAATCAACAATTCCAACAAATTTATTTTACTGTTTGCTAACACATTATTCTACATAGGTGGATTGGAAGCTGTTTCAA	TGGTTTAATTTTTTTGCCCTTTCCCATTTCTTCAATTATGTAAACATAATGTAAAAAGAGGAAAGATTCTTCGGTTGTTA	ACAAGAGAGGTCTCTCACTGTCTACCACCTGAAGTTGAGCTTGTGTCAATTACCAACTCCAGTTTTGCATTCTGAGGATGCGGATCCCCGGGTTAATTAA	AGTAATCAACAATTCCAACAAATTTATTTTACTGTTTGCTAACACATTATTCTACATAGGTGGATTGGAAGCTGTTTCAACGGATCCCCGGGTTAATTAA	TGGTTTAATTTTTTTGCCCTTTCCCATTTCTTCAATTATGTAAACATAATGTAAAAAGAGGAAAGATTCTTCGGTTGTTAGAATTCGAGCTCGTTTAAAC	0		0		1	SPNCRNA.1151
SPCC16C4.02c	SPCC16C4.02c	III	662342	663988	-	CTGCAGTGAGAAGAGCTCGGTTTTAAGTTTTTTTTTCATAAATAATAGGTTATTGAGGTACAATTCAATTCACCTTAATG	ACTCTCTTGTTCCACAGTCAATTTGGAATGATGATATTTGGCAAGAGCCATATTGGAAGAATTTGCTTGAATCCAATTTT	AAAACTTAAAAAGAACGAAAAATAATAATTATGGGGAGATATTAAAGCGGGCATTTGTTTTAAAAGCAAAAACTTTTTTA	CTGCAGTGAGAAGAGCTCGGTTTTAAGTTTTTTTTTCATAAATAATAGGTTATTGAGGTACAATTCAATTCACCTTAATGCGGATCCCCGGGTTAATTAA	ACTCTCTTGTTCCACAGTCAATTTGGAATGATGATATTTGGCAAGAGCCATATTGGAAGAATTTGCTTGAATCCAATTTTCGGATCCCCGGGTTAATTAA	AAAACTTAAAAAGAACGAAAAATAATAATTATGGGGAGATATTAAAGCGGGCATTTGTTTTAAAAGCAAAAACTTTTTTAGAATTCGAGCTCGTTTAAAC	0		0		0
SPCC16C4.03	pin1	III	664668	665340	+	TTTGCTTGTAATTTATAGTTGAGGATTTTTTCTGTCTTAGTGAATCCATTTTTTGAAGAAGCGTTGTGGTAAAAAAAATG	CTGCGTTTGCCTTGAAACCCGGTGAAATTAGTGGAGTGGTTGAAACGAGCAGTGGGTTTCACATCATTCAAAGACACGCT	ATACGGAAAGGGAGTAAGTGAAAATAAGAAATAAAGCATACTCATTAATATTATTAGGTAATTGTTTTGCAAATGAATTA	TTTGCTTGTAATTTATAGTTGAGGATTTTTTCTGTCTTAGTGAATCCATTTTTTGAAGAAGCGTTGTGGTAAAAAAAATGCGGATCCCCGGGTTAATTAA	CTGCGTTTGCCTTGAAACCCGGTGAAATTAGTGGAGTGGTTGAAACGAGCAGTGGGTTTCACATCATTCAAAGACACGCTCGGATCCCCGGGTTAATTAA	ATACGGAAAGGGAGTAAGTGAAAATAAGAAATAAAGCATACTCATTAATATTATTAGGTAATTGTTTTGCAAATGAATTAGAATTCGAGCTCGTTTAAAC	0		0		0
SPCC16C4.04	SPCC16C4.04	III	667171	668069	+	GAGAAGAAGAAATTGATGAAATTATTTATCCTTTTTAATATCTCTCAATTTTTTTCATAAAAGCCCAATTACCATCCATG	ACATCTCGCATTCGAAAAAATCTGCCTTTTCTCCGCAAAGATGGAAATTTCTACTTGACCAATTTTTACTTGCTATTTCC	ACAATCTTTTAACTTTCTAGATTAAATAGAAAATAGTAAAAATACATGGATATGATGCATGCCTTCTTATACTTACATCA	GAGAAGAAGAAATTGATGAAATTATTTATCCTTTTTAATATCTCTCAATTTTTTTCATAAAAGCCCAATTACCATCCATGCGGATCCCCGGGTTAATTAA	ACATCTCGCATTCGAAAAAATCTGCCTTTTCTCCGCAAAGATGGAAATTTCTACTTGACCAATTTTTACTTGCTATTTCCCGGATCCCCGGGTTAATTAA	ACAATCTTTTAACTTTCTAGATTAAATAGAAAATAGTAAAAATACATGGATATGATGCATGCCTTCTTATACTTACATCAGAATTCGAGCTCGTTTAAAC	0		0		0
SPCC16C4.20c	SPCC16C4.20c	III	660851	661181	-	CGTTAAATACAATACAGATTTTAAGCAAACTAGCTTTGCATTCTTCACCAGAAACTGAGAACGTGAAGCTTTCGGGAATG	GGTATCGCCATGAAGCGCAATTGCTATCTAAAGTGCTCGAGAAAAAAGGGTTAAATAAAGAAAAGGAAGCTGGTGAGACA	TCAATGGCCGGCAAAGTGATTTTAAAACGAATGAAGACTTAAAAATAAAAACATCAAGCGCCTGCCTAAAACAAGTATTA	CGTTAAATACAATACAGATTTTAAGCAAACTAGCTTTGCATTCTTCACCAGAAACTGAGAACGTGAAGCTTTCGGGAATGCGGATCCCCGGGTTAATTAA	GGTATCGCCATGAAGCGCAATTGCTATCTAAAGTGCTCGAGAAAAAAGGGTTAAATAAAGAAAAGGAAGCTGGTGAGACACGGATCCCCGGGTTAATTAA	TCAATGGCCGGCAAAGTGATTTTAAAACGAATGAAGACTTAAAAATAAAAACATCAAGCGCCTGCCTAAAACAAGTATTAGAATTCGAGCTCGTTTAAAC	0		0		0
SPCC16C4.05	SPCC16C4.05	III	668586	669306	+	TAAATCAAATAGTGAAATATAGCGTTTTACTATTTTACCTAAAAGAAGTCCTGAAAGGAGGACTAGATATTTGAGCTATG	AAAAAATCATTACAAGTCAAAAGGAAAATCAAGGAACAAAAAAAGAGGGTAAAAACGAAAAGGGAAACGAGTTTAAAAAA	CACATTTACACATACACACACGCAAACATATATATTTACATATACAACTACAAGAAATCTGCCATCTTAAAATTTTTTCA	TAAATCAAATAGTGAAATATAGCGTTTTACTATTTTACCTAAAAGAAGTCCTGAAAGGAGGACTAGATATTTGAGCTATGCGGATCCCCGGGTTAATTAA	AAAAAATCATTACAAGTCAAAAGGAAAATCAAGGAACAAAAAAAGAGGGTAAAAACGAAAAGGGAAACGAGTTTAAAAAACGGATCCCCGGGTTAATTAA	CACATTTACACATACACACACGCAAACATATATATTTACATATACAACTACAAGAAATCTGCCATCTTAAAATTTTTTCAGAATTCGAGCTCGTTTAAAC	1	SPCC16C4.06c	0		0
SPCC16C4.06c	SPCC16C4.06c	III	669467	670760	-	GCTTGAGCACATGCCATCTGTAGTACCTTTCCTCTCTTTCATTAAAAACTTGCTTAGTTAATTTCATCTTTCAAACTATG	AATTATTTCAAGACTTAGCTTTGTTGACATCGTTTGACTTTTTAGAGCCCTCGTCTCGTCGTGATATTCTTGGCGAAAAA	ATGAAAGATTGTGTGTAGATTGAGAAAGTATGAAAAGAAACATCGATAAATTGAGTTTTAAGCAGGCTGGGCAATATCTA	GCTTGAGCACATGCCATCTGTAGTACCTTTCCTCTCTTTCATTAAAAACTTGCTTAGTTAATTTCATCTTTCAAACTATGCGGATCCCCGGGTTAATTAA	AATTATTTCAAGACTTAGCTTTGTTGACATCGTTTGACTTTTTAGAGCCCTCGTCTCGTCGTGATATTCTTGGCGAAAAACGGATCCCCGGGTTAATTAA	ATGAAAGATTGTGTGTAGATTGAGAAAGTATGAAAAGAAACATCGATAAATTGAGTTTTAAGCAGGCTGGGCAATATCTAGAATTCGAGCTCGTTTAAAC	0		0		0
SPCC16C4.07	scw1	III	673476	675161	+	TATTTTGGTTACTTTATCAACCACTTTGTCATTCTTTTTTCTCTTCTTTTCAATTACCATTATATATAATTTGCAAAATG	ACTCTTTGCTTAATCATACTGGTGGACATAACGAAGTCCACGCCAGTCCCAGTTGGGGTAATAATCTAATGTATGGCAAA	TAAAAAATTTGGACCTAAAGTCCTTGCAAGGTATTGATGAATAATGATAAAATGAAGACGAGAAAATGCTAGATGAGCTA	TATTTTGGTTACTTTATCAACCACTTTGTCATTCTTTTTTCTCTTCTTTTCAATTACCATTATATATAATTTGCAAAATGCGGATCCCCGGGTTAATTAA	ACTCTTTGCTTAATCATACTGGTGGACATAACGAAGTCCACGCCAGTCCCAGTTGGGGTAATAATCTAATGTATGGCAAACGGATCCCCGGGTTAATTAA	TAAAAAATTTGGACCTAAAGTCCTTGCAAGGTATTGATGAATAATGATAAAATGAAGACGAGAAAATGCTAGATGAGCTAGAATTCGAGCTCGTTTAAAC	0		0		0
SPCC16C4.08c	skb15	III	675765	677026	-	GATCGGGTGCTTATTATAACTTACTTTGGGTTTTGTATAACTGGATTTAGGCTTCAATTGTCATACTTTAGTCACCGATG	AAACTTCTTCAGAGTCAGAATCGGAGTCAGAATATTACAGCACTTCAAAACAGCCGCCTGTGAAAAGGACGAAGCATGCC	AAAACTGTATAATAGTAATCCCGTCCTTTCCCTATTAAGTTGAAATTGATTTACTTTTTTTAAAATTGCGAGGAACTTTA	GATCGGGTGCTTATTATAACTTACTTTGGGTTTTGTATAACTGGATTTAGGCTTCAATTGTCATACTTTAGTCACCGATGCGGATCCCCGGGTTAATTAA	AAACTTCTTCAGAGTCAGAATCGGAGTCAGAATATTACAGCACTTCAAAACAGCCGCCTGTGAAAAGGACGAAGCATGCCCGGATCCCCGGGTTAATTAA	AAAACTGTATAATAGTAATCCCGTCCTTTCCCTATTAAGTTGAAATTGATTTACTTTTTTTAAAATTGCGAGGAACTTTAGAATTCGAGCTCGTTTAAAC	0		0		0
SPCC16C4.21	SPCC16C4.21	III	671310	671555	+	AATTTTCGTTGATTTATTTAAAATACCTTCTAAACCATACTTTTTCTTACTACCCGGGTTTTGACAAATTTTTTTCTATG	TCCCAACCACCAGGAAAACAGTCGCAGTAGGCAAGAAAACGCTTTTTGTAGTGCAAAAAAAAAGATTTAAGCCGGAAACA	GAATGAAAGGACAATCGAAAACTAATCCAAATAATAATGGAGATGATAACAGTAAATATCAAATTTCTGCTATTCTGCTA	AATTTTCGTTGATTTATTTAAAATACCTTCTAAACCATACTTTTTCTTACTACCCGGGTTTTGACAAATTTTTTTCTATGCGGATCCCCGGGTTAATTAA	TCCCAACCACCAGGAAAACAGTCGCAGTAGGCAAGAAAACGCTTTTTGTAGTGCAAAAAAAAAGATTTAAGCCGGAAACACGGATCCCCGGGTTAATTAA	GAATGAAAGGACAATCGAAAACTAATCCAAATAATAATGGAGATGATAACAGTAAATATCAAATTTCTGCTATTCTGCTAGAATTCGAGCTCGTTTAAAC	1	SPCC16C4.06c	0		0
SPCC16C4.09	sts5	III	680362	683562	+	TTTATATTCTTTATTTTTTGTTAACCCACTGCTCCTTTAACTTTTAATACTTCTTTTCTCACTACCCTTTTCGTGTCATG	AATTGTTGACCTCTGTCAAAGTTAAGCTCTTTGTGCAGCTTTCGACTCCACCTCTTATCAACGTTTCAAATGTCGAGTTT	CAGGCATCCGAAAATGAACATGTGTCACCAAAAAACACATACATGAAATAAACATTGCAAACAATCGAAGTTCAACATCA	TTTATATTCTTTATTTTTTGTTAACCCACTGCTCCTTTAACTTTTAATACTTCTTTTCTCACTACCCTTTTCGTGTCATGCGGATCCCCGGGTTAATTAA	AATTGTTGACCTCTGTCAAAGTTAAGCTCTTTGTGCAGCTTTCGACTCCACCTCTTATCAACGTTTCAAATGTCGAGTTTCGGATCCCCGGGTTAATTAA	CAGGCATCCGAAAATGAACATGTGTCACCAAAAAACACATACATGAAATAAACATTGCAAACAATCGAAGTTCAACATCAGAATTCGAGCTCGTTTAAAC	0		0		0
SPCC16C4.10	SPCC16C4.10	III	685901	686792	+	CACCTTGTTTCGTTAATACTACTCCATTACTAACAATTGCGCAAATACTGAAAGCAAACCAGAACCAAGTAGAAAAAATG	ATTTGACTCGTACAAGCTGGTTTGTGGATGATGAAGCATCAGCCAATCTTGAGAGATCCTCTTTGAAGGTTTTCCCTCAA	CCTTAAAGAAACAAGTAATGAATCCGAAGCATGTAGCAATTAAGCATTCTAAAGGCCACCTGCTTAAATTGAACTGCCTA	CACCTTGTTTCGTTAATACTACTCCATTACTAACAATTGCGCAAATACTGAAAGCAAACCAGAACCAAGTAGAAAAAATGCGGATCCCCGGGTTAATTAA	ATTTGACTCGTACAAGCTGGTTTGTGGATGATGAAGCATCAGCCAATCTTGAGAGATCCTCTTTGAAGGTTTTCCCTCAACGGATCCCCGGGTTAATTAA	CCTTAAAGAAACAAGTAATGAATCCGAAGCATGTAGCAATTAAGCATTCTAAAGGCCACCTGCTTAAATTGAACTGCCTAGAATTCGAGCTCGTTTAAAC	0		0		0
SPCC16C4.11	pef1	III	687754	688671	+	AACAGTTTTGTTAGCTTAACATCACCTTAAGTCGTTAGTCATCGTAGAGGAGGCACTTGATATTTCCATCGCACAACATG	TACGACGGATGCTTCGTCTACAACCTGAATTAAGGACGACCGGCCAGGATGCGCTTCAACATGCTTGGTTTTTAACCGCA	TTAATGATTTCAATAGGAAACTGAAATGAATAAATAAAATCGTAATTTGGTTAAACTTTTTGATGTTAATTTACAGCCTA	AACAGTTTTGTTAGCTTAACATCACCTTAAGTCGTTAGTCATCGTAGAGGAGGCACTTGATATTTCCATCGCACAACATGCGGATCCCCGGGTTAATTAA	TACGACGGATGCTTCGTCTACAACCTGAATTAAGGACGACCGGCCAGGATGCGCTTCAACATGCTTGGTTTTTAACCGCACGGATCCCCGGGTTAATTAA	TTAATGATTTCAATAGGAAACTGAAATGAATAAATAAAATCGTAATTTGGTTAAACTTTTTGATGTTAATTTACAGCCTAGAATTCGAGCTCGTTTAAAC	0		0		0
SPCC16C4.22	SPCC16C4.22	III	684828	685192	+	TATTAGAACCTTATAGTTTAAGGGTATAATTGCTTTTTTCCAGTCCTTTAAATTGTTTCGGTCGATAGGATTGATTCATG	AAGGAATACGATACAGGGACGTTGAGGACGTTGTACGTAAGGACGATCAATTTGAATTTTTATCAGATTTGTTTTCTATA	CTTTCATTTCATGAGGAAGTTTCTGAACAAGAAAGGAAACACTTAAGCTTCCGTTTTCCAGTTCTCACACTTTTTAATTA	TATTAGAACCTTATAGTTTAAGGGTATAATTGCTTTTTTCCAGTCCTTTAAATTGTTTCGGTCGATAGGATTGATTCATGCGGATCCCCGGGTTAATTAA	AAGGAATACGATACAGGGACGTTGAGGACGTTGTACGTAAGGACGATCAATTTGAATTTTTATCAGATTTGTTTTCTATACGGATCCCCGGGTTAATTAA	CTTTCATTTCATGAGGAAGTTTCTGAACAAGAAAGGAAACACTTAAGCTTCCGTTTTCCAGTTCTCACACTTTTTAATTAGAATTCGAGCTCGTTTAAAC	0		0		0
SPCC16C4.12	naa20	III	689568	690167	+	GTATTTTTACGACATCTTCTACCTCGCCAAATCTTTTAGTTTTACCCATACTGCTAGAATTTACATTACATGAAAAAATG	CACTTTCGCGAGATGTTAATAGAGAAAGCATTCGAGAGAATGGGGAAAATTTCAAATGCAGCCCAGCTGATGTTTCATTT	TACTATACCATTTACCTAATATAAAAAAAAATCTTCTTCCTTTGCACTAGTTAATAGATTTGTAAAAAGAGAGTGAACTA	GTATTTTTACGACATCTTCTACCTCGCCAAATCTTTTAGTTTTACCCATACTGCTAGAATTTACATTACATGAAAAAATGCGGATCCCCGGGTTAATTAA	CACTTTCGCGAGATGTTAATAGAGAAAGCATTCGAGAGAATGGGGAAAATTTCAAATGCAGCCCAGCTGATGTTTCATTTCGGATCCCCGGGTTAATTAA	TACTATACCATTTACCTAATATAAAAAAAAATCTTCTTCCTTTGCACTAGTTAATAGATTTGTAAAAAGAGAGTGAACTAGAATTCGAGCTCGTTTAAAC	0		0		0
SPCC16C4.13c	rpl1201	III	691135	691632	-	AGGGTTGTGACTGTTGTTTGGTCTTCCCTTTGGACACACAGAATCACTCTTGCTTGATCCCACAGCCACAACCCAAGATG	TTGGTTGCACCGTTGACGGCAAGAACCCTCACGACGTTCAAAAGGAGATCGACAATGGCGAAATTGAGATCCCCCAAGAG	AATCAGAAATCACACGCAACTTTACAGAAAATTGAGAAGGTCACAAATGAGTTATTTTATATCAAATTACGATTGATTTA	AGGGTTGTGACTGTTGTTTGGTCTTCCCTTTGGACACACAGAATCACTCTTGCTTGATCCCACAGCCACAACCCAAGATGCGGATCCCCGGGTTAATTAA	TTGGTTGCACCGTTGACGGCAAGAACCCTCACGACGTTCAAAAGGAGATCGACAATGGCGAAATTGAGATCCCCCAAGAGCGGATCCCCGGGTTAATTAA	AATCAGAAATCACACGCAACTTTACAGAAAATTGAGAAGGTCACAAATGAGTTATTTTATATCAAATTACGATTGATTTAGAATTCGAGCTCGTTTAAAC	0		0		0
SPCC16C4.14c	sfc4	III	691825	694845	-	GCCAACGCGAAAACAGCCAACTTCAAGTAGGCAAAAGGAACAGACCGATTTGAAAGCATGATTGAGCATCTTAAAGGATG	CGTACAATTTACGACTTATTTACATATGTAGTGGAAACATAAAACTTGCGTTTCAAATATCTTCCAAATATTTGATTTTT	ATTTAAATAGACTAAGTAAACATGAAATTTAGAGCTCAATTTATGTTCAATTGACTACTTTGATCTTCGGGTAACATTTA	GCCAACGCGAAAACAGCCAACTTCAAGTAGGCAAAAGGAACAGACCGATTTGAAAGCATGATTGAGCATCTTAAAGGATGCGGATCCCCGGGTTAATTAA	CGTACAATTTACGACTTATTTACATATGTAGTGGAAACATAAAACTTGCGTTTCAAATATCTTCCAAATATTTGATTTTTCGGATCCCCGGGTTAATTAA	ATTTAAATAGACTAAGTAAACATGAAATTTAGAGCTCAATTTATGTTCAATTGACTACTTTGATCTTCGGGTAACATTTAGAATTCGAGCTCGTTTAAAC	0		0		0
SPCC16C4.15	rml2	III	695922	697083	+	GCAAATTATGATTGAACTCGTTAATTCGCAGTCCATCATATTGTGAGTTCTTACCATAGGTTTAGTTGGAAATCCCCATG	AAGGTGGATACAAAACAAGAAGAGGTAAAAATGTTAATAAATTACTCGTCCGCGATCGTCCTCGTGGAAAGGAAAAGCGG	GAAAATTGAAATGCATTACGGTAATGTAAAACATAGAAATGTAAAAGTCATGAAGACAGAGATCATTAATAAAATGATTA	GCAAATTATGATTGAACTCGTTAATTCGCAGTCCATCATATTGTGAGTTCTTACCATAGGTTTAGTTGGAAATCCCCATGCGGATCCCCGGGTTAATTAA	AAGGTGGATACAAAACAAGAAGAGGTAAAAATGTTAATAAATTACTCGTCCGCGATCGTCCTCGTGGAAAGGAAAAGCGGCGGATCCCCGGGTTAATTAA	GAAAATTGAAATGCATTACGGTAATGTAAAACATAGAAATGTAAAAGTCATGAAGACAGAGATCATTAATAAAATGATTAGAATTCGAGCTCGTTTAAAC	0		0		0
SPCC16C4.16c	SPCC16C4.16c	III	697605	698399	-	GTAATTTTCTTTGGACGGCACATTCACTCTTTTGGAAACTGCATGTCTGCGAAGCAGTTGTAGAGAAGTAGATTTAAATG	CACTGATGGAAAGAATATTCCAAGTTCGACGCAAGCCACGCAAATCAAGGAGAGACCGTCGTTCCAGGGTTTCCAAGCGT	TTTTTTCTTGCCTTCGTCCAGCGAAAAGCGACTTAAAAGCGGATAAACTGGGTATTTAATATTTCTCTACAACACAATTA	GTAATTTTCTTTGGACGGCACATTCACTCTTTTGGAAACTGCATGTCTGCGAAGCAGTTGTAGAGAAGTAGATTTAAATGCGGATCCCCGGGTTAATTAA	CACTGATGGAAAGAATATTCCAAGTTCGACGCAAGCCACGCAAATCAAGGAGAGACCGTCGTTCCAGGGTTTCCAAGCGTCGGATCCCCGGGTTAATTAA	TTTTTTCTTGCCTTCGTCCAGCGAAAAGCGACTTAAAAGCGGATAAACTGGGTATTTAATATTTCTCTACAACACAATTAGAATTCGAGCTCGTTTAAAC	0		0		0
SPCC16C4.17	mug123	III	699038	699745	+	TGGAATTACTCTACAAGCAACTTATTCAAAGAAGGAATAAATAGATAATAATCATTACTAGACAGAAGACTAATCGCATG	CAGACGAGGACAGTGCTGAAGAAGGAATGAAACGTCTAGTAATCACAAATATGGGGGACAATGATGAATTCGATAGCGAT	GCAATTAAACTAGGTGAGGGAATAGCACCATAATAAATAATAATACTTTATCAGATATCGATGGAAAAATAACTGCACTA	TGGAATTACTCTACAAGCAACTTATTCAAAGAAGGAATAAATAGATAATAATCATTACTAGACAGAAGACTAATCGCATGCGGATCCCCGGGTTAATTAA	CAGACGAGGACAGTGCTGAAGAAGGAATGAAACGTCTAGTAATCACAAATATGGGGGACAATGATGAATTCGATAGCGATCGGATCCCCGGGTTAATTAA	GCAATTAAACTAGGTGAGGGAATAGCACCATAATAAATAATAATACTTTATCAGATATCGATGGAAAAATAACTGCACTAGAATTCGAGCTCGTTTAAAC	1	SPCC16C4.18c	0		0
SPCC16C4.18c	taf6	III	700165	701681	-	TTCTAACATCGTTAACTACTTCTCTGCAGATGCAATTCACTCATTGATCCATAAATCGTTCATCTTACTACCAAGTCATG	TTGAGAAGAACGTTGGCAGTTTAATGGCTGAAAAGATAATGAAGGAAAACGATACCTCATTGCTTCTTGGTCTGCTAGAA	AAATTGGGTAAATATTTTAAAGTCCGAGATTCATAGATTAAATTGTTCAAAAACAAATATTTTATGCCCAACGAAGACTA	TTCTAACATCGTTAACTACTTCTCTGCAGATGCAATTCACTCATTGATCCATAAATCGTTCATCTTACTACCAAGTCATGCGGATCCCCGGGTTAATTAA	TTGAGAAGAACGTTGGCAGTTTAATGGCTGAAAAGATAATGAAGGAAAACGATACCTCATTGCTTCTTGGTCTGCTAGAACGGATCCCCGGGTTAATTAA	AAATTGGGTAAATATTTTAAAGTCCGAGATTCATAGATTAAATTGTTCAAAAACAAATATTTTATGCCCAACGAAGACTAGAATTCGAGCTCGTTTAAAC	0		0		0
SPCPJ732.01	vps5	III	702607	704337	+	AGTCGTCGTTGGGCTGCGCATCACCATTTCAGGCACGATTTCAGTGATCAGATCCAAAAACCCAACCGGCCACCATCATG	CTAGTGTTGAAACGTGGTTGGAATCTGCAATTGAATCTCAAAAAGAAATTATTGAGCGTTGGGAATCATTTTTGGATCAA	ATACGAATATGGGATAGAAATATTACACGAAAGAAAAACATAAAAATTAAAAGAGTGCATAGGGAAAATTAGAGTCGTTA	AGTCGTCGTTGGGCTGCGCATCACCATTTCAGGCACGATTTCAGTGATCAGATCCAAAAACCCAACCGGCCACCATCATGCGGATCCCCGGGTTAATTAA	CTAGTGTTGAAACGTGGTTGGAATCTGCAATTGAATCTCAAAAAGAAATTATTGAGCGTTGGGAATCATTTTTGGATCAACGGATCCCCGGGTTAATTAA	ATACGAATATGGGATAGAAATATTACACGAAAGAAAAACATAAAAATTAAAAGAGTGCATAGGGAAAATTAGAGTCGTTAGAATTCGAGCTCGTTTAAAC	0		0		1	SPNCRNA.1152
SPCPJ732.02c	SPCPJ732.02c	III	704973	706776	-	TTTTGTCGAAATTCATTCTTTCCGTTTCTTAAGTACAATATATCGACAGTCATTTTAAAGATTTGACTTTTGTGAATATG	CTTATGAAGAATATGGAAAGCTTTTACCTTTCCTCAAAAAGGCTGAAGACATTGCGATTCAACAGTCAGATATCCGGCAT	TCGCTTTCATTAATAATCTCGTTATATCAATAGCTAATCACATAATCAAGTGCGAAATGGAAAAGCATTTAATCAATTCA	TTTTGTCGAAATTCATTCTTTCCGTTTCTTAAGTACAATATATCGACAGTCATTTTAAAGATTTGACTTTTGTGAATATGCGGATCCCCGGGTTAATTAA	CTTATGAAGAATATGGAAAGCTTTTACCTTTCCTCAAAAAGGCTGAAGACATTGCGATTCAACAGTCAGATATCCGGCATCGGATCCCCGGGTTAATTAA	TCGCTTTCATTAATAATCTCGTTATATCAATAGCTAATCACATAATCAAGTGCGAAATGGAAAAGCATTTAATCAATTCAGAATTCGAGCTCGTTTAAAC	0		0		0
SPCC18B5.01c	bfr1	III	709415	714007	-	GTTTTTTCTACTTTCTTTTTTCCTATCCTGTTCTATTTTGATTTGTTTCCCTTTTATATTCCTTTTTACATTACGAAATG	CGGTGCTTTTGTTGTTTTACGTATTCCGAGTCATGAAGCTTAGAAGTACTTGGCTTGGTAAAAAGATTACCGGAACTGGT	TTATTTTTTAAAGAAAAAAAGTGTATAAAAAAAGACCATAAAACTTAAAAACATCAAAACACCCCATATTAATACATTTA	GTTTTTTCTACTTTCTTTTTTCCTATCCTGTTCTATTTTGATTTGTTTCCCTTTTATATTCCTTTTTACATTACGAAATGCGGATCCCCGGGTTAATTAA	CGGTGCTTTTGTTGTTTTACGTATTCCGAGTCATGAAGCTTAGAAGTACTTGGCTTGGTAAAAAGATTACCGGAACTGGTCGGATCCCCGGGTTAATTAA	TTATTTTTTAAAGAAAAAAAGTGTATAAAAAAAGACCATAAAACTTAAAAACATCAAAACACCCCATATTAATACATTTAGAATTCGAGCTCGTTTAAAC	0		0		0
SPCPJ732.03	meu15	III	708340	708890	+	TAGTTTGATTTTAGTCGCTTTTATAGTTGCCTATGTATTTCATCTTAATTTCATTCTAACAAATTAGATATTGCACAATG	TTCCGAAGAAAAGGGTGTTAGTGTTACGAGATGCCCAGTCTGAGAAGAAACAAAACAACGCTGATGCTTCAAATCTCGTC	CGGAAACAGTAATGTATAATATAACATATAACTTTTATGAAAGTAAAAATTTAAATTTGCGCTTATTACGAATATTTCTA	TAGTTTGATTTTAGTCGCTTTTATAGTTGCCTATGTATTTCATCTTAATTTCATTCTAACAAATTAGATATTGCACAATGCGGATCCCCGGGTTAATTAA	TTCCGAAGAAAAGGGTGTTAGTGTTACGAGATGCCCAGTCTGAGAAGAAACAAAACAACGCTGATGCTTCAAATCTCGTCCGGATCCCCGGGTTAATTAA	CGGAAACAGTAATGTATAATATAACATATAACTTTTATGAAAGTAAAAATTTAAATTTGCGCTTATTACGAATATTTCTAGAATTCGAGCTCGTTTAAAC	0		0		0
SPCC18B5.03	wee1	III	722234	724867	+	TTCCAATTCAATTTAATTAAATCAAAAATTTCATATCTATTTTTTTGTTAAATTGCCACATTTTCCATACAGAAAACATG	CCATAATTTATGAAGGTATTCATGGATCTTCTTCTAACCCCCAGGGTGATCAAATGATGGAAGATTGGCAGGTGAATGTT	AAACAGATTTTGGAAGCCATTCCCTTATTTCGCAATTTCGCAGTAATAAACATTGAGAACAAGAGTCTCTAAAAGGTTTA	TTCCAATTCAATTTAATTAAATCAAAAATTTCATATCTATTTTTTTGTTAAATTGCCACATTTTCCATACAGAAAACATGCGGATCCCCGGGTTAATTAA	CCATAATTTATGAAGGTATTCATGGATCTTCTTCTAACCCCCAGGGTGATCAAATGATGGAAGATTGGCAGGTGAATGTTCGGATCCCCGGGTTAATTAA	AAACAGATTTTGGAAGCCATTCCCTTATTTCGCAATTTCGCAGTAATAAACATTGAGAACAAGAGTCTCTAAAAGGTTTAGAATTCGAGCTCGTTTAAAC	0		0		0
SPCC18B5.04	rsm18	III	726010	726510	+	ATTTAACGAGTGTCTCATTATTTCACTAAACACCTTCAAACATTGAAATATTACTTTGACAACAGCACGGGAGAAAAATG	GACTTCTTTCTAGGGCTATCCGAAGGGCTCGAGCTGCTGGTATAATGCCGACGAAATACAAATCAGTTTATTCGGAAAAT	TAAGGGACAGTGGGTAAGTATATCTACCAATGTGATGAAATGAGATATAGAACGTCCTTGTTAATATTCAGTACAATTTA	ATTTAACGAGTGTCTCATTATTTCACTAAACACCTTCAAACATTGAAATATTACTTTGACAACAGCACGGGAGAAAAATGCGGATCCCCGGGTTAATTAA	GACTTCTTTCTAGGGCTATCCGAAGGGCTCGAGCTGCTGGTATAATGCCGACGAAATACAAATCAGTTTATTCGGAAAATCGGATCCCCGGGTTAATTAA	TAAGGGACAGTGGGTAAGTATATCTACCAATGTGATGAAATGAGATATAGAACGTCCTTGTTAATATTCAGTACAATTTAGAATTCGAGCTCGTTTAAAC	0		0		0
SPCC18B5.05c	SPCC18B5.05c	III	727030	728013	-	CACATATTTTTGTTTTCTTTAAAATTGTGTTTTTTTTTGTTACGACTTGCTGTTTTGATTTCTTTCAACACTACAATATG	GATCTCTAATTTCGTTAAAGTCGGAGAATTACATACCACAAGCTGATTTAACTTCTGTTCTTTTATCTCATATACCTTCA	GAATTGGGTTTTATAGAACGATATTAAAACGATGAGTGCATCATGGAGCTAGTTCAAAATATATGCAATAGGGCTTTTCA	CACATATTTTTGTTTTCTTTAAAATTGTGTTTTTTTTTGTTACGACTTGCTGTTTTGATTTCTTTCAACACTACAATATGCGGATCCCCGGGTTAATTAA	GATCTCTAATTTCGTTAAAGTCGGAGAATTACATACCACAAGCTGATTTAACTTCTGTTCTTTTATCTCATATACCTTCACGGATCCCCGGGTTAATTAA	GAATTGGGTTTTATAGAACGATATTAAAACGATGAGTGCATCATGGAGCTAGTTCAAAATATATGCAATAGGGCTTTTCAGAATTCGAGCTCGTTTAAAC	0		0		0
SPCC18B5.06	SPCC18B5.06	III	729133	730522	+	AATTTCGAGATATTATGTCAGTCAAAATAGCCTAAAAAATTCCTGTTCACTTAAATTCTTCGTCAACCACATTCAATATG	CCATTCTCACTTACCCAGTCGATGAAGAGGATATATCAGAAGATGAAGAGGATGAGGAATCCCAAAATTTTGAACATAGT	TGTTCTAACCGAGCTTAAAGTATGAAATATTGGCTTAGCAATAATTAGATTCATGACAATTCGGATACTGATGAACTTTA	AATTTCGAGATATTATGTCAGTCAAAATAGCCTAAAAAATTCCTGTTCACTTAAATTCTTCGTCAACCACATTCAATATGCGGATCCCCGGGTTAATTAA	CCATTCTCACTTACCCAGTCGATGAAGAGGATATATCAGAAGATGAAGAGGATGAGGAATCCCAAAATTTTGAACATAGTCGGATCCCCGGGTTAATTAA	TGTTCTAACCGAGCTTAAAGTATGAAATATTGGCTTAGCAATAATTAGATTCATGACAATTCGGATACTGATGAACTTTAGAATTCGAGCTCGTTTAAAC	0		0		0
SPCC18B5.07c	nup61	III	731472	733221	-	GTAAATAAGGAGACATAGTGAAGGCCATAAGTTTGGGTGGTTTTGGGGCTAACAGTTGACCTTCGCAAACTAGCAAAATG	TGATTCGTGTGAAAGAGCCTAGTACTGCGGAAAAGTTATTAGCCGAATTGAATGAGAAAAAGGTCTCAAAGTCAGAGAAC	AAAAATTTATTAGATTTATGTACATTTAATAGACCAAAAATAAAGGAATAAATAGTGACTGAATCAATCACTGCTTTCTA	GTAAATAAGGAGACATAGTGAAGGCCATAAGTTTGGGTGGTTTTGGGGCTAACAGTTGACCTTCGCAAACTAGCAAAATGCGGATCCCCGGGTTAATTAA	TGATTCGTGTGAAAGAGCCTAGTACTGCGGAAAAGTTATTAGCCGAATTGAATGAGAAAAAGGTCTCAAAGTCAGAGAACCGGATCCCCGGGTTAATTAA	AAAAATTTATTAGATTTATGTACATTTAATAGACCAAAAATAAAGGAATAAATAGTGACTGAATCAATCACTGCTTTCTAGAATTCGAGCTCGTTTAAAC	0		0		0
SPCC18B5.08c	SPCC18B5.08c	III	733421	736342	-	GGTTACCAATTCCCAGTTTGGTCGACATTCATTCCTATATTCGTTTTATGCTCGGATTATAAGGAATCGTCGGACATATG	GTCTACGTTGCTGGATGCATACAGCTCATGAGGACGGATTATGTGACAGATGCGAATCTGTTTTGGCCCAACTGAAACGC	TGATTTTAATTAAGTATTACAAAAATAAATGACTATGGTACAAAAATTATCATAATAAAGAGCGTTCAGCTTTTTTCTTA	GGTTACCAATTCCCAGTTTGGTCGACATTCATTCCTATATTCGTTTTATGCTCGGATTATAAGGAATCGTCGGACATATGCGGATCCCCGGGTTAATTAA	GTCTACGTTGCTGGATGCATACAGCTCATGAGGACGGATTATGTGACAGATGCGAATCTGTTTTGGCCCAACTGAAACGCCGGATCCCCGGGTTAATTAA	TGATTTTAATTAAGTATTACAAAAATAAATGACTATGGTACAAAAATTATCATAATAAAGAGCGTTCAGCTTTTTTCTTAGAATTCGAGCTCGTTTAAAC	0		0		0
SPCC18B5.09c	SPCC18B5.09c	III	737520	737870	-	TATACTCTTAGCATGGATACCTTCAATATTCATTGAAGTTGTAGTTTTAGCTTATTTGGTACCAAAAGTTTTGAAGAATG	TCTACGGTTCGCACGATGAGGTACTTCGTTTATGTAAAAGGAAAAGAATTATTCCACTACAAAATTTCTTGACTTCAGGT	ACACTCGGCTGTCCGAAAAGTTGTTGGATTGCGATTAATTTTTCCGGTAAGTTTAAGCTGTGTTCTAATTTATCTGTTTA	TATACTCTTAGCATGGATACCTTCAATATTCATTGAAGTTGTAGTTTTAGCTTATTTGGTACCAAAAGTTTTGAAGAATGCGGATCCCCGGGTTAATTAA	TCTACGGTTCGCACGATGAGGTACTTCGTTTATGTAAAAGGAAAAGAATTATTCCACTACAAAATTTCTTGACTTCAGGTCGGATCCCCGGGTTAATTAA	ACACTCGGCTGTCCGAAAAGTTGTTGGATTGCGATTAATTTTTCCGGTAAGTTTAAGCTGTGTTCTAATTTATCTGTTTAGAATTCGAGCTCGTTTAAAC	0		0		0
SPCC14G10.01	SPCC14G10.01	III	741745	742503	+	TAAATAGTTTTCTGATCTCCTTAATTGTTACCATTATTCAAAAATCTTCTATACCAAAGCAAGGAATAAGAAATATAATG	TACCGCCATTGCAAATAACTTTACAAGTTATTGCCTTTGTCTCGCAGAAGAAAAAGGTATCTGAATTCAGAAAACATATA	ATCTAATTATAAGCAAAAACATTAAGACTATTGGCTTAAATAACAAACGAGGAAATTAAAGAATATGGAAAAAAGGATTA	TAAATAGTTTTCTGATCTCCTTAATTGTTACCATTATTCAAAAATCTTCTATACCAAAGCAAGGAATAAGAAATATAATGCGGATCCCCGGGTTAATTAA	TACCGCCATTGCAAATAACTTTACAAGTTATTGCCTTTGTCTCGCAGAAGAAAAAGGTATCTGAATTCAGAAAACATATACGGATCCCCGGGTTAATTAA	ATCTAATTATAAGCAAAAACATTAAGACTATTGGCTTAAATAACAAACGAGGAAATTAAAGAATATGGAAAAAAGGATTAGAATTCGAGCTCGTTTAAAC	0		0		0
SPCC14G10.02	SPCC14G10.02	III	743004	747752	+	TTACAATTTACATGTTCGCATCCACCATCACTTGAACACCTTGTCAGTAAGTGTTCAGTAGCCAATTTTCTGGCAAAATG	ACAATGCAATATACCCTATGCTACAAATGGTCATACCAAGTTTTCAAGAAACAAAGGAAAATACCGTAGTATCGACCACG	AACCCCGCAAATCCCATAATTTTAGTTAGCTAAATTTTAGCAGCCAAAAATTTTTTCTTTTATTCTCTTTTCCCTTTTTA	TTACAATTTACATGTTCGCATCCACCATCACTTGAACACCTTGTCAGTAAGTGTTCAGTAGCCAATTTTCTGGCAAAATGCGGATCCCCGGGTTAATTAA	ACAATGCAATATACCCTATGCTACAAATGGTCATACCAAGTTTTCAAGAAACAAAGGAAAATACCGTAGTATCGACCACGCGGATCCCCGGGTTAATTAA	AACCCCGCAAATCCCATAATTTTAGTTAGCTAAATTTTAGCAGCCAAAAATTTTTTCTTTTATTCTCTTTTCCCTTTTTAGAATTCGAGCTCGTTTAAAC	1	SPCC14G10.03c	0		0
SPCC14G10.03c	ump1	III	748037	748530	-	ATTCACTATTGTAGAAACTCATCCTAAACCACATATACTCGACAAAGTAGAGAATTGAAGGATCTCACAGATTTATAATG	TAGACGAAACCGACATATATGCTGCCCCTATTCCTTTGGAAATGACTTATCAAAATGAAATGGCCATTAGATATGGTCTC	ATCGTATGAAAAATTTGTTGTTCAAGAAAAAAAGATGAAGTCAAGGGAAGGAAGAGAAGTTTCATGCACATAAAAATTTA	ATTCACTATTGTAGAAACTCATCCTAAACCACATATACTCGACAAAGTAGAGAATTGAAGGATCTCACAGATTTATAATGCGGATCCCCGGGTTAATTAA	TAGACGAAACCGACATATATGCTGCCCCTATTCCTTTGGAAATGACTTATCAAAATGAAATGGCCATTAGATATGGTCTCCGGATCCCCGGGTTAATTAA	ATCGTATGAAAAATTTGTTGTTCAAGAAAAAAAGATGAAGTCAAGGGAAGGAAGAGAAGTTTCATGCACATAAAAATTTAGAATTCGAGCTCGTTTAAAC	0		0		0
SPCC18B5.10c	SPCC18B5.10c	III	738016	739255	-	AAATAGACAGTAAGTTTACACTAACCACTCTGTCCACGTACTACTATCCCTTTGGACGTCTCGACGCGATCTTTGCCATG	TAGCTTGGCATCCAACAAAACATATTTTAGCATATGCTGTATCGGAGCCTAATTCTAGTGGTCTTAAGATATTTGGGCTA	AAGAGTATAGGGTAAATACTAAGTAGCCGTTTTTTTATTGTTGATCAGCGTGAACAAGATTGCCAATTTTCAATCATTTA	AAATAGACAGTAAGTTTACACTAACCACTCTGTCCACGTACTACTATCCCTTTGGACGTCTCGACGCGATCTTTGCCATGCGGATCCCCGGGTTAATTAA	TAGCTTGGCATCCAACAAAACATATTTTAGCATATGCTGTATCGGAGCCTAATTCTAGTGGTCTTAAGATATTTGGGCTACGGATCCCCGGGTTAATTAA	AAGAGTATAGGGTAAATACTAAGTAGCCGTTTTTTTATTGTTGATCAGCGTGAACAAGATTGCCAATTTTCAATCATTTAGAATTCGAGCTCGTTTAAAC	0		0		0
SPCC18B5.11c	cds1	III	739402	741230	-	CTCATTTGCACGTTTATTTGTGTTTACTGATATACATGGTTAAAGAATTCATCCAGTTTTTCTGTTTTTAAGATACTATG	ACACTGTGAGCACACACGAACATCGTACTCCACCATCATCGTCTGAACATGAGGCCACCGAACAGCTCAATTCTTCGAGT	GTCTATTTACAATATTATAAATTTGACGGTCTAAGTATAAAAATTAATTATCATTTAGAATACTAAATATTAATAATCTA	CTCATTTGCACGTTTATTTGTGTTTACTGATATACATGGTTAAAGAATTCATCCAGTTTTTCTGTTTTTAAGATACTATGCGGATCCCCGGGTTAATTAA	ACACTGTGAGCACACACGAACATCGTACTCCACCATCATCGTCTGAACATGAGGCCACCGAACAGCTCAATTCTTCGAGTCGGATCCCCGGGTTAATTAA	GTCTATTTACAATATTATAAATTTGACGGTCTAAGTATAAAAATTAATTATCATTTAGAATACTAAATATTAATAATCTAGAATTCGAGCTCGTTTAAAC	0		0		1	SPNCRNA.1155
SPCC1020.11c	ecm6	III	757365	757861	+	GCGTTATCCATCATTTTTTGGTTATAATTCTACAAGCGGTGAACTCAACTAAACATCAGAATTGTTCATAAGCTAATATG	TCGTTGCTATTTTATTTTGTTTGAATAGTCAGATCTCGCATTGAAACAATTACACGCTAACTAAGTCATTAGTTTATGAG	TTAACGAAAGGGCTGAACAAGAATAAGGAGGGTTCATCTTGGATTAATTGCCAAATGCATAAATCAAATTAAACACATTA	GCGTTATCCATCATTTTTTGGTTATAATTCTACAAGCGGTGAACTCAACTAAACATCAGAATTGTTCATAAGCTAATATGCGGATCCCCGGGTTAATTAA	TCGTTGCTATTTTATTTTGTTTGAATAGTCAGATCTCGCATTGAAACAATTACACGCTAACTAAGTCATTAGTTTATGAGCGGATCCCCGGGTTAATTAA	TTAACGAAAGGGCTGAACAAGAATAAGGAGGGTTCATCTTGGATTAATTGCCAAATGCATAAATCAAATTAAACACATTAGAATTCGAGCTCGTTTAAAC	0		0		0
SPCC1020.12c	xap5	III	755257	756186	+	AAAAAAAGGGTATTTTGGGTATTCAAGCTTATTTGGAAGAACGCTCACCACTCACGTTTTTTTGAATTCTTCATACAATG	AAGTCTTTGATTCTCGAAAAGATTATTCATTGGAAAAGCATGCAACTGATCCTAACGCTGCATTATTTTACCGGCCCTCA	TCGATGAGGGAAGTATGAGTATGCAAAACAAAAATAAAGAACCAAGAGAAAAAAAATCGAAAACTTTTTAAAAGGCATTA	AAAAAAAGGGTATTTTGGGTATTCAAGCTTATTTGGAAGAACGCTCACCACTCACGTTTTTTTGAATTCTTCATACAATGCGGATCCCCGGGTTAATTAA	AAGTCTTTGATTCTCGAAAAGATTATTCATTGGAAAAGCATGCAACTGATCCTAACGCTGCATTATTTTACCGGCCCTCACGGATCCCCGGGTTAATTAA	TCGATGAGGGAAGTATGAGTATGCAAAACAAAAATAAAGAACCAAGAGAAAAAAAATCGAAAACTTTTTAAAAGGCATTAGAATTCGAGCTCGTTTAAAC	1	SPCC1020.13c	0		0
SPCC1020.13c	SPCC1020.13c	III	752474	754631	+	ATTTAAGTGGTACGCTATTCTTTGTAGAACTGTTTACATTTTGATCAAACAGAACGCGACCCCCAACACCGAGATATATG	GCCGAAACTTTGGTATTGCCAATTCAATTGAGCAATTTCGTGGAAAGCATATGCCACGTATATTCAAAGGGGACAGCTCT	TTTAATTTGTCCACTTCGCATCGCTAATAAATATGAAGCTCGCTGGTATACTGTCAGATAAAATAAAAAGAAAATTTTCA	ATTTAAGTGGTACGCTATTCTTTGTAGAACTGTTTACATTTTGATCAAACAGAACGCGACCCCCAACACCGAGATATATGCGGATCCCCGGGTTAATTAA	GCCGAAACTTTGGTATTGCCAATTCAATTGAGCAATTTCGTGGAAAGCATATGCCACGTATATTCAAAGGGGACAGCTCTCGGATCCCCGGGTTAATTAA	TTTAATTTGTCCACTTCGCATCGCTAATAAATATGAAGCTCGCTGGTATACTGTCAGATAAAATAAAAAGAAAATTTTCAGAATTCGAGCTCGTTTAAAC	0		0		0
SPCC14G10.04	SPCC14G10.04	III	748812	750764	+	TAACCACTACCACCATATTAAAATAACACAAAAAACCATCACAATTGGTATTAACTCGTTCCAAAAAAGGCGATAAGATG	ATTCCCCTGGATTTCCTCCATCTGCTTATAATCAAAATCGAACTGGTTATGGATTTCCAGATACTTCTAGACCACCACAT	AGCATACATGCATACACACCCACTACTATAGTCAAATGAGAAACTTCATCACACCGTCGTGCTAAGGACACTGTTTTTTA	TAACCACTACCACCATATTAAAATAACACAAAAAACCATCACAATTGGTATTAACTCGTTCCAAAAAAGGCGATAAGATGCGGATCCCCGGGTTAATTAA	ATTCCCCTGGATTTCCTCCATCTGCTTATAATCAAAATCGAACTGGTTATGGATTTCCAGATACTTCTAGACCACCACATCGGATCCCCGGGTTAATTAA	AGCATACATGCATACACACCCACTACTATAGTCAAATGAGAAACTTCATCACACCGTCGTGCTAAGGACACTGTTTTTTAGAATTCGAGCTCGTTTAAAC	0		0		0
SPCC1020.08	SPCC1020.08	III	767986	770052	-	GCCACACCTCAAAGAATCCTTTTTCCAACCACCAAGGATACTATTTCTTTGCTAAATTCCAGTGGTAAATCATTGCCATG	ACAGGAAGAAAAAGACACAAACATCTAAACCAATTTCTGCAACCATTTCAGAAACTGCTACAATTTCGGAAGCCGCTGCG	AAAAACTGCTCAACAGTTCATAAACTTTAGAGTGTGTCACTCTTTTTTTTCTTCAGCTATTTACTACAAAAGTTGGCTTA	GCCACACCTCAAAGAATCCTTTTTCCAACCACCAAGGATACTATTTCTTTGCTAAATTCCAGTGGTAAATCATTGCCATGCGGATCCCCGGGTTAATTAA	ACAGGAAGAAAAAGACACAAACATCTAAACCAATTTCTGCAACCATTTCAGAAACTGCTACAATTTCGGAAGCCGCTGCGCGGATCCCCGGGTTAATTAA	AAAAACTGCTCAACAGTTCATAAACTTTAGAGTGTGTCACTCTTTTTTTTCTTCAGCTATTTACTACAAAAGTTGGCTTAGAATTCGAGCTCGTTTAAAC	0		0		0
SPCC1020.09	gnr1	III	766170	767369	-	TTTAAAAAATTAAAGTTGACATTGTGAAGAGCCATAATCCATACATGGTTAATAAAGTAGGTTAACTTGAGGAAGGAATG	ATGAAAGTGAAGAAGAGGATGAAAGTAAAGAGAAGGATCTTTGGACAGGAACGGTTTCGGCTTTACAGGTTTGGATGGAT	CATCCTCATAAAGTTCTTCCTTCAAGCTCACCATTTTTTATTTTTTCAAGTATTCATTCATTCCAAATTTTGCTTTTTCA	TTTAAAAAATTAAAGTTGACATTGTGAAGAGCCATAATCCATACATGGTTAATAAAGTAGGTTAACTTGAGGAAGGAATGCGGATCCCCGGGTTAATTAA	ATGAAAGTGAAGAAGAGGATGAAAGTAAAGAGAAGGATCTTTGGACAGGAACGGTTTCGGCTTTACAGGTTTGGATGGATCGGATCCCCGGGTTAATTAA	CATCCTCATAAAGTTCTTCCTTCAAGCTCACCATTTTTTATTTTTTCAAGTATTCATTCATTCCAAATTTTGCTTTTTCAGAATTCGAGCTCGTTTAAAC	0		0		1	SPNCRNA.1158
SPCC1020.10	oca2	III	758901	760853	-	GTGGTTTGCTCTTCAGTGAACTAGAATATTTCTTTTGTTTCTTTATTTTACAATTGCACATGATTGCCGTTACGAACATG	ATGGTAAAGTTATTCATTCTCCAACACATGTCCATAATTTGGTGGCTTCAGAAGAGTCACCTGCTCCACCTGCAAAGCAT	TTTTTTGGTATCGTTTAACAGATCACCAATATCCAAGGCGACTTTGTAAACAAACGTGGGAAAGACAATATAAGTTTTTA	GTGGTTTGCTCTTCAGTGAACTAGAATATTTCTTTTGTTTCTTTATTTTACAATTGCACATGATTGCCGTTACGAACATGCGGATCCCCGGGTTAATTAA	ATGGTAAAGTTATTCATTCTCCAACACATGTCCATAATTTGGTGGCTTCAGAAGAGTCACCTGCTCCACCTGCAAAGCATCGGATCCCCGGGTTAATTAA	TTTTTTGGTATCGTTTAACAGATCACCAATATCCAAGGCGACTTTGTAAACAAACGTGGGAAAGACAATATAAGTTTTTAGAATTCGAGCTCGTTTAAAC	0		0		0
SPCC1020.05	SPCC1020.05	III	775041	776570	-	AAAAGTTCTCGCGGGACGTTTTTCGGTTAAAAATACATTCCTACAATTACTAATCTCGTGTTCAAAGACTAAGCAAAATG	GCGCAGTTCGTACTTGGAAACGCTTGGAATGGCCTCCTGAAGACCGTAAGTTGATGCTGGACGTACAAACTATTTTAGTT	AAAATATCGTAAAGATAGAAGAAAAAGAAAATTATATCCTGCTGTGAAATAAGTTATATAATGAGAGGAGTGATTGTTTA	AAAAGTTCTCGCGGGACGTTTTTCGGTTAAAAATACATTCCTACAATTACTAATCTCGTGTTCAAAGACTAAGCAAAATGCGGATCCCCGGGTTAATTAA	GCGCAGTTCGTACTTGGAAACGCTTGGAATGGCCTCCTGAAGACCGTAAGTTGATGCTGGACGTACAAACTATTTTAGTTCGGATCCCCGGGTTAATTAA	AAAATATCGTAAAGATAGAAGAAAAAGAAAATTATATCCTGCTGTGAAATAAGTTATATAATGAGAGGAGTGATTGTTTAGAATTCGAGCTCGTTTAAAC	0		0		0
SPCC1020.06c	tal1	III	773498	774466	+	AGTGTTTTTTAGGAAAAACGAAGTTATTTGTCTGGAAAAAGTATTTACTAACGAGTTTTTGAGGTAGTTTTATCAAAATG	TCAAGTTGTCCACTGGTATCGCTGCCTTTGCCAAGGATGCTGATACTCTTCGTACCATCTTGAAGGCTAAGCTTGAGGCC	GGTAAAAAAAAGTAAGCTAAAAAACTCCTAACAAAATGAAAGAAATCGGTATACCTAACTGGTTGCAGCTAAAATATTTA	AGTGTTTTTTAGGAAAAACGAAGTTATTTGTCTGGAAAAAGTATTTACTAACGAGTTTTTGAGGTAGTTTTATCAAAATGCGGATCCCCGGGTTAATTAA	TCAAGTTGTCCACTGGTATCGCTGCCTTTGCCAAGGATGCTGATACTCTTCGTACCATCTTGAAGGCTAAGCTTGAGGCCCGGATCCCCGGGTTAATTAA	GGTAAAAAAAAGTAAGCTAAAAAACTCCTAACAAAATGAAAGAAATCGGTATACCTAACTGGTTGCAGCTAAAATATTTAGAATTCGAGCTCGTTTAAAC	0		0		0
SPCC1020.07	SPCC1020.07	III	770722	771725	-	TCCTTTCAACAATATCTTTCTTCATCGTAGAAAAACAAAGACATTCTTTTTATTAAAACCCTTACTTTACTTTAAAGATG	TTTCTCTTTCTCCAGAACAAGCTGCGGACAAGCATATAACAAAGGTGCTAAGCTTGGAGAATTTCGATGTTACAAAGGTA	TCTTAAATAAAGAGCAAAAAAAAAGATATAAAGCAAAAGCGATAAATGAAGAAAGTAAGAGAAAGAAACCAATTCAACTA	TCCTTTCAACAATATCTTTCTTCATCGTAGAAAAACAAAGACATTCTTTTTATTAAAACCCTTACTTTACTTTAAAGATGCGGATCCCCGGGTTAATTAA	TTTCTCTTTCTCCAGAACAAGCTGCGGACAAGCATATAACAAAGGTGCTAAGCTTGGAGAATTTCGATGTTACAAAGGTACGGATCCCCGGGTTAATTAA	TCTTAAATAAAGAGCAAAAAAAAAGATATAAAGCAAAAGCGATAAATGAAGAAAGTAAGAGAAAGAAACCAATTCAACTAGAATTCGAGCTCGTTTAAAC	0		0		0
SPCC1020.02	spc7	III	786520	790614	-	TCATTACAATTTCTTATGTTCGTCTTAATCTAAAAACAACAAAGTTCGTGTGTCGACGTGCTTTGTTTAACTTGACGATG	ATACTCTTTCGGAAGTGGTGCATTGTACATCAACTTATGCCCTTTCGTCTGCTTGTCTTACTGTTTGGAACAAATACAGC	CCAAGCGTTAAGCACAAAATGAATATTGGGAAAGGAAGTCGCTTCGGCGCAGCATAGCTAATCATTCCCATTAATATCTA	TCATTACAATTTCTTATGTTCGTCTTAATCTAAAAACAACAAAGTTCGTGTGTCGACGTGCTTTGTTTAACTTGACGATGCGGATCCCCGGGTTAATTAA	ATACTCTTTCGGAAGTGGTGCATTGTACATCAACTTATGCCCTTTCGTCTGCTTGTCTTACTGTTTGGAACAAATACAGCCGGATCCCCGGGTTAATTAA	CCAAGCGTTAAGCACAAAATGAATATTGGGAAAGGAAGTCGCTTCGGCGCAGCATAGCTAATCATTCCCATTAATATCTAGAATTCGAGCTCGTTTAAAC	0		0		0
SPCC1020.03	SPCC1020.03	III	784250	785705	-	CTACATATTTACTTCTTTAGAAGTTTTGTTTTATATATAGATATCCCTTTTCTTGAATTAACAGTACAAAACTCACTATG	ACTCTAATCAGGTTCATAGATGGCAACACTTAAATGGGTCTTCTGGTGAACATTCGCATCCATCTCATGAGCACACTCAT	TATCATTCAGATATGTTCAAATGTTCTATTACTATCAGTTTCAAAGCATGGATTGCGAAATTTACAAGGTATAATATCTA	CTACATATTTACTTCTTTAGAAGTTTTGTTTTATATATAGATATCCCTTTTCTTGAATTAACAGTACAAAACTCACTATGCGGATCCCCGGGTTAATTAA	ACTCTAATCAGGTTCATAGATGGCAACACTTAAATGGGTCTTCTGGTGAACATTCGCATCCATCTCATGAGCACACTCATCGGATCCCCGGGTTAATTAA	TATCATTCAGATATGTTCAAATGTTCTATTACTATCAGTTTCAAAGCATGGATTGCGAAATTTACAAGGTATAATATCTAGAATTCGAGCTCGTTTAAAC	0		0		0
SPCC1020.04c	rpb6	III	783101	783747	+	GAGAATTTCCTCTGTCAACTTCCAATTTTTTAGATTCGCCCTTGTCCCCCTTTTCTCCTTTGGCAATTGCATACAAAATG	CACAAAAAAAGATTCCTCTACTAGTCCGGCGATATTTACCCGATGGCAGTTATGAAGACTGGAGTGTAGCGGAGCTCATT	AAACAAAAGAATTAGGAAAAGAACGAGGTGAATCGAACGAGCGATAGAACGTATTTGAAATTGGAACACTTCTTAAATTA	GAGAATTTCCTCTGTCAACTTCCAATTTTTTAGATTCGCCCTTGTCCCCCTTTTCTCCTTTGGCAATTGCATACAAAATGCGGATCCCCGGGTTAATTAA	CACAAAAAAAGATTCCTCTACTAGTCCGGCGATATTTACCCGATGGCAGTTATGAAGACTGGAGTGTAGCGGAGCTCATTCGGATCCCCGGGTTAATTAA	AAACAAAAGAATTAGGAAAAGAACGAGGTGAATCGAACGAGCGATAGAACGTATTTGAAATTGGAACACTTCTTAAATTAGAATTCGAGCTCGTTTAAAC	0		0		0
SPCC1020.14	Tf2-12	III	778133	782134	-	CCTTCTGGGTTCAAAGGAGAAGGAACTTTGGAAGGACTGTTATCCCTTTTGAAATCTCCCAAAGGGAAACATATACAATG	GATGGACTACATTAGCTACAGCGCTACAAGCGGACAAAGCAATTGTCAATGATTATATTAAAAACAATAATCTAAATATC	TTATAGCGTAGTGTAGTATTGCTGACATTGCCCTCCCCAAGATTTTCTATGTAAATCTGAGGATAAGTCATATGTTCTCA	CCTTCTGGGTTCAAAGGAGAAGGAACTTTGGAAGGACTGTTATCCCTTTTGAAATCTCCCAAAGGGAAACATATACAATGCGGATCCCCGGGTTAATTAA	GATGGACTACATTAGCTACAGCGCTACAAGCGGACAAAGCAATTGTCAATGATTATATTAAAAACAATAATCTAAATATCCGGATCCCCGGGTTAATTAA	TTATAGCGTAGTGTAGTATTGCTGACATTGCCCTCCCCAAGATTTTCTATGTAAATCTGAGGATAAGTCATATGTTCTCAGAATTCGAGCTCGTTTAAAC	0		0		0
SPCC1020.01c	pma2	III	793179	796211	+	GAGCCAATTCCAGTTCTTTTACCTTTTCATCCTCACCAATCTTTTGCGCATAGTCGTTTTAATAACCTTTGACTAATATG	CTACCAGAAAGTTGGAAGACTTTGTTATGCAGTTGCAACGTACCTCAACTCATCACGAGGCCGAAGGTAAAGTCACTAGT	GATCTTATTAAACAAAAAAGTGATAATATGAATAAAAATTGGTAACATAACGAATATGTTGAAATGGTTTTCTAAATTTA	GAGCCAATTCCAGTTCTTTTACCTTTTCATCCTCACCAATCTTTTGCGCATAGTCGTTTTAATAACCTTTGACTAATATGCGGATCCCCGGGTTAATTAA	CTACCAGAAAGTTGGAAGACTTTGTTATGCAGTTGCAACGTACCTCAACTCATCACGAGGCCGAAGGTAAAGTCACTAGTCGGATCCCCGGGTTAATTAA	GATCTTATTAAACAAAAAAGTGATAATATGAATAAAAATTGGTAACATAACGAATATGTTGAAATGGTTTTCTAAATTTAGAATTCGAGCTCGTTTAAAC	0		0		0
SPCC1393.02c	spt2	III	796749	797969	-	GGTAATCATGTTTTTGTACTGATTATTTATGGTTTTTTGAGGAGGATTATTAAGAATTGATTGTATCTCATAATAAAATG	GCGCAGCACGTTTGGAAGATGAATTAGAAGAACAACGCGAACGGGAACGAGAATTGGCGAAAAAAAGAAGGAAAAATAAA	ACCGAAATGTATCACAAAAGAAAGAAGTTGTAAATCATTGAGCAGTGATACAGATATTAGAGTAACATACAAAAAGATTA	GGTAATCATGTTTTTGTACTGATTATTTATGGTTTTTTGAGGAGGATTATTAAGAATTGATTGTATCTCATAATAAAATGCGGATCCCCGGGTTAATTAA	GCGCAGCACGTTTGGAAGATGAATTAGAAGAACAACGCGAACGGGAACGAGAATTGGCGAAAAAAAGAAGGAAAAATAAACGGATCCCCGGGTTAATTAA	ACCGAAATGTATCACAAAAGAAAGAAGTTGTAAATCATTGAGCAGTGATACAGATATTAGAGTAACATACAAAAAGATTAGAATTCGAGCTCGTTTAAAC	0		0		0
SPCC1393.03	rps1501	III	798282	798743	+	CCAAAACTTGTAGCAGGAAACACTAGAAAAGATACGTTTGACCATCACCAACTACGGCATAAAATCCAATACACAGCATG	TCTCTATCACTTACAAGCCTACTAAGCACGGTCGTCCCGGTATTGGTGCCACTCATAGTTCTCGTTTCATTCCTCTTAAG	AACGTTAGTCCAAACAAAGAAATTATTGAATAAGATAGAAGTGAAACCATCCATTGAACCCGCCTTTTTGCATCTCTTTA	CCAAAACTTGTAGCAGGAAACACTAGAAAAGATACGTTTGACCATCACCAACTACGGCATAAAATCCAATACACAGCATGCGGATCCCCGGGTTAATTAA	TCTCTATCACTTACAAGCCTACTAAGCACGGTCGTCCCGGTATTGGTGCCACTCATAGTTCTCGTTTCATTCCTCTTAAGCGGATCCCCGGGTTAATTAA	AACGTTAGTCCAAACAAAGAAATTATTGAATAAGATAGAAGTGAAACCATCCATTGAACCCGCCTTTTTGCATCTCTTTAGAATTCGAGCTCGTTTAAAC	0		0		0
SPCC1393.04	fta4	III	799843	800618	+	ACTTGTTTTTCGATCAGTATTCAACTGTTTTTATTTTAATCCTGATAATCTTGATTTAAATCAAATTTACTTCCTAAATG	CTTTAAACAATGACAATCAGGAAGCGTCATTGGAGGACGAAATCAGAAGCCAATTATTCGAAAAAACTATTTCTGATGAT	ATTATTTCAAAAGCAGATGATGAGATGCAATAGGAGTTCATGAACATCATTCCCTCTCAATTTCTACGAAAAGTTTTTTA	ACTTGTTTTTCGATCAGTATTCAACTGTTTTTATTTTAATCCTGATAATCTTGATTTAAATCAAATTTACTTCCTAAATGCGGATCCCCGGGTTAATTAA	CTTTAAACAATGACAATCAGGAAGCGTCATTGGAGGACGAAATCAGAAGCCAATTATTCGAAAAAACTATTTCTGATGATCGGATCCCCGGGTTAATTAA	ATTATTTCAAAAGCAGATGATGAGATGCAATAGGAGTTCATGAACATCATTCCCTCTCAATTTCTACGAAAAGTTTTTTAGAATTCGAGCTCGTTTAAAC	0		0		0
SPCC1393.05	ers1	III	801197	804501	+	AATGAATTCATATTACTTCACTTATATTCTGAAGCTGCATATAGCATGTACCATCTGTAAGCTCGATGAAATGAGTGATG	CTATTACTGAGAATGTTTCAGACTTGTATACTGCAGCAATTATTATGGTGAATCAATTAGGGGGGATACACCCTACTATT	TTTAAGAATTTGGTTTGAGGGGTTATTTATGTTAAGTGGTATAAACAAAATTGATATTAACGCATAAATAAAATTAATTA	AATGAATTCATATTACTTCACTTATATTCTGAAGCTGCATATAGCATGTACCATCTGTAAGCTCGATGAAATGAGTGATGCGGATCCCCGGGTTAATTAA	CTATTACTGAGAATGTTTCAGACTTGTATACTGCAGCAATTATTATGGTGAATCAATTAGGGGGGATACACCCTACTATTCGGATCCCCGGGTTAATTAA	TTTAAGAATTTGGTTTGAGGGGTTATTTATGTTAAGTGGTATAAACAAAATTGATATTAACGCATAAATAAAATTAATTAGAATTCGAGCTCGTTTAAAC	1	SPCC1393.06c	0		0
SPCC1393.06c	ipi1	III	804627	806009	-	TGGGTACTCCACCAAACGTAACGTTGTCTGAAAGTACGAAGTTTAAATTGTACAATTAATTCCACAATATATTAAATATG	AATGGAGAGGTGTATTGAAAGGATACGATAAATTGCGCGAGCGTGCAGTGGAATTGGATGCATTGGAGAACCCGGGTAAA	TAAATAACCCCTCAAACCAAATTCTTAAATTAAAACAATGCGAGGACCCATTTAAAACGAAACATATAGAGTCAGTTTCA	TGGGTACTCCACCAAACGTAACGTTGTCTGAAAGTACGAAGTTTAAATTGTACAATTAATTCCACAATATATTAAATATGCGGATCCCCGGGTTAATTAA	AATGGAGAGGTGTATTGAAAGGATACGATAAATTGCGCGAGCGTGCAGTGGAATTGGATGCATTGGAGAACCCGGGTAAACGGATCCCCGGGTTAATTAA	TAAATAACCCCTCAAACCAAATTCTTAAATTAAAACAATGCGAGGACCCATTTAAAACGAAACATATAGAGTCAGTTTCAGAATTCGAGCTCGTTTAAAC	0		0		0
SPCC1393.07c	mug4	III	806262	808855	-	CATGAAATAAAGTGCTCGTTTACCTGCTTTTCAATTCATTTGCTGATTTGATTTGCGCTTCTTTTTTATTTTTCACTATG	CATTCGAACTTGAAAGGGAGCAATTTCATAAGGCATTTGGATTTTTACGGCTAAATAGGAAGAAAGATGACAATGCCAAC	AATTTCAATTTAATCAAAAGATTTGCATTTTGTATGTACGATTAAAAAAGTGTGCTGATGATTGAAAAAATTAATGTTTA	CATGAAATAAAGTGCTCGTTTACCTGCTTTTCAATTCATTTGCTGATTTGATTTGCGCTTCTTTTTTATTTTTCACTATGCGGATCCCCGGGTTAATTAA	CATTCGAACTTGAAAGGGAGCAATTTCATAAGGCATTTGGATTTTTACGGCTAAATAGGAAGAAAGATGACAATGCCAACCGGATCCCCGGGTTAATTAA	AATTTCAATTTAATCAAAAGATTTGCATTTTGTATGTACGATTAAAAAAGTGTGCTGATGATTGAAAAAATTAATGTTTAGAATTCGAGCTCGTTTAAAC	0		0		0
SPCC1393.08	SPCC1393.08	III	812655	814328	+	CTCCCTTGTTTTTCTATTTTTTTTTATAATTATCTTTGTGTCTGTGTGTTTATAGCAAATCCAATTATTTTGTTATCATG	AAATCTCTTTTGATTCGTTGGACAACTCGGTTATTGTCAAGAAGGAGGAAGAAATAGAGAATAAATTTTCGGTCTCTTGT	AAAAGCTAGAGTAGAAAATAAAAGAGTTTATAAAAACCAAGGTGAAAAAAAAATCAATAGACTCTTAGTAATGTCTTTCA	CTCCCTTGTTTTTCTATTTTTTTTTATAATTATCTTTGTGTCTGTGTGTTTATAGCAAATCCAATTATTTTGTTATCATGCGGATCCCCGGGTTAATTAA	AAATCTCTTTTGATTCGTTGGACAACTCGGTTATTGTCAAGAAGGAGGAAGAAATAGAGAATAAATTTTCGGTCTCTTGTCGGATCCCCGGGTTAATTAA	AAAAGCTAGAGTAGAAAATAAAAGAGTTTATAAAAACCAAGGTGAAAAAAAAATCAATAGACTCTTAGTAATGTCTTTCAGAATTCGAGCTCGTTTAAAC	0		0		0
SPCC1393.09c	SPCC1393.09c	III	815442	816457	-	TGTTTCAGGTGATTACTACACCTTGATCTCGAGTTTCTACACCTGCCATAGCCCATTTGCATTCCACCTTCACGCAAATG	CTATATTGGAGAAAAGAATGACAGGAAGAGAATTGTTTGAAAATAATTTGGTCAAGTTGGACGATGTTGAGGGAGAGGCT	TATTTATATTTATTTAAAGGTTCCTGCCTACCTTGGATGAAACAACAATAAAGTAACGGGATGAACTAAACCCAACTTTA	TGTTTCAGGTGATTACTACACCTTGATCTCGAGTTTCTACACCTGCCATAGCCCATTTGCATTCCACCTTCACGCAAATGCGGATCCCCGGGTTAATTAA	CTATATTGGAGAAAAGAATGACAGGAAGAGAATTGTTTGAAAATAATTTGGTCAAGTTGGACGATGTTGAGGGAGAGGCTCGGATCCCCGGGTTAATTAA	TATTTATATTTATTTAAAGGTTCCTGCCTACCTTGGATGAAACAACAATAAAGTAACGGGATGAACTAAACCCAACTTTAGAATTCGAGCTCGTTTAAAC	0		0		1	SPNCRNA.1160
SPCC1393.10	ctr4	III	818459	819328	+	TTTCTTTTAACTCTTTCGTCCTTTTTTTCTAAAACTCATTTACTACTCTTCTGGTTTTTTATTTTTCCCTAGAAGTCATG	CGAAAACGATCGTTCAAGTCGCCGACGAAAAACACGAACATGATTCCAGTCAATATTCAGACACAACACCTACAACCGAA	AATCAGACGCTTCAGCACTGAAAATGAGTGAGGTGCATGAAATTGGGAATACTAAACCAAATTTAGAGATAATCAAGCTA	TTTCTTTTAACTCTTTCGTCCTTTTTTTCTAAAACTCATTTACTACTCTTCTGGTTTTTTATTTTTCCCTAGAAGTCATGCGGATCCCCGGGTTAATTAA	CGAAAACGATCGTTCAAGTCGCCGACGAAAAACACGAACATGATTCCAGTCAATATTCAGACACAACACCTACAACCGAACGGATCCCCGGGTTAATTAA	AATCAGACGCTTCAGCACTGAAAATGAGTGAGGTGCATGAAATTGGGAATACTAAACCAAATTTAGAGATAATCAAGCTAGAATTCGAGCTCGTTTAAAC	0		0		0
SPCC1393.11	SPCC1393.11	III	821644	822237	+	ATAACCTTTTCTCAAAAAAATTTAAAGCATCATTTCTAAAGCGACACCAAAATTAAAATAGTTGAAAGAGTAAAAACATG	GGGGATCAAAGAAGCGTGAAATTCGCCGACAACGTGCATCTCGTCAAGCATTCCGTACATTGGAACGAGTAGCACAGGTT	TCAAAAACGCTTCCGCATGTGCATCAGAGCTTTATTGAAAACCAGAGTTTTAGAATCCCAAAAACTATTAAATTATTTTA	ATAACCTTTTCTCAAAAAAATTTAAAGCATCATTTCTAAAGCGACACCAAAATTAAAATAGTTGAAAGAGTAAAAACATGCGGATCCCCGGGTTAATTAA	GGGGATCAAAGAAGCGTGAAATTCGCCGACAACGTGCATCTCGTCAAGCATTCCGTACATTGGAACGAGTAGCACAGGTTCGGATCCCCGGGTTAATTAA	TCAAAAACGCTTCCGCATGTGCATCAGAGCTTTATTGAAAACCAGAGTTTTAGAATCCCAAAAACTATTAAATTATTTTAGAATTCGAGCTCGTTTAAAC	0		0		0
SPCC1393.12	SPCC1393.12	III	823679	824005	+	AAAACCGCTTTTATATAACCTTTCGATTTATTAATTTTTTTTTACTCGGTTAATTCACGAAATCCTAATCGAGCATCATG	TAAAAAATGTGTTGTCAGAGGCGCAAGCCAAGGGTACTGAACAAGCAGAAGCCCTTAAAAAGGGTACCTCAAAATGGTTT	TACACAACAAACCCTGTGTGTATTTTTTCAAAGTATTGCCACATAACCCTAAATGGCGAGAATTGGGGATTTCCAATTTA	AAAACCGCTTTTATATAACCTTTCGATTTATTAATTTTTTTTTACTCGGTTAATTCACGAAATCCTAATCGAGCATCATGCGGATCCCCGGGTTAATTAA	TAAAAAATGTGTTGTCAGAGGCGCAAGCCAAGGGTACTGAACAAGCAGAAGCCCTTAAAAAGGGTACCTCAAAATGGTTTCGGATCCCCGGGTTAATTAA	TACACAACAAACCCTGTGTGTATTTTTTCAAAGTATTGCCACATAACCCTAAATGGCGAGAATTGGGGATTTCCAATTTAGAATTCGAGCTCGTTTAAAC	0		0		0
SPCC1393.13	SPCC1393.13	III	825105	826540	+	CTCAGCTAAGCTGGTTTTGGCGTATTCATAAACGTGTCTATCCTTCAACAGGAAAATAGGTACCTGAAGAAAATAAGATG	TATACGAAGAAATTGCCAAGGATAATCCTCATTGGGAAAGGACTGGTAAATACGCCGTCGTTGAATTTTGTCCCAAAGAC	AAAAAAAAAGAACGCAGCAGAATTAAGATACTTCCAACCACAGCCATATGTCAATTAAATTAAAATGTTAGAAATTTTTA	CTCAGCTAAGCTGGTTTTGGCGTATTCATAAACGTGTCTATCCTTCAACAGGAAAATAGGTACCTGAAGAAAATAAGATGCGGATCCCCGGGTTAATTAA	TATACGAAGAAATTGCCAAGGATAATCCTCATTGGGAAAGGACTGGTAAATACGCCGTCGTTGAATTTTGTCCCAAAGACCGGATCCCCGGGTTAATTAA	AAAAAAAAAGAACGCAGCAGAATTAAGATACTTCCAACCACAGCCATATGTCAATTAAATTAAAATGTTAGAAATTTTTAGAATTCGAGCTCGTTTAAAC	0		0		0
SPCC1393.14	ten1	III	819849	820157	-	CCCAGTTTCCAAACACAAACTATACCACCTTCCCTCATCTTTCCTTGTTCTCCTTTTTACAATATATTTAGCAGCTGATG	ATGTCTTGTTAATACGATCTGCTGTTGGAATTAATCTTCCGAGATATCGACAAATGGTTTCTGAACGTCAAAAATGTGAT	CTTAAGGTGATCACTTTCTATATATTTTTAAATGAGTTTGTAATGACATGGTGCAACAGAACTACATAAGATATTCATCA	CCCAGTTTCCAAACACAAACTATACCACCTTCCCTCATCTTTCCTTGTTCTCCTTTTTACAATATATTTAGCAGCTGATGCGGATCCCCGGGTTAATTAA	ATGTCTTGTTAATACGATCTGCTGTTGGAATTAATCTTCCGAGATATCGACAAATGGTTTCTGAACGTCAAAAATGTGATCGGATCCCCGGGTTAATTAA	CTTAAGGTGATCACTTTCTATATATTTTTAAATGAGTTTGTAATGACATGGTGCAACAGAACTACATAAGATATTCATCAGAATTCGAGCTCGTTTAAAC	0		0		0
SPCC2H8.02	SPCC2H8.02	III	828546	830297	+	CTTATTTGCTAATTTTGTTACTGTTTAATACAAGACCGTTTCACTCAACTTCAGAGGTTTCACTAGTATAGCGGAAAATG	TTGAAATTGCTGCCATGCAACAAGGTAGAACTTCTATTATCGATAGAAGCGAGAAGTGGGCCTGGTGGAAACATGGCATT	AAGGGCTAATTTAGTCCAGCAAAATTACTAAAGCACCTAAGTGTATGGCTTTCATATAAGCAAAACTCGGAAATGCTTTA	CTTATTTGCTAATTTTGTTACTGTTTAATACAAGACCGTTTCACTCAACTTCAGAGGTTTCACTAGTATAGCGGAAAATGCGGATCCCCGGGTTAATTAA	TTGAAATTGCTGCCATGCAACAAGGTAGAACTTCTATTATCGATAGAAGCGAGAAGTGGGCCTGGTGGAAACATGGCATTCGGATCCCCGGGTTAATTAA	AAGGGCTAATTTAGTCCAGCAAAATTACTAAAGCACCTAAGTGTATGGCTTTCATATAAGCAAAACTCGGAAATGCTTTAGAATTCGAGCTCGTTTAAAC	0		0		0
SPCC2H8.04	SPCC2H8.04	III	831178	832042	+	TGTTTTTGTTGTAATCTTTAAATGTGTAGCACTTCCTGTCTACGAAATATGTACTCCAGCTGAGGTTTGCTATATCTATG	TGCTTGAGTTAGAAGCAGCTAGACAAAAACTCGAAAATAGATATCTAAACTTTTGGAAGGTATCTCGACGCTCTTCACCT	TTGATATATACAAAATAATAATAATTATGATATTCGTCGTAAACTTCTCTCAGAAGCTAATTAAAGAATTAAATACATCA	TGTTTTTGTTGTAATCTTTAAATGTGTAGCACTTCCTGTCTACGAAATATGTACTCCAGCTGAGGTTTGCTATATCTATGCGGATCCCCGGGTTAATTAA	TGCTTGAGTTAGAAGCAGCTAGACAAAAACTCGAAAATAGATATCTAAACTTTTGGAAGGTATCTCGACGCTCTTCACCTCGGATCCCCGGGTTAATTAA	TTGATATATACAAAATAATAATAATTATGATATTCGTCGTAAACTTCTCTCAGAAGCTAATTAAAGAATTAAATACATCAGAATTCGAGCTCGTTTAAAC	0		0		0
SPCC2H8.05c	dbl1	III	832347	833000	-	TAACTGGATCACTCGTTTAATTCTTTAAAAGTGAACTGAAAAATATTTTTACCATTTAACTCATTGCACGTTTGAGGATG	TGCTTCAGGACATAGAAGACCAATGGCTCAGTTCTCAAAAACAGCAAGGTTCTCCTCTAACATCAGATCATATAAGCAAA	GCTTAAAAATTTACATGGTATACTTTGCGGAAATACAACAATCATTAGCCCAACCGTCAAACTACGAATAGCGTTTTCTA	TAACTGGATCACTCGTTTAATTCTTTAAAAGTGAACTGAAAAATATTTTTACCATTTAACTCATTGCACGTTTGAGGATGCGGATCCCCGGGTTAATTAA	TGCTTCAGGACATAGAAGACCAATGGCTCAGTTCTCAAAAACAGCAAGGTTCTCCTCTAACATCAGATCATATAAGCAAACGGATCCCCGGGTTAATTAA	GCTTAAAAATTTACATGGTATACTTTGCGGAAATACAACAATCATTAGCCCAACCGTCAAACTACGAATAGCGTTTTCTAGAATTCGAGCTCGTTTAAAC	0		0		0
SPCC63.02c	aah3	III	833966	835660	-	TAATTTTTTTTGTGCTCTCCCAAACTTCTTTCTTTTAGTCGTCTTGGCTTAAATACCCCTTGATACCTTTTTTTAGCATG	CATCATCTAGACTTATCCTTTCTTTCAAGACTTTAGTTTTTGGCTTGGGTGTTACCGCAATGCTCTTTGTTTTATTCTTC	CCCAAAAAATGACCTTCCTTGACGAAAAAAACGCAAATTGTTAAAATTTTAAAAATTAACGCGGTTATTTGGGCATTCTA	TAATTTTTTTTGTGCTCTCCCAAACTTCTTTCTTTTAGTCGTCTTGGCTTAAATACCCCTTGATACCTTTTTTTAGCATGCGGATCCCCGGGTTAATTAA	CATCATCTAGACTTATCCTTTCTTTCAAGACTTTAGTTTTTGGCTTGGGTGTTACCGCAATGCTCTTTGTTTTATTCTTCCGGATCCCCGGGTTAATTAA	CCCAAAAAATGACCTTCCTTGACGAAAAAAACGCAAATTGTTAAAATTTTAAAAATTAACGCGGTTATTTGGGCATTCTAGAATTCGAGCTCGTTTAAAC	0		0		0
SPCC63.03	SPCC63.03	III	837605	839657	+	CTAATCTGTGGTTTCTGAAAATTTACACGTAAATTAAGATAATTTGAAGTAATTTATTTTAAAATAAAAGATTAGTCATG	TTTTTTGCCTAGTCGAGGTATGCTCTCATATAATCATATTAAACATGTATTAACATCCACAAGAACACAAAATTTTGTCT	ATAAACAAACAAAAAAATGTGATAGGAGCTAATTTAGCGAAAATGTAAACAATGATTGTTTAATAAAGACGTATCATTTA	CTAATCTGTGGTTTCTGAAAATTTACACGTAAATTAAGATAATTTGAAGTAATTTATTTTAAAATAAAAGATTAGTCATGCGGATCCCCGGGTTAATTAA	TTTTTTGCCTAGTCGAGGTATGCTCTCATATAATCATATTAAACATGTATTAACATCCACAAGAACACAAAATTTTGTCTCGGATCCCCGGGTTAATTAA	ATAAACAAACAAAAAAATGTGATAGGAGCTAATTTAGCGAAAATGTAAACAATGATTGTTTAATAAAGACGTATCATTTAGAATTCGAGCTCGTTTAAAC	0		0		1	SPNCRNA.581
SPCC63.04	mok14	III	839962	844071	+	CTTGTTCTCATCTAGCCGGGTTGCTATTTGTGTCTTAGGCACATTTCCTCTTTTGGAAATTTTGATAGAAAATCAGGATG	TTTGGATTTGCCTGATCTTGAATGTAGCTCTATGTATCATGTATCTTCGGTGCTATCATAGAGAAAACATTAGCAGACCG	AACATGACGTTTATTAATTTGAAAAAAAATCATAAAAAAGACTAAAAACGATCTCAATAAAAGAAATAGTTAAATCATCA	CTTGTTCTCATCTAGCCGGGTTGCTATTTGTGTCTTAGGCACATTTCCTCTTTTGGAAATTTTGATAGAAAATCAGGATGCGGATCCCCGGGTTAATTAA	TTTGGATTTGCCTGATCTTGAATGTAGCTCTATGTATCATGTATCTTCGGTGCTATCATAGAGAAAACATTAGCAGACCGCGGATCCCCGGGTTAATTAA	AACATGACGTTTATTAATTTGAAAAAAAATCATAAAAAAGACTAAAAACGATCTCAATAAAAGAAATAGTTAAATCATCAGAATTCGAGCTCGTTTAAAC	1	SPCC63.03	0		0
SPCC63.05	SPCC63.05	III	844446	845417	+	GAATTCTTCGGATTTGAGAATATAGCTTTACATACGAATATTTTTATTTACTTCAAACGTTTTGAGGATTAAAGGACATG	AAACAATGAAAGATCGTTACTGGGATGAGTTTAAAGAAGCCAATCCTCGCGGTAGTGGAAATACTATGGTAAATCGTGGT	AACATCAAGGAAACCAGCAAATTCTGGCTTATTACTAGAAAGCCATGATACGTTAATCTATCAGGGAGTTAAATCATTTA	GAATTCTTCGGATTTGAGAATATAGCTTTACATACGAATATTTTTATTTACTTCAAACGTTTTGAGGATTAAAGGACATGCGGATCCCCGGGTTAATTAA	AAACAATGAAAGATCGTTACTGGGATGAGTTTAAAGAAGCCAATCCTCGCGGTAGTGGAAATACTATGGTAAATCGTGGTCGGATCCCCGGGTTAATTAA	AACATCAAGGAAACCAGCAAATTCTGGCTTATTACTAGAAAGCCATGATACGTTAATCTATCAGGGAGTTAAATCATTTAGAATTCGAGCTCGTTTAAAC	0		0		0
SPCC63.06	SPCC63.06	III	845924	846919	+	TCTTGATTAACGAACATGACCGTCTGAAATTTTTTTAGTTGGTTCGTGAAGTCAAAGGTCACTTGGCTCCTTATAATATG	GCCGCGCCATCAGTTTTGATGTAAAGAACGATGTTTACTATAGCGGTGGTGAAGATGGATTACTTCAAGCTTTTAGAGTC	TCGAATTTTTCCATCCTTTAACTAAGAAATGCGCTCGTGCATACAACTCTAACAACATTTATAACAATTCAAAATGACTA	TCTTGATTAACGAACATGACCGTCTGAAATTTTTTTAGTTGGTTCGTGAAGTCAAAGGTCACTTGGCTCCTTATAATATGCGGATCCCCGGGTTAATTAA	GCCGCGCCATCAGTTTTGATGTAAAGAACGATGTTTACTATAGCGGTGGTGAAGATGGATTACTTCAAGCTTTTAGAGTCCGGATCCCCGGGTTAATTAA	TCGAATTTTTCCATCCTTTAACTAAGAAATGCGCTCGTGCATACAACTCTAACAACATTTATAACAATTCAAAATGACTAGAATTCGAGCTCGTTTAAAC	0		0		0
SPCC63.07	SPCC63.07	III	848634	849629	+	CGGTGGGCTTTTTGAGGAAATTACATGGAAAAAGGTCGGGGCTACATTATATTATACATATAATTTGTTATGAAAGGATG	TGGTTTTATCTATCCTTCACGTAAGTCTGATAGACGATGACTTTTGGACTTCAAGGCCATTTCTTGAGGTATTGTTACAA	TGCATGAGAGAAACAATTAAACGAGTGATAATGTTTTTGTTCAAACGACCCATAATTTACAAATGTGTGAAAGGAAATTA	CGGTGGGCTTTTTGAGGAAATTACATGGAAAAAGGTCGGGGCTACATTATATTATACATATAATTTGTTATGAAAGGATGCGGATCCCCGGGTTAATTAA	TGGTTTTATCTATCCTTCACGTAAGTCTGATAGACGATGACTTTTGGACTTCAAGGCCATTTCTTGAGGTATTGTTACAACGGATCCCCGGGTTAATTAA	TGCATGAGAGAAACAATTAAACGAGTGATAATGTTTTTGTTCAAACGACCCATAATTTACAAATGTGTGAAAGGAAATTAGAATTCGAGCTCGTTTAAAC	0		0		0
SPCC63.08c	atg1	III	850050	852604	-	CCAACTCCCATGCTATCAAAGTGAGTATAAAGGCAGCTAAAACCCTTACACCTGTCTTATCGTGAACCAGAAGCTGTATG	AATCGAAACAAATCCAGGCTAATGTAGCCAACAAAGTAACAGAAAGTGTTGCGAAAATAACACTTGCCCCCAATCTTGCT	CATAACAAAATTTAGACTCAGAGCTCAGCTCATACAATATGCGAATTTGTTCAATAAAAGGGCGAAATCGTCGGTGTTCA	CCAACTCCCATGCTATCAAAGTGAGTATAAAGGCAGCTAAAACCCTTACACCTGTCTTATCGTGAACCAGAAGCTGTATGCGGATCCCCGGGTTAATTAA	AATCGAAACAAATCCAGGCTAATGTAGCCAACAAAGTAACAGAAAGTGTTGCGAAAATAACACTTGCCCCCAATCTTGCTCGGATCCCCGGGTTAATTAA	CATAACAAAATTTAGACTCAGAGCTCAGCTCATACAATATGCGAATTTGTTCAATAAAAGGGCGAAATCGTCGGTGTTCAGAATTCGAGCTCGTTTAAAC	0		0		0
SPCC63.10c	sec59	III	854651	856222	-	TGCAATTGTTGCTATTTAGCAAATCCTCTGTTAATGAAAAACATCATTTCTGTTGGCTAACTGTTTGTTGATTTTTAATG	CCATTTTGGAAGGTGTCTCAACGGAGAATGACAATCTCATACTTCCAATGTACATGTGGGTATTGTATCAAGCCTTGGAT	TTTGTCATTTGCAAAGCATCAGAGTTATGAGATATTTTACTTTGATGTTGCAAAATATTTTATGGAATTAAACATTCTTA	TGCAATTGTTGCTATTTAGCAAATCCTCTGTTAATGAAAAACATCATTTCTGTTGGCTAACTGTTTGTTGATTTTTAATGCGGATCCCCGGGTTAATTAA	CCATTTTGGAAGGTGTCTCAACGGAGAATGACAATCTCATACTTCCAATGTACATGTGGGTATTGTATCAAGCCTTGGATCGGATCCCCGGGTTAATTAA	TTTGTCATTTGCAAAGCATCAGAGTTATGAGATATTTTACTTTGATGTTGCAAAATATTTTATGGAATTAAACATTCTTAGAATTCGAGCTCGTTTAAAC	0		0		0
SPCC63.11	prp28	III	857153	859141	+	ATTATTTGGGATTGATATCCTAGAAAAATAGAAGAATTGTGAGTATCGTAAAAGTCTTTTTCTTTTGAAGCGTGTTCATG	GCCGAAGCGCGAAAGCACATATTCCTGATGAATTACGGAATCATGAAGCAGCATTTGTTAGACATGCAGCAATCACCCAG	TCATATTTCAGCATAGTGTAACGTACAAAAAGGCCATTATAAAGTGCCCATTCAATGTTATGCTCCAAAGACAATATTTA	ATTATTTGGGATTGATATCCTAGAAAAATAGAAGAATTGTGAGTATCGTAAAAGTCTTTTTCTTTTGAAGCGTGTTCATGCGGATCCCCGGGTTAATTAA	GCCGAAGCGCGAAAGCACATATTCCTGATGAATTACGGAATCATGAAGCAGCATTTGTTAGACATGCAGCAATCACCCAGCGGATCCCCGGGTTAATTAA	TCATATTTCAGCATAGTGTAACGTACAAAAAGGCCATTATAAAGTGCCCATTCAATGTTATGCTCCAAAGACAATATTTAGAATTCGAGCTCGTTTAAAC	0		0		0
SPCC16A11.01	SPCC16A11.01	III	867996	868982	+	TAAAGATTTCCTATTTATTATTTTTATTATTTGATACTTTATCTTTGCGTTAAAAACCAGATCTTTTGGACCCTAAGATG	CTGAAACCAGACCTGAGCGACCAGTCGTTTACAACATGGACGTATCACAAACGACAACGACTACGAGACCTGTTTTGGCA	ATATGTACATAAAACTCGAAAATATATATACTTCGGGTTTCCCATTGTTAGGTTCATCAAGCCAGGTGGACCGGTAACTA	TAAAGATTTCCTATTTATTATTTTTATTATTTGATACTTTATCTTTGCGTTAAAAACCAGATCTTTTGGACCCTAAGATGCGGATCCCCGGGTTAATTAA	CTGAAACCAGACCTGAGCGACCAGTCGTTTACAACATGGACGTATCACAAACGACAACGACTACGAGACCTGTTTTGGCACGGATCCCCGGGTTAATTAA	ATATGTACATAAAACTCGAAAATATATATACTTCGGGTTTCCCATTGTTAGGTTCATCAAGCCAGGTGGACCGGTAACTAGAATTCGAGCTCGTTTAAAC	0		0		0
SPCC63.12c	pup3	III	859779	860393	-	ACATATCATCTGTGGTTATTCGTGTGCTTCTTTTGTCAGCAAGAACCTTTCCTCATACAAACAGTGAATCCTACAAAATG	GTATTAGTGGATGGGGCTGTGTCGTTTATGTTATCACCGCAGACAAATGTATCAAACGACTTGTTAAGGGTCGCCAAGAT	AAAATTTCGTAGCAAGACTTACATTAAAATGATGAAAGAATCTAGATGAAAACGAAAGATCGTAATCGTGAAAGTGCTTA	ACATATCATCTGTGGTTATTCGTGTGCTTCTTTTGTCAGCAAGAACCTTTCCTCATACAAACAGTGAATCCTACAAAATGCGGATCCCCGGGTTAATTAA	GTATTAGTGGATGGGGCTGTGTCGTTTATGTTATCACCGCAGACAAATGTATCAAACGACTTGTTAAGGGTCGCCAAGATCGGATCCCCGGGTTAATTAA	AAAATTTCGTAGCAAGACTTACATTAAAATGATGAAAGAATCTAGATGAAAACGAAAGATCGTAATCGTGAAAGTGCTTAGAATTCGAGCTCGTTTAAAC	0		0		0
SPCC63.13	SPCC63.13	III	861566	862192	+	CCGAATTTTGCACCACTGCGATATTTGAGAGGCTCATATTGCTGAAATCGTGTGGTATACGTATTCCTCCAACTACCATG	TGCCTGCAGTAGAAAAAGCTCGCATATTAACCCAATTCCTCTCCCATCTCCTTAATTCTTCCAAGCAGTTCACCTCCTCC	CAAATGTGGACAGTGCTGGAAAGCGCGACGCGTAACTGATTTAATAAATTTTGCGACACGTAAACAAAAAGACGCGTTTA	CCGAATTTTGCACCACTGCGATATTTGAGAGGCTCATATTGCTGAAATCGTGTGGTATACGTATTCCTCCAACTACCATGCGGATCCCCGGGTTAATTAA	TGCCTGCAGTAGAAAAAGCTCGCATATTAACCCAATTCCTCTCCCATCTCCTTAATTCTTCCAAGCAGTTCACCTCCTCCCGGATCCCCGGGTTAATTAA	CAAATGTGGACAGTGCTGGAAAGCGCGACGCGTAACTGATTTAATAAATTTTGCGACACGTAAACAAAAAGACGCGTTTAGAATTCGAGCTCGTTTAAAC	0		0		0
SPCC63.14	SPCC63.14	III	862712	866266	+	GTTTATTTGTTTTACTCTAAAAATAATAGAGGATTGAAAGATACATAGGCATCACAGTACTCTAATATTATTTTGAAATG	AAAGGTCTGAAGATTATGTGATCAGCCATCTTCCGGAGCAGAGTAGAGCGCCAATTGGTGCCGCTTTCCAAGAAGACTTG	CATGTTGACAATACACAAATTCACATCATATATACCTTTTATAGAAATTCAACTAATGTCCCAATCACCGATCATCTTTA	GTTTATTTGTTTTACTCTAAAAATAATAGAGGATTGAAAGATACATAGGCATCACAGTACTCTAATATTATTTTGAAATGCGGATCCCCGGGTTAATTAA	AAAGGTCTGAAGATTATGTGATCAGCCATCTTCCGGAGCAGAGTAGAGCGCCAATTGGTGCCGCTTTCCAAGAAGACTTGCGGATCCCCGGGTTAATTAA	CATGTTGACAATACACAAATTCACATCATATATACCTTTTATAGAAATTCAACTAATGTCCCAATCACCGATCATCTTTAGAATTCGAGCTCGTTTAAAC	0		0		0
SPCC16A11.02	utp13	III	869701	872071	+	AAGAACGGTAAATTTGTAGTTGGAACAATTATTTACTTTTTGACTGTAAAAAATGATGCTCTTAACCAAAATCATTCATG	CTATGATACCGTATACTGATCGTCATCTTGCAAGAGTCAACGATCTCATTGAGGATTCCTATATAGTGGATTATGTTATT	AAAAAAACCCAAATTTAACAGGTCATTTTTAAATTAAGAGTCTTCATTCCAGAATTGGGAATTAGGAAGAGATTTTTTTA	AAGAACGGTAAATTTGTAGTTGGAACAATTATTTACTTTTTGACTGTAAAAAATGATGCTCTTAACCAAAATCATTCATGCGGATCCCCGGGTTAATTAA	CTATGATACCGTATACTGATCGTCATCTTGCAAGAGTCAACGATCTCATTGAGGATTCCTATATAGTGGATTATGTTATTCGGATCCCCGGGTTAATTAA	AAAAAAACCCAAATTTAACAGGTCATTTTTAAATTAAGAGTCTTCATTCCAGAATTGGGAATTAGGAAGAGATTTTTTTAGAATTCGAGCTCGTTTAAAC	1	SPCC16A11.03c	0		0
SPCC16A11.03c	SPCC16A11.03c	III	872348	874056	-	TGTTGTAGTCAGAATTTATCAAAACAAGTGTTTAGAATTGGTTAGCAAAGTTAGGAAAGTACTTGACCAACACCAAAATG	GGAATTGGACCAACGAAATTACTAAGAAGAAGTATTATAGGATTCTTTTAATGTCCGGCTTTCTCAACTTTGAAGGAATC	TATGTATTTTTTTTTTGTGGAAAAATGAATTACGAGTGATGGAGAAAAGCCGATTTGCAAAAAAAGATGTAATAACGTCA	TGTTGTAGTCAGAATTTATCAAAACAAGTGTTTAGAATTGGTTAGCAAAGTTAGGAAAGTACTTGACCAACACCAAAATGCGGATCCCCGGGTTAATTAA	GGAATTGGACCAACGAAATTACTAAGAAGAAGTATTATAGGATTCTTTTAATGTCCGGCTTTCTCAACTTTGAAGGAATCCGGATCCCCGGGTTAATTAA	TATGTATTTTTTTTTTGTGGAAAAATGAATTACGAGTGATGGAGAAAAGCCGATTTGCAAAAAAAGATGTAATAACGTCAGAATTCGAGCTCGTTTAAAC	1	SPCC16A11.04	0		0
SPCC16A11.04	snx12	III	874608	877640	+	CAAAATTCTGAAATGTCATTTTTCCAACTAGAAAATCCATAGATAGAAGGACTTGGCTCTTACCATTATAGGACCAAATG	ACGCTCATGTTATATACACCCTTCTTGACGAGATTTTGCTGGCTTTAAAGAAACACGCTAGATCAACTAATAAGGCAACT	TACATTATATGATTAAAGAAAAGCATGAACATGATTACTCTTGCTATGATTTAACAAGAGAGGTAAAAAAGTGACACTCA	CAAAATTCTGAAATGTCATTTTTCCAACTAGAAAATCCATAGATAGAAGGACTTGGCTCTTACCATTATAGGACCAAATGCGGATCCCCGGGTTAATTAA	ACGCTCATGTTATATACACCCTTCTTGACGAGATTTTGCTGGCTTTAAAGAAACACGCTAGATCAACTAATAAGGCAACTCGGATCCCCGGGTTAATTAA	TACATTATATGATTAAAGAAAAGCATGAACATGATTACTCTTGCTATGATTTAACAAGAGAGGTAAAAAAGTGACACTCAGAATTCGAGCTCGTTTAAAC	0		0		0
SPCC16A11.05c	dim1	III	877939	878634	-	GTGACTTACATATCTACACTATTCTCGTCTGCTAGAAATTACCAAAATATTGCAATTCAGCAGCTTCAGTTGATATAATG	TAGAAACTATTTTTCGTGGTGCTAGAAAAGGTAAAGGTCTTGTTATTTCTCCAAAAGATTACTCTACCCGACATCGCTAC	ATTTTAGCCAAAAACTATCAAATTACTATGATTTTTCTATCCCCTCTCCATTTTCTTGCATAAGCAAATGGTGGCTTCTA	GTGACTTACATATCTACACTATTCTCGTCTGCTAGAAATTACCAAAATATTGCAATTCAGCAGCTTCAGTTGATATAATGCGGATCCCCGGGTTAATTAA	TAGAAACTATTTTTCGTGGTGCTAGAAAAGGTAAAGGTCTTGTTATTTCTCCAAAAGATTACTCTACCCGACATCGCTACCGGATCCCCGGGTTAATTAA	ATTTTAGCCAAAAACTATCAAATTACTATGATTTTTCTATCCCCTCTCCATTTTCTTGCATAAGCAAATGGTGGCTTCTAGAATTCGAGCTCGTTTAAAC	0		0		0
SPCC16A11.06c	gpi10	III	879647	881167	-	ACAAGAACGAAGGCTTGTAAGGCATAAGTCTAGAAGCGCGGTAGCATTCCAACCGTCGTAACGTACATCGAAAAGCCATG	AAGAAGTACAGAGGTATTATAACTCCTTGATTCCTGAAAGTCGAGAGAGAGCTGGAGCTCTGTTAGTGTATAAGAAACTC	AAAATACATCAATAGTTGTTAAAATGCAGATAATTATGCTGACCTGTGAAATTTTTGGGGTATGAAGAATCATGTAATTA	ACAAGAACGAAGGCTTGTAAGGCATAAGTCTAGAAGCGCGGTAGCATTCCAACCGTCGTAACGTACATCGAAAAGCCATGCGGATCCCCGGGTTAATTAA	AAGAAGTACAGAGGTATTATAACTCCTTGATTCCTGAAAGTCGAGAGAGAGCTGGAGCTCTGTTAGTGTATAAGAAACTCCGGATCCCCGGGTTAATTAA	AAAATACATCAATAGTTGTTAAAATGCAGATAATTATGCTGACCTGTGAAATTTTTGGGGTATGAAGAATCATGTAATTAGAATTCGAGCTCGTTTAAAC	1	SPCC16A11.07	1	SPCC16A11.07	0
SPCC16A11.07	coq10	III	881166	881660	+	CAGGTTGAAAGAACGTTTTTACCCACAACGCATTCCACCATCGGAAAACAAGAATCGCTAACCAAAACCAAATTCTCATG	CTTCTGTAGCTTCTGAAATCATTCAAGGATTCGTCCAACAGGCTAAAATAAAGCATAAGCTAGAATCAGAAAATGAGAAA	TTGAAAGAGAGACGATGGAAAAACGCTGAGATGGAAAGAATAGCGGCATAGCCCCTTTGTATGCAGGATCATTGTAATTA	CAGGTTGAAAGAACGTTTTTACCCACAACGCATTCCACCATCGGAAAACAAGAATCGCTAACCAAAACCAAATTCTCATGCGGATCCCCGGGTTAATTAA	CTTCTGTAGCTTCTGAAATCATTCAAGGATTCGTCCAACAGGCTAAAATAAAGCATAAGCTAGAATCAGAAAATGAGAAACGGATCCCCGGGTTAATTAA	TTGAAAGAGAGACGATGGAAAAACGCTGAGATGGAAAGAATAGCGGCATAGCCCCTTTGTATGCAGGATCATTGTAATTAGAATTCGAGCTCGTTTAAAC	1	SPCC16A11.06c	1	SPCC16A11.06c	0
SPCC16A11.08	atg20	III	883392	885173	+	ACAATCCAGTCTGCAAAGCCATGACTTATATGACGAACTAGCTACATTTCTTTCTCCATTAAATCGATTAAAGAAGTATG	GTATCTACAAATGGGCACAAACAAATTTACAACGATGGTTGCGAACTCGTGAAGAACTCGAAAATTTATCGAAGGACATA	ATGTATGCAGAAATTAAAATAAAATACAAAGTATGTAAGACTCGGAATGCAATTATAAGCAAACCTACCCAACGTACTTA	ACAATCCAGTCTGCAAAGCCATGACTTATATGACGAACTAGCTACATTTCTTTCTCCATTAAATCGATTAAAGAAGTATGCGGATCCCCGGGTTAATTAA	GTATCTACAAATGGGCACAAACAAATTTACAACGATGGTTGCGAACTCGTGAAGAACTCGAAAATTTATCGAAGGACATACGGATCCCCGGGTTAATTAA	ATGTATGCAGAAATTAAAATAAAATACAAAGTATGTAAGACTCGGAATGCAATTATAAGCAAACCTACCCAACGTACTTAGAATTCGAGCTCGTTTAAAC	0		0		0
SPCC16A11.09c	tim23	III	886101	886733	-	AATACACAGTTCCTGTAACCACCGCTACCTGCAGACAACCACCATCGCGCCTTTGCGAAAAATCAACTTTTTAAGATATG	TGGCTATTAGTAGTTCGCTTGTAGCCACTGCAGCTGGCATTTGGACCCTTGCAAAGCGTTCTTTCACTAAGCGACTTAAT	AAAATGAGTGTCATAAAAGGAACACCTAACTCACATTATCGTACAAATTTTATAACCAAAAGTTACAAAAGAATTTTTTA	AATACACAGTTCCTGTAACCACCGCTACCTGCAGACAACCACCATCGCGCCTTTGCGAAAAATCAACTTTTTAAGATATGCGGATCCCCGGGTTAATTAA	TGGCTATTAGTAGTTCGCTTGTAGCCACTGCAGCTGGCATTTGGACCCTTGCAAAGCGTTCTTTCACTAAGCGACTTAATCGGATCCCCGGGTTAATTAA	AAAATGAGTGTCATAAAAGGAACACCTAACTCACATTATCGTACAAATTTTATAACCAAAAGTTACAAAAGAATTTTTTAGAATTCGAGCTCGTTTAAAC	0		0		0
SPCC16A11.10c	oca8	III	887406	888387	-	AACATCTCGAGAGTAATTAGCTCCTGGGTTATAACCGTTAAATACCACCTTTAAGGAAGAATAAGCAGAACTTGATCATG	AACCAGTTAAGCCTGCTATGTGGCTCTTTGTCCTTGTGATGGTTGTTGCTTACTTTGCTTTTCGCAAGTATGTCCTCAAA	ACATTTAAACGACCCAAAACGAAAGAAGGCCTTTAAATTTCTTTGAGCGCAAAAGTAAGACTGGGAATTTAAGCAGTCTA	AACATCTCGAGAGTAATTAGCTCCTGGGTTATAACCGTTAAATACCACCTTTAAGGAAGAATAAGCAGAACTTGATCATGCGGATCCCCGGGTTAATTAA	AACCAGTTAAGCCTGCTATGTGGCTCTTTGTCCTTGTGATGGTTGTTGCTTACTTTGCTTTTCGCAAGTATGTCCTCAAACGGATCCCCGGGTTAATTAA	ACATTTAAACGACCCAAAACGAAAGAAGGCCTTTAAATTTCTTTGAGCGCAAAAGTAAGACTGGGAATTTAAGCAGTCTAGAATTCGAGCTCGTTTAAAC	0		0		0
SPCC16A11.11	mrpl31	III	888858	889205	+	AAAAACTTAACAAAAAATTTTTATTTGCTCTTTTTGATCCAACCTTCTTCCTCTCCTTTTGATTTTATACGAAAAATATG	GTCTCCAAGGCTTCCGCAAGGGTGTCCATAAATCACCAAAATGGACCCGTAGTACTAATCGTGTTAATCCCACTGGCTTT	TAATCCATTACATTTATTATTCATAGAGCATTAAAATTATGAAAAAAAAAGTAGTAAACTTTTGCAACCAGACGTTTTTA	AAAAACTTAACAAAAAATTTTTATTTGCTCTTTTTGATCCAACCTTCTTCCTCTCCTTTTGATTTTATACGAAAAATATGCGGATCCCCGGGTTAATTAA	GTCTCCAAGGCTTCCGCAAGGGTGTCCATAAATCACCAAAATGGACCCGTAGTACTAATCGTGTTAATCCCACTGGCTTTCGGATCCCCGGGTTAATTAA	TAATCCATTACATTTATTATTCATAGAGCATTAAAATTATGAAAAAAAAAGTAGTAAACTTTTGCAACCAGACGTTTTTAGAATTCGAGCTCGTTTAAAC	0		0		0
SPCC16A11.12c	ubp1	III	889437	892211	-	CCCCCAATTTTTTGCAATTTATAAGAGTGGAACTTGAAGAAACAAAAATATAACGAATAAATGACCATGTTTTGAGAATG	ATGATACAGCTATTTGTGAAATAGATCCGGAGGATATTGTCACATCGTCTGCTTATGTATTGTTTTACAGAGCAAAGAAT	AGTTTCATACATATTCAAACAAACGACATTAGCCTTTAGTTAGAGTAAAGTTCATATCACCTCTATTATACGTCTCTTTA	CCCCCAATTTTTTGCAATTTATAAGAGTGGAACTTGAAGAAACAAAAATATAACGAATAAATGACCATGTTTTGAGAATGCGGATCCCCGGGTTAATTAA	ATGATACAGCTATTTGTGAAATAGATCCGGAGGATATTGTCACATCGTCTGCTTATGTATTGTTTTACAGAGCAAAGAATCGGATCCCCGGGTTAATTAA	AGTTTCATACATATTCAAACAAACGACATTAGCCTTTAGTTAGAGTAAAGTTCATATCACCTCTATTATACGTCTCTTTAGAATTCGAGCTCGTTTAAAC	0		0		0
SPCC16A11.13	luc7	III	892720	893514	+	TTTACAGCGTTTGTCGAAAACCCACAAATAGGACATCAGCAGAGATAAAATTACATTTTGCCGAAAATACACTTATTATG	CCCGTGATAAAAAGGACGGAGAGAAACAAAGAGATAATTTAGCTTCTTTTGAAGATAAAATCTCAACTTCCTTTGTTGCA	GGTCTGCGTAAAAGGCATCACTAAGCGAATAAAGGCGGTTAGTTGAGATCCTCCACTTTTTCATTACGAAATGTAGGTTA	TTTACAGCGTTTGTCGAAAACCCACAAATAGGACATCAGCAGAGATAAAATTACATTTTGCCGAAAATACACTTATTATGCGGATCCCCGGGTTAATTAA	CCCGTGATAAAAAGGACGGAGAGAAACAAAGAGATAATTTAGCTTCTTTTGAAGATAAAATCTCAACTTCCTTTGTTGCACGGATCCCCGGGTTAATTAA	GGTCTGCGTAAAAGGCATCACTAAGCGAATAAAGGCGGTTAGTTGAGATCCTCCACTTTTTCATTACGAAATGTAGGTTAGAATTCGAGCTCGTTTAAAC	0		0		0
SPCC16A11.14	sfh1	III	894171	895427	+	TTCCAACTGTAAATTGACTTGCGGCTTACATAGTGTTTTTTGGCATACTTGTGCAAACTACCGACTTCACAATTTACATG	ACAAATCATTGTGCAATGCTTGTGGTGTTGCATATGCTAAAACAGGACAATTGCCATATTGGAGAAAATCTCTATACACT	CTTCTCCATTAAATTCGTCTCCTTAAAACACGACTAATGAACATCAAATACATCAGTCCATTAGAGTAAAACATCTTTTA	TTCCAACTGTAAATTGACTTGCGGCTTACATAGTGTTTTTTGGCATACTTGTGCAAACTACCGACTTCACAATTTACATGCGGATCCCCGGGTTAATTAA	ACAAATCATTGTGCAATGCTTGTGGTGTTGCATATGCTAAAACAGGACAATTGCCATATTGGAGAAAATCTCTATACACTCGGATCCCCGGGTTAATTAA	CTTCTCCATTAAATTCGTCTCCTTAAAACACGACTAATGAACATCAAATACATCAGTCCATTAGAGTAAAACATCTTTTAGAATTCGAGCTCGTTTAAAC	0		0		0
SPCC16A11.15c	SPCC16A11.15c	III	896182	896535	-	TGAAGATCAAACGCATTTATTTTTGTTTCTTCTTCTATTAAATCTAACTTGTCGATTATTATCCTTGTCCTTTCATTATG	AAAAGGCCGCATCCGAACGACAACATTCTGAAAAAGTAACGATCAACGATAAGACCTCTCCTCCATCTGTCGACGAAATG	CACACCCAATGCCAAGTCCATAATGGGTACAGGCCAAAGCGCTTCGCAAGTAGAAAATAGATGGCTCGCTCGCTAACTTA	TGAAGATCAAACGCATTTATTTTTGTTTCTTCTTCTATTAAATCTAACTTGTCGATTATTATCCTTGTCCTTTCATTATGCGGATCCCCGGGTTAATTAA	AAAAGGCCGCATCCGAACGACAACATTCTGAAAAAGTAACGATCAACGATAAGACCTCTCCTCCATCTGTCGACGAAATGCGGATCCCCGGGTTAATTAA	CACACCCAATGCCAAGTCCATAATGGGTACAGGCCAAAGCGCTTCGCAAGTAGAAAATAGATGGCTCGCTCGCTAACTTAGAATTCGAGCTCGTTTAAAC	0		0		0
SPCC16A11.16c	rpn1302	III	897682	899155	-	TGCATACTCAACTATACCACAACAATTCACAAGGTCAATAATCGTGAGCTTTTGAGTTGACAAAAAATAAATTACAAATG	ACATAACACAAGAAGGTTCTGATGGCGAAGTTGAGGAGGAAGGAGATGTTGAAATGAGAGAAAGTAACGAAAAGGACGAA	GTGCTAGCTTGTTGTTCATAAACATAACATATATTAAAATATATATATACGAATTCGTCTTTTCCTCTCCACGCTTCTTA	TGCATACTCAACTATACCACAACAATTCACAAGGTCAATAATCGTGAGCTTTTGAGTTGACAAAAAATAAATTACAAATGCGGATCCCCGGGTTAATTAA	ACATAACACAAGAAGGTTCTGATGGCGAAGTTGAGGAGGAAGGAGATGTTGAAATGAGAGAAAGTAACGAAAAGGACGAACGGATCCCCGGGTTAATTAA	GTGCTAGCTTGTTGTTCATAAACATAACATATATTAAAATATATATATACGAATTCGTCTTTTCCTCTCCACGCTTCTTAGAATTCGAGCTCGTTTAAAC	0		0		0
SPCC16A11.17	mcm4	III	900402	903137	+	TTTATCTCTTCATTGTTGTATGTTTATGAGTAGTTACTCTACTCCCTTACACTGTCTTTCTACACCCACCACGAGTCATG	GTGCTTTGGAAAGGCGAGGACGTATTAAGGTTATTACCAGTGCTGGACATCGCATTGTACGTTCAATTGCACAGACTGAT	TGCTCTGTAGTCTTTGATTTTCAACAACGACCTATGGTTTATGGCTCATGAATAATACCAGCTTATTCGCTAAAAAATTA	TTTATCTCTTCATTGTTGTATGTTTATGAGTAGTTACTCTACTCCCTTACACTGTCTTTCTACACCCACCACGAGTCATGCGGATCCCCGGGTTAATTAA	GTGCTTTGGAAAGGCGAGGACGTATTAAGGTTATTACCAGTGCTGGACATCGCATTGTACGTTCAATTGCACAGACTGATCGGATCCCCGGGTTAATTAA	TGCTCTGTAGTCTTTGATTTTCAACAACGACCTATGGTTTATGGCTCATGAATAATACCAGCTTATTCGCTAAAAAATTAGAATTCGAGCTCGTTTAAAC	0		0		0
SPCC24B10.02c	SPCC24B10.02c	III	903550	904899	-	CTAATCCAAATTGGACTGTTTAGTAGCTGCAGCGAACATCGTAGGATAAGCTTGGTATTTCGTTTTAGAAAATCAGAATG	ATGTTAAGGATACAAGTGACGATAAATTTGATATTACAGATAATTCCTATTGCAGAGAATTTTCTGCAGACATTGATGGT	CGTAGAGGCAGTGTGTGCCTAATTTTAAGTATTTTCAACAGTAGTCAGATGTCATTAAAAGAAAAATGGATAGCAATTTA	CTAATCCAAATTGGACTGTTTAGTAGCTGCAGCGAACATCGTAGGATAAGCTTGGTATTTCGTTTTAGAAAATCAGAATGCGGATCCCCGGGTTAATTAA	ATGTTAAGGATACAAGTGACGATAAATTTGATATTACAGATAATTCCTATTGCAGAGAATTTTCTGCAGACATTGATGGTCGGATCCCCGGGTTAATTAA	CGTAGAGGCAGTGTGTGCCTAATTTTAAGTATTTTCAACAGTAGTCAGATGTCATTAAAAGAAAAATGGATAGCAATTTAGAATTCGAGCTCGTTTAAAC	0		0		0
SPCC24B10.03	SPCC24B10.03	III	906321	906894	+	CTTGTTTGCGATTGCATTGATGATTTAAGAATCCGTTTCGCTACCGCTTCAATTCTCTTTTTTCTCTCCCTCCTGAAATG	CTTCCAACGTTTTGGATAACTTTATTTCAATTGTAAATGAACTTGTTCAGCACGCAGAAGATGTCTTGGACGACTTGGGT	GAACTCGTAACATTAATTAAAATACGATGCACCATTCCAAACCCTTAAAAATCCTTAATTATCTCCACTGAAAATATTCA	CTTGTTTGCGATTGCATTGATGATTTAAGAATCCGTTTCGCTACCGCTTCAATTCTCTTTTTTCTCTCCCTCCTGAAATGCGGATCCCCGGGTTAATTAA	CTTCCAACGTTTTGGATAACTTTATTTCAATTGTAAATGAACTTGTTCAGCACGCAGAAGATGTCTTGGACGACTTGGGTCGGATCCCCGGGTTAATTAA	GAACTCGTAACATTAATTAAAATACGATGCACCATTCCAAACCCTTAAAAATCCTTAATTATCTCCACTGAAAATATTCAGAATTCGAGCTCGTTTAAAC	0		0		0
SPCC24B10.04	SPCC24B10.04	III	907686	908285	+	CTAATCCCCCAATTTGTTCAAATTTCATTGCAATCCTCTCTTTCTTACTTTCAAATGATACATAATAGCCTTTGATAATG	TTCCCAATGTAGTTTTGCATGTTGATGAAAATGGTTATCCTTTGGAGAGAAAAAAAAGAAGGTTAAGCCGAAGCGTAGCT	AACCTTCATATACACAACAAATTGAAAAGGAGAGCAGGACCCATAACAATTGTCGTAAATAGAAGTTAAAAACAAAACTA	CTAATCCCCCAATTTGTTCAAATTTCATTGCAATCCTCTCTTTCTTACTTTCAAATGATACATAATAGCCTTTGATAATGCGGATCCCCGGGTTAATTAA	TTCCCAATGTAGTTTTGCATGTTGATGAAAATGGTTATCCTTTGGAGAGAAAAAAAAGAAGGTTAAGCCGAAGCGTAGCTCGGATCCCCGGGTTAATTAA	AACCTTCATATACACAACAAATTGAAAAGGAGAGCAGGACCCATAACAATTGTCGTAAATAGAAGTTAAAAACAAAACTAGAATTCGAGCTCGTTTAAAC	0		0		0
SPCC24B10.05	tim9	III	908977	909465	+	ACTATGGTTTACTGGCTGCTTCAATCAGTAACCCACCACTTCTTTGATCCAACGTTTTCAAGTAGAATACAGCCTTAATG	AATGTGCCGACAAATTTTTAAAACACTCTGAACGTGTCGGTCAAAGATTTGCTGAGTTCAATGCCAAATACATGGGTCAG	AGCATGTGTAGTTAGATGATGAAGGAGTTTCCAATTACACCGTACCTCGGATATGTGTTTGGCGTATCATGCATAATTTA	ACTATGGTTTACTGGCTGCTTCAATCAGTAACCCACCACTTCTTTGATCCAACGTTTTCAAGTAGAATACAGCCTTAATGCGGATCCCCGGGTTAATTAA	AATGTGCCGACAAATTTTTAAAACACTCTGAACGTGTCGGTCAAAGATTTGCTGAGTTCAATGCCAAATACATGGGTCAGCGGATCCCCGGGTTAATTAA	AGCATGTGTAGTTAGATGATGAAGGAGTTTCCAATTACACCGTACCTCGGATATGTGTTTGGCGTATCATGCATAATTTAGAATTCGAGCTCGTTTAAAC	0		0		0
SPCC24B10.06	SPCC24B10.06	III	910510	911259	+	GCTGCTAATTGATAAACCATTCCCTTCTTCTTTATTTATCTAGTGCTTAAAAGCTGTACTTCTTATCCATTTGCAAAATG	GGTCCCCTGTCCGGTTTTCCAAGAGTTCATTATTGATTGTTTCACTCTTGAGCATTGCTGCTTTTGCCGCTTTAGTCCTT	AAACTATATCTAAGTTTAGAAAATCCCTAAAGAGAAATTTTCAGGTGAATGTTAGGGGGTAGGTTCCGGTTGAATTTTTA	GCTGCTAATTGATAAACCATTCCCTTCTTCTTTATTTATCTAGTGCTTAAAAGCTGTACTTCTTATCCATTTGCAAAATGCGGATCCCCGGGTTAATTAA	GGTCCCCTGTCCGGTTTTCCAAGAGTTCATTATTGATTGTTTCACTCTTGAGCATTGCTGCTTTTGCCGCTTTAGTCCTTCGGATCCCCGGGTTAATTAA	AAACTATATCTAAGTTTAGAAAATCCCTAAAGAGAAATTTTCAGGTGAATGTTAGGGGGTAGGTTCCGGTTGAATTTTTAGAATTCGAGCTCGTTTAAAC	0		0		0
SPCC24B10.07	gad8	III	913117	914897	+	AAAGAAAAGATAGAGGGAAAGCGAGCTTTTAAAAATCAGTTCATTTTTTTTTTCTACTCCAAACAGACGTTACCGAAATG	CCAATTGGAGCTATCAACGACCAACAACCATTGATACATCCGACGACATTAATACAATAGCACCTGGAAGTGTCATTAGG	TAAAAGAGGCAAGAAAAGCGGCATGTATGAGTAAAAATGAGAAAACTTTCAAAATAAACAAAGAAGTGTCAAATTCATCA	AAAGAAAAGATAGAGGGAAAGCGAGCTTTTAAAAATCAGTTCATTTTTTTTTTCTACTCCAAACAGACGTTACCGAAATGCGGATCCCCGGGTTAATTAA	CCAATTGGAGCTATCAACGACCAACAACCATTGATACATCCGACGACATTAATACAATAGCACCTGGAAGTGTCATTAGGCGGATCCCCGGGTTAATTAA	TAAAAGAGGCAAGAAAAGCGGCATGTATGAGTAAAAATGAGAAAACTTTCAAAATAAACAAAGAAGTGTCAAATTCATCAGAATTCGAGCTCGTTTAAAC	0		0		0
SPCC24B10.08c	ada2	III	915382	916695	-	CTTCTTTGATATTCTACGCATCGGATCATCACTTTGCTCCACCATATAGGGACGAAAAATTTTGCACATGAAGCAGGATG	TATTTAAACACTTAGACGCTAATAAAGTCGAACAGGTGTACGACTTCTTCCATAATGCTCGGTGGATTGGCGCTCCAACC	AATTAGTAAAATTACATTTCAAAACGTAAAGGTAATAAACAAGAGTAATATGAAAAAGGTAAAAGAAACCAGTACTTTTA	CTTCTTTGATATTCTACGCATCGGATCATCACTTTGCTCCACCATATAGGGACGAAAAATTTTGCACATGAAGCAGGATGCGGATCCCCGGGTTAATTAA	TATTTAAACACTTAGACGCTAATAAAGTCGAACAGGTGTACGACTTCTTCCATAATGCTCGGTGGATTGGCGCTCCAACCCGGATCCCCGGGTTAATTAA	AATTAGTAAAATTACATTTCAAAACGTAAAGGTAATAAACAAGAGTAATATGAAAAAGGTAAAAGAAACCAGTACTTTTAGAATTCGAGCTCGTTTAAAC	0		0		0
SPCC24B10.09	rps1702	III	917864	918326	+	AACTAATTTGGACTTGAAAGCAGTCACACAGTACAAACTCAAGAATTCAGTGTAGTAAACTCATCACAGGAACAGAAATG	TTAAAGCTCTTGGCTACGACTCTATCCCTACTGTCGTTGTCGCTGCCTCTCGCCCTGAGCGTCCCTTCCGTTACAGACAC	GGTACAAAATGCATCACAAAAATAAATAACCGTGACAGTTCAAAAGAACATACATCTTATTTTTTTTAAAATGTTATTTA	AACTAATTTGGACTTGAAAGCAGTCACACAGTACAAACTCAAGAATTCAGTGTAGTAAACTCATCACAGGAACAGAAATGCGGATCCCCGGGTTAATTAA	TTAAAGCTCTTGGCTACGACTCTATCCCTACTGTCGTTGTCGCTGCCTCTCGCCCTGAGCGTCCCTTCCGTTACAGACACCGGATCCCCGGGTTAATTAA	GGTACAAAATGCATCACAAAAATAAATAACCGTGACAGTTCAAAAGAACATACATCTTATTTTTTTTAAAATGTTATTTAGAATTCGAGCTCGTTTAAAC	0		0		0
SPCC24B10.10c	yta4	III	918772	919839	-	TAGCGTGCCACCAGACAAATTTACTGCATAAAATTTTGTGTGCTTGCATTTTGAAGTTTATTACTGGGGAATTGATTATG	CAGGCGGTTTGAGGTCTTTGAAGACGGAAGACTTTTATCATTATGAATCCTTACAAAATGTTTCCGGTATAGACGTCGAG	AACGGTAGAATAATAAAACAATTCAAATTATGATAAACCCTGAGACGTAAATTCAATAAATACTTTTTCTAATAAATTCA	TAGCGTGCCACCAGACAAATTTACTGCATAAAATTTTGTGTGCTTGCATTTTGAAGTTTATTACTGGGGAATTGATTATGCGGATCCCCGGGTTAATTAA	CAGGCGGTTTGAGGTCTTTGAAGACGGAAGACTTTTATCATTATGAATCCTTACAAAATGTTTCCGGTATAGACGTCGAGCGGATCCCCGGGTTAATTAA	AACGGTAGAATAATAAAACAATTCAAATTATGATAAACCCTGAGACGTAAATTCAATAAATACTTTTTCTAATAAATTCAGAATTCGAGCTCGTTTAAAC	0		0		0
SPCC24B10.11c	mft1	III	920455	921221	-	CTCCGAACACTCCAGCTACTGACTTAGCGCCCAACTAAATTGTATAGTGAATTTGCTTTTTTTTTACTCAATTCATTATG	CCGAATCTGATTCAGAAGAAGGCATTGCTAGTGAAGGTGAAAATCCTTCGTCGTCAAGTTCGACTCAATACAAGGCCAAA	TAAACGGAAAAACCATTCCTATCATTCGTAAATTCACGAAAATTTTTAAATTATATACAATTTTTTCCTCCTAGGATTTA	CTCCGAACACTCCAGCTACTGACTTAGCGCCCAACTAAATTGTATAGTGAATTTGCTTTTTTTTTACTCAATTCATTATGCGGATCCCCGGGTTAATTAA	CCGAATCTGATTCAGAAGAAGGCATTGCTAGTGAAGGTGAAAATCCTTCGTCGTCAAGTTCGACTCAATACAAGGCCAAACGGATCCCCGGGTTAATTAA	TAAACGGAAAAACCATTCCTATCATTCGTAAATTCACGAAAATTTTTAAATTATATACAATTTTTTCCTCCTAGGATTTAGAATTCGAGCTCGTTTAAAC	0		0		0
SPCC24B10.12	cgi121	III	921422	921946	+	GTACGATTATTACCTAAGAAATGTAAAAACGCTAACAAGGATTGCAGTTTGATATTGCTATAGAACAGGCGGGCAAAATG	AGAATTACAAATTGGATCCCTCTACGCTTGAGAATCCTTTGGCCTCTATATTATCTTCGATAGCTCTACGTGGTTATTCT	ATTCAAGCCGCATAGAAAAATAGTCAAATCAATTGTGAAACATTGACAAAAGATCAGATTTGCTAGAACATATGTTTTTA	GTACGATTATTACCTAAGAAATGTAAAAACGCTAACAAGGATTGCAGTTTGATATTGCTATAGAACAGGCGGGCAAAATGCGGATCCCCGGGTTAATTAA	AGAATTACAAATTGGATCCCTCTACGCTTGAGAATCCTTTGGCCTCTATATTATCTTCGATAGCTCTACGTGGTTATTCTCGGATCCCCGGGTTAATTAA	ATTCAAGCCGCATAGAAAAATAGTCAAATCAATTGTGAAACATTGACAAAAGATCAGATTTGCTAGAACATATGTTTTTAGAATTCGAGCTCGTTTAAAC	1	SPCC24B10.11c	0		0
SPCC24B10.13	skb5	III	923069	923491	+	TTAACGCTGTCGTTGATCCGTATGATTTCTTTTGATTAATTTAAATCGTTATATGTGACACTAGCAATTTTTGCTTCATG	GCGATGGTTGGTTGATTGCATACGATGATGCCTCAGGAAGAAGCGGGCTTGTTCCTGAGACGTTTGTTAAATTAGAGGTA	AACATAAAATAAGGAATAACATTTTAAAATCAATTTGACAAAAAGAAAAAGTAAAAAGGGTTCAATTCAACGCTCTTTTA	TTAACGCTGTCGTTGATCCGTATGATTTCTTTTGATTAATTTAAATCGTTATATGTGACACTAGCAATTTTTGCTTCATGCGGATCCCCGGGTTAATTAA	GCGATGGTTGGTTGATTGCATACGATGATGCCTCAGGAAGAAGCGGGCTTGTTCCTGAGACGTTTGTTAAATTAGAGGTACGGATCCCCGGGTTAATTAA	AACATAAAATAAGGAATAACATTTTAAAATCAATTTGACAAAAAGAAAAAGTAAAAAGGGTTCAATTCAACGCTCTTTTAGAATTCGAGCTCGTTTAAAC	0		0		0
SPCC24B10.14c	xlf1	III	924212	924936	-	GCTTTAATATTTTCAATTGAATTGCTGTTATAATCAATTTGAGATACTGAACAAGACATTGCATTTGTTTATACTTGATG	ATCCTTCCACACCAAGAAAACGTTCAGCATTTGCAGATATTATTTCTCCAAAACGACCTCGTACTCGTTATGATTTTGTT	TTGTACAAAACGCTGTAGTTAAACATGTGATCGAGTTAAATAGATATCTTCATAGTTCAATATACCATTAGATTTTTTTA	GCTTTAATATTTTCAATTGAATTGCTGTTATAATCAATTTGAGATACTGAACAAGACATTGCATTTGTTTATACTTGATGCGGATCCCCGGGTTAATTAA	ATCCTTCCACACCAAGAAAACGTTCAGCATTTGCAGATATTATTTCTCCAAAACGACCTCGTACTCGTTATGATTTTGTTCGGATCCCCGGGTTAATTAA	TTGTACAAAACGCTGTAGTTAAACATGTGATCGAGTTAAATAGATATCTTCATAGTTCAATATACCATTAGATTTTTTTAGAATTCGAGCTCGTTTAAAC	0		0		0
SPCC24B10.15	SPCC24B10.15	III	927990	929387	+	CATCAATTTGAGTATTACTCGTTCATGTATCTGTATAGTAGACTGCACGTACAGTTGCTTTTTGTCACTTGCTAGCAATG	AAGCATCTACCTATATAGGTTTTAGGGAGCAAAATATTGAAAAATGGGTCGAACGATCAGGCCGAGAACGTATTTTATCT	TTTTGGTGCTACAAAAAAAGGATATAGTTGGTGAATATTTTCATTAATGTATTAATTTAGCAATATTTATATTTTTTCTA	CATCAATTTGAGTATTACTCGTTCATGTATCTGTATAGTAGACTGCACGTACAGTTGCTTTTTGTCACTTGCTAGCAATGCGGATCCCCGGGTTAATTAA	AAGCATCTACCTATATAGGTTTTAGGGAGCAAAATATTGAAAAATGGGTCGAACGATCAGGCCGAGAACGTATTTTATCTCGGATCCCCGGGTTAATTAA	TTTTGGTGCTACAAAAAAAGGATATAGTTGGTGAATATTTTCATTAATGTATTAATTTAGCAATATTTATATTTTTTCTAGAATTCGAGCTCGTTTAAAC	1	SPCC24B10.16c	0		0
SPCC24B10.16c	SPCC24B10.16c	III	929755	930129	-	TTTTGCCAACATTTTAAAGCCACACTTTGCTTGTCCTCTCTTTCTTTGAATTTTTAAAAAAAAATAATTGTTTTACCATG	CGAATGATCCTGAGGTCCAATCTGTTTTTACACAGGTTATCCGTGCTGTCATTGAAATTATCGAAAGCTCAAAATCCTCA	GACCGCGCTTTTAGTTTTTATTAGTTCAATTACTGGTGCTTAGTTTCGGTTGCGTCGCAAACCCACAGCGAGTTTACCTA	TTTTGCCAACATTTTAAAGCCACACTTTGCTTGTCCTCTCTTTCTTTGAATTTTTAAAAAAAAATAATTGTTTTACCATGCGGATCCCCGGGTTAATTAA	CGAATGATCCTGAGGTCCAATCTGTTTTTACACAGGTTATCCGTGCTGTCATTGAAATTATCGAAAGCTCAAAATCCTCACGGATCCCCGGGTTAATTAA	GACCGCGCTTTTAGTTTTTATTAGTTCAATTACTGGTGCTTAGTTTCGGTTGCGTCGCAAACCCACAGCGAGTTTACCTAGAATTCGAGCTCGTTTAAAC	0		0		0
SPCC24B10.17	emp24	III	930591	931386	+	ACTAGTGCTTTGTACGTTTCCTCTACCATAGACCTCATTCTTGCTGCTTCAAAGAGCAAAGAGCTTTACTTTGCAAAATG	TTCAAACCGTTATTCTAGTTTCCGTATGTGTATTCCAAATTTTCTACTTAAAGCGACTTTTCGAAGTAAAGCGTGTTGTA	AGAATCTTGAAATTACGACCGTCGTCCAGTCGCACGGAAAACTTATTGCGAACAATAAGTAACGTTATGCGGATAAACTA	ACTAGTGCTTTGTACGTTTCCTCTACCATAGACCTCATTCTTGCTGCTTCAAAGAGCAAAGAGCTTTACTTTGCAAAATGCGGATCCCCGGGTTAATTAA	TTCAAACCGTTATTCTAGTTTCCGTATGTGTATTCCAAATTTTCTACTTAAAGCGACTTTTCGAAGTAAAGCGTGTTGTACGGATCCCCGGGTTAATTAA	AGAATCTTGAAATTACGACCGTCGTCCAGTCGCACGGAAAACTTATTGCGAACAATAAGTAACGTTATGCGGATAAACTAGAATTCGAGCTCGTTTAAAC	0		0		0
SPCC24B10.18	SPCC24B10.18	III	932022	932638	+	CTAATGTTACCTTCAAAGTATCTATGAAAATTCATTTACTACACCAAACTATAACCATTACCATTTATCGTAACTCAATG	CGTCTCAACAAGTGGGCAAGTTGACAATTACTAAGGCATTAGGTGAAGCTGGTGCCAAGGAGTTAAAGGAGGGAAAGCAT	CAGTATGATCAAGTGTAGCCATTTACCTCCTTTTGAAAAGGAACAAAACAGTTACACAAAAAGAAATACCAAACGACTCA	CTAATGTTACCTTCAAAGTATCTATGAAAATTCATTTACTACACCAAACTATAACCATTACCATTTATCGTAACTCAATGCGGATCCCCGGGTTAATTAA	CGTCTCAACAAGTGGGCAAGTTGACAATTACTAAGGCATTAGGTGAAGCTGGTGCCAAGGAGTTAAAGGAGGGAAAGCATCGGATCCCCGGGTTAATTAA	CAGTATGATCAAGTGTAGCCATTTACCTCCTTTTGAAAAGGAACAAAACAGTTACACAAAAAGAAATACCAAACGACTCAGAATTCGAGCTCGTTTAAAC	0		0		0
SPCC24B10.19c	SPCC24B10.19c	III	932963	934923	-	ACCCTCGCTATTTGTTTCTTAATAACTGAAGACAACATTGATCTACTTAATATATATGACTCAAAACTCACAGAGTAATG	AGTCAAATTCTGGGCGAGGACAGAACTCCAAAACGAAAACTACTTCTGTAAACTTATCGCGAAACAAACGAACGAGGACT	AGTAGTGTTCCAAATAAAAAGCTCGTAATTCTAAGATTAATAATTATGTTCCACAAAAAAAATGCTTTTAAACATTCTTA	ACCCTCGCTATTTGTTTCTTAATAACTGAAGACAACATTGATCTACTTAATATATATGACTCAAAACTCACAGAGTAATGCGGATCCCCGGGTTAATTAA	AGTCAAATTCTGGGCGAGGACAGAACTCCAAAACGAAAACTACTTCTGTAAACTTATCGCGAAACAAACGAACGAGGACTCGGATCCCCGGGTTAATTAA	AGTAGTGTTCCAAATAAAAAGCTCGTAATTCTAAGATTAATAATTATGTTCCACAAAAAAAATGCTTTTAAACATTCTTAGAATTCGAGCTCGTTTAAAC	0		0		0
SPCC24B10.20	SPCC24B10.20	III	937803	938567	+	GACTGACCTTGATATAAAGAATTATTGTTGAAAAAAATCATCACCTTGAATCTTTTTGAGTCATTTTATGCTAAAACATG	CTATGCTTAAAATTGTGGATAATTTAAAAACAGAGGATAATGGAATGTTTTATAACCTTGATGGCACAAAACTTCCATTT	CATAATTTATAGATAATTGATTCAAGTTGGCACTGCTTTGTGTCTTGTTGCGTAAACCATTGACAGGCGAACTTCCATTA	GACTGACCTTGATATAAAGAATTATTGTTGAAAAAAATCATCACCTTGAATCTTTTTGAGTCATTTTATGCTAAAACATGCGGATCCCCGGGTTAATTAA	CTATGCTTAAAATTGTGGATAATTTAAAAACAGAGGATAATGGAATGTTTTATAACCTTGATGGCACAAAACTTCCATTTCGGATCCCCGGGTTAATTAA	CATAATTTATAGATAATTGATTCAAGTTGGCACTGCTTTGTGTCTTGTTGCGTAAACCATTGACAGGCGAACTTCCATTAGAATTCGAGCTCGTTTAAAC	0		0		0
SPCC24B10.21	tpi1	III	939945	940694	+	TACGTTATATATAATGAGCGGACGGGCCAACTCTCGTCTCTCCCCAACTACATTTCAATAGTAGAACTAGGATCAAAATG	TCCACGATATTGACGGTTTCTTGGTTGGCGGTGCTTCTCTCAAGCCTGAATTCCACAACATTGTTAATGTTCACAGCCTT	CTATTCATTAAAGACAAAAAGCTAAAGGAATAAAAAAGTCATTCGCTTTACGCCAAATAAAACGTCTATGCACGTTTTTA	TACGTTATATATAATGAGCGGACGGGCCAACTCTCGTCTCTCCCCAACTACATTTCAATAGTAGAACTAGGATCAAAATGCGGATCCCCGGGTTAATTAA	TCCACGATATTGACGGTTTCTTGGTTGGCGGTGCTTCTCTCAAGCCTGAATTCCACAACATTGTTAATGTTCACAGCCTTCGGATCCCCGGGTTAATTAA	CTATTCATTAAAGACAAAAAGCTAAAGGAATAAAAAAGTCATTCGCTTTACGCCAAATAAAACGTCTATGCACGTTTTTAGAATTCGAGCTCGTTTAAAC	0		0		0
SPCC24B10.22	pog1	III	941416	944472	+	TACTTCTTTGAGTTGCTGGTCTTGGAATAGTGTCGCTAAAGTAAATTCCAGTTGGGCGTCCATTGCTCAAGTACTTCATG	ATGTTAAAGCTACTACTTCAGCAGAGATTACAGAAGAAGACAAAAAAAACATTGCATATTTAAAAGCACAAGCATTTTAC	CAATGTCATAACTATCCCTAAAATTATCCTAACCGAAAAACACATTTTTTAACTAAAATAAATTATTCTTTTGCTGATCA	TACTTCTTTGAGTTGCTGGTCTTGGAATAGTGTCGCTAAAGTAAATTCCAGTTGGGCGTCCATTGCTCAAGTACTTCATGCGGATCCCCGGGTTAATTAA	ATGTTAAAGCTACTACTTCAGCAGAGATTACAGAAGAAGACAAAAAAAACATTGCATATTTAAAAGCACAAGCATTTTACCGGATCCCCGGGTTAATTAA	CAATGTCATAACTATCCCTAAAATTATCCTAACCGAAAAACACATTTTTTAACTAAAATAAATTATTCTTTTGCTGATCAGAATTCGAGCTCGTTTAAAC	0		0		0
SPCPB16A4.02c	SPCPB16A4.02c	III	944872	946260	-	CCTTTCAGTTTAAGGAATTTTCTTGATGTATTCAAAAGAAAGAAGGCGTTTATTAGTTTGACTATTCGCTTGATGAAATG	ATAACGAAGATTCACTTATACTCTGGGTTGCTGCACTTAAGACTTCTATTGACAAGGCCAATGGTACTTTTACTGCTTGT	GAAATCACAAGAAGGTAGCTAGAAAAGTAGCTGAGGAATCGTATTATGCACCAAATATTTTGATGGAAAAGCCATTTTTA	CCTTTCAGTTTAAGGAATTTTCTTGATGTATTCAAAAGAAAGAAGGCGTTTATTAGTTTGACTATTCGCTTGATGAAATGCGGATCCCCGGGTTAATTAA	ATAACGAAGATTCACTTATACTCTGGGTTGCTGCACTTAAGACTTCTATTGACAAGGCCAATGGTACTTTTACTGCTTGTCGGATCCCCGGGTTAATTAA	GAAATCACAAGAAGGTAGCTAGAAAAGTAGCTGAGGAATCGTATTATGCACCAAATATTTTGATGGAAAAGCCATTTTTAGAATTCGAGCTCGTTTAAAC	0		0		0
SPCPB16A4.03c	ade10	III	947832	949589	-	TTTGGGGTGCAGCAATTTTCAGCTGAACTAACATCTAAAACTTTTAGTTTGGTCGCAAACGGGATTCTTGGATAAAAATG	TCATGGATCAAGCTGTTCGCGACACTGCTAATGAGTTCAACATGGTCTTTTCCGAGATCCCCTTGCGTTTGTTCCACCAT	GAAACCTATCAAATATACAGAACAAAAAAAATTATATCCATAGTAATAGTGGTCAAAAATTAGGTATACAAACAAGATTA	TTTGGGGTGCAGCAATTTTCAGCTGAACTAACATCTAAAACTTTTAGTTTGGTCGCAAACGGGATTCTTGGATAAAAATGCGGATCCCCGGGTTAATTAA	TCATGGATCAAGCTGTTCGCGACACTGCTAATGAGTTCAACATGGTCTTTTCCGAGATCCCCTTGCGTTTGTTCCACCATCGGATCCCCGGGTTAATTAA	GAAACCTATCAAATATACAGAACAAAAAAAATTATATCCATAGTAATAGTGGTCAAAAATTAGGTATACAAACAAGATTAGAATTCGAGCTCGTTTAAAC	0		0		0
SPCPB16A4.04c	trm8	III	951193	952204	-	AAATTTTTACTACAGCACAGCTAGTTTACTAAACCTTTACCTTTTGGGGTTTTCGTGTGCTCAACTAAAGAGAGAAAATG	AAACAGAGGAAGGGAAAAAGGTTGCACGTAATGGCGGAAAGAAATTTGTTGCATGTTATGAGCGCATTCCAAATCCAAAA	TGCGAAAGTGTAATGATGTTAGCGATAAATGTTAATTTAGTTATTTTAAACCTATATTATTCAGCCCAATTATTAAGTTA	AAATTTTTACTACAGCACAGCTAGTTTACTAAACCTTTACCTTTTGGGGTTTTCGTGTGCTCAACTAAAGAGAGAAAATGCGGATCCCCGGGTTAATTAA	AAACAGAGGAAGGGAAAAAGGTTGCACGTAATGGCGGAAAGAAATTTGTTGCATGTTATGAGCGCATTCCAAATCCAAAACGGATCCCCGGGTTAATTAA	TGCGAAAGTGTAATGATGTTAGCGATAAATGTTAATTTAGTTATTTTAAACCTATATTATTCAGCCCAATTATTAAGTTAGAATTCGAGCTCGTTTAAAC	0		0		0
SPCPB16A4.05c	SPCPB16A4.05c	III	952676	953536	-	TCCACATCTGCCAAACTAGGATTTTCAAAATTTTTAAAACTTGCGTAGATTTATTTCACATTCTTCTAATTCAAAACATG	CACAAGTCAAAAATCAAGTTGGGATGGATGAGATCACCGAACTTATTCTAGGCGCCGCTAAGAGTGCTGGTGCTCTCAAG	ACCAGTAAGCATTTCGTTGTTACATGCACACTAAACTAACCTCAAACAATACAGGTACAATAACGCAAATCTAGTCATTA	TCCACATCTGCCAAACTAGGATTTTCAAAATTTTTAAAACTTGCGTAGATTTATTTCACATTCTTCTAATTCAAAACATGCGGATCCCCGGGTTAATTAA	CACAAGTCAAAAATCAAGTTGGGATGGATGAGATCACCGAACTTATTCTAGGCGCCGCTAAGAGTGCTGGTGCTCTCAAGCGGATCCCCGGGTTAATTAA	ACCAGTAAGCATTTCGTTGTTACATGCACACTAAACTAACCTCAAACAATACAGGTACAATAACGCAAATCTAGTCATTAGAATTCGAGCTCGTTTAAAC	0		0		0
SPCPB16A4.06c	SPCPB16A4.06c	III	956424	956804	-	ACGCTTAGTGGATCGATCAAAACATCTTTTTTTAGTTTATTTTTTTATTTTTCACAACTTCCGTTCTTGTCTTCACGATG	ATGAGTTTGAAACGTTAAGAGAGCAAACTGTACCTAACCCAATTGCTGAAGCTTGGAGAAAATACTTCCGCAAAGTTCAT	AAAAAAATAGCATGACGATAAATTAGCACATAAAGACAAGGGAAAAAGAAGAAACAGAAACAATAAAGCGAACGGGTTTA	ACGCTTAGTGGATCGATCAAAACATCTTTTTTTAGTTTATTTTTTTATTTTTCACAACTTCCGTTCTTGTCTTCACGATGCGGATCCCCGGGTTAATTAA	ATGAGTTTGAAACGTTAAGAGAGCAAACTGTACCTAACCCAATTGCTGAAGCTTGGAGAAAATACTTCCGCAAAGTTCATCGGATCCCCGGGTTAATTAA	AAAAAAATAGCATGACGATAAATTAGCACATAAAGACAAGGGAAAAAGAAGAAACAGAAACAATAAAGCGAACGGGTTTAGAATTCGAGCTCGTTTAAAC	0		0		0
SPCPB16A4.07	SPCPB16A4.07	III	955389	955598	+	ATTAATTTGGAATAAATCTTTTTTTGACCACATTTTTTTCCAGTTGTCATACTCGTTTCTCTAAATAAACTATCAATATG	CTCAGAGTGATGCTGACAAGCAACTTGCTGAGGATAAGATGGAAACAAAATACGAGAAAAGCAAGCCTGCCCCCTCCGAC	AAAAAGGCATCACGAATTAAGCGTAGAATTTTAGTAATTGTTGATTATACTTAGTTTGTTAATTGAATGCACTTCTTCTA	ATTAATTTGGAATAAATCTTTTTTTGACCACATTTTTTTCCAGTTGTCATACTCGTTTCTCTAAATAAACTATCAATATGCGGATCCCCGGGTTAATTAA	CTCAGAGTGATGCTGACAAGCAACTTGCTGAGGATAAGATGGAAACAAAATACGAGAAAAGCAAGCCTGCCCCCTCCGACCGGATCCCCGGGTTAATTAA	AAAAAGGCATCACGAATTAAGCGTAGAATTTTAGTAATTGTTGATTATACTTAGTTTGTTAATTGAATGCACTTCTTCTAGAATTCGAGCTCGTTTAAAC	0		0		0
SPCC1742.01	gsf2	III	959281	963972	-	TTTTATTCGTTTGGTTAAATTATCTTAATAATTTTGTTTTTTTCTAATTCACTTACCCGTTTTTGAATATATCAACAATG	ACCCATCCTCCGCTGGAGCTAATAAGCCAATTGCCTATTTGACGTTTGTCTCTTTGTTTGTATATATTGTTACTCTAATT	AATGATAATTTGTTATTATAAGATAACTAGTTTAATTCCATTTATTCTAAAAACATTAACACCTCATGATCGTTTGTTTA	TTTTATTCGTTTGGTTAAATTATCTTAATAATTTTGTTTTTTTCTAATTCACTTACCCGTTTTTGAATATATCAACAATGCGGATCCCCGGGTTAATTAA	ACCCATCCTCCGCTGGAGCTAATAAGCCAATTGCCTATTTGACGTTTGTCTCTTTGTTTGTATATATTGTTACTCTAATTCGGATCCCCGGGTTAATTAA	AATGATAATTTGTTATTATAAGATAACTAGTTTAATTCCATTTATTCTAAAAACATTAACACCTCATGATCGTTTGTTTAGAATTCGAGCTCGTTTAAAC	0		0		0
SPCC1795.10c	SPCC1795.10c	III	977441	978124	+	TCTATATTGAAGAAGTCCAAAGAAAATCACATTTGTTAAGATTATTAGATACGACATAATTAAAAGCGTTTTTCAAAATG	CTTATAAAAAGTTAGGTATCTTCGTCGAACGTAGTCTTACCTCTTTGGGGTTGAGTGATCGTTCAAGTGAACGTTACGTC	CACATAAGAAGTACAGACATTACAGTAAAGTTAAACGAATCCTTAATTTAAAAAGACAAGCATCCCTCAAACTCAACTCA	TCTATATTGAAGAAGTCCAAAGAAAATCACATTTGTTAAGATTATTAGATACGACATAATTAAAAGCGTTTTTCAAAATGCGGATCCCCGGGTTAATTAA	CTTATAAAAAGTTAGGTATCTTCGTCGAACGTAGTCTTACCTCTTTGGGGTTGAGTGATCGTTCAAGTGAACGTTACGTCCGGATCCCCGGGTTAATTAA	CACATAAGAAGTACAGACATTACAGTAAAGTTAAACGAATCCTTAATTTAAAAAGACAAGCATCCCTCAAACTCAACTCAGAATTCGAGCTCGTTTAAAC	0		0		0
SPCC1795.11	sum3	III	974761	976671	-	GTGTATTTGGTAGCATTTAATGGCCAACTTAACCTAACCTCAACCAAACACTTCAACTCAGAAATACAAAAAATATTATG	ACTCTGGATACGGTGGCTTTGAAAGCCGTACTCCTCATCATGGTAACACTTACAACAGTGGTAGTGCTCAATCCTGGTGG	CTGACTAAAGGAAATCATCAGAAGCCTGTGCATAACACAGATGCACGTAACCCAATAAAAATATTTTTTTAGGAAATTTA	GTGTATTTGGTAGCATTTAATGGCCAACTTAACCTAACCTCAACCAAACACTTCAACTCAGAAATACAAAAAATATTATGCGGATCCCCGGGTTAATTAA	ACTCTGGATACGGTGGCTTTGAAAGCCGTACTCCTCATCATGGTAACACTTACAACAGTGGTAGTGCTCAATCCTGGTGGCGGATCCCCGGGTTAATTAA	CTGACTAAAGGAAATCATCAGAAGCCTGTGCATAACACAGATGCACGTAACCCAATAAAAATATTTTTTTAGGAAATTTAGAATTCGAGCTCGTTTAAAC	0		0		0
SPCC1795.12c	SPCC1795.12c	III	972824	973162	+	GATATCCAAGATCCGATTTGCATAGAATTTATCTTTTGCACATTCTTAATCTAATTAAATTTGAATCATTTGACTTTATG	CTCGTCGACTTTTCATCTTTACTCTCTCAATGTTTCTAATCGCTTTCATCTTATTAATTGCTTTTGTTTCCTTCCGGGAT	CCATAGGGAACAACCGAAGATCCAAAGTACCAACAAAACGAATGAAGCTCTTGCTCTAAACATTGTTAAGAGTTAATTTA	GATATCCAAGATCCGATTTGCATAGAATTTATCTTTTGCACATTCTTAATCTAATTAAATTTGAATCATTTGACTTTATGCGGATCCCCGGGTTAATTAA	CTCGTCGACTTTTCATCTTTACTCTCTCAATGTTTCTAATCGCTTTCATCTTATTAATTGCTTTTGTTTCCTTCCGGGATCGGATCCCCGGGTTAATTAA	CCATAGGGAACAACCGAAGATCCAAAGTACCAACAAAACGAATGAAGCTCTTGCTCTAAACATTGTTAAGAGTTAATTTAGAATTCGAGCTCGTTTAAAC	0		0		0
SPCC1795.06	map2	III	986079	986684	-	TTATTTGCTAGTTCATCGCTTAAACTATCTTTCTTTTTCTAACTTATCAACGAAATTTTATTTTTTTCACATACATTATG	GCTTTCTTCAGTTTTATATCATGACTGTCCCAGAGAATTCCACTATTACAGATGTCAATATTACTGCCAAATTTGAGAGC	AATTGCTTCACATGGCTTTGTAAAGATGTGTGGGCTAACATACTAGAAAATAAAAAAAATATGAAGATAAAATGAGTTTA	TTATTTGCTAGTTCATCGCTTAAACTATCTTTCTTTTTCTAACTTATCAACGAAATTTTATTTTTTTCACATACATTATGCGGATCCCCGGGTTAATTAA	GCTTTCTTCAGTTTTATATCATGACTGTCCCAGAGAATTCCACTATTACAGATGTCAATATTACTGCCAAATTTGAGAGCCGGATCCCCGGGTTAATTAA	AATTGCTTCACATGGCTTTGTAAAGATGTGTGGGCTAACATACTAGAAAATAAAAAAAATATGAAGATAAAATGAGTTTAGAATTCGAGCTCGTTTAAAC	0		0		0
SPCC1795.07	SPCC1795.07	III	984466	984991	-	GAATTACAAAACCAAATTGTCCACTTCATTATTGAGCTGGTTTCTGTCTCATCTGTTGATATCTGAGATTTTGCATCATG	CCGCTTCTACAAGGCCCATCACATGGAGTTTTTGTCTACCGAGAATGGTGTCTGTCTTTCAAAAATTAAAACATATTCAT	TTAACAGAATCAAGCAAATCGAGGTAATACGAAGTGTACATGATAAGTGAAGTTTGATTTCATAAACGTTATTTTAGCTA	GAATTACAAAACCAAATTGTCCACTTCATTATTGAGCTGGTTTCTGTCTCATCTGTTGATATCTGAGATTTTGCATCATGCGGATCCCCGGGTTAATTAA	CCGCTTCTACAAGGCCCATCACATGGAGTTTTTGTCTACCGAGAATGGTGTCTGTCTTTCAAAAATTAAAACATATTCATCGGATCCCCGGGTTAATTAA	TTAACAGAATCAAGCAAATCGAGGTAATACGAAGTGTACATGATAAGTGAAGTTTGATTTCATAAACGTTATTTTAGCTAGAATTCGAGCTCGTTTAAAC	1	SPCC1795.08c	0		0
SPCC1795.08c	vid21	III	981120	984243	+	TATAAAAGCAAAACTGTGTCTTTTCTAGAATACGATTTGTATGCTTTTTCCAGCGTAATTCCGCTTAAATTGGGATTATG	GTTCTTTAAAACTAACACCTGAACAAATTCATCAGTTGCAGCAAAGGAAGCAAACTGTACCTACTACTGAAAGGACACAG	GCCTCGTAATTTCCTTCTAATATACAACAGCACTCAAAAAAAATACAATAAATCGAAAAATTGCATTGAGGCGATACTTA	TATAAAAGCAAAACTGTGTCTTTTCTAGAATACGATTTGTATGCTTTTTCCAGCGTAATTCCGCTTAAATTGGGATTATGCGGATCCCCGGGTTAATTAA	GTTCTTTAAAACTAACACCTGAACAAATTCATCAGTTGCAGCAAAGGAAGCAAACTGTACCTACTACTGAAAGGACACAGCGGATCCCCGGGTTAATTAA	GCCTCGTAATTTCCTTCTAATATACAACAGCACTCAAAAAAAATACAATAAATCGAAAAATTGCATTGAGGCGATACTTAGAATTCGAGCTCGTTTAAAC	1	SPCC1795.07	0		0
SPCC1795.09	yps1	III	978613	980178	-	TAATCACCTTGGTCATTTTAATTTACCTCTATGTAAACATTCTTGCATCTATATTTTCTTCTAATTATTTAAGGATTATG	ATGCTGGAAATTCGTTTTCTCCGTTAAGTGCTATGGTCATTATGATGATGTCTGCTGTATTTTTAGGACTCGGTATTATA	AGAAAGCTAAATATATCCAAGTAAACCCTAGCCACTTGTAAAATTGATAAAATACACATTTAATTAATCAGTATCGACTA	TAATCACCTTGGTCATTTTAATTTACCTCTATGTAAACATTCTTGCATCTATATTTTCTTCTAATTATTTAAGGATTATGCGGATCCCCGGGTTAATTAA	ATGCTGGAAATTCGTTTTCTCCGTTAAGTGCTATGGTCATTATGATGATGTCTGCTGTATTTTTAGGACTCGGTATTATACGGATCCCCGGGTTAATTAA	AGAAAGCTAAATATATCCAAGTAAACCCTAGCCACTTGTAAAATTGATAAAATACACATTTAATTAATCAGTATCGACTAGAATTCGAGCTCGTTTAAAC	0		0		0
SPCC1795.02c	vcx1	III	995522	996816	+	TATTCGGTTTGCAAAATATCGTATAAACGGGTCCTATAAGTAGCCGCCGAACTTGACATTAGTTGAATTGGACTAACATG	GTGCTACTCATTGGCTTGAAGGTGTTCAATTACTTGCTTTGTATGCGATTGTTGTTCTCGCCTTTTTCTACTACCCTCAA	AACACAAAGAAATCAAGAGAGTATATCAAGCACATAAGAGTAGACATAATAAGGAACTAGCGAGGGAACGACAAAATTTA	TATTCGGTTTGCAAAATATCGTATAAACGGGTCCTATAAGTAGCCGCCGAACTTGACATTAGTTGAATTGGACTAACATGCGGATCCCCGGGTTAATTAA	GTGCTACTCATTGGCTTGAAGGTGTTCAATTACTTGCTTTGTATGCGATTGTTGTTCTCGCCTTTTTCTACTACCCTCAACGGATCCCCGGGTTAATTAA	AACACAAAGAAATCAAGAGAGTATATCAAGCACATAAGAGTAGACATAATAAGGAACTAGCGAGGGAACGACAAAATTTAGAATTCGAGCTCGTTTAAAC	0		0		0
SPCC1795.03	gms1	III	993568	994804	-	TTATATTAATATTTCATTAAGTCCGAGCACTTCACATCTTTACAAGTGTCTAGTCTAATACCAGTAATATTGAGAAAATG	GCAAGCCATCACCATCAAGAGGCACTTACATTCCAATGACAACCCAAGATGCTGCTGCTAAGGACGTTGATCATAAGCAT	ATGAGATCTCATTGAAGACGAAATGTAAAAGAAAATTAAAAAGAATACATTCTTTGAGAATTACAGAACATCTTAAATTA	TTATATTAATATTTCATTAAGTCCGAGCACTTCACATCTTTACAAGTGTCTAGTCTAATACCAGTAATATTGAGAAAATGCGGATCCCCGGGTTAATTAA	GCAAGCCATCACCATCAAGAGGCACTTACATTCCAATGACAACCCAAGATGCTGCTGCTAAGGACGTTGATCATAAGCATCGGATCCCCGGGTTAATTAA	ATGAGATCTCATTGAAGACGAAATGTAAAAGAAAATTAAAAAGAATACATTCTTTGAGAATTACAGAACATCTTAAATTAGAATTCGAGCTCGTTTAAAC	0		0		0
SPCC1795.04c	pre10	III	990713	991628	+	TAACGAGTGTGACTGTTCTACGCTCCTTGCTGACTAGTCATCAGTCTACGCATGCCAACTACCACCAACATAAGCAAATG	CTGATGAGCTTTTGCAAGAGGCTGAAGCATATGCTCGTCGGATTGCTGATGGCGAAGAAGAGGATATTGCTATGCAAGAG	AGTAGGGTAATAAAAAGGCATGAAGAGAGAATAAAAATGGGAAATCATAACATAGTATAATAGGAATCATATGACATTTA	TAACGAGTGTGACTGTTCTACGCTCCTTGCTGACTAGTCATCAGTCTACGCATGCCAACTACCACCAACATAAGCAAATGCGGATCCCCGGGTTAATTAA	CTGATGAGCTTTTGCAAGAGGCTGAAGCATATGCTCGTCGGATTGCTGATGGCGAAGAAGAGGATATTGCTATGCAAGAGCGGATCCCCGGGTTAATTAA	AGTAGGGTAATAAAAAGGCATGAAGAGAGAATAAAAATGGGAAATCATAACATAGTATAATAGGAATCATATGACATTTAGAATTCGAGCTCGTTTAAAC	0		0		1	SPNCRNA.128
SPCC1795.05c	SPCC1795.05c	III	988847	989422	+	AAAAAAAGGAACTTGTGTGCTCATTTCATTCCTTATTTTATAACCAGCATTCCCAATTTACTAATGTGTTGTAGACAATG	ATCGTCTGATAACCATCGATGCCGAGCAAGATCCCGATGCGGTTTTTGAAGATACCGTAAAGGCACTTCAACCTTACCTG	GATGCAAAGATATAATGAAAGTTGGGAAAATAAGAATATAGCACTCAAATGATTGCCTTACAAAAGCATTGCTTTCTCTA	AAAAAAAGGAACTTGTGTGCTCATTTCATTCCTTATTTTATAACCAGCATTCCCAATTTACTAATGTGTTGTAGACAATGCGGATCCCCGGGTTAATTAA	ATCGTCTGATAACCATCGATGCCGAGCAAGATCCCGATGCGGTTTTTGAAGATACCGTAAAGGCACTTCAACCTTACCTGCGGATCCCCGGGTTAATTAA	GATGCAAAGATATAATGAAAGTTGGGAAAATAAGAATATAGCACTCAAATGATTGCCTTACAAAAGCATTGCTTTCTCTAGAATTCGAGCTCGTTTAAAC	1	SPCC1795.06	0		0
SPCC1795.01c	mad3	III	997688	998620	+	TATTTATTTTCATTTAGTGGAAGGTATAGGGTTCTCTAGAAAAGGTTTACTAATTTTTTGGAAGACATTGACTACAAATG	AGTTGCCTTTGAAATCTCCAAGAAAATTGGACCCTCTTGGGAAATTTCAAGTTCATTGTGATGAGGAAGTATCGAAAGAA	TTTCTTATTCCGGGAGTCATGATGTACAATAGTTGTTAATCTAATAACGCCAATACTTTAAATCTTTTCTTTATCGGTTA	TATTTATTTTCATTTAGTGGAAGGTATAGGGTTCTCTAGAAAAGGTTTACTAATTTTTTGGAAGACATTGACTACAAATGCGGATCCCCGGGTTAATTAA	AGTTGCCTTTGAAATCTCCAAGAAAATTGGACCCTCTTGGGAAATTTCAAGTTCATTGTGATGAGGAAGTATCGAAAGAACGGATCCCCGGGTTAATTAA	TTTCTTATTCCGGGAGTCATGATGTACAATAGTTGTTAATCTAATAACGCCAATACTTTAAATCTTTTCTTTATCGGTTAGAATTCGAGCTCGTTTAAAC	0		0		0
SPCC895.03c	SPCC895.03c	III	998942	1000168	-	AAAACAAGCTGAAGTATTACAATTTTATAGCAAAATTGGCCTCAGTAAGCCAGAAACTTAGGTTTTCTTCCTTGACAATG	TCTCCGAGGAAAATGAAGGGCTAGCTATCATGAATCGTTTGGGCAAAGCTGCTTCTGTGGTTTTTGAGGGGCCTTCTCAT	TAATAAACAGATAGCTCGATAAGTAATTACACCTCTATACAAGTAAAGCTAAGACCCCTTAGCTATAAATATTTTAACTA	AAAACAAGCTGAAGTATTACAATTTTATAGCAAAATTGGCCTCAGTAAGCCAGAAACTTAGGTTTTCTTCCTTGACAATGCGGATCCCCGGGTTAATTAA	TCTCCGAGGAAAATGAAGGGCTAGCTATCATGAATCGTTTGGGCAAAGCTGCTTCTGTGGTTTTTGAGGGGCCTTCTCATCGGATCCCCGGGTTAATTAA	TAATAAACAGATAGCTCGATAAGTAATTACACCTCTATACAAGTAAAGCTAAGACCCCTTAGCTATAAATATTTTAACTAGAATTCGAGCTCGTTTAAAC	0		0		0
SPCC895.04c	ufe1	III	1001020	1002264	-	AAACATCTGTTCTGTTAATTTGAAATTCATTTAACCCGGGATTTATATTTCTCCTTTCTTAGCATCTCAAATTCTGAATG	GAAGTAGTCGGACCGCTCGTCTGCTTTTTTGCATCTTTACCGTTATGGGACTTTTATTGCTATCCTTGGATCGTATTGTT	CACATGATCAAAGAAGAACGAGTTTCATTCCTTTGTCATTATTGTTACAATATAAAGTTTCAGAAGAATGAAGAGAATTA	AAACATCTGTTCTGTTAATTTGAAATTCATTTAACCCGGGATTTATATTTCTCCTTTCTTAGCATCTCAAATTCTGAATGCGGATCCCCGGGTTAATTAA	GAAGTAGTCGGACCGCTCGTCTGCTTTTTTGCATCTTTACCGTTATGGGACTTTTATTGCTATCCTTGGATCGTATTGTTCGGATCCCCGGGTTAATTAA	CACATGATCAAAGAAGAACGAGTTTCATTCCTTTGTCATTATTGTTACAATATAAAGTTTCAGAAGAATGAAGAGAATTAGAATTCGAGCTCGTTTAAAC	0		0		0
SPCC895.05	for3	III	1003130	1007515	+	CTTACCATTTATTCCTTAATCAGCTTCGTTAGTATCTTTTTTACAACCAAATTACCAGTTTGGTATGTTAATTCATAATG	AGAGTGCTAAGTCACTACTTGCAGAACTAACTAACGGGTCTAATGCTTCAAATCTAGTTGAAAATGACCGCCAAAAACAA	TTCAGACAAATCGTCAATGTATGTAATGTACAGATATACTGTTCTAAAAATCCATCCTAGAAAGAACAATGGAGCAACTA	CTTACCATTTATTCCTTAATCAGCTTCGTTAGTATCTTTTTTACAACCAAATTACCAGTTTGGTATGTTAATTCATAATGCGGATCCCCGGGTTAATTAA	AGAGTGCTAAGTCACTACTTGCAGAACTAACTAACGGGTCTAATGCTTCAAATCTAGTTGAAAATGACCGCCAAAAACAACGGATCCCCGGGTTAATTAA	TTCAGACAAATCGTCAATGTATGTAATGTACAGATATACTGTTCTAAAAATCCATCCTAGAAAGAACAATGGAGCAACTAGAATTCGAGCTCGTTTAAAC	0		0		0
SPCC895.06	elp2	III	1008473	1010876	+	CCAAGTAACATACATATTAGAAGGAAAGGAATGCAATACATAGAGCTAACTAGTGCCAGCAAGAAGAGGCATTTGCGATG	CTTTTGAAACTATGGGGTTGTATTCTCTTTTAATTGCTGGCGAAGATACCAGTGTACGACTTTTGAACGTTACGTTGGGA	CATTTTTAACCACCCCTCAGGTATGTTTAAAACAGGCCAACCCAATCTAACATTACCAATTGTACTTATTTTCAAGTTTA	CCAAGTAACATACATATTAGAAGGAAAGGAATGCAATACATAGAGCTAACTAGTGCCAGCAAGAAGAGGCATTTGCGATGCGGATCCCCGGGTTAATTAA	CTTTTGAAACTATGGGGTTGTATTCTCTTTTAATTGCTGGCGAAGATACCAGTGTACGACTTTTGAACGTTACGTTGGGACGGATCCCCGGGTTAATTAA	CATTTTTAACCACCCCTCAGGTATGTTTAAAACAGGCCAACCCAATCTAACATTACCAATTGTACTTATTTTCAAGTTTAGAATTCGAGCTCGTTTAAAC	0		0		0
SPCC895.07	alp14	III	1011762	1014191	+	AGAATTGGAGTTTTGGGAGAGCATTTGCTGTTTATTTATCTTATACGCTCCTTTAATTTTTGGCACCCCGGAGGAACATG	CCATTGATTTAGCTGCCAAACTAAAACAAAAAATTACTGAGATGAAACAAACAGACCAAAGACATCAGGGATTGATTCAC	ATTATCATTATTCTAAAACATTAAAAAATAGAAAGGGAAGTAAGGGACATTGGAATGTAAACGAAAGAATTTAAAAACTA	AGAATTGGAGTTTTGGGAGAGCATTTGCTGTTTATTTATCTTATACGCTCCTTTAATTTTTGGCACCCCGGAGGAACATGCGGATCCCCGGGTTAATTAA	CCATTGATTTAGCTGCCAAACTAAAACAAAAAATTACTGAGATGAAACAAACAGACCAAAGACATCAGGGATTGATTCACCGGATCCCCGGGTTAATTAA	ATTATCATTATTCTAAAACATTAAAAAATAGAAAGGGAAGTAAGGGACATTGGAATGTAAACGAAAGAATTTAAAAACTAGAATTCGAGCTCGTTTAAAC	0		0		0
SPCC895.08c	SPCC895.08c	III	1014648	1016120	-	TAAAGGATTGTAAGGTTAAGCTTGACGTTGAAATGTCTCTTTTTTGGTGCCCTTGATTGTCTCTGCCCTTAATTTACATG	ATGGTGATGCCGATACTCCTTCCACCGCTTCTTTGGACTACTTTAGCAACATCAGTCCTCCGGACTTTTTGAACAAAGCT	AAAATAAAGATATGCGTAAAGTACAGACAGTCGAAAAAAGAGTAACAATCACATGAGTCTTTGCCCAATGAAAAGTTCTA	TAAAGGATTGTAAGGTTAAGCTTGACGTTGAAATGTCTCTTTTTTGGTGCCCTTGATTGTCTCTGCCCTTAATTTACATGCGGATCCCCGGGTTAATTAA	ATGGTGATGCCGATACTCCTTCCACCGCTTCTTTGGACTACTTTAGCAACATCAGTCCTCCGGACTTTTTGAACAAAGCTCGGATCCCCGGGTTAATTAA	AAAATAAAGATATGCGTAAAGTACAGACAGTCGAAAAAAGAGTAACAATCACATGAGTCTTTGCCCAATGAAAAGTTCTAGAATTCGAGCTCGTTTAAAC	0		0		0
SPCC895.09c	ucp12	III	1017094	1021291	-	AAATTAGTTTTCTCAATTATTCATCAACTCAGCACACTGGCTTAAAAATTCTTTGCGTTCAACCATATTACCATCGAATG	GATTGGAATCTTCGTCGGGGTTAAACTACGAAAGTGAAATACATCAATGTATTCGTACTCTGATTGCAGGCAACGGTGTT	AGGTATAACCTGCCTCATTTGAACAATAAAAGTGATTTGTACCATTTATGCTCTTTCAAGGAAATAGAGAAGGGGAGCTA	AAATTAGTTTTCTCAATTATTCATCAACTCAGCACACTGGCTTAAAAATTCTTTGCGTTCAACCATATTACCATCGAATGCGGATCCCCGGGTTAATTAA	GATTGGAATCTTCGTCGGGGTTAAACTACGAAAGTGAAATACATCAATGTATTCGTACTCTGATTGCAGGCAACGGTGTTCGGATCCCCGGGTTAATTAA	AGGTATAACCTGCCTCATTTGAACAATAAAAGTGATTTGTACCATTTATGCTCTTTCAAGGAAATAGAGAAGGGGAGCTAGAATTCGAGCTCGTTTAAAC	0		0		1	SPNCRNA.1167
SPCC825.01	SPCC825.01	III	1022681	1025149	+	ACATTTTTTGCTGGTTGCGCACTTTTTCTGCATCATTTATTGAAGACTCATCTAATCTTAACAAGAATAATTTGATAATG	ATTATAAAATGATGCTGAAACAACAAATTGCTAAGGAAAGAGAAGAAGAGCGTCGAATTGAATTGGAGAAGCAAAAAAAA	TAGAGATGACGGGGATGCCGTAAATGTACAATGAAGCAATTTTAAATTTATCTATACCAACCCAAACACGACACTTCCTA	ACATTTTTTGCTGGTTGCGCACTTTTTCTGCATCATTTATTGAAGACTCATCTAATCTTAACAAGAATAATTTGATAATGCGGATCCCCGGGTTAATTAA	ATTATAAAATGATGCTGAAACAACAAATTGCTAAGGAAAGAGAAGAAGAGCGTCGAATTGAATTGGAGAAGCAAAAAAAACGGATCCCCGGGTTAATTAA	TAGAGATGACGGGGATGCCGTAAATGTACAATGAAGCAATTTTAAATTTATCTATACCAACCCAAACACGACACTTCCTAGAATTCGAGCTCGTTTAAAC	0		0		0
SPCC825.02	SPCC825.02	III	1025552	1027438	+	CTATCCCTGAATTCCTATATGTGGTCGTGAACCGGTGTGATCTGAAGCTACAACCAACACTAAAAAATTCTGAGAAGATG	CTTTACTCAACACCCAAAACAGCGCAAACGAAAATGCTGTTAATGGAATGGAAGACAAGGAATCATCTGTCGATGAGTTA	AAATAGGCGTAATTTACTGTAGAGACGACCATGAGTTGAATGTAGTAATTTATTTAAATGGCATAAGCGATATTATATTA	CTATCCCTGAATTCCTATATGTGGTCGTGAACCGGTGTGATCTGAAGCTACAACCAACACTAAAAAATTCTGAGAAGATGCGGATCCCCGGGTTAATTAA	CTTTACTCAACACCCAAAACAGCGCAAACGAAAATGCTGTTAATGGAATGGAAGACAAGGAATCATCTGTCGATGAGTTACGGATCCCCGGGTTAATTAA	AAATAGGCGTAATTTACTGTAGAGACGACCATGAGTTGAATGTAGTAATTTATTTAAATGGCATAAGCGATATTATATTAGAATTCGAGCTCGTTTAAAC	0		0		0
SPCC1259.01c	rps1802	III	1032939	1033456	-	AAGAGCAGTCACAAAGTCAACACAAACCGTAGGAGCAGCTAAAACTTTGTCCACAGCGCATTAGCCAGTATCTCAACATG	CTCTTGACCTCCGTGTTCGTGGTCAGCACACTAAGACTACTGGACGTCGCGGTAAGACCGTCGGTGTCTCCAAGAAGAAG	ACACAAATGAAAAATCAGTATGTACGACAATCGTCAAAACCAGTATTTAGCTACACAAAAGACAATGAATTTTATGATTA	AAGAGCAGTCACAAAGTCAACACAAACCGTAGGAGCAGCTAAAACTTTGTCCACAGCGCATTAGCCAGTATCTCAACATGCGGATCCCCGGGTTAATTAA	CTCTTGACCTCCGTGTTCGTGGTCAGCACACTAAGACTACTGGACGTCGCGGTAAGACCGTCGGTGTCTCCAAGAAGAAGCGGATCCCCGGGTTAATTAA	ACACAAATGAAAAATCAGTATGTACGACAATCGTCAAAACCAGTATTTAGCTACACAAAAGACAATGAATTTTATGATTAGAATTCGAGCTCGTTTAAAC	0		0		0
SPCC1259.02c	SPCC1259.02c	III	1034412	1036880	-	TATTATTATTGGTGTGTTATCTTGTCAATTCTCCCCCTCTATTCTTGTAAAATATTTACTTTGCGCCTTCTTTCAACATG	AGAAGTTGACCAATGATTATCTTCCAGACTGGACCGATACCCTTTGTATTGGTGTAGTTTCAGGAAATTTCAAGCTCGAG	ATTATGAGAGAAATTGGTATTTTTTGATGTAGTGAATAGGTGAGCAAGGTAAAAGAATGGAATCTTCAGAAATCGCTTTA	TATTATTATTGGTGTGTTATCTTGTCAATTCTCCCCCTCTATTCTTGTAAAATATTTACTTTGCGCCTTCTTTCAACATGCGGATCCCCGGGTTAATTAA	AGAAGTTGACCAATGATTATCTTCCAGACTGGACCGATACCCTTTGTATTGGTGTAGTTTCAGGAAATTTCAAGCTCGAGCGGATCCCCGGGTTAATTAA	ATTATGAGAGAAATTGGTATTTTTTGATGTAGTGAATAGGTGAGCAAGGTAAAAGAATGGAATCTTCAGAAATCGCTTTAGAATTCGAGCTCGTTTAAAC	0		0		0
SPCC825.03c	psy1	III	1028292	1029146	-	CTTTAACCAACAACAACAGAAGGTATCTATACCTTGTTTGTTCAACAAAACGGGTTTAAACAGATAAATATAACAAAATG	TTGGTATTTGTGTTGTTATCATTTGTGTAATCGTTGCTGTTTTATGTGGTGTTTTGATTCCTGTTCTTGGCAATAGACAT	ATTAAAACCAAGTAATGAAAAACATGATTTTTTAAAAGAAAAAAACTTTTCATGCAACAAGGAAGAATGACCGTTGATCA	CTTTAACCAACAACAACAGAAGGTATCTATACCTTGTTTGTTCAACAAAACGGGTTTAAACAGATAAATATAACAAAATGCGGATCCCCGGGTTAATTAA	TTGGTATTTGTGTTGTTATCATTTGTGTAATCGTTGCTGTTTTATGTGGTGTTTTGATTCCTGTTCTTGGCAATAGACATCGGATCCCCGGGTTAATTAA	ATTAAAACCAAGTAATGAAAAACATGATTTTTTAAAAGAAAAAAACTTTTCATGCAACAAGGAAGAATGACCGTTGATCAGAATTCGAGCTCGTTTAAAC	0		0		0
SPCC825.04c	naa40	III	1030256	1030870	-	TGCTCGATATGTATTAAACCCTTATTCAATCTTTGGTTTTTAAAAGTGTAATGTGATATTGATACCTTAACAACATTATG	CCCAAGAGAAAAAATTTAGATCAGGAAAAGTAATTCATCCGGACTATTATATACTTTATACGAAGTCCAGAAAGGATTGG	GAGACTATACACATATTTTGTAGTTTTAGAGGGGGATGGCAAAAAGGTATGAAGCATGTGTGTATACGGAAGCTCAATTA	TGCTCGATATGTATTAAACCCTTATTCAATCTTTGGTTTTTAAAAGTGTAATGTGATATTGATACCTTAACAACATTATGCGGATCCCCGGGTTAATTAA	CCCAAGAGAAAAAATTTAGATCAGGAAAAGTAATTCATCCGGACTATTATATACTTTATACGAAGTCCAGAAAGGATTGGCGGATCCCCGGGTTAATTAA	GAGACTATACACATATTTTGTAGTTTTAGAGGGGGATGGCAAAAAGGTATGAAGCATGTGTGTATACGGAAGCTCAATTAGAATTCGAGCTCGTTTAAAC	0		0		1	SPNCRNA.1168
SPCC825.05c	SPCC825.05c	III	1031434	1032489	-	GGAGGTGAGAAAATACGTTGACGACGATTTCTTAATATTTGACTGTTTATTGCTGCCTTCTTTCATTCTTGGTCAAAATG	GAACTAGTTACAGAGAAAAGCACCGATATGACCGGGATGCACTCTCCTCTGAAAGCGACTCAGGAACGCAGAAACATGAT	GCAGAGCAGTAAAAGTTTTTTTCATCGTTATCAAGTTTAGGTATCCTCCAACTTGACACCAGCCTTCATAAATTTCATTA	GGAGGTGAGAAAATACGTTGACGACGATTTCTTAATATTTGACTGTTTATTGCTGCCTTCTTTCATTCTTGGTCAAAATGCGGATCCCCGGGTTAATTAA	GAACTAGTTACAGAGAAAAGCACCGATATGACCGGGATGCACTCTCCTCTGAAAGCGACTCAGGAACGCAGAAACATGATCGGATCCCCGGGTTAATTAA	GCAGAGCAGTAAAAGTTTTTTTCATCGTTATCAAGTTTAGGTATCCTCCAACTTGACACCAGCCTTCATAAATTTCATTAGAATTCGAGCTCGTTTAAAC	0		0		0
SPCC1259.03	rpa12	III	1040133	1040737	+	GAAAATTGCACTTGTCAAAGACAAACTAGCTTGTCATAAACACCAGTGCCTTCCCCATCAAGCAAGGAGGAATCCCAATG	TGCAATTGAGGTCTGCTGATGAAGGTTCTACGGTGTTTTACGAATGTCCTCGATGTGCTTATAAATTTAGTACAAACAAT	ATGAAGAACGGCGTAAGAAACAGTGAAATATTGAGAAAATCACAACCAAAAGAATGATTAACAGATGAAAACTCAATCTA	GAAAATTGCACTTGTCAAAGACAAACTAGCTTGTCATAAACACCAGTGCCTTCCCCATCAAGCAAGGAGGAATCCCAATGCGGATCCCCGGGTTAATTAA	TGCAATTGAGGTCTGCTGATGAAGGTTCTACGGTGTTTTACGAATGTCCTCGATGTGCTTATAAATTTAGTACAAACAATCGGATCCCCGGGTTAATTAA	ATGAAGAACGGCGTAAGAAACAGTGAAATATTGAGAAAATCACAACCAAAAGAATGATTAACAGATGAAAACTCAATCTAGAATTCGAGCTCGTTTAAAC	0		0		0
SPCC1259.04	iec3	III	1041374	1041934	+	ACCGTAACACTCAAGAGCCCAAATGGGCAGGTAGGTGTTCAACCATTTGAAATATATTCTCACCTGCCTTTTCACATATG	CAGCGGCTGTTAGCTCGTCACGGAAGCAAAAACGAAAGCGCACCTCGGAAGGTCCCTCTGAACGACGAGCACGAAAAAAG	AAAATTCTAAGACTGAGGGGAAATGATAAGTCACCACTTTATTACAATTAAGGTACATGCTCGGTTTATTCAAAAATCTA	ACCGTAACACTCAAGAGCCCAAATGGGCAGGTAGGTGTTCAACCATTTGAAATATATTCTCACCTGCCTTTTCACATATGCGGATCCCCGGGTTAATTAA	CAGCGGCTGTTAGCTCGTCACGGAAGCAAAAACGAAAGCGCACCTCGGAAGGTCCCTCTGAACGACGAGCACGAAAAAAGCGGATCCCCGGGTTAATTAA	AAAATTCTAAGACTGAGGGGAAATGATAAGTCACCACTTTATTACAATTAAGGTACATGCTCGGTTTATTCAAAAATCTAGAATTCGAGCTCGTTTAAAC	0		0		0
SPCC1259.05c	cox9	III	1042639	1042877	-	CTGCTTACATTTCTTATACCAACTCCCCTCTCTTGACAAATATTTGAAGTTGTTTAAATTATTGCTGTATCATCAAAATG	GGTGGTTTGGCTATCACAAGCCTGCTGCTAGACAACGTGAAGAGTTTTACGTTAAGCTTGCTGCTGAGAAAAATGCAGAA	GTTGATTCGAAGGATGTACCTTTTAGAAATAGATGAGTTCGTCCAATGTTGGCGTTGGACTGTTATGAAATCACAACTTA	CTGCTTACATTTCTTATACCAACTCCCCTCTCTTGACAAATATTTGAAGTTGTTTAAATTATTGCTGTATCATCAAAATGCGGATCCCCGGGTTAATTAA	GGTGGTTTGGCTATCACAAGCCTGCTGCTAGACAACGTGAAGAGTTTTACGTTAAGCTTGCTGCTGAGAAAAATGCAGAACGGATCCCCGGGTTAATTAA	GTTGATTCGAAGGATGTACCTTTTAGAAATAGATGAGTTCGTCCAATGTTGGCGTTGGACTGTTATGAAATCACAACTTAGAATTCGAGCTCGTTTAAAC	0		0		0
SPCC1259.06	taf8	III	1043831	1044555	+	CGTCTCTAAAAGCTGCACTAGCAAATCAATAAACTATAATCCTTGAGCCTAAAATTTATAATATATATATTAGCAGCATG	AAGCGTGCTCCGAGCTAAATCTCGATGTTTCGTCATTTCACTTAGTAAATTGGGAATCCCAAAAATGGAGCTCCCAAAGG	AGAAAAATTAAAAAAAAAAAGGAAATAAGTTAATCTTTTTTTGATTAACGTAAAAGGAAAGAAATTAACAAGTATATTCA	CGTCTCTAAAAGCTGCACTAGCAAATCAATAAACTATAATCCTTGAGCCTAAAATTTATAATATATATATTAGCAGCATGCGGATCCCCGGGTTAATTAA	AAGCGTGCTCCGAGCTAAATCTCGATGTTTCGTCATTTCACTTAGTAAATTGGGAATCCCAAAAATGGAGCTCCCAAAGGCGGATCCCCGGGTTAATTAA	AGAAAAATTAAAAAAAAAAAGGAAATAAGTTAATCTTTTTTTGATTAACGTAAAAGGAAAGAAATTAACAAGTATATTCAGAATTCGAGCTCGTTTAAAC	1	SPCC1259.16	0		0
SPCC1259.07	rxt3	III	1045467	1046568	+	AGCGATTTTTACCGTACTATGGTTAAATCAAGCCTACAAATCTCGGTGACGAGTTGAACATTAGATTATAAACATTCATG	AAAACTCCATACATACACTCACTCTGGAAGAACGGCTACAAGCTCGCTTAGAGCTATCACGCTCTTCTACTTTTAAAATC	AATTTCTTGGTACAGGCAGATATATAAAAAGAAAAAAAAATATTTTTGAAAAGAAACCGATTAATAATATCAAAAAATTA	AGCGATTTTTACCGTACTATGGTTAAATCAAGCCTACAAATCTCGGTGACGAGTTGAACATTAGATTATAAACATTCATGCGGATCCCCGGGTTAATTAA	AAAACTCCATACATACACTCACTCTGGAAGAACGGCTACAAGCTCGCTTAGAGCTATCACGCTCTTCTACTTTTAAAATCCGGATCCCCGGGTTAATTAA	AATTTCTTGGTACAGGCAGATATATAAAAAGAAAAAAAAATATTTTTGAAAAGAAACCGATTAATAATATCAAAAAATTAGAATTCGAGCTCGTTTAAAC	0		0		1	SPNCRNA.1170
SPCC1259.16	SPCC1259.16	III	1044622	1044887	-	GTAGCGACAAATAATAAAAATAGGTTGATTGAAAGCGGAACTAACTGCACAAAGAGAAAAGGAAATTTTCATTCGCAATG	GGGTGGATGGACACATGAAGGAAGTTCGACCAATGTCAAATCAGATTGGGTTACAGTCAGGACCTGTCGTTGAGAAAAAT	CCCAAAGGTGAATATACTTGTTAATTTCTTTCCTTTTACGTTAATCAAAAAAAGATTAACTTATTTCCTTTTTTTTTTTA	GTAGCGACAAATAATAAAAATAGGTTGATTGAAAGCGGAACTAACTGCACAAAGAGAAAAGGAAATTTTCATTCGCAATGCGGATCCCCGGGTTAATTAA	GGGTGGATGGACACATGAAGGAAGTTCGACCAATGTCAAATCAGATTGGGTTACAGTCAGGACCTGTCGTTGAGAAAAATCGGATCCCCGGGTTAATTAA	CCCAAAGGTGAATATACTTGTTAATTTCTTTCCTTTTACGTTAATCAAAAAAAGATTAACTTATTTCCTTTTTTTTTTTAGAATTCGAGCTCGTTTAAAC	1	SPCC1259.06	0		0
SPCC1259.08	SPCC1259.08	III	1048603	1049787	+	TGATCGTCTGGATACTATCCTTACAATTGCACTAAATCAAACCATCTATTTTCTTATTTTTATTAAGGCATCCATCGATG	ATGTGTCTTCTGAAGTTTTGCGCAATAGCAAGTCACCACCTCTTGACATTGCTCGTAAAGCAGTCGGCGCACATCGTGTT	TGACTAAATGCGACTAAACTTTACTATTCCATTTATTAATGTACAAGAACGGATAATTATCCAATTTTTTCTTTGGTTTA	TGATCGTCTGGATACTATCCTTACAATTGCACTAAATCAAACCATCTATTTTCTTATTTTTATTAAGGCATCCATCGATGCGGATCCCCGGGTTAATTAA	ATGTGTCTTCTGAAGTTTTGCGCAATAGCAAGTCACCACCTCTTGACATTGCTCGTAAAGCAGTCGGCGCACATCGTGTTCGGATCCCCGGGTTAATTAA	TGACTAAATGCGACTAAACTTTACTATTCCATTTATTAATGTACAAGAACGGATAATTATCCAATTTTTTCTTTGGTTTAGAATTCGAGCTCGTTTAAAC	0		0		0
SPCC1259.09c	pdx1	III	1050087	1051713	-	TTTCGAAAGTTTGCTCAATATCAAGTCAACTCTTTATATTTTTGTTTGCTAAATTTTTGTAAACTTCAGGGGAAACGATG	TCAGCAAAAGCCGTGCAATTAAGTTTGTAGATTGCCTTAAGAGCAATTTTGAGAATCCAGAATTTGTCTTATCGCGCTGG	TATGTATATTAATAAACTATTTTACACATAAAAAGTACACAGTGTTAAATAAAACTAAGATCCCAATTGTGATACGATCA	TTTCGAAAGTTTGCTCAATATCAAGTCAACTCTTTATATTTTTGTTTGCTAAATTTTTGTAAACTTCAGGGGAAACGATGCGGATCCCCGGGTTAATTAA	TCAGCAAAAGCCGTGCAATTAAGTTTGTAGATTGCCTTAAGAGCAATTTTGAGAATCCAGAATTTGTCTTATCGCGCTGGCGGATCCCCGGGTTAATTAA	TATGTATATTAATAAACTATTTTACACATAAAAAGTACACAGTGTTAAATAAAACTAAGATCCCAATTGTGATACGATCAGAATTCGAGCTCGTTTAAAC	0		0		0
SPCC1259.10	pgp1	III	1052318	1053649	+	TGTTATTTTTTTAAATATTATACACTTTCCTTTTCTGGCCAACAGACATATCTCAAATTTGAAGTGAAGTTATATAAATG	ATGTTGAGCCCATAAGAAAATGGCCCATCAATCAGATTTTAACCGTTGAAGGTTGGCTTACAAAAAAAAATAAAAAAGTA	TTTGTTGGCATAGAAAATTTTTACATTCATTATGCATTCATTGTTCCATAGTACAAACTATTATTAATTTCTAATATTTA	TGTTATTTTTTTAAATATTATACACTTTCCTTTTCTGGCCAACAGACATATCTCAAATTTGAAGTGAAGTTATATAAATGCGGATCCCCGGGTTAATTAA	ATGTTGAGCCCATAAGAAAATGGCCCATCAATCAGATTTTAACCGTTGAAGGTTGGCTTACAAAAAAAAATAAAAAAGTACGGATCCCCGGGTTAATTAA	TTTGTTGGCATAGAAAATTTTTACATTCATTATGCATTCATTGTTCCATAGTACAAACTATTATTAATTTCTAATATTTAGAATTCGAGCTCGTTTAAAC	0		0		0
SPCC1259.11c	gyp2	III	1053866	1056028	-	ACAATCATTAGAAACCTGTGTCATTTAGCCATAGATCTGGAACCTTTACTTTTATAAAGGTTCAGAATGATTTTTCAATG	ATACCACTGGACTTCACGCAACTCTTGAATTCTTTCTCAAAAAATTAATCGATGGTCTGTTGGGGAAATTAAATGCTAGC	AGCAGGAAAATTGTGATTAGTTAACAAAGACAGGTTTCGAAATTGAGTGTCACCATTGATAATCAAGCAAATGCTTATTA	ACAATCATTAGAAACCTGTGTCATTTAGCCATAGATCTGGAACCTTTACTTTTATAAAGGTTCAGAATGATTTTTCAATGCGGATCCCCGGGTTAATTAA	ATACCACTGGACTTCACGCAACTCTTGAATTCTTTCTCAAAAAATTAATCGATGGTCTGTTGGGGAAATTAAATGCTAGCCGGATCCCCGGGTTAATTAA	AGCAGGAAAATTGTGATTAGTTAACAAAGACAGGTTTCGAAATTGAGTGTCACCATTGATAATCAAGCAAATGCTTATTAGAATTCGAGCTCGTTTAAAC	0		0		0
SPCC1259.12c	SPCC1259.12c	III	1056598	1058213	-	ATTACAAAAGAAAAACTGATTAGAAAATTGAACATTTAAACTGATAGCTGAATAAGCTACTAAAACTGGCTGTTTATATG	GTTTGAACGACTTACTATGTCGTAATGGCTGCCGTTCAAATACACTGTTTAATGTTCAAAGCGATTTCTTATCCCCGTAC	AACAGACAACGAAGCGAACGAAATGCGTAATAAAGTATTTTCGAAAACCTAAATACAAGACTTCTTGAGGCTTTTATTTA	ATTACAAAAGAAAAACTGATTAGAAAATTGAACATTTAAACTGATAGCTGAATAAGCTACTAAAACTGGCTGTTTATATGCGGATCCCCGGGTTAATTAA	GTTTGAACGACTTACTATGTCGTAATGGCTGCCGTTCAAATACACTGTTTAATGTTCAAAGCGATTTCTTATCCCCGTACCGGATCCCCGGGTTAATTAA	AACAGACAACGAAGCGAACGAAATGCGTAATAAAGTATTTTCGAAAACCTAAATACAAGACTTCTTGAGGCTTTTATTTAGAATTCGAGCTCGTTTAAAC	0		0		0
SPCC1259.13	chk1	III	1060020	1061775	+	TGTAAATAATACACATGCCAAAATTTGCAACATATGCTTGTGTTATATTATAATCTTCTTTCCCTTTACACCAAAGAATG	ATTTCATATACTAATCCATGTGAAAGAACGTTGTCAGTTCAATAGGGAAGCCGATTGTTCTTACAGATGTTTCACAAAAT	AAAATAAATTCACAACGAAGTCAAACAACAGGTTTCTTTTACAAACGAACTGGCACGACCTTTCAAAAGATGTGCAATTA	TGTAAATAATACACATGCCAAAATTTGCAACATATGCTTGTGTTATATTATAATCTTCTTTCCCTTTACACCAAAGAATGCGGATCCCCGGGTTAATTAA	ATTTCATATACTAATCCATGTGAAAGAACGTTGTCAGTTCAATAGGGAAGCCGATTGTTCTTACAGATGTTTCACAAAATCGGATCCCCGGGTTAATTAA	AAAATAAATTCACAACGAAGTCAAACAACAGGTTTCTTTTACAAACGAACTGGCACGACCTTTCAAAAGATGTGCAATTAGAATTCGAGCTCGTTTAAAC	1	SPCC1259.14c	0		0
SPCC1259.14c	meu27	III	1061985	1064195	-	GATTGAACACGATCTCTAATTACTGAGTTATCCAACTGGCAATCACTCAAGCCTCAAAAGAGCCAAGTAACTTCGTAATG	ATGAGCCGTCAGATATCTCACTAAAAAAGAGAAAAAGAAGAAAGAATTGTGAGAAAAGAATATTGGGTACAATGATGTAT	CAAGCAAATATCAATGGTTGCGAATGCTGAAGATATATTATTAGCATAAGGATAGTTCTTCCGACTGGCCATGCCGTTTA	GATTGAACACGATCTCTAATTACTGAGTTATCCAACTGGCAATCACTCAAGCCTCAAAAGAGCCAAGTAACTTCGTAATGCGGATCCCCGGGTTAATTAA	ATGAGCCGTCAGATATCTCACTAAAAAAGAGAAAAAGAAGAAAGAATTGTGAGAAAAGAATATTGGGTACAATGATGTATCGGATCCCCGGGTTAATTAA	CAAGCAAATATCAATGGTTGCGAATGCTGAAGATATATTATTAGCATAAGGATAGTTCTTCCGACTGGCCATGCCGTTTAGAATTCGAGCTCGTTTAAAC	1	SPCC1259.13	0		0
SPCC1259.15c	ubc11	III	1058890	1059737	-	CACATGTTGTGTTGTGTTTATAACTTACTCTCCTACCACCACGTACTCATTGAGAAACTACAGTAACAACTTGAGGAATG	GAGCTGCAGAATTGTGGAGTAAAGACCCTATCGAGTACAAACGTCTTTTAATGCAGAGATATAAAGAAATCGATGAAATT	TTTCAAGCATTGAATAGGAAAAGAAAATCCATATGACTAAACAGAAATGAAAATGAGTATGAAATAGACCGGCCTAACTA	CACATGTTGTGTTGTGTTTATAACTTACTCTCCTACCACCACGTACTCATTGAGAAACTACAGTAACAACTTGAGGAATGCGGATCCCCGGGTTAATTAA	GAGCTGCAGAATTGTGGAGTAAAGACCCTATCGAGTACAAACGTCTTTTAATGCAGAGATATAAAGAAATCGATGAAATTCGGATCCCCGGGTTAATTAA	TTTCAAGCATTGAATAGGAAAAGAAAATCCATATGACTAAACAGAAATGAAAATGAGTATGAAATAGACCGGCCTAACTAGAATTCGAGCTCGTTTAAAC	0		0		1	SPNCRNA.1171
SPCC4B3.16	tip41	III	1146383	1147141	-	ATTTTGCCGTACGCACTCTAAATTGTTACAATAATATAGGGGTCAAGCAACTACTCAAATCACATTATTTAAAGGAGATG	AAGCTGCATTGCTAGATGATAACAATTGGTTAAGTGAGCGCCTTGATACCGTTGACCATAAAATCTATAAATTGAATTTT	TTGTAAATTGCTTCAACACTCATTCGTTGACAAAAGTTCTAAATTCTCATGTCTGCCATTAGCGAATCATTTTAGCATCA	ATTTTGCCGTACGCACTCTAAATTGTTACAATAATATAGGGGTCAAGCAACTACTCAAATCACATTATTTAAAGGAGATGCGGATCCCCGGGTTAATTAA	AAGCTGCATTGCTAGATGATAACAATTGGTTAAGTGAGCGCCTTGATACCGTTGACCATAAAATCTATAAATTGAATTTTCGGATCCCCGGGTTAATTAA	TTGTAAATTGCTTCAACACTCATTCGTTGACAAAAGTTCTAAATTCTCATGTCTGCCATTAGCGAATCATTTTAGCATCAGAATTCGAGCTCGTTTAAAC	0		0		0
SPCC4B3.17	cbp3	III	1145056	1145907	-	ACGTATTTATTTGCAGGTAATAATTAATTTTATTAATTAAGAAAAGATTATCAAAAGATCCTTATCGTCATTCAGTAATG	CATGTTTATCAACCGATGACTTTATCAATGGGAAGGGAGTACACTTCGTCCCACCTGAAGAAAGTGCACAAACAAATATT	AAAAGATTCATGGTTTTGCATAATAAACATGACCGTTCGTCAATTTATTAATCATTAGAGTAGCAATCATTTATTAATCA	ACGTATTTATTTGCAGGTAATAATTAATTTTATTAATTAAGAAAAGATTATCAAAAGATCCTTATCGTCATTCAGTAATGCGGATCCCCGGGTTAATTAA	CATGTTTATCAACCGATGACTTTATCAATGGGAAGGGAGTACACTTCGTCCCACCTGAAGAAAGTGCACAAACAAATATTCGGATCCCCGGGTTAATTAA	AAAAGATTCATGGTTTTGCATAATAAACATGACCGTTCGTCAATTTATTAATCATTAGAGTAGCAATCATTTATTAATCAGAATTCGAGCTCGTTTAAAC	0		0		0
SPCC4B3.18	ppc1	III	1143091	1144041	-	AACGTCGTTTGTTTATTTTTGAGCTCATCGTAAGAGAGGCATTTCTGGGTTGCGATACTCTTAGCTATTTAGAATATATG	AGGTAGAAATCGAGCAATACATTGTTTCGAGGGCAATTTCGTTGCACAAGGAACGAATTCAAGAGTTCGCAAAGGCACCT	TATAAGTTAAAGCAGATAAGAAACATAACTAGTACTTTTTATAAGTTCATAATCGACTAATCGTCAATAAACATAATTTA	AACGTCGTTTGTTTATTTTTGAGCTCATCGTAAGAGAGGCATTTCTGGGTTGCGATACTCTTAGCTATTTAGAATATATGCGGATCCCCGGGTTAATTAA	AGGTAGAAATCGAGCAATACATTGTTTCGAGGGCAATTTCGTTGCACAAGGAACGAATTCAAGAGTTCGCAAAGGCACCTCGGATCCCCGGGTTAATTAA	TATAAGTTAAAGCAGATAAGAAACATAACTAGTACTTTTTATAAGTTCATAATCGACTAATCGTCAATAAACATAATTTAGAATTCGAGCTCGTTTAAAC	0		0		1	SPNCRNA.1173
SPCC4B3.20	cmc2	III	1144468	1144799	+	AAGACTAAAAATTTTCATTTATTTGCGCTCTGTTGGGTAACGTGGTTTAGTTACCAACATTTTACTGATTATCTAAAATG	AAATATCGGAGTGGCAGATCAGGTCGGAATACAATAAAGCTAAACAAGAAAGCTTTATCGGAAAGCAAGACGAAAAGAAG	GAAATCGTAGCATTATGTTGTATTGGAACTAGTATTTTAATAGCAGTTAATACCGATATTATCGATGCATTAATTAGCTA	AAGACTAAAAATTTTCATTTATTTGCGCTCTGTTGGGTAACGTGGTTTAGTTACCAACATTTTACTGATTATCTAAAATGCGGATCCCCGGGTTAATTAA	AAATATCGGAGTGGCAGATCAGGTCGGAATACAATAAAGCTAAACAAGAAAGCTTTATCGGAAAGCAAGACGAAAAGAAGCGGATCCCCGGGTTAATTAA	GAAATCGTAGCATTATGTTGTATTGGAACTAGTATTTTAATAGCAGTTAATACCGATATTATCGATGCATTAATTAGCTAGAATTCGAGCTCGTTTAAAC	1	SPCC4B3.18	0		0
SPCC4B3.11c	fra3	III	1156206	1156556	+	AAAAACTTCCTAAATCCCGTTTTATCATTATTGAGATACCAGTTTAATTTACTTCCTTCTAATATTCAAGTTTAAATATG	AAATCAGAAATATGCACGGACTGAATTTGTCTACCGAAGTCGAAGACGATATATCTGCCGGCGGATCGACTACAAGTTCA	ATTTGAAAATAAATGTCAGACAACTATGTTCTTAAACAGTAAAATCGTAGCGGCAGAGAGGTCTTTGTAAACAAATCTCA	AAAAACTTCCTAAATCCCGTTTTATCATTATTGAGATACCAGTTTAATTTACTTCCTTCTAATATTCAAGTTTAAATATGCGGATCCCCGGGTTAATTAA	AAATCAGAAATATGCACGGACTGAATTTGTCTACCGAAGTCGAAGACGATATATCTGCCGGCGGATCGACTACAAGTTCACGGATCCCCGGGTTAATTAA	ATTTGAAAATAAATGTCAGACAACTATGTTCTTAAACAGTAAAATCGTAGCGGCAGAGAGGTCTTTGTAAACAAATCTCAGAATTCGAGCTCGTTTAAAC	1	SPCC4B3.12	0		0
SPCC4B3.12	set9	III	1154281	1155606	-	TTCAACTGGAAAGGTACTTTTAACATTGAATGTTTCATGACATTTTGATACCTGCCTAACGCCTATGAAAATGCATAATG	AAATTAATACAAAAAGGAACTTAGTTACCAGCTCGCATAGTATGTCTCTGCGACACAAAAAAGCTGTTGATTATCAAAGT	ATAAATGCTTTAAAGTCCAACTAACAATGACCTAAATTAACCAAAATTTCCAATCTTAATATAAATAGTCTAGTCAACTA	TTCAACTGGAAAGGTACTTTTAACATTGAATGTTTCATGACATTTTGATACCTGCCTAACGCCTATGAAAATGCATAATGCGGATCCCCGGGTTAATTAA	AAATTAATACAAAAAGGAACTTAGTTACCAGCTCGCATAGTATGTCTCTGCGACACAAAAAAGCTGTTGATTATCAAAGTCGGATCCCCGGGTTAATTAA	ATAAATGCTTTAAAGTCCAACTAACAATGACCTAAATTAACCAAAATTTCCAATCTTAATATAAATAGTCTAGTCAACTAGAATTCGAGCTCGTTTAAAC	0		0		0
SPCC4B3.13	SPCC4B3.13	III	1152243	1153862	-	CTCACAAACTTTACTAGCATCCACAAGTTTTTTAAACTTGACCCCCTTTTCCTTTAACTTTATCAGACATATCCATAATG	CTGGAGTAGAAACTTGGTGCTCATTGCATGTCAATTGGGACCATTTAGTTGAACTTGCTAATCGTCAGTTTGATGAGGCT	ATATCTCTTCAAATATATCAATTTATGACAAACCACAATACATATTTAAATAATCATTAACTTGTCCGTATCAACTTTTA	CTCACAAACTTTACTAGCATCCACAAGTTTTTTAAACTTGACCCCCTTTTCCTTTAACTTTATCAGACATATCCATAATGCGGATCCCCGGGTTAATTAA	CTGGAGTAGAAACTTGGTGCTCATTGCATGTCAATTGGGACCATTTAGTTGAACTTGCTAATCGTCAGTTTGATGAGGCTCGGATCCCCGGGTTAATTAA	ATATCTCTTCAAATATATCAATTTATGACAAACCACAATACATATTTAAATAATCATTAACTTGTCCGTATCAACTTTTAGAATTCGAGCTCGTTTAAAC	0		0		0
SPCC4B3.14	cwf20	III	1150842	1151714	-	CGCAGTGAGAATAGTTACCGAGTACAAATCGCTCGCTCAGAATTATTAAACGACTTAATATCAAAAGTTAATAAAATATG	TCAGTCAAAAAGACAACTTTGAAGCTTATTTTGAGCAGCAACGATCAAACAAAAAGGCATCTTCTCAAAAGTATGGGTTT	TAAACAGCTTTTAATTTACAAATACACGAGCAGTTAAAACCTAAAACTAACTATCGGGGCGTAACATTTACTTAAAGCTA	CGCAGTGAGAATAGTTACCGAGTACAAATCGCTCGCTCAGAATTATTAAACGACTTAATATCAAAAGTTAATAAAATATGCGGATCCCCGGGTTAATTAA	TCAGTCAAAAAGACAACTTTGAAGCTTATTTTGAGCAGCAACGATCAAACAAAAAGGCATCTTCTCAAAAGTATGGGTTTCGGATCCCCGGGTTAATTAA	TAAACAGCTTTTAATTTACAAATACACGAGCAGTTAAAACCTAAAACTAACTATCGGGGCGTAACATTTACTTAAAGCTAGAATTCGAGCTCGTTTAAAC	1	SPCC4B3.15	0		1	SPNCRNA.1174
SPCC4B3.15	mid1	III	1147453	1150215	-	TTATATGATACTGTGTCCACATTTTAACACTCGATAAGGTATTATAGTCTGTAAAGTCTAATTAAGCTATCCTGACGATG	AGGTGATGAATTCACGCTCGTTTGCTCTAGATAGGGGTACTGAGAAATTATGGTTACAAGAATACGTGAATTTTATGGCT	CCCTCATTTAGTAAATCCGATAAGTAAAAATTATTCAAAAAATACATTAAGACGATTAGTATTCATAAATTCAGATATTA	TTATATGATACTGTGTCCACATTTTAACACTCGATAAGGTATTATAGTCTGTAAAGTCTAATTAAGCTATCCTGACGATGCGGATCCCCGGGTTAATTAA	AGGTGATGAATTCACGCTCGTTTGCTCTAGATAGGGGTACTGAGAAATTATGGTTACAAGAATACGTGAATTTTATGGCTCGGATCCCCGGGTTAATTAA	CCCTCATTTAGTAAATCCGATAAGTAAAAATTATTCAAAAAATACATTAAGACGATTAGTATTCATAAATTCAGATATTAGAATTCGAGCTCGTTTAAAC	0		0		0
SPCC4B3.05c	hem12	III	1166559	1167837	+	TAGCGCAATCCTTTCTCTTGTCTCCCACATTCCTACTATCTTTACATTATTTCTAAATAGTCATTTCAGCATTAATAATG	TGGGTCATGGTATTACACCTGGTGTCAATCCAGATGATGTTCGCTTCTTCTTAGAGAAATGTCATCAATATGGCTCTGCG	CCGATCACCAAACAAATACATAATAAATGACTCTGAGATTTTGGATCGATGGAGTGAATAAATTTTTATTTCAATAATTA	TAGCGCAATCCTTTCTCTTGTCTCCCACATTCCTACTATCTTTACATTATTTCTAAATAGTCATTTCAGCATTAATAATGCGGATCCCCGGGTTAATTAA	TGGGTCATGGTATTACACCTGGTGTCAATCCAGATGATGTTCGCTTCTTCTTAGAGAAATGTCATCAATATGGCTCTGCGCGGATCCCCGGGTTAATTAA	CCGATCACCAAACAAATACATAATAAATGACTCTGAGATTTTGGATCGATGGAGTGAATAAATTTTTATTTCAATAATTAGAATTCGAGCTCGTTTAAAC	0		0		0
SPCC4B3.06c	SPCC4B3.06c	III	1165188	1165790	+	CATGCTAGTTTATAAAAGCACTACATTGTTTCACACAGTAAAAGAATACTCAGATATTCATTTACATTATTAACATCATG	TTACAAAGCACCTTGGTGAACTTAAGAAAGCCTTCGGTGAGTTTTCTCAGTTGTTTGAAAGCAATCCTGAAAGGAAACCC	TTTAAAAAAAAACAAAAAACAGACTTTATTAAATGCACTCTATACTAGCTTTCAAAATACTCTTATGTTTTAATTATCTA	CATGCTAGTTTATAAAAGCACTACATTGTTTCACACAGTAAAAGAATACTCAGATATTCATTTACATTATTAACATCATGCGGATCCCCGGGTTAATTAA	TTACAAAGCACCTTGGTGAACTTAAGAAAGCCTTCGGTGAGTTTTCTCAGTTGTTTGAAAGCAATCCTGAAAGGAAACCCCGGATCCCCGGGTTAATTAA	TTTAAAAAAAAACAAAAAACAGACTTTATTAAATGCACTCTATACTAGCTTTCAAAATACTCTTATGTTTTAATTATCTAGAATTCGAGCTCGTTTAAAC	0		0		1	SPNCRNA.1176
SPCC4B3.07	nro1	III	1162869	1164050	-	CCGCGCGATTTTTGGGTAGAAAAAATCACTCGATGTCAACGCTGCCTTAGCAAAACAGGTTAATTTAACGGTTCGTTATG	GCAATGCTATCAAGGAGGCTCAAGGATCAGGTGTTGAGTTAAGTCCTGATTATGTTGAGTTTGTAGAAGCTTATTCTGCT	TGTTCAAGGAGAAAAATATAACAACGGGATAATGATATAATGGAAATACACCCGTCAAGTTGCAAGTAAAAGCGATCCTA	CCGCGCGATTTTTGGGTAGAAAAAATCACTCGATGTCAACGCTGCCTTAGCAAAACAGGTTAATTTAACGGTTCGTTATGCGGATCCCCGGGTTAATTAA	GCAATGCTATCAAGGAGGCTCAAGGATCAGGTGTTGAGTTAAGTCCTGATTATGTTGAGTTTGTAGAAGCTTATTCTGCTCGGATCCCCGGGTTAATTAA	TGTTCAAGGAGAAAAATATAACAACGGGATAATGATATAATGGAAATACACCCGTCAAGTTGCAAGTAAAAGCGATCCTAGAATTCGAGCTCGTTTAAAC	1	SPCC4B3.06c	0		0
SPCC4B3.08	lsg1	III	1161336	1161992	-	TCACGAAGTATAAGAAAAACCATCATAACAAAAATCGTTGTTGCACTCGCAATTACCAATATACTTGCAATAATAAAATG	CCCAAGGAATTACTGAAAGCGATTTGGAATCCCTAAAGGATGAATACGAAAAGTTTAATGAATGTCTTCATGCAACTTCC	TAAAATACTCCAAAATTATTAGTTAATTATATGTTTTTATTCTATTTGGGTTACACTCTATGTTTTCGCTCTTCGGTTCA	TCACGAAGTATAAGAAAAACCATCATAACAAAAATCGTTGTTGCACTCGCAATTACCAATATACTTGCAATAATAAAATGCGGATCCCCGGGTTAATTAA	CCCAAGGAATTACTGAAAGCGATTTGGAATCCCTAAAGGATGAATACGAAAAGTTTAATGAATGTCTTCATGCAACTTCCCGGATCCCCGGGTTAATTAA	TAAAATACTCCAAAATTATTAGTTAATTATATGTTTTTATTCTATTTGGGTTACACTCTATGTTTTCGCTCTTCGGTTCAGAATTCGAGCTCGTTTAAAC	1	SPCC4B3.09c	0		0
SPCC4B3.09c	SPCC4B3.09c	III	1160510	1161080	+	TAGTTACTATACTTAACTTGCCAACCCCCATCTCACTTGCACCTTACTTCACCTCAAGTATAATTTTAAAATACAGCATG	TGAAAGAAAATATTTTGAAAGAGGATGCTGAAGCTATAAAATCGAAGTTAGAGAAACTTTCTTGTAAAGTAGTCCTCGAA	GCAATAACAAAAAGGTTGCCCAAAGAATTTGAATGGCGGAAAAGCATAGAAATGAAATTTTTTATAAACAACCCAGTTTA	TAGTTACTATACTTAACTTGCCAACCCCCATCTCACTTGCACCTTACTTCACCTCAAGTATAATTTTAAAATACAGCATGCGGATCCCCGGGTTAATTAA	TGAAAGAAAATATTTTGAAAGAGGATGCTGAAGCTATAAAATCGAAGTTAGAGAAACTTTCTTGTAAAGTAGTCCTCGAACGGATCCCCGGGTTAATTAA	GCAATAACAAAAAGGTTGCCCAAAGAATTTGAATGGCGGAAAAGCATAGAAATGAAATTTTTTATAAACAACCCAGTTTAGAATTCGAGCTCGTTTAAAC	0		0		0
SPCC4B3.10c	ipk1	III	1158148	1160126	+	TTCAGAATTTTGGTCTATTCTCATTTTCTACCCTTCTTCTTTTCTTTTTTGCATCCTATTTATTCTATTAATTTGAAATG	AAAGGAATTTGATTGAAGGCGGTTGGTACTATGGTCGTGGGATGAAGTCTACTGACAAAGCATGCCGGAGCAGCATAAAG	ATGTATTGAAATATTGCAATAAATCCACAAATTGATGGTGGTATTACATATTAGAAAAAAAATTAACAATGAGATAATTA	TTCAGAATTTTGGTCTATTCTCATTTTCTACCCTTCTTCTTTTCTTTTTTGCATCCTATTTATTCTATTAATTTGAAATGCGGATCCCCGGGTTAATTAA	AAAGGAATTTGATTGAAGGCGGTTGGTACTATGGTCGTGGGATGAAGTCTACTGACAAAGCATGCCGGAGCAGCATAAAGCGGATCCCCGGGTTAATTAA	ATGTATTGAAATATTGCAATAAATCCACAAATTGATGGTGGTATTACATATTAGAAAAAAAATTAACAATGAGATAATTAGAATTCGAGCTCGTTTAAAC	0		0		0
SPCC4B3.02c	SPCC4B3.02c	III	1176759	1177404	+	TACATACTAGATTTACTTTCTAAGCCTTAGAAAATACGCTCAATCAACATTCAAAAATTTGTATTTAGAGAATAAAAATG	TAATTATATCGTTCCTGAGAACAGTTCCTTATATTGGACCATATATTGACCGTTTAACTTCATACCAACAAAGTCCTGTA	TAGGTGTAAGGTAATGGTTCCCTATTAGGACTTTTTTTTGGATATATAAAAATACAATAATGCATGAAGATGTAATTTTA	TACATACTAGATTTACTTTCTAAGCCTTAGAAAATACGCTCAATCAACATTCAAAAATTTGTATTTAGAGAATAAAAATGCGGATCCCCGGGTTAATTAA	TAATTATATCGTTCCTGAGAACAGTTCCTTATATTGGACCATATATTGACCGTTTAACTTCATACCAACAAAGTCCTGTACGGATCCCCGGGTTAATTAA	TAGGTGTAAGGTAATGGTTCCCTATTAGGACTTTTTTTTGGATATATAAAAATACAATAATGCATGAAGATGTAATTTTAGAATTCGAGCTCGTTTAAAC	0		0		0
SPCC4B3.03c	SPCC4B3.03c	III	1173490	1175529	+	GATACGAAAACGCCTAACCTTTTTTCTACCACTTTCAGTGTGTCTAACCAGAATCTATTGATTTTGGTAGGAAGAGTATG	CAAGTACACTATCTGTTAAAACGTCATCTTCAAAGGTACCTCGAAATAAGCGGAAACGAAGAAAAGGTAAAAGCAAGAAA	TCACAAATGAAACAAAGGAACGATTGTAATACACTGGTATCAAGGTATCAGCAGTACTAATTCAATAATCCAGCCGTCTA	GATACGAAAACGCCTAACCTTTTTTCTACCACTTTCAGTGTGTCTAACCAGAATCTATTGATTTTGGTAGGAAGAGTATGCGGATCCCCGGGTTAATTAA	CAAGTACACTATCTGTTAAAACGTCATCTTCAAAGGTACCTCGAAATAAGCGGAAACGAAGAAAAGGTAAAAGCAAGAAACGGATCCCCGGGTTAATTAA	TCACAAATGAAACAAAGGAACGATTGTAATACACTGGTATCAAGGTATCAGCAGTACTAATTCAATAATCCAGCCGTCTAGAATTCGAGCTCGTTTAAAC	0		0		0
SPCC4B3.04c	nte1	III	1168730	1172786	+	TTCTGTGGTTTATAAGCTGGAGTTACGACTGGTTGTTTACAACTTTTTGACGAACTTTTCTAATTTATTACCGATTAATG	ACAAATTAGATGATATTCTTTCTCCACGCGATACATCCAAGCGTCATCCCAAGTTTTTGTCTTCAAGACGTAATTCTTTG	TACGTGCATGAGATCGTTATGCAAACCTTTCATATGCGGTTCTGATTAAACATAGTAAATGCGAAATCTTACCCTTCTTA	TTCTGTGGTTTATAAGCTGGAGTTACGACTGGTTGTTTACAACTTTTTGACGAACTTTTCTAATTTATTACCGATTAATGCGGATCCCCGGGTTAATTAA	ACAAATTAGATGATATTCTTTCTCCACGCGATACATCCAAGCGTCATCCCAAGTTTTTGTCTTCAAGACGTAATTCTTTGCGGATCCCCGGGTTAATTAA	TACGTGCATGAGATCGTTATGCAAACCTTTCATATGCGGTTCTGATTAAACATAGTAAATGCGAAATCTTACCCTTCTTAGAATTCGAGCTCGTTTAAAC	0		0		1	SPNCRNA.1177
SPCC4B3.01	tum1	III	1177872	1178825	-	GCTGTACTTTCGTAAGATTACTTGAAATTCGAAGTCTATGTAGTTCGCTGAAACAAAATAAGACTCTGCTTCAAACAATG	ATGTACGCGTTTATGATGAGTCTTGGTCTGGATATGGAAAACGTGCCAATGAAGATTCTTCTTTACTAGCAACTGGCCCT	CTAATCAATACTCATAAGGTAAATCATTCACACCTTTACTTTATCTTCGTAATACATCGTTGATAACCATAGTATGCTTA	GCTGTACTTTCGTAAGATTACTTGAAATTCGAAGTCTATGTAGTTCGCTGAAACAAAATAAGACTCTGCTTCAAACAATGCGGATCCCCGGGTTAATTAA	ATGTACGCGTTTATGATGAGTCTTGGTCTGGATATGGAAAACGTGCCAATGAAGATTCTTCTTTACTAGCAACTGGCCCTCGGATCCCCGGGTTAATTAA	CTAATCAATACTCATAAGGTAAATCATTCACACCTTTACTTTATCTTCGTAATACATCGTTGATAACCATAGTATGCTTAGAATTCGAGCTCGTTTAAAC	0		0		0
SPCC550.01c	coa4	III	1185888	1186167	-	TGCTTTACCTTACTCAGCAAAACACTTTGGGTTTTGCATATTTTTTACATTATAAAGCATCAATTTATTTTTTCTGAATG	TGGAAGAATTCAGGAAATGTTGGGAAAAGAGACATGGTCCTTTGCCAAGTATCTCAGACAAAAAAAATAAAAATTTATCT	TCCTAATAACAGCGTACTAAAACTGCCGTAAACAGAATAATTATTTTTTTCACAAAATCACATGATATAGAAACTCATTA	TGCTTTACCTTACTCAGCAAAACACTTTGGGTTTTGCATATTTTTTACATTATAAAGCATCAATTTATTTTTTCTGAATGCGGATCCCCGGGTTAATTAA	TGGAAGAATTCAGGAAATGTTGGGAAAAGAGACATGGTCCTTTGCCAAGTATCTCAGACAAAAAAAATAAAAATTTATCTCGGATCCCCGGGTTAATTAA	TCCTAATAACAGCGTACTAAAACTGCCGTAAACAGAATAATTATTTTTTTCACAAAATCACATGATATAGAAACTCATTAGAATTCGAGCTCGTTTAAAC	0		0		0
SPCC550.02c	cwf5	III	1186393	1187568	-	TCGTATTCCACCTTGCAAAGTTTAACACCACCACATATTTACAAAGATTAGCATTGCAAGAGAATTGCGTTTCTAATATG	ATCATGAAAATACTAAAAGCCCTGCAGTTGCTATACCCATTGACCCCAATCAACCCCGTTACCGATCTCAAATTCCGCGG	AATACAGAATAAAGCTTGTCAGTATTAGAGAAAATAAGTTAATAGCTACTACAAAGGTTTTAAATGACCAACTGACTTCA	TCGTATTCCACCTTGCAAAGTTTAACACCACCACATATTTACAAAGATTAGCATTGCAAGAGAATTGCGTTTCTAATATGCGGATCCCCGGGTTAATTAA	ATCATGAAAATACTAAAAGCCCTGCAGTTGCTATACCCATTGACCCCAATCAACCCCGTTACCGATCTCAAATTCCGCGGCGGATCCCCGGGTTAATTAA	AATACAGAATAAAGCTTGTCAGTATTAGAGAAAATAAGTTAATAGCTACTACAAAGGTTTTAAATGACCAACTGACTTCAGAATTCGAGCTCGTTTAAAC	0		0		0
SPCP25A2.02c	rhp26	III	1179636	1182557	-	TTAACCAAACAACAAAGTATTTTCTTAAATTTGCAGTGAGTCTGAAAATGAGACTTTATTTAAGAAATTGATAGGATATG	CTACTAATGTTCCTGGTACTTCTAAACCATCAGGTCCGATTACTTCAAGCACTCTTCTTGCCCGACTAAAACAGAGACGA	TAAATAAATGGGTACAAGATTGGGTCCGAAATTTTAATGGATACAGCTTACTCTAAGGCGAACTTCTTCTAATTAATTCA	TTAACCAAACAACAAAGTATTTTCTTAAATTTGCAGTGAGTCTGAAAATGAGACTTTATTTAAGAAATTGATAGGATATGCGGATCCCCGGGTTAATTAA	CTACTAATGTTCCTGGTACTTCTAAACCATCAGGTCCGATTACTTCAAGCACTCTTCTTGCCCGACTAAAACAGAGACGACGGATCCCCGGGTTAATTAA	TAAATAAATGGGTACAAGATTGGGTCCGAAATTTTAATGGATACAGCTTACTCTAAGGCGAACTTCTTCTAATTAATTCAGAATTCGAGCTCGTTTAAAC	0		0		0
SPCP25A2.03	SPCP25A2.03	III	1182796	1185168	+	TTTCTAAATGACATTGTCAATGCTAGATAAACTCACGTTTCTGCGCGCGGATTGTATATTCGCAGACTTTTAAAGTAATG	GGGATGAGGAAGATGAACCTTCTGACCTTCATTCAAGCCCTAAAAGGCCAAAAACTGGAGAGGATGGAGAAATTGTATTA	AAAACATTAACTATATATACATTTTCTGACTCAATCATAACTAAGCACTTATCACATATGTGTAATTGATTTAATGATTA	TTTCTAAATGACATTGTCAATGCTAGATAAACTCACGTTTCTGCGCGCGGATTGTATATTCGCAGACTTTTAAAGTAATGCGGATCCCCGGGTTAATTAA	GGGATGAGGAAGATGAACCTTCTGACCTTCATTCAAGCCCTAAAAGGCCAAAAACTGGAGAGGATGGAGAAATTGTATTACGGATCCCCGGGTTAATTAA	AAAACATTAACTATATATACATTTTCTGACTCAATCATAACTAAGCACTTATCACATATGTGTAATTGATTTAATGATTAGAATTCGAGCTCGTTTAAAC	0		0		0
SPCC550.03c	SPCC550.03c	III	1187735	1191376	-	TCAATTCACCAATATTCTTATAACGACATAACATACTTAGATCTATTACCCAAGTCCCACCTACTCAATCATCGTCCATG	ATTCTTCCATGTATACGAAGATGGAAGAGTGTCAAAATCTAATTCGCAGAAACATAGTCTTCTGCCCTTCACTGTATATG	CAAATAAAATTCGTGAAAAACACATAAAATTTCATATGAATATCATTTAAATCTACAAATATATATAACTATTAAATTCA	TCAATTCACCAATATTCTTATAACGACATAACATACTTAGATCTATTACCCAAGTCCCACCTACTCAATCATCGTCCATGCGGATCCCCGGGTTAATTAA	ATTCTTCCATGTATACGAAGATGGAAGAGTGTCAAAATCTAATTCGCAGAAACATAGTCTTCTGCCCTTCACTGTATATGCGGATCCCCGGGTTAATTAA	CAAATAAAATTCGTGAAAAACACATAAAATTTCATATGAATATCATTTAAATCTACAAATATATATAACTATTAAATTCAGAATTCGAGCTCGTTTAAAC	0		0		1	SPNCRNA.1178
SPCC550.04c	gpi2	III	1191937	1193071	-	CAAATTCAGCTTAATTTGTATGAGAGTTTAGGACGAATGTAGTTATTTAGTTGATTTATAAATTACTTTAAAACTGAATG	CTAAATTCTCACATATATATCTTAGTGAAATTCACGGTCCCTGGGATATTGCATTACCAAAGCTAGGTCCAAGTAAGGGC	AAAGACGGCCAGTCGTAAAAAAAATAATATATTTTTTCGCAAAACGTAGTCAATTAAAAGCAAGCTCGCGAATTAGGCTA	CAAATTCAGCTTAATTTGTATGAGAGTTTAGGACGAATGTAGTTATTTAGTTGATTTATAAATTACTTTAAAACTGAATGCGGATCCCCGGGTTAATTAA	CTAAATTCTCACATATATATCTTAGTGAAATTCACGGTCCCTGGGATATTGCATTACCAAAGCTAGGTCCAAGTAAGGGCCGGATCCCCGGGTTAATTAA	AAAGACGGCCAGTCGTAAAAAAAATAATATATTTTTTCGCAAAACGTAGTCAATTAAAAGCAAGCTCGCGAATTAGGCTAGAATTCGAGCTCGTTTAAAC	0		0		0
SPCC550.05	nse1	III	1194197	1194943	+	GTTTAAATTTGCATTGGTCAATTAACGCGTCAATTAGTAATCAAAATAGTAGAAATACAAAAAAAGGAATAAACGGTATG	ACTGTTGCAAGCATTTAGCTCATGTTAATTGTATAAATTGTAACACGCCATGGGCAAATGCGACCGTTATAGGACGCTGG	ATAAGTTTTCTATATCCTTTCCCAAGTAGCCCAAATGTATAAACAAGTAAAGCGAACACCAGTAGGTAGTGAAAAAATTA	GTTTAAATTTGCATTGGTCAATTAACGCGTCAATTAGTAATCAAAATAGTAGAAATACAAAAAAAGGAATAAACGGTATGCGGATCCCCGGGTTAATTAA	ACTGTTGCAAGCATTTAGCTCATGTTAATTGTATAAATTGTAACACGCCATGGGCAAATGCGACCGTTATAGGACGCTGGCGGATCCCCGGGTTAATTAA	ATAAGTTTTCTATATCCTTTCCCAAGTAGCCCAAATGTATAAACAAGTAAAGCGAACACCAGTAGGTAGTGAAAAAATTAGAATTCGAGCTCGTTTAAAC	0		0		0
SPCC550.06c	hsp10	III	1195418	1195732	-	GACGGAAATATATTGGCATTAACCACAGTTTTTGTATTTGTTAGGCTTTTTTTTAAAATCATTTTGCATTCTTTCACATG	ATGGTGGAAGCAACATCAAGGTGGGCGAAGAGGAGTATTCGTTGTACCGTGATCACGAGTTGTTGGCTATCATCAAGGAA	TTTTGCGTCCAACAGCTTTTTTTTTAGTATGCTTAATAGGCAGTGGCTGACGAAGAAAAAATTACCCATTAATTAATTTA	GACGGAAATATATTGGCATTAACCACAGTTTTTGTATTTGTTAGGCTTTTTTTTAAAATCATTTTGCATTCTTTCACATGCGGATCCCCGGGTTAATTAA	ATGGTGGAAGCAACATCAAGGTGGGCGAAGAGGAGTATTCGTTGTACCGTGATCACGAGTTGTTGGCTATCATCAAGGAACGGATCCCCGGGTTAATTAA	TTTTGCGTCCAACAGCTTTTTTTTTAGTATGCTTAATAGGCAGTGGCTGACGAAGAAAAAATTACCCATTAATTAATTTAGAATTCGAGCTCGTTTAAAC	1	SPCC550.05	0		0
SPCC550.07	SPCC550.07	III	1198190	1199791	+	ATATATACTTCATCATCCATACATTCAACTGAGCATTTTAATTTACTTTCATTCAATCCAACAGTTTCCTATTCACAATG	CCGTAAGTTTGCAACTTGTTGGCAAACGTTGGCAAGATGAAGAATTACTGGCTGCCCTTGATAAAATTGTCAGCATGCTC	TTTGTATATAAAAAAAAAATAAAACGAACATATCCATTATCATTAAACTCCAAAAAATATAAAAGCCAATAACCCTACTA	ATATATACTTCATCATCCATACATTCAACTGAGCATTTTAATTTACTTTCATTCAATCCAACAGTTTCCTATTCACAATGCGGATCCCCGGGTTAATTAA	CCGTAAGTTTGCAACTTGTTGGCAAACGTTGGCAAGATGAAGAATTACTGGCTGCCCTTGATAAAATTGTCAGCATGCTCCGGATCCCCGGGTTAATTAA	TTTGTATATAAAAAAAAAATAAAACGAACATATCCATTATCATTAAACTCCAAAAAATATAAAAGCCAATAACCCTACTAGAATTCGAGCTCGTTTAAAC	0		0		0
SPCC550.08	SPCC550.08	III	1200989	1201732	+	ATTTATATTTTGCGTTAGTGCTGTCTAAGTACATTACTCTTTAAGTACTGCTTCTTACTTTATCTTAAGTCTAAATCATG	CTGCTCTTAGTAAAACCGTATCTGCTTCGATTGCTGAGAAAGTAGAGGGTTCTCTCGCTGTATCATCTACTCCTGTTTGC	CTAGGCTGGAAATAAGAAAATGAAATTAAGATTAAGAGTTAATAGGGTTATGCAAAATCGAATAATAGGAGATTCGCTCA	ATTTATATTTTGCGTTAGTGCTGTCTAAGTACATTACTCTTTAAGTACTGCTTCTTACTTTATCTTAAGTCTAAATCATGCGGATCCCCGGGTTAATTAA	CTGCTCTTAGTAAAACCGTATCTGCTTCGATTGCTGAGAAAGTAGAGGGTTCTCTCGCTGTATCATCTACTCCTGTTTGCCGGATCCCCGGGTTAATTAA	CTAGGCTGGAAATAAGAAAATGAAATTAAGATTAAGAGTTAATAGGGTTATGCAAAATCGAATAATAGGAGATTCGCTCAGAATTCGAGCTCGTTTAAAC	0		0		0
SPCC550.09	SPCC550.09	III	1202535	1204142	+	TCTAATTCAATTTGATATGAAAAAATCGCTTTTATTTGAAAGAATTAATGAATTTTAAATAAGATTGTCTTTGCAAAATG	AAGATCAAGTCAGTACCCATGGATCTATCTCTTCAGCCAAGGTGACTGCTATACCAGATTCTAATGGTGCTGAAGCACTT	CATGTGTGTCATTATTTCAGTACTCTCAAAAGCCCATTTGGGTCACTTCGTAATAACTTTTAATATTCATGTACAATTTA	TCTAATTCAATTTGATATGAAAAAATCGCTTTTATTTGAAAGAATTAATGAATTTTAAATAAGATTGTCTTTGCAAAATGCGGATCCCCGGGTTAATTAA	AAGATCAAGTCAGTACCCATGGATCTATCTCTTCAGCCAAGGTGACTGCTATACCAGATTCTAATGGTGCTGAAGCACTTCGGATCCCCGGGTTAATTAA	CATGTGTGTCATTATTTCAGTACTCTCAAAAGCCCATTTGGGTCACTTCGTAATAACTTTTAATATTCATGTACAATTTAGAATTCGAGCTCGTTTAAAC	0		0		0
SPCC550.10	atd3	III	1205004	1206506	+	TATCGTTTTCTTCTTCATTTATCAATTTGCATTCGGACAAATATTGATTCGTCTAAACACTATATAATTTTTTAATCATG	ACTCTGGATTAGGTGTTGGCTTATCTAAGCACGGCTACAATGAGTACATGCGTCTCAAACAAATCACTCAGTATGTTGGC	AGGTATATGATTGTCGTTATCGTCAAGCATAGTACATGATTTATCATCTTTATTTTAAACAAAGTGTCACAGTAGTTTTA	TATCGTTTTCTTCTTCATTTATCAATTTGCATTCGGACAAATATTGATTCGTCTAAACACTATATAATTTTTTAATCATGCGGATCCCCGGGTTAATTAA	ACTCTGGATTAGGTGTTGGCTTATCTAAGCACGGCTACAATGAGTACATGCGTCTCAAACAAATCACTCAGTATGTTGGCCGGATCCCCGGGTTAATTAA	AGGTATATGATTGTCGTTATCGTCAAGCATAGTACATGATTTATCATCTTTATTTTAAACAAAGTGTCACAGTAGTTTTAGAATTCGAGCTCGTTTAAAC	0		0		1	SPNCRNA.1179
SPCC550.11	SPCC550.11	III	1207663	1211089	+	GTATGTAGAAGTTTTTTGTGTAACCACAGCAAACTAAAAGTTTTATATTTCATTTTGCGATTTCGGACAGATGCAAAATG	TGGAAGCATCCGAGCAGCAATCCTTACAGAGATTGGTAACTGAAAAACCCTCTACCCTTGCTGTCGCTTCCGATAAAACA	CACTGTGTAGAAAATGCTTGTTTTATATTTTTATATTTTATTACCAAAATTGGACAGGCTTAGAGCGCCAAACAGGCTCA	GTATGTAGAAGTTTTTTGTGTAACCACAGCAAACTAAAAGTTTTATATTTCATTTTGCGATTTCGGACAGATGCAAAATGCGGATCCCCGGGTTAATTAA	TGGAAGCATCCGAGCAGCAATCCTTACAGAGATTGGTAACTGAAAAACCCTCTACCCTTGCTGTCGCTTCCGATAAAACACGGATCCCCGGGTTAATTAA	CACTGTGTAGAAAATGCTTGTTTTATATTTTTATATTTTATTACCAAAATTGGACAGGCTTAGAGCGCCAAACAGGCTCAGAATTCGAGCTCGTTTAAAC	0		0		0
SPCC550.12	arp6	III	1212008	1213356	+	GTAACAACAGTACATTTAATCGCGGTTTTTGGGTGAAGTTAAGACCTAAGATATAGGAATACATTTTTATTAATAATATG	AGCACTGGAATGCGAATAAAATAACTCGTTCTGAGTACTCAGAACATGGAGCAAACATAATGACACGAAAAAGGAGAATA	GAATTATCAGCTCGCCTTGAGAATTTTGTGAAGATAGAAATTTAACCCACATTATTGAGTTTTAAAATGGTGATCTATTA	GTAACAACAGTACATTTAATCGCGGTTTTTGGGTGAAGTTAAGACCTAAGATATAGGAATACATTTTTATTAATAATATGCGGATCCCCGGGTTAATTAA	AGCACTGGAATGCGAATAAAATAACTCGTTCTGAGTACTCAGAACATGGAGCAAACATAATGACACGAAAAAGGAGAATACGGATCCCCGGGTTAATTAA	GAATTATCAGCTCGCCTTGAGAATTTTGTGAAGATAGAAATTTAACCCACATTATTGAGTTTTAAAATGGTGATCTATTAGAATTCGAGCTCGTTTAAAC	0		0		0
SPCC550.13	dfp1	III	1214446	1216083	+	AAGAGAATTAATCCCAAGCTAGGCTCTCATTAAGAGGAAAAATCAAATACACTAATTTAGTAAGGTGGCTGTACCACATG	GAAGGTTTGCCGAGAATAACGATAATTTTAAAGACCTTGATGAACTGTTTGCCCTTGTTCAACGTCCCTTAAGGCCAGAT	GTGTACACAATACGCATGCACGATCGTATATTAGTGAAAAGTGAATGTGCCAAAATTTGAAGACACGGGCTATTTTCTCA	AAGAGAATTAATCCCAAGCTAGGCTCTCATTAAGAGGAAAAATCAAATACACTAATTTAGTAAGGTGGCTGTACCACATGCGGATCCCCGGGTTAATTAA	GAAGGTTTGCCGAGAATAACGATAATTTTAAAGACCTTGATGAACTGTTTGCCCTTGTTCAACGTCCCTTAAGGCCAGATCGGATCCCCGGGTTAATTAA	GTGTACACAATACGCATGCACGATCGTATATTAGTGAAAAGTGAATGTGCCAAAATTTGAAGACACGGGCTATTTTCTCAGAATTCGAGCTCGTTTAAAC	0		0		0
SPCC4E9.01c	rec11	III	1223686	1226925	-	AAACAAACCCATCGTTTCTGTTAGATTAATCTTTGCCATAACCAACCACCATCGTACCAATTAATTGAGTGATTTCAATG	GGTATCCCAATCGTGCTAGAGATCCTGGAACACTGAGTCATTTAGTGAAAGGTTTAAAAGAAACAGCTGACCATTTATCA	TGCCTCAATAAGAAAGTTAGCACATGTGCTTTCTTATCTCTTTTCCCTCGGGGTTTAATTAGTGTTAAAATTTCGTTTTA	AAACAAACCCATCGTTTCTGTTAGATTAATCTTTGCCATAACCAACCACCATCGTACCAATTAATTGAGTGATTTCAATGCGGATCCCCGGGTTAATTAA	GGTATCCCAATCGTGCTAGAGATCCTGGAACACTGAGTCATTTAGTGAAAGGTTTAAAAGAAACAGCTGACCATTTATCACGGATCCCCGGGTTAATTAA	TGCCTCAATAAGAAAGTTAGCACATGTGCTTTCTTATCTCTTTTCCCTCGGGGTTTAATTAGTGTTAAAATTTCGTTTTAGAATTCGAGCTCGTTTAAAC	0		0		1	SPNCRNA.1180
SPCC550.14	vgl1	III	1217142	1221017	+	AGAACGTTTGGAAGCTTATATATTTTTGTTTTCTCACGTAAAAATCTTTATTGTATACACTTTCGGGACCTTGCCTAATG	TAGTCCAAGGAAGTCGAGCTGGCGTTGTCAAGGCTAAAGATCTGATTTTCGAGAGACTTCAAGAAAACCAAAATCAAGAG	ACATAATTTTCAAATACACTCTCAAAAAAATTTGAGAAATGAATGTAAGTACTAAATAAAGGCTCCAAAATTTTACCTTA	AGAACGTTTGGAAGCTTATATATTTTTGTTTTCTCACGTAAAAATCTTTATTGTATACACTTTCGGGACCTTGCCTAATGCGGATCCCCGGGTTAATTAA	TAGTCCAAGGAAGTCGAGCTGGCGTTGTCAAGGCTAAAGATCTGATTTTCGAGAGACTTCAAGAAAACCAAAATCAAGAGCGGATCCCCGGGTTAATTAA	ACATAATTTTCAAATACACTCTCAAAAAAATTTGAGAAATGAATGTAAGTACTAAATAAAGGCTCCAAAATTTTACCTTAGAATTCGAGCTCGTTTAAAC	0		0		0
SPCC550.15c	SPCC550.15c	III	1221616	1223007	-	CTCGGCTTCAATATCAATTTTTTTTTCGATAAAAAAGTGTACTGGCTAAGAATTGAATTACTTGACAGAATACCGAAATG	AAAGAAGAAGAGAGGAATTTGCTAACAAGATGGGTATTAAGAATAACACAAAAAAGCATTTCCGCGATGCGCTTCTTCAA	GGAGAAATATGAGACGAAAGAATGTGGAGTATGAAGTATATAATGAAAGAAACAAAAGGCCTCGTACAATAAATAGACTA	CTCGGCTTCAATATCAATTTTTTTTTCGATAAAAAAGTGTACTGGCTAAGAATTGAATTACTTGACAGAATACCGAAATGCGGATCCCCGGGTTAATTAA	AAAGAAGAAGAGAGGAATTTGCTAACAAGATGGGTATTAAGAATAACACAAAAAAGCATTTCCGCGATGCGCTTCTTCAACGGATCCCCGGGTTAATTAA	GGAGAAATATGAGACGAAAGAATGTGGAGTATGAAGTATATAATGAAAGAAACAAAAGGCCTCGTACAATAAATAGACTAGAATTCGAGCTCGTTTAAAC	0		0		0
SPCC4E9.02	cig1	III	1227545	1228792	+	CTGAGTAAAAGGCAGTTTGAAAACCGACTTTCATCGCATGTCCAAAACTTTCTAAACAAGTGTGTGCTGGTTTACTAATG	ATGCCATTTACCGAAAGTACTCGGAGAATAGAATGAAGCGAGTTAGCGCCTTTGCTCACAACTGGGTACTAAGTGTGATT	CGTAATAATAAATATCGTAGGCTTAATAATAGCAAACTAACTCAGAATATCATTGTTAACAACTTCTGAAAGCAAACTCA	CTGAGTAAAAGGCAGTTTGAAAACCGACTTTCATCGCATGTCCAAAACTTTCTAAACAAGTGTGTGCTGGTTTACTAATGCGGATCCCCGGGTTAATTAA	ATGCCATTTACCGAAAGTACTCGGAGAATAGAATGAAGCGAGTTAGCGCCTTTGCTCACAACTGGGTACTAAGTGTGATTCGGATCCCCGGGTTAATTAA	CGTAATAATAAATATCGTAGGCTTAATAATAGCAAACTAACTCAGAATATCATTGTTAACAACTTCTGAAAGCAAACTCAGAATTCGAGCTCGTTTAAAC	0		0		0
SPCC645.02	gep4	III	1229724	1230407	+	AGACGTGTTCTATCATCGTTTAATCCACAACAAAACTAACACAATTGTTTTATTAATTATCATCATCTTTGTTTGGCATG	TTTAGATGATGGAAGTCGAATCGTGGCTTTATAAACGTATACATACGCAAAATCCGTATATCCCAACTAACAGGAAAAGC	GTGAAATTTAACTCATGACATTTATGTTCATGTATCATATGCTTATATTTTTACCACAAACACGTAAAACTCATTAATCA	AGACGTGTTCTATCATCGTTTAATCCACAACAAAACTAACACAATTGTTTTATTAATTATCATCATCTTTGTTTGGCATGCGGATCCCCGGGTTAATTAA	TTTAGATGATGGAAGTCGAATCGTGGCTTTATAAACGTATACATACGCAAAATCCGTATATCCCAACTAACAGGAAAAGCCGGATCCCCGGGTTAATTAA	GTGAAATTTAACTCATGACATTTATGTTCATGTATCATATGCTTATATTTTTACCACAAACACGTAAAACTCATTAATCAGAATTCGAGCTCGTTTAAAC	0		0		0
SPCC645.03c	isa1	III	1231042	1231702	-	TTAATTTGAAGTAATTAATTGTTGTCGAAATTTAAGGGATTCGTTGCAAAGATCTAATTTTGCAATAATTTTTTACGATG	ATTTGCAATCTCGTTTTATTTTTTCTAATCCTAATGTGAAATCGACTTGCGGTTGCGGAGAATCGTTTAGTACTCTTAAG	ACAAATAACAGTGGTGTTCGCCAACTCTGAAAATCGTATGGTATACATCAATCTTCATATATTTTCGTATAATTATGCTA	TTAATTTGAAGTAATTAATTGTTGTCGAAATTTAAGGGATTCGTTGCAAAGATCTAATTTTGCAATAATTTTTTACGATGCGGATCCCCGGGTTAATTAA	ATTTGCAATCTCGTTTTATTTTTTCTAATCCTAATGTGAAATCGACTTGCGGTTGCGGAGAATCGTTTAGTACTCTTAAGCGGATCCCCGGGTTAATTAA	ACAAATAACAGTGGTGTTCGCCAACTCTGAAAATCGTATGGTATACATCAATCTTCATATATTTTCGTATAATTATGCTAGAATTCGAGCTCGTTTAAAC	0		0		0
SPCC645.04	nse3	III	1232185	1233171	+	AATACCTAGAGTTCTGAAATCTCATTTTAGCATCGGAAAGTTTAGTCTTGTACTGAAATTACGAGGGCCAAAATGAAATG	CGGATTCAGACATTGATATGGATGCTCTATTAACCGAATATCGGCAGGAGTATCAGAATCAATCTTCCTCAAGTGCAGCA	AATTTTTTTGTAGTAGCGGAGTAAGTATACAATAGCATTAACATGAGACGAGCATAATGTAAAAACCTAAGAGTCATCTA	AATACCTAGAGTTCTGAAATCTCATTTTAGCATCGGAAAGTTTAGTCTTGTACTGAAATTACGAGGGCCAAAATGAAATGCGGATCCCCGGGTTAATTAA	CGGATTCAGACATTGATATGGATGCTCTATTAACCGAATATCGGCAGGAGTATCAGAATCAATCTTCCTCAAGTGCAGCACGGATCCCCGGGTTAATTAA	AATTTTTTTGTAGTAGCGGAGTAAGTATACAATAGCATTAACATGAGACGAGCATAATGTAAAAACCTAAGAGTCATCTAGAATTCGAGCTCGTTTAAAC	0		0		0
SPCC645.05c	myo2	III	1233450	1238030	-	TACAAGGTTTTGGTATTGTACACCGCATTGTTTATTTTCAGGAAAGGCGGTAAATAACCGTCTTAGAGAGTAGCCCGATG	AAGTGAACAAAGATTCGTTAATAGATGTGAGAGCTTTACGAGATCGCATTGCAAGCCTTGAAGATGAGTTGCGCGCCGCA	TAAACTTATAAGAGAAGTATATGTCAGTATATATAATATAATTAATAAAGGTTTCATCATTACAAAATCATTTAACTTCA	TACAAGGTTTTGGTATTGTACACCGCATTGTTTATTTTCAGGAAAGGCGGTAAATAACCGTCTTAGAGAGTAGCCCGATGCGGATCCCCGGGTTAATTAA	AAGTGAACAAAGATTCGTTAATAGATGTGAGAGCTTTACGAGATCGCATTGCAAGCCTTGAAGATGAGTTGCGCGCCGCACGGATCCCCGGGTTAATTAA	TAAACTTATAAGAGAAGTATATGTCAGTATATATAATATAATTAATAAAGGTTTCATCATTACAAAATCATTTAACTTCAGAATTCGAGCTCGTTTAAAC	0		0		0
SPCC645.06c	rgf3	III	1239385	1243212	-	TCTTCAAATATTATTGTAGTTCTTTTTTGACCTAGTCATTTTTGGTGATTGTGGTTCCCCCTACCACTTTTTCTTTTATG	TGGTTCATCCTCAGTATCACGATCGCCATTTGATACTCGCTTTAAATAAGGCAAAAACAAACTCCTTCATAATTGAAGAT	CGTTTCCGATATTCAAAAGTATGGATGAGTAAAAAAGACAATCATGGCAAGAAAACTTGTAATAAATATGATAATTATCA	TCTTCAAATATTATTGTAGTTCTTTTTTGACCTAGTCATTTTTGGTGATTGTGGTTCCCCCTACCACTTTTTCTTTTATGCGGATCCCCGGGTTAATTAA	TGGTTCATCCTCAGTATCACGATCGCCATTTGATACTCGCTTTAAATAAGGCAAAAACAAACTCCTTCATAATTGAAGATCGGATCCCCGGGTTAATTAA	CGTTTCCGATATTCAAAAGTATGGATGAGTAAAAAAGACAATCATGGCAAGAAAACTTGTAATAAATATGATAATTATCAGAATTCGAGCTCGTTTAAAC	0		0		1	SPNCRNA.1181
SPCC645.07	rgf1	III	1245263	1249313	+	CCACCAAACCCTCGTTTTCACGGGAAACATTCAGCATTGTCGATTCGATCGTCAAACTGATTGTTTTTATAGTAGCAATG	AAAATTGTGAGACAAGTGTTGTTTGTTCCCTTCGATTGACGAGTGCTGCTGCCCACGCCAAAGAGCAGCATGTAGACAAG	AAAAGATAACCGAACAAACCAATATCCAATTAACCGTTATAAATAAAACGTGAAAATTAAGTTCAAAAAAACCAAAATTA	CCACCAAACCCTCGTTTTCACGGGAAACATTCAGCATTGTCGATTCGATCGTCAAACTGATTGTTTTTATAGTAGCAATGCGGATCCCCGGGTTAATTAA	AAAATTGTGAGACAAGTGTTGTTTGTTCCCTTCGATTGACGAGTGCTGCTGCCCACGCCAAAGAGCAGCATGTAGACAAGCGGATCCCCGGGTTAATTAA	AAAAGATAACCGAACAAACCAATATCCAATTAACCGTTATAAATAAAACGTGAAAATTAAGTTCAAAAAAACCAAAATTAGAATTCGAGCTCGTTTAAAC	0		0		0
SPCC645.08c	snd1	III	1249557	1252193	-	TGGCGCTGTGAAAACCCTGTACATACCTTACCACGTGAGAACTTTCCTTCTACCACATAGGCCCAAAATTGTAAACAATG	TTCTAGAAGAGCATCAGCAAGAAGCACGTCTAAATCATATCGGTTTCTGGGTATATGGTGATCCCCTAGAATATGAGGAC	GTGAATAACTAGATATATTGTAGGCAAAAAGTACTAGCGAATATGATCAATGTTACTATACTAGAAGTAAAATATTTTTA	TGGCGCTGTGAAAACCCTGTACATACCTTACCACGTGAGAACTTTCCTTCTACCACATAGGCCCAAAATTGTAAACAATGCGGATCCCCGGGTTAATTAA	TTCTAGAAGAGCATCAGCAAGAAGCACGTCTAAATCATATCGGTTTCTGGGTATATGGTGATCCCCTAGAATATGAGGACCGGATCCCCGGGTTAATTAA	GTGAATAACTAGATATATTGTAGGCAAAAAGTACTAGCGAATATGATCAATGTTACTATACTAGAAGTAAAATATTTTTAGAATTCGAGCTCGTTTAAAC	0		0		0
SPCC645.09	mrpl37	III	1254545	1254964	+	CTTTTTCATCGCCTTTGATCCACTTTTGGTTAAAGATTTTATCCTCCTTGCAAAGTTTTTTGTTTACTGTCTAAGCAATG	AGCCAGCTCCCAATTCTAAGACTGCCCGAAGTCATGCTCGTAAAAGTGCCATTCGAGCGGCTAACTTTCTTACTAAAAAA	CAAAAAGAATGGATCAAATGCTCATAAGGATAGAGAGGAGATGGAAAATTAAGAGTTTCAAACATTCTAAAAGGTAATTA	CTTTTTCATCGCCTTTGATCCACTTTTGGTTAAAGATTTTATCCTCCTTGCAAAGTTTTTTGTTTACTGTCTAAGCAATGCGGATCCCCGGGTTAATTAA	AGCCAGCTCCCAATTCTAAGACTGCCCGAAGTCATGCTCGTAAAAGTGCCATTCGAGCGGCTAACTTTCTTACTAAAAAACGGATCCCCGGGTTAATTAA	CAAAAAGAATGGATCAAATGCTCATAAGGATAGAGAGGAGATGGAAAATTAAGAGTTTCAAACATTCTAAAAGGTAATTAGAATTCGAGCTCGTTTAAAC	0		0		0
SPCC645.10	SPCC645.10	III	1255280	1256793	+	CAAACCTCAACCTGCCAACCTTAGAGAAACCGGTATTGCCCAAACTGTGTATCGTTTATGGAATTTGGCTGACGAAAATG	ATAACATGATTTCCTGGCAATTTAAACACCCTGAAGGAAGTGTCGAAGATTGTGTTGCATACCTTCAATCCCTAAAAATA	AGGACGACGATTACTGGTGACTTTTATTCTTTTAATCTTTTGTGCGATTAAGTTATCTAAACAGTGATTGTCTTTTCTTA	CAAACCTCAACCTGCCAACCTTAGAGAAACCGGTATTGCCCAAACTGTGTATCGTTTATGGAATTTGGCTGACGAAAATGCGGATCCCCGGGTTAATTAA	ATAACATGATTTCCTGGCAATTTAAACACCCTGAAGGAAGTGTCGAAGATTGTGTTGCATACCTTCAATCCCTAAAAATACGGATCCCCGGGTTAATTAA	AGGACGACGATTACTGGTGACTTTTATTCTTTTAATCTTTTGTGCGATTAAGTTATCTAAACAGTGATTGTCTTTTCTTAGAATTCGAGCTCGTTTAAAC	1	SPCC645.11c	0		0
SPCC23B6.01c	SPCC23B6.01c	III	1264730	1266827	-	TACATATCTAAAAAATCTCAAATATTTCAGGTTGTTTGGTAGTATTTTCAAGAAAGTTACTGAGATTATCGTAAAATATG	CGGTTGATGAATATCATGACGCTCAACTCCCTGACCCTAATACTCTATCAAAGTTACATGAAGAACAGGATCCAGCTTTA	ATATAAAAAACAACAAACGTATCAAATATAAACCACTTAATCATAAAAATCCATTAGAACGAAGTATTTCCTTCTCATTA	TACATATCTAAAAAATCTCAAATATTTCAGGTTGTTTGGTAGTATTTTCAAGAAAGTTACTGAGATTATCGTAAAATATGCGGATCCCCGGGTTAATTAA	CGGTTGATGAATATCATGACGCTCAACTCCCTGACCCTAATACTCTATCAAAGTTACATGAAGAACAGGATCCAGCTTTACGGATCCCCGGGTTAATTAA	ATATAAAAAACAACAAACGTATCAAATATAAACCACTTAATCATAAAAATCCATTAGAACGAAGTATTTCCTTCTCATTAGAATTCGAGCTCGTTTAAAC	0		0		0
SPCC645.11c	mug117	III	1256933	1257493	-	ATTAAGAATAATTGCAAATAAGAAGCATTGCTTTAAACACTTTTGCATATTTAATATATATTAATATTTCGGAAGGAATG	TGAACTACTGTTATCCAGACTGTACCGAAATTACACCAAGCACCAGCGAATACGATTATCGAGAGCCGGTTAGAGATTGG	AGTAATCGTCGTCCTTTTTGGAAATTCGTATTTATGATATTTATGCTTAATTCAGAATGGATCCTTTCCTCTTATTATTA	ATTAAGAATAATTGCAAATAAGAAGCATTGCTTTAAACACTTTTGCATATTTAATATATATTAATATTTCGGAAGGAATGCGGATCCCCGGGTTAATTAA	TGAACTACTGTTATCCAGACTGTACCGAAATTACACCAAGCACCAGCGAATACGATTATCGAGAGCCGGTTAGAGATTGGCGGATCCCCGGGTTAATTAA	AGTAATCGTCGTCCTTTTTGGAAATTCGTATTTATGATATTTATGCTTAATTCAGAATGGATCCTTTCCTCTTATTATTAGAATTCGAGCTCGTTTAAAC	1	SPCC645.10	0		0
SPCC645.12c	SPCC645.12c	III	1257676	1258272	-	ATACATGCTATTTTATAGTTCGAATGCAATATTTTACGATTAAATGTGAATATTGTTAGAAAAGGAGCTTCAAAAATATG	TTTCTGTTAAAGAATCTAGCAATTTATCTAATAATGACTCGGATGCTTCACTAGATGAAGACACCTTGCTTTGGGGTTTG	AAGAATATGTAATATAAACAGTATTCTTTTAGTTGGTGTCAATATTTTTGTTTGTTTTTAAGATCGTAAACAGAGCTTTA	ATACATGCTATTTTATAGTTCGAATGCAATATTTTACGATTAAATGTGAATATTGTTAGAAAAGGAGCTTCAAAAATATGCGGATCCCCGGGTTAATTAA	TTTCTGTTAAAGAATCTAGCAATTTATCTAATAATGACTCGGATGCTTCACTAGATGAAGACACCTTGCTTTGGGGTTTGCGGATCCCCGGGTTAATTAA	AAGAATATGTAATATAAACAGTATTCTTTTAGTTGGTGTCAATATTTTTGTTTGTTTTTAAGATCGTAAACAGAGCTTTAGAATTCGAGCTCGTTTAAAC	0		0		0
SPCC645.13	SPCC645.13	III	1258634	1260799	+	TATTCGAATTGCATGTATTAACCTTGAAGTACAGATGTCATTGATCAAAATACTTTTTATTCCCATAATAACGAAGCATG	GGGCAAATCCGTCGCTAGCAATTAACCCTCAATTTATGCAGAATGCCATTTCGGCGGCTCAGAAAAAGGCGTCCAAACAA	TTGATGATCCAAAAAGGAGGAGTTATGCAAGAACGGTGCTTGTTAATAACCTCCATTAAAAAAGAAATTTACAAAAATTA	TATTCGAATTGCATGTATTAACCTTGAAGTACAGATGTCATTGATCAAAATACTTTTTATTCCCATAATAACGAAGCATGCGGATCCCCGGGTTAATTAA	GGGCAAATCCGTCGCTAGCAATTAACCCTCAATTTATGCAGAATGCCATTTCGGCGGCTCAGAAAAAGGCGTCCAAACAACGGATCCCCGGGTTAATTAA	TTGATGATCCAAAAAGGAGGAGTTATGCAAGAACGGTGCTTGTTAATAACCTCCATTAAAAAAGAAATTTACAAAAATTAGAATTCGAGCTCGTTTAAAC	0		0		0
SPCC645.14c	sti1	III	1261606	1263381	-	TTGATATTTAATTAGTGGGAAATCGTTTTGAAAGCAAACGAAACTCGAAAACTGGTGATTTCAGTGAATTCATTAAAATG	CTTTGATGGAACACATGAAGAACCCAACCGTTAAAAGCAAAATTGAGAAGCTGATTGCCAGCGGTGTTATTCGCCTGGGC	ACAAACAACATTCATAAACTAAGTAAACGTTAAAACCTTTCTTTTTTTTAAATCTCACTTCTCACAAAAGCGCAAATTTA	TTGATATTTAATTAGTGGGAAATCGTTTTGAAAGCAAACGAAACTCGAAAACTGGTGATTTCAGTGAATTCATTAAAATGCGGATCCCCGGGTTAATTAA	CTTTGATGGAACACATGAAGAACCCAACCGTTAAAAGCAAAATTGAGAAGCTGATTGCCAGCGGTGTTATTCGCCTGGGCCGGATCCCCGGGTTAATTAA	ACAAACAACATTCATAAACTAAGTAAACGTTAAAACCTTTCTTTTTTTTAAATCTCACTTCTCACAAAAGCGCAAATTTAGAATTCGAGCTCGTTTAAAC	0		0		0
SPCC23B6.02c	SPCC23B6.02c	III	1268158	1268564	-	TTACGTTATATGAAGGCTAAAACGTAGAATGCAGCGATAAACTCTACCAGAGCAATTACTCAAACAATCAACTAAGAATG	TGAAGGTTTTTATTAATTTTCGATTTTTTTTGATCTAGGGAAGGTTTACTAACGGATCACCAACTTAGCAAGGAGACGAA	TAATTTACATAAAAACCAAGAGAAGAAGCCCCTGTATCCCATAGAAAAATTTATATACACATAAACTCTGTTAAAACTTA	TTACGTTATATGAAGGCTAAAACGTAGAATGCAGCGATAAACTCTACCAGAGCAATTACTCAAACAATCAACTAAGAATGCGGATCCCCGGGTTAATTAA	TGAAGGTTTTTATTAATTTTCGATTTTTTTTGATCTAGGGAAGGTTTACTAACGGATCACCAACTTAGCAAGGAGACGAACGGATCCCCGGGTTAATTAA	TAATTTACATAAAAACCAAGAGAAGAAGCCCCTGTATCCCATAGAAAAATTTATATACACATAAACTCTGTTAAAACTTAGAATTCGAGCTCGTTTAAAC	0		0		1	SPNCRNA.1183
SPCC23B6.03c	tel1	III	1268997	1277435	-	TTTACTCAATTATCAGTTTACGCCAAATATGTTAATATATTAATGAAGAAAAGATAACTTTTACTCGATGTAATACTATG	CTTCTGTGGGAGAATTGATTCGAATTGCTCAAGATCCCTCATATCTCGCACTTATGTTTTGTGGATGGTCTGCCTTTCAA	ATTTCGTTTCACTAATTGCCAAGAGGTACGAATTAATTAGAAAGAAAACACTCATGAAAATAAATTAACTATATCGCTCA	TTTACTCAATTATCAGTTTACGCCAAATATGTTAATATATTAATGAAGAAAAGATAACTTTTACTCGATGTAATACTATGCGGATCCCCGGGTTAATTAA	CTTCTGTGGGAGAATTGATTCGAATTGCTCAAGATCCCTCATATCTCGCACTTATGTTTTGTGGATGGTCTGCCTTTCAACGGATCCCCGGGTTAATTAA	ATTTCGTTTCACTAATTGCCAAGAGGTACGAATTAATTAGAAAGAAAACACTCATGAAAATAAATTAACTATATCGCTCAGAATTCGAGCTCGTTTAAAC	0		0		0
SPCC1322.01	rpm1	III	1283162	1286035	+	AGTGCTCTGGTTCAGCTCTCTAGTCGAATTTACCATCAACACTATTTTTGGTGTTACTAATTATAGGGTTTTTGCCCATG	GGTTAGCAAATACTCGCCAGGCATTTACAATTAAGGATGTCTTTCCGGAGTCTAATATCCTATTAGTTGCTTTAGCGACC	CGGTAAATTGATAAAATGCAGGATTGAGTATTTAATTAAGTAAAATTATATCCATAAAAATAGTTTTAATAAGTTTGTTA	AGTGCTCTGGTTCAGCTCTCTAGTCGAATTTACCATCAACACTATTTTTGGTGTTACTAATTATAGGGTTTTTGCCCATGCGGATCCCCGGGTTAATTAA	GGTTAGCAAATACTCGCCAGGCATTTACAATTAAGGATGTCTTTCCGGAGTCTAATATCCTATTAGTTGCTTTAGCGACCCGGATCCCCGGGTTAATTAA	CGGTAAATTGATAAAATGCAGGATTGAGTATTTAATTAAGTAAAATTATATCCATAAAAATAGTTTTAATAAGTTTGTTAGAATTCGAGCTCGTTTAAAC	0		0		0
SPCC1322.02	SPCC1322.02	III	1286350	1287405	+	AAGAAGCAAATGTCTTTGGATGCTTATAAATCCATCGACGAAGTGTGCTGCGTTGTTTAAAATCTAAGTTAAGAAAAATG	TACTTTTAAAGCACGGTGTTTATGTATCTTTGGACACTCTGCACTCGTGGCTTCAGGAAAGAAACGTAAATTTTGAAAAG	ATATATAACGTACATTAAATCATCATTACGGGACCAGCTCGCCAAAAGTTTGCTATACTTAGTCTAACATAAATATTTCA	AAGAAGCAAATGTCTTTGGATGCTTATAAATCCATCGACGAAGTGTGCTGCGTTGTTTAAAATCTAAGTTAAGAAAAATGCGGATCCCCGGGTTAATTAA	TACTTTTAAAGCACGGTGTTTATGTATCTTTGGACACTCTGCACTCGTGGCTTCAGGAAAGAAACGTAAATTTTGAAAAGCGGATCCCCGGGTTAATTAA	ATATATAACGTACATTAAATCATCATTACGGGACCAGCTCGCCAAAAGTTTGCTATACTTAGTCTAACATAAATATTTCAGAATTCGAGCTCGTTTAAAC	0		0		1	SPNCRNA.1184
SPCC23B6.04c	SPCC23B6.04c	III	1277873	1280899	-	GAATACCCTTTGCAATCTAAACTGTTAATAGTTTATTCAAAACCAACATTCGTTAATTTTATCGATACAAAACCACGATG	CAGCTTTTTCGCATGCACGAGATGTTTCTACGGCTTCATTTAGCGACGCTGTTTCGTTTATCACCGCGGATAGCATAGAA	AGAAATCATAGAACTAGCTCAATTGCGAATAAAGTATAAGAGAAAAGAGTGAAGAGGTTTCGAGAGCTTAAGAAAAACTA	GAATACCCTTTGCAATCTAAACTGTTAATAGTTTATTCAAAACCAACATTCGTTAATTTTATCGATACAAAACCACGATGCGGATCCCCGGGTTAATTAA	CAGCTTTTTCGCATGCACGAGATGTTTCTACGGCTTCATTTAGCGACGCTGTTTCGTTTATCACCGCGGATAGCATAGAACGGATCCCCGGGTTAATTAA	AGAAATCATAGAACTAGCTCAATTGCGAATAAAGTATAAGAGAAAAGAGTGAAGAGGTTTCGAGAGCTTAAGAAAAACTAGAATTCGAGCTCGTTTAAAC	0		0		0
SPCC23B6.05c	ssb3	III	1281886	1282364	-	TGTCAACAAGTAGTTAACTACCTGGTCTGATACATACTTCACTTCCACCACTTTATAAACAACGCGTATAAAATAATATG	AATTTCCTGTTCCTTTAGATATGGAGGTATACCAGAAACTCGTTCTATTCAGTCATAAGTATAACTCACTTTTTTTTGAA	TTATTCTTCCATGTTTATTTGTACTGTGCATGAGAAATGAAAGAGAAATCTGTGTTGTATGATCCATAAAATGTTTCTTA	TGTCAACAAGTAGTTAACTACCTGGTCTGATACATACTTCACTTCCACCACTTTATAAACAACGCGTATAAAATAATATGCGGATCCCCGGGTTAATTAA	AATTTCCTGTTCCTTTAGATATGGAGGTATACCAGAAACTCGTTCTATTCAGTCATAAGTATAACTCACTTTTTTTTGAACGGATCCCCGGGTTAATTAA	TTATTCTTCCATGTTTATTTGTACTGTGCATGAGAAATGAAAGAGAAATCTGTGTTGTATGATCCATAAAATGTTTCTTAGAATTCGAGCTCGTTTAAAC	0		0		0
SPCC1322.03	trp1322	III	1288137	1290725	+	TTCATAGAGAATCAAAAGAATTCAAGGTTGGATCTATTTATATTAAAATTTATTAGAATGTTTGTGTTTGGATAATAATG	CCCGTGATGAACAGTACTCCATGGAGAGAAAGAAAACCGATGACTCATTAGCGGAGTCAGCCTGGTCGATTCCACATCCA	ATGAAAAATGAAAAGTGAAAATAAAAGAACAAAACAAAATTCTCACAAATCATAAACATTAACGAACGAAAGTGGAGTTA	TTCATAGAGAATCAAAAGAATTCAAGGTTGGATCTATTTATATTAAAATTTATTAGAATGTTTGTGTTTGGATAATAATGCGGATCCCCGGGTTAATTAA	CCCGTGATGAACAGTACTCCATGGAGAGAAAGAAAACCGATGACTCATTAGCGGAGTCAGCCTGGTCGATTCCACATCCACGGATCCCCGGGTTAATTAA	ATGAAAAATGAAAAGTGAAAATAAAAGAACAAAACAAAATTCTCACAAATCATAAACATTAACGAACGAAAGTGGAGTTAGAATTCGAGCTCGTTTAAAC	0		0		0
SPCC1322.04	fyu1	III	1292178	1293698	+	ATCATAACAAACATTGAAATTGTTTGTTTTAGAGGTTTAAAGAGAACGTTTTAACTTCGAAAAGAGACAGAAGCACTATG	ATGCCAACCGTATTGACATTCCTAATGGTTCTGTCCTTGAGAACTGTGTCATTACCGGTAATCTCAATATCTTGGAGCAC	TAAAAAGAACATTGTGGTTTCCATAAAGTGCTATTCTAATGCATGTAATGAAAAAGTCATGAAAAAAGAGCGACGATTTA	ATCATAACAAACATTGAAATTGTTTGTTTTAGAGGTTTAAAGAGAACGTTTTAACTTCGAAAAGAGACAGAAGCACTATGCGGATCCCCGGGTTAATTAA	ATGCCAACCGTATTGACATTCCTAATGGTTCTGTCCTTGAGAACTGTGTCATTACCGGTAATCTCAATATCTTGGAGCACCGGATCCCCGGGTTAATTAA	TAAAAAGAACATTGTGGTTTCCATAAAGTGCTATTCTAATGCATGTAATGAAAAAGTCATGAAAAAAGAGCGACGATTTAGAATTCGAGCTCGTTTAAAC	0		0		0
SPCC1322.05c	SPCC1322.05c	III	1294076	1295914	-	TCTAATATATTGAGCGTTGTTTTCGTTTAAAGAATTCGTTTGTACATTGTCCTAAATTCCTTCAATTAATTTTAAATATG	TTGAAACGTTTGAAAAGTATAAGCATTTCTATCATAAAATTTGTGCTTCTCAAGTTGAAAAGGACTTAGGCTTATCTGAA	CATCAAAAAGCTAAGGCGAGAAAAAGGCTCCATGTAGATGTATTCTTTTGTTAGTAGGCAAGCAGCATTTATGAATTCTA	TCTAATATATTGAGCGTTGTTTTCGTTTAAAGAATTCGTTTGTACATTGTCCTAAATTCCTTCAATTAATTTTAAATATGCGGATCCCCGGGTTAATTAA	TTGAAACGTTTGAAAAGTATAAGCATTTCTATCATAAAATTTGTGCTTCTCAAGTTGAAAAGGACTTAGGCTTATCTGAACGGATCCCCGGGTTAATTAA	CATCAAAAAGCTAAGGCGAGAAAAAGGCTCCATGTAGATGTATTCTTTTGTTAGTAGGCAAGCAGCATTTATGAATTCTAGAATTCGAGCTCGTTTAAAC	0		0		0
SPCC1322.06	kap113	III	1296958	1300186	+	CCTTTGGCTCACATATACTGAGTGCGACTGGTACAGCCTTGCTCAAGCAAAAACCAAGTCTCAGACTTTTTTGGAGAATG	ATGGTGGAATGGAGAATTTTCAAAACCAATATTTATCGACGGTCAACCCAGCGTTGTTAGAACAGTTTCAATCCATGCTA	GGCTTAATTTAGATATACAAATTAACACCAACTTTTTTATCATGAAATATGATGTTGTTTTTACTGCTTCTTTTTTCCTA	CCTTTGGCTCACATATACTGAGTGCGACTGGTACAGCCTTGCTCAAGCAAAAACCAAGTCTCAGACTTTTTTGGAGAATGCGGATCCCCGGGTTAATTAA	ATGGTGGAATGGAGAATTTTCAAAACCAATATTTATCGACGGTCAACCCAGCGTTGTTAGAACAGTTTCAATCCATGCTACGGATCCCCGGGTTAATTAA	GGCTTAATTTAGATATACAAATTAACACCAACTTTTTTATCATGAAATATGATGTTGTTTTTACTGCTTCTTTTTTCCTAGAATTCGAGCTCGTTTAAAC	1	SPCC1322.07c	0		0
SPCC1322.07c	mug150	III	1300640	1300954	-	TTGAAAAATCAAAAGTTCTTCTTATAGGGCACGGCAATTGCGCCCTTTCCATACAATGCAAGCCCTTAAGTATAGAGATG	TCTACAATGATTCCTCTTTACTATGGTTTCTTTTCGTATCACTGTGTTTTATTACGTTATCATTCCAATCTTTGGAAATA	TCAGGTAAAATCAACATTAACTTTATATTCATTATGACTATTGAAGAAGCGATTCCTCAGCCTGTGCAAGCTGTCAGCTA	TTGAAAAATCAAAAGTTCTTCTTATAGGGCACGGCAATTGCGCCCTTTCCATACAATGCAAGCCCTTAAGTATAGAGATGCGGATCCCCGGGTTAATTAA	TCTACAATGATTCCTCTTTACTATGGTTTCTTTTCGTATCACTGTGTTTTATTACGTTATCATTCCAATCTTTGGAAATACGGATCCCCGGGTTAATTAA	TCAGGTAAAATCAACATTAACTTTATATTCATTATGACTATTGAAGAAGCGATTCCTCAGCCTGTGCAAGCTGTCAGCTAGAATTCGAGCTCGTTTAAAC	0		0		0
SPCC1322.08	srk1	III	1302900	1304865	+	GAGATCTTTAATTAGTTATTTTTCTAATAATACCCATATCTCTTGATTGATTCCGTTTGTCGCCGTCTGTTCAAATAATG	GGTCGCGGAATAAGTTCAAAGGTTTCCAACTCAACTTGTCAAAGGCAACTTTGTATAATCGTCGACATCGACAAAAAGTG	AATCAGCATTACTGAATCGCATTTAAAAGCAACTGATTTGGATAAAAAAGAAAAGTAATCGAAGTTAGACGTCTGTGTTA	GAGATCTTTAATTAGTTATTTTTCTAATAATACCCATATCTCTTGATTGATTCCGTTTGTCGCCGTCTGTTCAAATAATGCGGATCCCCGGGTTAATTAA	GGTCGCGGAATAAGTTCAAAGGTTTCCAACTCAACTTGTCAAAGGCAACTTTGTATAATCGTCGACATCGACAAAAAGTGCGGATCCCCGGGTTAATTAA	AATCAGCATTACTGAATCGCATTTAAAAGCAACTGATTTGGATAAAAAAGAAAAGTAATCGAAGTTAGACGTCTGTGTTAGAATTCGAGCTCGTTTAAAC	0		0		0
SPCC1322.09	SPCC1322.09	III	1306194	1307773	+	GGAGTCCTTAATGTGGCTTTTTCAGCCTACGAAACTCATCAACTAGACAAGACCGTGTGATATTCCTGCTAAACAGTATG	TCGCTGGTTTACCGGAAGAAGATGTTAACACTGGTTCATCTGAAACTCCAGTTCCATATTATGACGGAGCCATGTATGCC	GTAGTTTCATTTGTTATTTCCTTTTTTAAATTCGAAACAATGCATCAAAAGTTCATAATTCATTAAAGTTGAATCAATTA	GGAGTCCTTAATGTGGCTTTTTCAGCCTACGAAACTCATCAACTAGACAAGACCGTGTGATATTCCTGCTAAACAGTATGCGGATCCCCGGGTTAATTAA	TCGCTGGTTTACCGGAAGAAGATGTTAACACTGGTTCATCTGAAACTCCAGTTCCATATTATGACGGAGCCATGTATGCCCGGATCCCCGGGTTAATTAA	GTAGTTTCATTTGTTATTTCCTTTTTTAAATTCGAAACAATGCATCAAAAGTTCATAATTCATTAAAGTTGAATCAATTAGAATTCGAGCTCGTTTAAAC	0		0		1	SPNCRNA.1185
SPCC1322.10	SPCC1322.10	III	1309780	1310568	+	TATTTCATTTAATATAAACAAATTAATTTCATTAATTTTCATCTTTTCTTTCTCATTTCTTTTAAGTAATCGTGAAAATG	ATAGCGGTGCTGTTTCCAACGGCGTTGCACAACTCTCCGTTGCTGCTTGCATGGGTATTGCCGCTCTTATGCTTATTGCT	TTCGAAATATGTTTCAATGGTTCTCTGTGGTAATTCGAAGGTTGAAGCATAGTAGGCCAACTCGGTTGTCAGCTTCTTTA	TATTTCATTTAATATAAACAAATTAATTTCATTAATTTTCATCTTTTCTTTCTCATTTCTTTTAAGTAATCGTGAAAATGCGGATCCCCGGGTTAATTAA	ATAGCGGTGCTGTTTCCAACGGCGTTGCACAACTCTCCGTTGCTGCTTGCATGGGTATTGCCGCTCTTATGCTTATTGCTCGGATCCCCGGGTTAATTAA	TTCGAAATATGTTTCAATGGTTCTCTGTGGTAATTCGAAGGTTGAAGCATAGTAGGCCAACTCGGTTGTCAGCTTCTTTAGAATTCGAGCTCGTTTAAAC	0		0		0
SPCC1322.11	rpl2302	III	1311652	1312336	+	TAACATTTCTCATTAGTGCAAACTTGCGGGTTCGACGTTCCTTCTACAACCAAACACCAGCAGAAAATTATCACAAAATG	GTTCTGCTATCACTGGTCCCGTTGCTAAAGAATGTGCTGACCTCTGGCCTCGTATTGCTTCAAATGCTGGTACCGTTGTT	TCTACAACATTACAAATTTACACGAAGGATAAACGGTAGGGACAAATGATTTGTTTATTGGGGTTAGTTTTTCTTTCCTA	TAACATTTCTCATTAGTGCAAACTTGCGGGTTCGACGTTCCTTCTACAACCAAACACCAGCAGAAAATTATCACAAAATGCGGATCCCCGGGTTAATTAA	GTTCTGCTATCACTGGTCCCGTTGCTAAAGAATGTGCTGACCTCTGGCCTCGTATTGCTTCAAATGCTGGTACCGTTGTTCGGATCCCCGGGTTAATTAA	TCTACAACATTACAAATTTACACGAAGGATAAACGGTAGGGACAAATGATTTGTTTATTGGGGTTAGTTTTTCTTTCCTAGAATTCGAGCTCGTTTAAAC	0		0		0
SPCC1322.12c	bub1	III	1312798	1315932	-	GAAAGAATACTTGTCGTCGAACCAAGTGCAGAATACGGTCTATTAAAAGTCGTCCATGTTTCAATGTGCGTATCACTATG	TGGAAGAATGGTTAGTGAACCATTCCACTGGAGGTTCGGGTTTAAAGGGCTTATTAAAAAGCATCGAAAAAAGAAAAATT	CTTCTTTTTAAATAAATAAACACACAAAATTATCCAAACATTTAAAAAAGGATGGAAACTTCCCTCTAGGCAAAAAATTA	GAAAGAATACTTGTCGTCGAACCAAGTGCAGAATACGGTCTATTAAAAGTCGTCCATGTTTCAATGTGCGTATCACTATGCGGATCCCCGGGTTAATTAA	TGGAAGAATGGTTAGTGAACCATTCCACTGGAGGTTCGGGTTTAAAGGGCTTATTAAAAAGCATCGAAAAAAGAAAAATTCGGATCCCCGGGTTAATTAA	CTTCTTTTTAAATAAATAAACACACAAAATTATCCAAACATTTAAAAAAGGATGGAAACTTCCCTCTAGGCAAAAAATTAGAATTCGAGCTCGTTTAAAC	0		0		0
SPCC1322.13	ade6	III	1316337	1317995	+	GAAAAAAAGATTCGTTTTTTCAACATTTACCATCTCATTAAGCTGAGCTGCCAAGGTATATACATACTTCATCGAATATG	GCTTTATGGACAATATGAAAGAGATTGTTTTAGAAAAGGCTGATAAATTAGAAAAAGTTGGTTGGAAAAATTATTCTGCA	AATCTAGAATTTCAAAATAAAATATTATTTAAAACAAAAAGCAAGCAAAATCATTTAACAGTTATGTCTATGGTCGCCTA	GAAAAAAAGATTCGTTTTTTCAACATTTACCATCTCATTAAGCTGAGCTGCCAAGGTATATACATACTTCATCGAATATGCGGATCCCCGGGTTAATTAA	GCTTTATGGACAATATGAAAGAGATTGTTTTAGAAAAGGCTGATAAATTAGAAAAAGTTGGTTGGAAAAATTATTCTGCACGGATCCCCGGGTTAATTAA	AATCTAGAATTTCAAAATAAAATATTATTTAAAACAAAAAGCAAGCAAAATCATTTAACAGTTATGTCTATGGTCGCCTAGAATTCGAGCTCGTTTAAAC	0		0		0
SPCC132.01c	SPCC132.01c	III	1325197	1328307	-	GTTTACATTCTAACTAGAGCCTATACTTCATTTTGTTGTAACGCAGAAATTCATTTAGATAGGTGTTATAGACGTAAATG	GTGAAATTGTTGCTCCTATAAGTGTGAGTCGTTTAAAGATGGTTTTTGGATCTAGCGGTAATACCAAAAAGTCAAAGAAA	TTCTGTTTAAAAAAACAAAAACAAAAACAAAATCAAACAGTGAAGTAGCTCCAACTATTAATCTCAAATAAATATTTTCA	GTTTACATTCTAACTAGAGCCTATACTTCATTTTGTTGTAACGCAGAAATTCATTTAGATAGGTGTTATAGACGTAAATGCGGATCCCCGGGTTAATTAA	GTGAAATTGTTGCTCCTATAAGTGTGAGTCGTTTAAAGATGGTTTTTGGATCTAGCGGTAATACCAAAAAGTCAAAGAAACGGATCCCCGGGTTAATTAA	TTCTGTTTAAAAAAACAAAAACAAAAACAAAATCAAACAGTGAAGTAGCTCCAACTATTAATCTCAAATAAATATTTTCAGAATTCGAGCTCGTTTAAAC	0		0		0
SPCC1322.14c	vtc4	III	1318425	1320590	-	ATTCCCAAATTTATACGTTTATTTTCCCTTGAATCCCTCTTTATTATTTACTAGATTAACTTATTGAAAATTGCAACATG	ATGATCGTTTTGGTCCTACAGCTATATGCGTGATTACTTTTGCTGCAATCAGCGCCAATGTTATCTTAAACTTCAATGCA	TCAATTATTAAAAGATGTAGTTGATTTGTATTATCTTTCAATTGCTAATTCTAAATATATTGGAGAATTCAATGAGTTTA	ATTCCCAAATTTATACGTTTATTTTCCCTTGAATCCCTCTTTATTATTTACTAGATTAACTTATTGAAAATTGCAACATGCGGATCCCCGGGTTAATTAA	ATGATCGTTTTGGTCCTACAGCTATATGCGTGATTACTTTTGCTGCAATCAGCGCCAATGTTATCTTAAACTTCAATGCACGGATCCCCGGGTTAATTAA	TCAATTATTAAAAGATGTAGTTGATTTGTATTATCTTTCAATTGCTAATTCTAAATATATTGGAGAATTCAATGAGTTTAGAATTCGAGCTCGTTTAAAC	0		0		0
SPCC1322.15	rpl3402	III	1321587	1321922	+	GGAATAGCATTCAAGCAACCAAATCAGCGCTGTAAAATTTTAATAATTTTATTTTCATTTTCATTTCATAATTCAAAATG	TCAAGGATCGAATTGTTCGTGCCTTCTTGATTGAAGAGCAGAAGATCGTAAAGCAAAAGTTGAAGCAGATGTCTCAAAAG	GAAGGAAGCTGATCAAAAATTAATATAGATTGCTTAATTCAGTGACGCAATATAATTAATTTCTGTTTTCATGAACTTTA	GGAATAGCATTCAAGCAACCAAATCAGCGCTGTAAAATTTTAATAATTTTATTTTCATTTTCATTTCATAATTCAAAATGCGGATCCCCGGGTTAATTAA	TCAAGGATCGAATTGTTCGTGCCTTCTTGATTGAAGAGCAGAAGATCGTAAAGCAAAAGTTGAAGCAGATGTCTCAAAAGCGGATCCCCGGGTTAATTAA	GAAGGAAGCTGATCAAAAATTAATATAGATTGCTTAATTCAGTGACGCAATATAATTAATTTCTGTTTTCATGAACTTTAGAATTCGAGCTCGTTTAAAC	0		0		0
SPCC1322.16	phb2	III	1323844	1325022	+	ACTGAAGTGCCATTTTAAATGCTTACTTATACGTATTCATTTTACAAGTCTTTCTTTCCCGTATACAGCTTTTCAGTATG	GTGAAATTGCAAACATTCTTTCAAAGAGCAATAACAAGGTCATGCTTAATGCCAGCACATTACTTTTAGATGATATTAAA	TTATGGTTTTCAAAGAGAATTTTGTATCAAAAAGTTAAATTTGTTTATTAATAAAATGACAATTCCTACATTAGACTTCA	ACTGAAGTGCCATTTTAAATGCTTACTTATACGTATTCATTTTACAAGTCTTTCTTTCCCGTATACAGCTTTTCAGTATGCGGATCCCCGGGTTAATTAA	GTGAAATTGCAAACATTCTTTCAAAGAGCAATAACAAGGTCATGCTTAATGCCAGCACATTACTTTTAGATGATATTAAACGGATCCCCGGGTTAATTAA	TTATGGTTTTCAAAGAGAATTTTGTATCAAAAAGTTAAATTTGTTTATTAATAAAATGACAATTCCTACATTAGACTTCAGAATTCGAGCTCGTTTAAAC	0		0		0
SPCC132.02	hst2	III	1329098	1330220	+	TTTTGAAAGAGTTTGAGTTGGGATTTTTAAGGTAAATCGATTATTGGCTTGCTTTGGTTGTTCTCAGAAATTCGACAATG	ACGATAACTCGGTCAATCCTTTCACTAAAATAGAGGAGAAGAAAAAAGACGAGGTGACGCTGTTAGTTTCTGATGATGAA	CGTTTTCTTAGTATAATAAATATAGGGATCTCCTAGTTTTAATCATGACAATATAGAAAATTTCCCGAATAACTGAACTA	TTTTGAAAGAGTTTGAGTTGGGATTTTTAAGGTAAATCGATTATTGGCTTGCTTTGGTTGTTCTCAGAAATTCGACAATGCGGATCCCCGGGTTAATTAA	ACGATAACTCGGTCAATCCTTTCACTAAAATAGAGGAGAAGAAAAAAGACGAGGTGACGCTGTTAGTTTCTGATGATGAACGGATCCCCGGGTTAATTAA	CGTTTTCTTAGTATAATAAATATAGGGATCTCCTAGTTTTAATCATGACAATATAGAAAATTTCCCGAATAACTGAACTAGAATTCGAGCTCGTTTAAAC	0		0		0
SPCC132.03	SPCC132.03	III	1331555	1332345	+	CATTTGTAATCTTTATCTTGATTCCTTTCGTTGAGGATCCTCTGAACAAAAGAATTGGAAATTTACACATTATAACAATG	ATTAACATTTTAGTCTAACCGACGTTCAACGGGATTCTCCAATTATAGAAAATGCACCTCTACAATCCCCTTTCCATTTC	ATCATCCAAATACTTTATATTCTCACAACGCAAGTGGCATTTACAATGCGAAGTTGAAAAGAAAAATGAATTCCCTACTA	CATTTGTAATCTTTATCTTGATTCCTTTCGTTGAGGATCCTCTGAACAAAAGAATTGGAAATTTACACATTATAACAATGCGGATCCCCGGGTTAATTAA	ATTAACATTTTAGTCTAACCGACGTTCAACGGGATTCTCCAATTATAGAAAATGCACCTCTACAATCCCCTTTCCATTTCCGGATCCCCGGGTTAATTAA	ATCATCCAAATACTTTATATTCTCACAACGCAAGTGGCATTTACAATGCGAAGTTGAAAAGAAAAATGAATTCCCTACTAGAATTCGAGCTCGTTTAAAC	0		0		0
SPCC132.04c	gdh2	III	1332764	1336084	-	TCAATCTTTATAGAAATTTACTGCCAACCTCCTATTTTGGCTTTCTTGTCAAAGAGACAAGATTCAGATTGTTCAAGATG	TTTATCAGCACGTAGTATCGAGCGATCCCTTTGCATTCTTCGACTACATATCCACAGAAATGAAAATGCTGAAGGACGCT	TATTTCTATTTTTAATAGGAAGTCGTGAGATCATAGTCTTCACATAAATGCATGTTTCATCATGTCATTTCGAAAAATTA	TCAATCTTTATAGAAATTTACTGCCAACCTCCTATTTTGGCTTTCTTGTCAAAGAGACAAGATTCAGATTGTTCAAGATGCGGATCCCCGGGTTAATTAA	TTTATCAGCACGTAGTATCGAGCGATCCCTTTGCATTCTTCGACTACATATCCACAGAAATGAAAATGCTGAAGGACGCTCGGATCCCCGGGTTAATTAA	TATTTCTATTTTTAATAGGAAGTCGTGAGATCATAGTCTTCACATAAATGCATGTTTCATCATGTCATTTCGAAAAATTAGAATTCGAGCTCGTTTAAAC	0		0		0
SPCC338.16	pof3	III	1345394	1347127	-	TTGGAAGCTATATGGGAGGTTTATGTTTATGTATAGAAAAAATAAATCGTTGGGTATAGAAATTAAGATTTGGATTCATG	GCTCCAAAGGTATGCAAGTTACCGTAGCTTCCTCGCTTCCAAATTCTCAACCATTGGGTACAAAAAAGATACGCCTAATA	TATCTCTTAAAAATCTTCCTTTCAATGCGATGATACGGGTTTACTAGGATTGAATATATAAAGACAATATGATCATATTA	TTGGAAGCTATATGGGAGGTTTATGTTTATGTATAGAAAAAATAAATCGTTGGGTATAGAAATTAAGATTTGGATTCATGCGGATCCCCGGGTTAATTAA	GCTCCAAAGGTATGCAAGTTACCGTAGCTTCCTCGCTTCCAAATTCTCAACCATTGGGTACAAAAAAGATACGCCTAATACGGATCCCCGGGTTAATTAA	TATCTCTTAAAAATCTTCCTTTCAATGCGATGATACGGGTTTACTAGGATTGAATATATAAAGACAATATGATCATATTAGAATTCGAGCTCGTTTAAAC	1	SPCC338.17c	0		0
SPCC338.17c	rad21	III	1343092	1345058	+	TTTTGATTCCCCTCTTTTTTTTGTCTTTACTCTTTAATTTCTTTCTATCTTTTTCTCCTAATCATATTAAGCTTCTTATG	TTATATCTGTCAAGCAGGATGTTGCCATTCAGAACGAAATCACGCTTACTGCTAAACGTGGAATGCTACTTTCATCACTA	ATAAAAATCTATTTCGTGTAAGTATTCACACTTATTTATAGATCTAATTGGATTTTGAAAAAATATTAACCGACCTCTCA	TTTTGATTCCCCTCTTTTTTTTGTCTTTACTCTTTAATTTCTTTCTATCTTTTTCTCCTAATCATATTAAGCTTCTTATGCGGATCCCCGGGTTAATTAA	TTATATCTGTCAAGCAGGATGTTGCCATTCAGAACGAAATCACGCTTACTGCTAAACGTGGAATGCTACTTTCATCACTACGGATCCCCGGGTTAATTAA	ATAAAAATCTATTTCGTGTAAGTATTCACACTTATTTATAGATCTAATTGGATTTTGAAAAAATATTAACCGACCTCTCAGAATTCGAGCTCGTTTAAAC	0		0		0
SPCC338.18	SPCC338.18	III	1341269	1341622	-	TACAACAGTTACCTTTATTAACGTTTATTTTTCTTTTGGAACACATTGAATATTAAACTAAATTGCCACAAAACAAAATG	GTGTGGGATATCGTTATGTGCTTCTGCCCATATTAAATGCATTATTGAACCGTTTAAGACTTAATTCCTCCGGTTTGAAG	TCTTTTTATGATGATTCATTTTGAATTCGGACACAAAAAGCAGAAACGGGAGACCCAAAGAAATCAAGCTTTTCGTACTA	TACAACAGTTACCTTTATTAACGTTTATTTTTCTTTTGGAACACATTGAATATTAAACTAAATTGCCACAAAACAAAATGCGGATCCCCGGGTTAATTAA	GTGTGGGATATCGTTATGTGCTTCTGCCCATATTAAATGCATTATTGAACCGTTTAAGACTTAATTCCTCCGGTTTGAAGCGGATCCCCGGGTTAATTAA	TCTTTTTATGATGATTCATTTTGAATTCGGACACAAAAAGCAGAAACGGGAGACCCAAAGAAATCAAGCTTTTCGTACTAGAATTCGAGCTCGTTTAAAC	0		0		0
SPCC338.11c	rrg1	III	1356326	1357237	+	TGTCTTTTTTGGGTCTTTGGGATTTCTTTTGTTTTTGCTTTTTCGTCTCTGGTTTTGGGTATTTTAAAAAAATCACAATG	TGGGAGAAGAAATTGGTGAAGAAGACTTTGGCTCTCTATACCCAGTAACTTGTCGTTGGAGTAGATGGAAATACCATGGA	AAAATAAAACCCAATTATTTTGGCTCGCTTTTTCTAGTTTGCAACATGGTTTGACCTATAGATTGATACATTTTAAGTTA	TGTCTTTTTTGGGTCTTTGGGATTTCTTTTGTTTTTGCTTTTTCGTCTCTGGTTTTGGGTATTTTAAAAAAATCACAATGCGGATCCCCGGGTTAATTAA	TGGGAGAAGAAATTGGTGAAGAAGACTTTGGCTCTCTATACCCAGTAACTTGTCGTTGGAGTAGATGGAAATACCATGGACGGATCCCCGGGTTAATTAA	AAAATAAAACCCAATTATTTTGGCTCGCTTTTTCTAGTTTGCAACATGGTTTGACCTATAGATTGATACATTTTAAGTTAGAATTCGAGCTCGTTTAAAC	0		0		1	SPNCRNA.1188
SPCC338.12	pbi2	III	1355276	1355509	-	AATTAAGTGAATTTTAAGTACAGCTAAAAAATCTGAAACGCTACTTTCCTTGTTTTTTTCGCCTTCGTTATTTCGCCATG	ATGCAGTAGATGCTTTGTCTGCTCATCCTGAAATTCAACATTTTGAGCCTGACCAAGAGATGCATACTATGAAGAAGGAT	ACGCATGCGTGCGACGAGTGACGAGCTCAACTATAAGCAATTGATATGGAGGCGAAACTTTCTGTAAGGAGAGAAATCTA	AATTAAGTGAATTTTAAGTACAGCTAAAAAATCTGAAACGCTACTTTCCTTGTTTTTTTCGCCTTCGTTATTTCGCCATGCGGATCCCCGGGTTAATTAA	ATGCAGTAGATGCTTTGTCTGCTCATCCTGAAATTCAACATTTTGAGCCTGACCAAGAGATGCATACTATGAAGAAGGATCGGATCCCCGGGTTAATTAA	ACGCATGCGTGCGACGAGTGACGAGCTCAACTATAAGCAATTGATATGGAGGCGAAACTTTCTGTAAGGAGAGAAATCTAGAATTCGAGCTCGTTTAAAC	0		0		0
SPCC338.13	cog4	III	1351993	1354209	-	TAATATTCACAACCTCGTAGATTTTTTGAGATAATTTGCGAACGCGTTTTAGTCTTTCTTTATTTAATGAGTGTACAATG	ACGATTTAAACCTACAGCTACTATCCATAGATATTGTTAGCGCTATTATGGAAAAGAAAGCGAATGTTCAAGGTGAAGAT	TAAATTTAGGATATGACAGGAGATTACAACTAAAGAACTTTTGGTGCTTCTTCAAATATCCTGAATAAAAAAGGTCGTTA	TAATATTCACAACCTCGTAGATTTTTTGAGATAATTTGCGAACGCGTTTTAGTCTTTCTTTATTTAATGAGTGTACAATGCGGATCCCCGGGTTAATTAA	ACGATTTAAACCTACAGCTACTATCCATAGATATTGTTAGCGCTATTATGGAAAAGAAAGCGAATGTTCAAGGTGAAGATCGGATCCCCGGGTTAATTAA	TAAATTTAGGATATGACAGGAGATTACAACTAAAGAACTTTTGGTGCTTCTTCAAATATCCTGAATAAAAAAGGTCGTTAGAATTCGAGCTCGTTTAAAC	0		0		0
SPCC338.14	ado1	III	1350062	1351084	-	AAGATACTTTACCTGTTGGTGTATTTTCTCGTGGTTTTTCTTTAACTTTTTCCCTTCCCTTACTACAATCATTTATCATG	TCGGTCATTGGCTTGGACAAGAATGCATCAAGGTTAGCGGCACTACTCTTCCTCTTCCCAAAAAGCAGTTCCCTTTACCT	TTTAAAGTTAAACATCTAATTAAAACGAAGTGCGTTATCTACGTTGACAGTTTAAAAAATCACTAAAATGCAATAGTCTA	AAGATACTTTACCTGTTGGTGTATTTTCTCGTGGTTTTTCTTTAACTTTTTCCCTTCCCTTACTACAATCATTTATCATGCGGATCCCCGGGTTAATTAA	TCGGTCATTGGCTTGGACAAGAATGCATCAAGGTTAGCGGCACTACTCTTCCTCTTCCCAAAAAGCAGTTCCCTTTACCTCGGATCCCCGGGTTAATTAA	TTTAAAGTTAAACATCTAATTAAAACGAAGTGCGTTATCTACGTTGACAGTTTAAAAAATCACTAAAATGCAATAGTCTAGAATTCGAGCTCGTTTAAAC	0		0		0
SPCC338.15	wbp1	III	1347822	1349398	-	ATGCGGAGGTAGCTATGCTTGGTTAATACCAGTGATCTCTTCTTCTACCAACATTTGCACTTGGAAACACAGCTACGATG	GTGCCTTTTTATTATTTTGTGGAATTTGGCTTCTCCAAAAACCCGCTAAACCTGTCGTTCCTTCTGCCAAAAAACAAAAT	GCCAACATCATTATATTATAAAGAGAGTATTTAGGCAGCTGATAAAAATATTTCAGTTGTCAGGTTACTCATTTAAACTA	ATGCGGAGGTAGCTATGCTTGGTTAATACCAGTGATCTCTTCTTCTACCAACATTTGCACTTGGAAACACAGCTACGATGCGGATCCCCGGGTTAATTAA	GTGCCTTTTTATTATTTTGTGGAATTTGGCTTCTCCAAAAACCCGCTAAACCTGTCGTTCCTTCTGCCAAAAAACAAAATCGGATCCCCGGGTTAATTAA	GCCAACATCATTATATTATAAAGAGAGTATTTAGGCAGCTGATAAAAATATTTCAGTTGTCAGGTTACTCATTTAAACTAGAATTCGAGCTCGTTTAAAC	0		0		0
SPCC338.06c	SPCC338.06c	III	1365222	1365641	+	AATTTGCTTACGCTTTGATTAATTATTACTCATCTTAATCAAAGTTAAATTTTTATTTCATTGTAAACACATTTAATATG	CTTCTCTTAACAATGGTATCCTAAGCATTGTTATGAAGAAAAAGAACCCTGAGTTTACGACAAGAATTGTTGAAATTCAG	AACATAAAACAAGCATTAAAATGCCAGGACCAAAAAAAGACAATGCTATAGTTTAAATTAGCATTGAGTATTTGAAACTA	AATTTGCTTACGCTTTGATTAATTATTACTCATCTTAATCAAAGTTAAATTTTTATTTCATTGTAAACACATTTAATATGCGGATCCCCGGGTTAATTAA	CTTCTCTTAACAATGGTATCCTAAGCATTGTTATGAAGAAAAAGAACCCTGAGTTTACGACAAGAATTGTTGAAATTCAGCGGATCCCCGGGTTAATTAA	AACATAAAACAAGCATTAAAATGCCAGGACCAAAAAAAGACAATGCTATAGTTTAAATTAGCATTGAGTATTTGAAACTAGAATTCGAGCTCGTTTAAAC	0		0		0
SPCC338.07c	naa15	III	1362628	1364868	+	CCTTGCAATGTGGAACACATTAACGAAATTCATTCCAAGGGTTCGTACTCTTCCCAACCTGTCCTCTACACTTACCCATG	CTAAAGTAATTTTGGGACAGAATGACCCAACTGTGATATCTACAGAGAAGTTTTATAACTCTATCAAAACTCAGTCTAAC	TTATTTTCCATACTAATTTGTTAAACAAAGTGGTTTGCAGCTTCTATTATTGTACAAAAAGTAAAAAACCTTTTATTTTA	CCTTGCAATGTGGAACACATTAACGAAATTCATTCCAAGGGTTCGTACTCTTCCCAACCTGTCCTCTACACTTACCCATGCGGATCCCCGGGTTAATTAA	CTAAAGTAATTTTGGGACAGAATGACCCAACTGTGATATCTACAGAGAAGTTTTATAACTCTATCAAAACTCAGTCTAACCGGATCCCCGGGTTAATTAA	TTATTTTCCATACTAATTTGTTAAACAAAGTGGTTTGCAGCTTCTATTATTGTACAAAAAGTAAAAAACCTTTTATTTTAGAATTCGAGCTCGTTTAAAC	0		0		0
SPCC338.08	ctp1	III	1358891	1359819	-	CAACGTTTCAATCGTAATCCCTAAGTTCATCTGAACAACTTAAAGAATAATTTAAGTAAAAATATTGTGATTGGCGTATG	TGCAAAAAGTAGGCCGGCATCGAAAATTAAACATCCCCAAACCTATTCCAAATGGTTTTTGGGAAAGTGATTTTGTAGAT	ATCTATGTACACGGTTGGCGTATCAATTTATTTAGACAAGTTGTCATTGGATGAAGTTTCACAATCATTATTTAGTTTTA	CAACGTTTCAATCGTAATCCCTAAGTTCATCTGAACAACTTAAAGAATAATTTAAGTAAAAATATTGTGATTGGCGTATGCGGATCCCCGGGTTAATTAA	TGCAAAAAGTAGGCCGGCATCGAAAATTAAACATCCCCAAACCTATTCCAAATGGTTTTTGGGAAAGTGATTTTGTAGATCGGATCCCCGGGTTAATTAA	ATCTATGTACACGGTTGGCGTATCAATTTATTTAGACAAGTTGTCATTGGATGAAGTTTCACAATCATTATTTAGTTTTAGAATTCGAGCTCGTTTAAAC	0		0		1	SPNCRNA.1189
SPCC338.10c	cox5	III	1357866	1358426	+	TCCTTACACACCCAAATTCCCCCTCTCTCTATAATTCGATCTTTTTAGCATTAAATTATTGAATTAAGCTAATAATTATG	GTGGTGAAGCTAGCGAAGGGTTTAAGGGACGTGGTCAAATTTCCGGTGGTATTTTCTCCCCCTCCGAAAAGGACAAGAAA	ATAAATTTTCATTTGACTAAGCAAAAAGAAACCCAGATCATGCTGAAACTTTATTGAACTCAAAATGTGGGAATTTCTTA	TCCTTACACACCCAAATTCCCCCTCTCTCTATAATTCGATCTTTTTAGCATTAAATTATTGAATTAAGCTAATAATTATGCGGATCCCCGGGTTAATTAA	GTGGTGAAGCTAGCGAAGGGTTTAAGGGACGTGGTCAAATTTCCGGTGGTATTTTCTCCCCCTCCGAAAAGGACAAGAAACGGATCCCCGGGTTAATTAA	ATAAATTTTCATTTGACTAAGCAAAAAGAAACCCAGATCATGCTGAAACTTTATTGAACTCAAAATGTGGGAATTTCTTAGAATTCGAGCTCGTTTAAAC	0		0		0
SPCC1281.01	ags1	III	1374172	1381404	+	CTCTCGTTTACATCCTCATTTTATTTTTTTATCTTTTTGCCGTACGTACAGCTAGTCACATTTATTGAGTCTTTCTTATG	TTTGGATTAATATTATTTGTCAACTTGCTATTTGCGTAGGTTATTTGGCCTTCTTCCGTCGTGAAAACCTTAGTCGTCCT	ACATCACAGTAACTGTACATGCTCCGATTTCGTGAACTTCAATTAAAATTTCGCTTTGTAAGACTAAGACTAGAAAACTA	CTCTCGTTTACATCCTCATTTTATTTTTTTATCTTTTTGCCGTACGTACAGCTAGTCACATTTATTGAGTCTTTCTTATGCGGATCCCCGGGTTAATTAA	TTTGGATTAATATTATTTGTCAACTTGCTATTTGCGTAGGTTATTTGGCCTTCTTCCGTCGTGAAAACCTTAGTCGTCCTCGGATCCCCGGGTTAATTAA	ACATCACAGTAACTGTACATGCTCCGATTTCGTGAACTTCAATTAAAATTTCGCTTTGTAAGACTAAGACTAGAAAACTAGAATTCGAGCTCGTTTAAAC	0		0		0
SPCC338.02	mug112	III	1368882	1369259	-	AAGATCTTGAAACCTCAATCGCTATAAAAAAGTTTGAAATCAATAAAGAAAAAGATTGAATATAACAAGTAAACAATATG	CAGATGGTATATCTGCAAAAGCTGAAAACACTGATGAAATGACCATGCATATAGCCTTGGCCCCTTTGACCGAAAACCAA	TGACAAAAAATTTCCCCTACTTCATTCATATTTGTATGTTCTCTTGAAATCAAAAGACAACCTGTGTAATCGTTTCATTA	AAGATCTTGAAACCTCAATCGCTATAAAAAAGTTTGAAATCAATAAAGAAAAAGATTGAATATAACAAGTAAACAATATGCGGATCCCCGGGTTAATTAA	CAGATGGTATATCTGCAAAAGCTGAAAACACTGATGAAATGACCATGCATATAGCCTTGGCCCCTTTGACCGAAAACCAACGGATCCCCGGGTTAATTAA	TGACAAAAAATTTCCCCTACTTCATTCATATTTGTATGTTCTCTTGAAATCAAAAGACAACCTGTGTAATCGTTTCATTAGAATTCGAGCTCGTTTAAAC	1	SPCC338.03c	1	SPCC338.03c	0
SPCC338.03c	SPCC338.03c	III	1368919	1369344	+	GTTCTCTTGAAATCAAAAGACAACCTGTGTAATCGTTTCATTATTGGTTTTCGGTCAAAGGGGCCAAGGCTATATGCATG	TGTTTACTTGTTATATTCAATCTTTTTCTTTATTGATTTCAAACTTTTTTATAGCGATTGAGGTTTCAAGATCTTTTTTC	AGAATCTTTTCATCCTGTTTCTTGAAAAAGAAAAAAAATCACTATCCAAGAAAACGTTGATCAGATATTTTTATTTGTCA	GTTCTCTTGAAATCAAAAGACAACCTGTGTAATCGTTTCATTATTGGTTTTCGGTCAAAGGGGCCAAGGCTATATGCATGCGGATCCCCGGGTTAATTAA	TGTTTACTTGTTATATTCAATCTTTTTCTTTATTGATTTCAAACTTTTTTATAGCGATTGAGGTTTCAAGATCTTTTTTCCGGATCCCCGGGTTAATTAA	AGAATCTTTTCATCCTGTTTCTTGAAAAAGAAAAAAAATCACTATCCAAGAAAACGTTGATCAGATATTTTTATTTGTCAGAATTCGAGCTCGTTTAAAC	1	SPCC338.02	1	SPCC338.02	0
SPCC338.04	cid2	III	1367793	1368355	-	ACTGAGTCTTTCTTTCAAAAACCAAAATCCCCTCTAATAAACTATTAATTAGGAAAACAAAATTGATATTAAACACAATG	TCATACGAGATCAAACGTGGGAAGTTCTGACAAATGCTTGTCCTGGAATGTTTAAGGATTGGAGAGACACTTATAAAGAC	GTGTATTTATGTGTCGGAATTTTTATTGTAAACATTTCTTTTAGAATCATAAAAAAATTTGAGGCTACAAAAAGTAATTA	ACTGAGTCTTTCTTTCAAAAACCAAAATCCCCTCTAATAAACTATTAATTAGGAAAACAAAATTGATATTAAACACAATGCGGATCCCCGGGTTAATTAA	TCATACGAGATCAAACGTGGGAAGTTCTGACAAATGCTTGTCCTGGAATGTTTAAGGATTGGAGAGACACTTATAAAGACCGGATCCCCGGGTTAATTAA	GTGTATTTATGTGTCGGAATTTTTATTGTAAACATTTCTTTTAGAATCATAAAAAAATTTGAGGCTACAAAAAGTAATTAGAATTCGAGCTCGTTTAAAC	1	SPCC338.03c	0		0
SPCC338.05c	mms2	III	1366621	1367477	+	GATCTTGTTTTGAAATGATCAACAAAGATACTGTGAGATCCGAATGCACCGCATCCATTAACCAAGTACCACAAACGATG	ATCCTAACTTATGTTTTAGAGAAATGGCATCCTCTTCCAACCGAAAACTTCCTCAGCCCCCTGAGGGTAGTACATTTTTT	AAGAAGGCCACCATCAGCGATCGAATAATAGGAACAATAGCTGAAAGATTCTGTACTATGAGAGTTCCTTTTTTGCTTTA	GATCTTGTTTTGAAATGATCAACAAAGATACTGTGAGATCCGAATGCACCGCATCCATTAACCAAGTACCACAAACGATGCGGATCCCCGGGTTAATTAA	ATCCTAACTTATGTTTTAGAGAAATGGCATCCTCTTCCAACCGAAAACTTCCTCAGCCCCCTGAGGGTAGTACATTTTTTCGGATCCCCGGGTTAATTAA	AAGAAGGCCACCATCAGCGATCGAATAATAGGAACAATAGCTGAAAGATTCTGTACTATGAGAGTTCCTTTTTTGCTTTAGAATTCGAGCTCGTTTAAAC	0		0		0
SPCC1281.02c	spf30	III	1382490	1383425	-	TTTGGCGATAAAGCCATTACACTTGGAAATTTTTACTGTTTGAAAAAAAAATCTATTAAATCTATAAAAGTAATCGTATG	ACCCTAAAAATTTTGGAAATGTTGCGAGGTCTGGGCATCGCGAAAAGCACATCTATAATTATAGAGAAGACGAAGATAGC	TATATAAATGAAAACATAAACAGCGGCTGTTAAAAGCCTATTAATTAAATACCAAGTTTCAAATGAAGACACATTGCTCA	TTTGGCGATAAAGCCATTACACTTGGAAATTTTTACTGTTTGAAAAAAAAATCTATTAAATCTATAAAAGTAATCGTATGCGGATCCCCGGGTTAATTAA	ACCCTAAAAATTTTGGAAATGTTGCGAGGTCTGGGCATCGCGAAAAGCACATCTATAATTATAGAGAAGACGAAGATAGCCGGATCCCCGGGTTAATTAA	TATATAAATGAAAACATAAACAGCGGCTGTTAAAAGCCTATTAATTAAATACCAAGTTTCAAATGAAGACACATTGCTCAGAATTCGAGCTCGTTTAAAC	0		0		0
SPCC1281.03c	emc4	III	1384032	1384613	-	TTGACTAAATTTATTCCTTGGTTTACGAGTCCAAAAATTTAGTCGCAACTTTAAATTTCTCTTTTTTCCCTTTCAAGATG	CGACTACCAGCGATTGGCTTGCCTGGGAAGTCTCGAAGGTCTTTATGGATCGATCTTATGGTCCTAGTAAAACTGTTTTG	AAGCAATGGCATTAGGAGGTACTATAATTTAACGATTTCACTCGTATATCTTTAAAATTTTGGAGTAAATGAAATTCTTA	TTGACTAAATTTATTCCTTGGTTTACGAGTCCAAAAATTTAGTCGCAACTTTAAATTTCTCTTTTTTCCCTTTCAAGATGCGGATCCCCGGGTTAATTAA	CGACTACCAGCGATTGGCTTGCCTGGGAAGTCTCGAAGGTCTTTATGGATCGATCTTATGGTCCTAGTAAAACTGTTTTGCGGATCCCCGGGTTAATTAA	AAGCAATGGCATTAGGAGGTACTATAATTTAACGATTTCACTCGTATATCTTTAAAATTTTGGAGTAAATGAAATTCTTAGAATTCGAGCTCGTTTAAAC	0		0		0
SPCC1281.04	SPCC1281.04	III	1386802	1387803	+	AGTAGACATTTACTTTTCGTGAGAATTAGAGAATTTCTTAAAATTATTTTTCTTCTCGATTTGACTGTCATTTCACAATG	AAGAGGCTAAAAAAGTTTTGGATAAACATCAAATCTTTGGACTTCGTTACAACAAACAACTTGAATCCACCCTTTCCATC	TAAATCTAGAGAGGAGTTAAGGTTAAATGCAAATATTAAATAAAAAACTCAAATCGGTGAAGTTGCTAAAATCATGCTCA	AGTAGACATTTACTTTTCGTGAGAATTAGAGAATTTCTTAAAATTATTTTTCTTCTCGATTTGACTGTCATTTCACAATGCGGATCCCCGGGTTAATTAA	AAGAGGCTAAAAAAGTTTTGGATAAACATCAAATCTTTGGACTTCGTTACAACAAACAACTTGAATCCACCCTTTCCATCCGGATCCCCGGGTTAATTAA	TAAATCTAGAGAGGAGTTAAGGTTAAATGCAAATATTAAATAAAAAACTCAAATCGGTGAAGTTGCTAAAATCATGCTCAGAATTCGAGCTCGTTTAAAC	0		0		1	SPNCRNA.1191
SPCC1281.05	rsc7	III	1388798	1389970	+	AAAGCAATTTTTAACACAGTGCTATTCAGTACGATAAGATTGAACTGTTTATGGAATAAACACCTTGCAATTAAAGTATG	GTTGTCCACTCCACGTTCAAGAGGCTATTCGCAAACGTCAAGAACAAGAGATTCGTAGTATTCGTTTGAATAGCATGTAC	TAAATGACTGTATACAATCTGAAAATTAATATTATAAAACATCCAAAACAAAATAGGATTAAAAGAAAACGAGCACTCTA	AAAGCAATTTTTAACACAGTGCTATTCAGTACGATAAGATTGAACTGTTTATGGAATAAACACCTTGCAATTAAAGTATGCGGATCCCCGGGTTAATTAA	GTTGTCCACTCCACGTTCAAGAGGCTATTCGCAAACGTCAAGAACAAGAGATTCGTAGTATTCGTTTGAATAGCATGTACCGGATCCCCGGGTTAATTAA	TAAATGACTGTATACAATCTGAAAATTAATATTATAAAACATCCAAAACAAAATAGGATTAAAAGAAAACGAGCACTCTAGAATTCGAGCTCGTTTAAAC	0		0		0
SPCC1281.06c	SPCC1281.06c	III	1392690	1394129	-	CCAAGTTTGGAACTAGTTTTTTTTTCTATATTTCTTCTCACTTTCCTTTTTTTTTATTATTATTTTTTCTTCACAATATG	ATACCCAAGGACAAAAGATTGTTCGCGTTGGTGAGCAAATTACTCGTATTCAGCCTCCCATCGAGGCTGCTGCCGCTAAC	AGAAAAACTTAAACATCCCGAGGAATAATTAGAGAAACAAGAGAATAGAGAACATGAAAGAAAAATACAGACCTCATTTA	CCAAGTTTGGAACTAGTTTTTTTTTCTATATTTCTTCTCACTTTCCTTTTTTTTTATTATTATTTTTTCTTCACAATATGCGGATCCCCGGGTTAATTAA	ATACCCAAGGACAAAAGATTGTTCGCGTTGGTGAGCAAATTACTCGTATTCAGCCTCCCATCGAGGCTGCTGCCGCTAACCGGATCCCCGGGTTAATTAA	AGAAAAACTTAAACATCCCGAGGAATAATTAGAGAAACAAGAGAATAGAGAACATGAAAGAAAAATACAGACCTCATTTAGAATTCGAGCTCGTTTAAAC	0		0		0
SPCC1281.07c	SPCC1281.07c	III	1397625	1398638	-	CGATACAATCCCAACCATGGACCCCATGACACCATGCTTACTCATGTACTTGCCATTTGCCTCTGTATAAATTCGGCATG	GTCATTACACCCAAAGTCACACCCAAATCAATCCATTAGGCATTACTCCTCTTGGACCCATTCCCAATGTCGAATATTTT	AATTGGAATTTTCAACCCCATAACCAATCGTTCAACCCAAATTCCAACTTGTTGGAATTTCTTCAAAAAAAATAAACTCA	CGATACAATCCCAACCATGGACCCCATGACACCATGCTTACTCATGTACTTGCCATTTGCCTCTGTATAAATTCGGCATGCGGATCCCCGGGTTAATTAA	GTCATTACACCCAAAGTCACACCCAAATCAATCCATTAGGCATTACTCCTCTTGGACCCATTCCCAATGTCGAATATTTTCGGATCCCCGGGTTAATTAA	AATTGGAATTTTCAACCCCATAACCAATCGTTCAACCCAAATTCCAACTTGTTGGAATTTCTTCAAAAAAAATAAACTCAGAATTCGAGCTCGTTTAAAC	1	SPCC1281.08	0		0
SPCC1281.08	wtf11	III	1399379	1400476	+	GTTTTGTCTTGATCTAGCAATTAAAGTATATTTGTGCATAAATCTAATTGAACTTACAAGTTATCCTTTCCTTGAAAATG	TGCATGGGAGACATTTTATGATGAGTTGTTTTACTAACAAAACTTTATAGGTGTATTTTCTTGAAGATTCAGATGAATTG	CATTCGTATGACAGACAAAGTATGCAATAAAATCAAAGGTCGCAACTTGTTTAGTGATCTTATTCATAACGAGAATGCTA	GTTTTGTCTTGATCTAGCAATTAAAGTATATTTGTGCATAAATCTAATTGAACTTACAAGTTATCCTTTCCTTGAAAATGCGGATCCCCGGGTTAATTAA	TGCATGGGAGACATTTTATGATGAGTTGTTTTACTAACAAAACTTTATAGGTGTATTTTCTTGAAGATTCAGATGAATTGCGGATCCCCGGGTTAATTAA	CATTCGTATGACAGACAAAGTATGCAATAAAATCAAAGGTCGCAACTTGTTTAGTGATCTTATTCATAACGAGAATGCTAGAATTCGAGCTCGTTTAAAC	0		0		1	SPNCRNA.1192
SPCC622.01c	SPCC622.01c	III	1404306	1404755	-	AATACCTGAAAACTTTACTTTGACTTTTTGAAACGTACTTATTCCTAATTCCTTCCTGTAAATTCACTTTTCCTACGATG	GTTATCCATCGCTCGAAGAGGAGAACGAAGGAAACGAAGAAATAGAAGAAAGTGAAGAAATGAACACCCTTTTATCAAAA	CGGAATTCTCATTTGAATGGATTGAGTCGGATTGAAAATCAGCGCCACCGTCACACCATTCATATGAACCACTTTTTTTA	AATACCTGAAAACTTTACTTTGACTTTTTGAAACGTACTTATTCCTAATTCCTTCCTGTAAATTCACTTTTCCTACGATGCGGATCCCCGGGTTAATTAA	GTTATCCATCGCTCGAAGAGGAGAACGAAGGAAACGAAGAAATAGAAGAAAGTGAAGAAATGAACACCCTTTTATCAAAACGGATCCCCGGGTTAATTAA	CGGAATTCTCATTTGAATGGATTGAGTCGGATTGAAAATCAGCGCCACCGTCACACCATTCATATGAACCACTTTTTTTAGAATTCGAGCTCGTTTAAAC	1	SPCC622.02	0		0
SPCC622.02	SPCC622.02	III	1405076	1405459	+	CAGTTTGATTTTCTTTTCTTTTTTTCTATTCTTGGACATCTGTTTTGATTCTTTTCTTTCTGCTGAACAGTTTCACGATG	ATCCGCTTAAAGTCACCGTTCCAGAGGATTTGGTGCAAATTCCTATGCAACAAATGTCCAGTCCCGCTCAAGAAGCACCT	GTCACCGATTATGGCATTCTCCTTATTATATTAGACAAGCACTTCAAAAACATAATTGAAACAAAATATACGGCCAATTA	CAGTTTGATTTTCTTTTCTTTTTTTCTATTCTTGGACATCTGTTTTGATTCTTTTCTTTCTGCTGAACAGTTTCACGATGCGGATCCCCGGGTTAATTAA	ATCCGCTTAAAGTCACCGTTCCAGAGGATTTGGTGCAAATTCCTATGCAACAAATGTCCAGTCCCGCTCAAGAAGCACCTCGGATCCCCGGGTTAATTAA	GTCACCGATTATGGCATTCTCCTTATTATATTAGACAAGCACTTCAAAAACATAATTGAAACAAAATATACGGCCAATTAGAATTCGAGCTCGTTTAAAC	1	SPCC622.03c	0		0
SPCC622.03c	SPCC622.03c	III	1405969	1406367	-	ATATTAATATTTTTTCGCAATTTTTCTTGTTTTTAAACGGATTTGTTCAAACTAGCTGTTTTGCCTCCCACAAAAATATG	GACGAGGTGAAGTTGAGGACTTTCAAGAGAATCTTAAAGCAAGAGAAGATACATTCAACTCTTCTCCATATCAGAGGTAT	TGGAAACGAAATATTTTATAACAAAGTGAAACAGGCGTAAAGGAATAGGTGCCCAAAAGCGATATATGAAGGTGTTATTA	ATATTAATATTTTTTCGCAATTTTTCTTGTTTTTAAACGGATTTGTTCAAACTAGCTGTTTTGCCTCCCACAAAAATATGCGGATCCCCGGGTTAATTAA	GACGAGGTGAAGTTGAGGACTTTCAAGAGAATCTTAAAGCAAGAGAAGATACATTCAACTCTTCTCCATATCAGAGGTATCGGATCCCCGGGTTAATTAA	TGGAAACGAAATATTTTATAACAAAGTGAAACAGGCGTAAAGGAATAGGTGCCCAAAAGCGATATATGAAGGTGTTATTAGAATTCGAGCTCGTTTAAAC	1	SPCC622.04	0		0
SPCC622.04	SPCC622.04	III	1406677	1407099	+	AATATTTATTCTTCTTATGCAAAAGCATTTTCATTTTCTGGCCAATATCTGCTAAATTTTGTGTTATATTTATCAACATG	TAGAGTACGCCTCATCCTCTGCAGTTGAACTAGAAAAAGAAAAAAATACGCGAGAGGGCTTAACAATTCTTGAATCTAGT	AAGAATATAAATAATAAACCTATAAACATAACACAAAACAAAAACAAGGTCGATGCAAATGCCAAATGGATACAAAATTA	AATATTTATTCTTCTTATGCAAAAGCATTTTCATTTTCTGGCCAATATCTGCTAAATTTTGTGTTATATTTATCAACATGCGGATCCCCGGGTTAATTAA	TAGAGTACGCCTCATCCTCTGCAGTTGAACTAGAAAAAGAAAAAAATACGCGAGAGGGCTTAACAATTCTTGAATCTAGTCGGATCCCCGGGTTAATTAA	AAGAATATAAATAATAAACCTATAAACATAACACAAAACAAAAACAAGGTCGATGCAAATGCCAAATGGATACAAAATTAGAATTCGAGCTCGTTTAAAC	0		0		1	SPNCRNA.1193
SPCC622.21	wtf12	III	1401530	1402672	+	TTCGCTGTTTCGTTTGTCGCAATTATAGCAATTAATTCGCGCATGTATTTTATTAAATAAAGAATGATCTTATTATTATG	CTCCAGATTGTGATGCCAGACAGCACGCGAACAGCGACACCGCTATTCCATTGCGTGAAATGAATCCTGAAAGTGAAGCC	CTTCCCATTGCAAATCCTTGTAGAGAAGTCTCATGAGAAAACGCCTTTGTAATTCAATAGTAAAGCTAGCAATATAATTA	TTCGCTGTTTCGTTTGTCGCAATTATAGCAATTAATTCGCGCATGTATTTTATTAAATAAAGAATGATCTTATTATTATGCGGATCCCCGGGTTAATTAA	CTCCAGATTGTGATGCCAGACAGCACGCGAACAGCGACACCGCTATTCCATTGCGTGAAATGAATCCTGAAAGTGAAGCCCGGATCCCCGGGTTAATTAA	CTTCCCATTGCAAATCCTTGTAGAGAAGTCTCATGAGAAAACGCCTTTGTAATTCAATAGTAAAGCTAGCAATATAATTAGAATTCGAGCTCGTTTAAAC	0		0		0
SPCC622.05	SPCC622.05	III	1408164	1408511	+	TTGAACGTTCTATTTTTCTTGTTTCTTGTGACACGTGCCGTTCACATTGCATTTTAACTAAGAAACATGGCCACAGTATG	AAAAATTAGAGAATCCAGTCTCAGCAATTAAAATCGAAATGAAATTTCATGAAGTCATACTTTCTTCCTATAAATGGATG	ACAAAATCGACATCGAATGACAAGCGAAATAGAAAATTAAGATTTACGATGAATATACTTCCTTTACGAAAAATTATTTA	TTGAACGTTCTATTTTTCTTGTTTCTTGTGACACGTGCCGTTCACATTGCATTTTAACTAAGAAACATGGCCACAGTATGCGGATCCCCGGGTTAATTAA	AAAAATTAGAGAATCCAGTCTCAGCAATTAAAATCGAAATGAAATTTCATGAAGTCATACTTTCTTCCTATAAATGGATGCGGATCCCCGGGTTAATTAA	ACAAAATCGACATCGAATGACAAGCGAAATAGAAAATTAAGATTTACGATGAATATACTTCCTTTACGAAAAATTATTTAGAATTCGAGCTCGTTTAAAC	1	SPCC622.06c	0		0
SPCC622.06c	SPCC622.06c	III	1408816	1409184	-	AAAATCCATTTTTCTTATATTTTCAAATTTCGTGATTTAAAAGTGTTCAATTAACTGCGTTTTGTTAGACGAAAGATATG	TCAGTTCTCGCAAGCTCAACGTTGAGATTCGACGAGGTGAAGTGGAAGACTATCGAGCAAATTTGGAACGAAATCAACGA	GTTTTTCAAAGGTTAGCAAAACGGTATATGCATAAAGTCCCATATACAATTCAAATATAAAAAATTAATTGTTCTTTTCA	AAAATCCATTTTTCTTATATTTTCAAATTTCGTGATTTAAAAGTGTTCAATTAACTGCGTTTTGTTAGACGAAAGATATGCGGATCCCCGGGTTAATTAA	TCAGTTCTCGCAAGCTCAACGTTGAGATTCGACGAGGTGAAGTGGAAGACTATCGAGCAAATTTGGAACGAAATCAACGACGGATCCCCGGGTTAATTAA	GTTTTTCAAAGGTTAGCAAAACGGTATATGCATAAAGTCCCATATACAATTCAAATATAAAAAATTAATTGTTCTTTTCAGAATTCGAGCTCGTTTAAAC	1	SPCC622.05	0		0
SPCC622.07	SPCC622.07	III	1409497	1409883	+	GGTAAATGTTTACAATTAAGAATAAAGTTTAATTTCCAATAGCTGAATTTGCATCTTTCTTTCTCTTTCGTTTCGATATG	ACCAGAACGTTGGTGAAAGTCAATCTAATGAACCTCCAAAGTACACTTCAACCTTTATGGATGAGCTTGATAAACAGGAT	AACAGTAAAAGGATTTGGCTTTACCAAAGGTTGATCATTGCGCTTCAGATCAATTGACTAACCATTTTTGTACTCCTTTA	GGTAAATGTTTACAATTAAGAATAAAGTTTAATTTCCAATAGCTGAATTTGCATCTTTCTTTCTCTTTCGTTTCGATATGCGGATCCCCGGGTTAATTAA	ACCAGAACGTTGGTGAAAGTCAATCTAATGAACCTCCAAAGTACACTTCAACCTTTATGGATGAGCTTGATAAACAGGATCGGATCCCCGGGTTAATTAA	AACAGTAAAAGGATTTGGCTTTACCAAAGGTTGATCATTGCGCTTCAGATCAATTGACTAACCATTTTTGTACTCCTTTAGAATTCGAGCTCGTTTAAAC	1	SPCC622.06c	0		0
SPCC622.08c	hta1	III	1411524	1411922	-	TTTCATTAAAGAAGGAAAAATCTTTTTTTTTTAACTCAAACTTTTATTTTTTTTATTTAGTTTCAGTATTTTTCGTCATG	AAGGTGGTGTTGTTCCCAACATCAACGCCCATCTTTTGCCCAAAACTTCTGGTCGCACTGGAAAGCCTAGTCAGGAGCTG	AAAAAGAAAGGTCCTTTACAACTTTTCAATGTCTTTCCCTTCATCCTCTTTCAAAATGTTTTACTTGACGACTGACTTTA	TTTCATTAAAGAAGGAAAAATCTTTTTTTTTTAACTCAAACTTTTATTTTTTTTATTTAGTTTCAGTATTTTTCGTCATGCGGATCCCCGGGTTAATTAA	AAGGTGGTGTTGTTCCCAACATCAACGCCCATCTTTTGCCCAAAACTTCTGGTCGCACTGGAAAGCCTAGTCAGGAGCTGCGGATCCCCGGGTTAATTAA	AAAAAGAAAGGTCCTTTACAACTTTTCAATGTCTTTCCCTTCATCCTCTTTCAAAATGTTTTACTTGACGACTGACTTTAGAATTCGAGCTCGTTTAAAC	0		0		1	SPNCRNA.1194
SPCC622.09	htb1	III	1412484	1412864	+	TTCCTACAATTGCAATTACTTAGTTCAGTCCATCAATTTTGAGATTCTCTCGACAACCAATTTTTAAATCGTAAAAAATG	TGATTCTTCCCGGTGAGTTAGCCAAGCACGCCGTTACCGAAGGTACCAAATCCGTCACCAAGTATTCTTCTTCTGCTCAG	GGTTGTCATTGTCGAAATGGAAGGCTGTGGAAACTCATCAGCTGACTAAAAGACGATTGCACAATCGTGCGATTCGCTTA	TTCCTACAATTGCAATTACTTAGTTCAGTCCATCAATTTTGAGATTCTCTCGACAACCAATTTTTAAATCGTAAAAAATGCGGATCCCCGGGTTAATTAA	TGATTCTTCCCGGTGAGTTAGCCAAGCACGCCGTTACCGAAGGTACCAAATCCGTCACCAAGTATTCTTCTTCTGCTCAGCGGATCCCCGGGTTAATTAA	GGTTGTCATTGTCGAAATGGAAGGCTGTGGAAACTCATCAGCTGACTAAAAGACGATTGCACAATCGTGCGATTCGCTTAGAATTCGAGCTCGTTTAAAC	0		0		0
SPCC622.10c	SPCC622.10c	III	1413637	1416150	-	ATGAATTCCAATTACTGTGGCATTGCGTTCTCTGCCAACTACCATAATACAACAGGTGAAGGGTCTCTTTTCAGAAAATG	AAGCCAGCTCCATAAGTCCGACTACGGAAACAGCTACGAAAACACGACTCAAGTTTCAGTTTATTGAAATGATCTTTTCA	TATGTTTGCTATGCAAATGATTTTATATATGTTTGGAAAGATTGTAAAGTAATTCTACTATTAATAATAATATAATATTA	ATGAATTCCAATTACTGTGGCATTGCGTTCTCTGCCAACTACCATAATACAACAGGTGAAGGGTCTCTTTTCAGAAAATGCGGATCCCCGGGTTAATTAA	AAGCCAGCTCCATAAGTCCGACTACGGAAACAGCTACGAAAACACGACTCAAGTTTCAGTTTATTGAAATGATCTTTTCACGGATCCCCGGGTTAATTAA	TATGTTTGCTATGCAAATGATTTTATATATGTTTGGAAAGATTGTAAAGTAATTCTACTATTAATAATAATATAATATTAGAATTCGAGCTCGTTTAAAC	1	SPCC622.09	0		0
SPCC622.11	SPCC622.11	III	1417100	1418983	+	AAAATATTTATCAAATTCAATATATTTAGTGCATATTCGTCGCTTTATTTACATGTGGATAGCATAATTAAATAATGATG	ATGATCTGTTTAATGAAACCTCGGCTGCCTATTTAGCTGAAGGCAGAGCCCTTCTTTTGGGTACAAATAATGCCCATGTT	TTGAGAAATAACAATTGCTGTTAAAAATGTGAAGAATAGACTAAATTATTAAAATACATAGGGCTCATAACGGTAAATTA	AAAATATTTATCAAATTCAATATATTTAGTGCATATTCGTCGCTTTATTTACATGTGGATAGCATAATTAAATAATGATGCGGATCCCCGGGTTAATTAA	ATGATCTGTTTAATGAAACCTCGGCTGCCTATTTAGCTGAAGGCAGAGCCCTTCTTTTGGGTACAAATAATGCCCATGTTCGGATCCCCGGGTTAATTAA	TTGAGAAATAACAATTGCTGTTAAAAATGTGAAGAATAGACTAAATTATTAAAATACATAGGGCTCATAACGGTAAATTAGAATTCGAGCTCGTTTAAAC	0		0		0
SPCC622.12c	gdh1	III	1419457	1420812	-	TCTCTAAACTTATCATTATTATATAGATATACACTCTATATCACTACCTTCGATTTTGTTTACTTTTTTGGCCCACCATG	TTCCCAGTCTTGTCGATGGTGCCAACATTGCTGGTTTCTTGAAGGTTGCTACTGCCATGCAAGCCGTTGGTGACTGGTGG	ACAGAAAAGCGAGTGACTTGAAAAAACATATACAGATACAGTGAATCAAAAATGCCTAAACATTTCACGAATGAAGTCTA	TCTCTAAACTTATCATTATTATATAGATATACACTCTATATCACTACCTTCGATTTTGTTTACTTTTTTGGCCCACCATGCGGATCCCCGGGTTAATTAA	TTCCCAGTCTTGTCGATGGTGCCAACATTGCTGGTTTCTTGAAGGTTGCTACTGCCATGCAAGCCGTTGGTGACTGGTGGCGGATCCCCGGGTTAATTAA	ACAGAAAAGCGAGTGACTTGAAAAAACATATACAGATACAGTGAATCAAAAATGCCTAAACATTTCACGAATGAAGTCTAGAATTCGAGCTCGTTTAAAC	0		0		0
SPCC622.13c	tti1	III	1422550	1425846	-	CAATCGCAAAAGTATGCATTTTTAAATGGTTTGCTTGTATATGACCTACCATCTCTATAACTTCATGGTTTCTCTACATG	AACCACTCCCTTCTTTGGACAATTTGTTACACTTGAATCAACCGAAAAAAGGAGCTAAAAAACCATTGATTTCCATCATT	TTGCCTGATTTTTAGGCTCTTTGTATTTTCTTTTAAAACACGGAAAATTCTAAAACTGGTAACCACTTTTATTATCGTTA	CAATCGCAAAAGTATGCATTTTTAAATGGTTTGCTTGTATATGACCTACCATCTCTATAACTTCATGGTTTCTCTACATGCGGATCCCCGGGTTAATTAA	AACCACTCCCTTCTTTGGACAATTTGTTACACTTGAATCAACCGAAAAAAGGAGCTAAAAAACCATTGATTTCCATCATTCGGATCCCCGGGTTAATTAA	TTGCCTGATTTTTAGGCTCTTTGTATTTTCTTTTAAAACACGGAAAATTCTAAAACTGGTAACCACTTTTATTATCGTTAGAATTCGAGCTCGTTTAAAC	0		0		1	SPNCRNA.1195
SPCC61.01c	str2	III	1440089	1441994	-	AAACTCTAATTTGCTATACGATCTGATAATTTGTGTTGGCGTACCTTTTGCATACTGCCATTTACCATACACTCTGGATG	TGTTTGCCGGACTTGTTATAATTAGAGATGTCCCCCTTTCCACTGAAAATCATGATACAGCCGTCGAAACTCCCTCAGAA	AACGGGGATTTATAAAGATAAGAAGGATTTTTGGATAGCATACTTAGGTTCACTATTCTAAAAAAATTAATTGTAAATTA	AAACTCTAATTTGCTATACGATCTGATAATTTGTGTTGGCGTACCTTTTGCATACTGCCATTTACCATACACTCTGGATGCGGATCCCCGGGTTAATTAA	TGTTTGCCGGACTTGTTATAATTAGAGATGTCCCCCTTTCCACTGAAAATCATGATACAGCCGTCGAAACTCCCTCAGAACGGATCCCCGGGTTAATTAA	AACGGGGATTTATAAAGATAAGAAGGATTTTTGGATAGCATACTTAGGTTCACTATTCTAAAAAAATTAATTGTAAATTAGAATTCGAGCTCGTTTAAAC	0		0		0
SPCC622.14	SPCC622.14	III	1427098	1428522	+	TGAAAATAACGAAATTTCAAAGTCACTTAGAACAAACTACAATTAATGAGTTGGTTGTTTAAATAATCTAATAAAAAATG	AAATCGACTCTCCTTATTCAGCTCTCGCTGCCTCTCCTCCACCTGAAGACTATTCGAAAAAGAATTTCGATAAGCACGAT	ACGAATGCTTGATAGACGAGGCACTCCTAACAGCAATGAAACATATCAAACTGCTTACGAGTTTAATAATAAAAAAGTCA	TGAAAATAACGAAATTTCAAAGTCACTTAGAACAAACTACAATTAATGAGTTGGTTGTTTAAATAATCTAATAAAAAATGCGGATCCCCGGGTTAATTAA	AAATCGACTCTCCTTATTCAGCTCTCGCTGCCTCTCCTCCACCTGAAGACTATTCGAAAAAGAATTTCGATAAGCACGATCGGATCCCCGGGTTAATTAA	ACGAATGCTTGATAGACGAGGCACTCCTAACAGCAATGAAACATATCAAACTGCTTACGAGTTTAATAATAAAAAAGTCAGAATTCGAGCTCGTTTAAAC	0		0		0
SPCC622.15c	SPCC622.15c	III	1429106	1430779	-	CGGCCTTAACAATACAGTAGACGGATATTGGAATTCAAGCGGAATTGAATATTTCTGCTTTGAATTGACTTAAAATAATG	TTAGTAACGAATCAGCCAATGCTACTAGCCAGCCGTTGTCTAACTTAGACACTGGAGGCAGTGCGCCTTATGACCATATT	TAACATAATTAAATCAAAATGCTTAAAAGCTCAATGATAAAAATCATTCTAACAAAAGACAATAAGTCATTGACCCATCA	CGGCCTTAACAATACAGTAGACGGATATTGGAATTCAAGCGGAATTGAATATTTCTGCTTTGAATTGACTTAAAATAATGCGGATCCCCGGGTTAATTAA	TTAGTAACGAATCAGCCAATGCTACTAGCCAGCCGTTGTCTAACTTAGACACTGGAGGCAGTGCGCCTTATGACCATATTCGGATCCCCGGGTTAATTAA	TAACATAATTAAATCAAAATGCTTAAAAGCTCAATGATAAAAATCATTCTAACAAAAGACAATAAGTCATTGACCCATCAGAATTCGAGCTCGTTTAAAC	1	SPCC622.14	0		0
SPCC622.16c	epe1	III	1431699	1434545	-	TAGAATCTCCTTAGTTTGCATCGCAATTTTATAGTTACCTTTTTGCTAGTAAGCAATTAATTTTTGGGACTTTTAAGATG	AAAATAACATTTATGATTTTGAAGATCACTCTCCTGTTAGGGAAAAATGGGGGCACAGGCTTCGGTCCAGAGGTGCTAGT	GAACTACTCAAGAATCATAAGCACGTGGGGATAAATATTCAATGGTAGCCGAAGGAAATAAAAAGTGCCGAGGTACTTTA	TAGAATCTCCTTAGTTTGCATCGCAATTTTATAGTTACCTTTTTGCTAGTAAGCAATTAATTTTTGGGACTTTTAAGATGCGGATCCCCGGGTTAATTAA	AAAATAACATTTATGATTTTGAAGATCACTCTCCTGTTAGGGAAAAATGGGGGCACAGGCTTCGGTCCAGAGGTGCTAGTCGGATCCCCGGGTTAATTAA	GAACTACTCAAGAATCATAAGCACGTGGGGATAAATATTCAATGGTAGCCGAAGGAAATAAAAAGTGCCGAGGTACTTTAGAATTCGAGCTCGTTTAAAC	0		0		1	SPNCRNA.67
SPCC61.02	spt3	III	1443002	1443925	+	TTTCTTGTCAGTTTGGAGTTCAGCAACTTGTCAACTACCCACCACTTTGGGAAGTGGTTAAAAATAAGCAATGCGGAATG	GTTTGCAAATCCCCGATAAAACTCATACTGCTATGCGCAGTTTTCATGGGGGTTTGGTCAAATCTCGTGTGTATCTTATC	TTACAGGAAAACAGGGCATTTAGATGTAAATGGAAGCCTTACAGCAATTAAAAAAAAAGAAGAGACAGTGAAAATGATTA	TTTCTTGTCAGTTTGGAGTTCAGCAACTTGTCAACTACCCACCACTTTGGGAAGTGGTTAAAAATAAGCAATGCGGAATGCGGATCCCCGGGTTAATTAA	GTTTGCAAATCCCCGATAAAACTCATACTGCTATGCGCAGTTTTCATGGGGGTTTGGTCAAATCTCGTGTGTATCTTATCCGGATCCCCGGGTTAATTAA	TTACAGGAAAACAGGGCATTTAGATGTAAATGGAAGCCTTACAGCAATTAAAAAAAAAGAAGAGACAGTGAAAATGATTAGAATTCGAGCTCGTTTAAAC	0		0		0
SPCC61.03	SPCC61.03	III	1444653	1445636	+	AGACTTTTTGATTTATTATAATTGTAATTCTTTATAATTTTTTGCTATCCGAAGAATTCGCTCAACAAGATTACAACATG	ACCTGGTCAGACATGTGGGTAAAGCGTATAATGCGTTAATGGAGGATGAGATACCGTCTGTCGAGGAAAAAATAAAAGAT	AGGGAACAAACAAGCAAAAAAGTCAATTATTAGTTTAAGGGTCCTTTATCTTCTTGGTTTTTAAATATTATTTTTTTTTA	AGACTTTTTGATTTATTATAATTGTAATTCTTTATAATTTTTTGCTATCCGAAGAATTCGCTCAACAAGATTACAACATGCGGATCCCCGGGTTAATTAA	ACCTGGTCAGACATGTGGGTAAAGCGTATAATGCGTTAATGGAGGATGAGATACCGTCTGTCGAGGAAAAAATAAAAGATCGGATCCCCGGGTTAATTAA	AGGGAACAAACAAGCAAAAAAGTCAATTATTAGTTTAAGGGTCCTTTATCTTCTTGGTTTTTAAATATTATTTTTTTTTAGAATTCGAGCTCGTTTAAAC	0		0		0
SPCC622.18	rpl6	III	1437153	1437740	+	CTTTTTGGGAGTCACTAAATTTCTCATTTTATGTTAGAAGAATCTCTACACCACCCAAAAACTCCAAGCATAAAAAGATG	AGGCTATCCCTAATATGAAGGAATACCTCGCTGCTTCCTTCGCTTTGTCTAACGGTGACCGTCCTCACTTGATGAAGTTT	CCAAAGTTTCAATAAATAAGAAGTCCCGCAAGTGCCAACACAAAGATAGATTTACCTATTTACCTAAGGTTATGAATCTA	CTTTTTGGGAGTCACTAAATTTCTCATTTTATGTTAGAAGAATCTCTACACCACCCAAAAACTCCAAGCATAAAAAGATGCGGATCCCCGGGTTAATTAA	AGGCTATCCCTAATATGAAGGAATACCTCGCTGCTTCCTTCGCTTTGTCTAACGGTGACCGTCCTCACTTGATGAAGTTTCGGATCCCCGGGTTAATTAA	CCAAAGTTTCAATAAATAAGAAGTCCCGCAAGTGCCAACACAAAGATAGATTTACCTATTTACCTAAGGTTATGAATCTAGAATTCGAGCTCGTTTAAAC	1	SPCC61.01c	0		0
SPCC622.19	jmj4	III	1438375	1439839	+	AAGCAATTTCCGTTTTGAGCGGCCATATAAAAGGCAAATTTCTCAAATGGTCGTTAGCAGAGCGATAGCAACTTATTATG	ATCAATTGTATGCTACTAACAAGAAAAACGAAAAACGACCGGCAGAAGACGATTCACCTTCTCAAAAGAAAACTTGTCAA	TAGTACAAGGGATTTTCAAGGGTTTGTATTAATAAATTTAAAATTATTCAATTCTAAATGTTTTATAAATAAGTGTTTTA	AAGCAATTTCCGTTTTGAGCGGCCATATAAAAGGCAAATTTCTCAAATGGTCGTTAGCAGAGCGATAGCAACTTATTATGCGGATCCCCGGGTTAATTAA	ATCAATTGTATGCTACTAACAAGAAAAACGAAAAACGACCGGCAGAAGACGATTCACCTTCTCAAAAGAAAACTTGTCAACGGATCCCCGGGTTAATTAA	TAGTACAAGGGATTTTCAAGGGTTTGTATTAATAAATTTAAAATTATTCAATTCTAAATGTTTTATAAATAAGTGTTTTAGAATTCGAGCTCGTTTAAAC	1	SPCC61.01c	0		0
SPCC11E10.01	SPCC11E10.01	III	1453242	1454414	+	CGCTTCATATCTGTATCTACTATACTCTCATATTGCCTATTTTATCTTCCTAAATTTTATCTTCCATGACCATCACTATG	TCTGTGTCGGCATCGAAAACGTCGATGATCTCAAGGCTGACCTCGAAAATGCCCTTGCTCAAGCAAATTTTAAACAGAAT	TATGCACCACAACTAGTAACTTAAGCAACCCTTTCTCCAGCTTAGTTGTGAATACCACTATGCCTTCATAGACGAAATCA	CGCTTCATATCTGTATCTACTATACTCTCATATTGCCTATTTTATCTTCCTAAATTTTATCTTCCATGACCATCACTATGCGGATCCCCGGGTTAATTAA	TCTGTGTCGGCATCGAAAACGTCGATGATCTCAAGGCTGACCTCGAAAATGCCCTTGCTCAAGCAAATTTTAAACAGAATCGGATCCCCGGGTTAATTAA	TATGCACCACAACTAGTAACTTAAGCAACCCTTTCTCCAGCTTAGTTGTGAATACCACTATGCCTTCATAGACGAAATCAGAATTCGAGCTCGTTTAAAC	0		0		0
SPCC11E10.02c	gpi8	III	1454816	1455958	-	ACAAAGTTGTATAAACGTGATACTACTAAACGGCTTTATGTTTATTTAATTTCAACAACTGAAGAGTAGCATTCTTAATG	CTATTTCTCGAATTATCTCCGCTGTTGTGTGTATTTCCTTCTCTATTGGTTTTCCGTACTATGCCAGTAAGTACCTGAAA	AATGTACTTTGAAATAGAAGATAAATTAATGTGTTAATGAATGTCATAAAAAACGTGAGAAACCCTGTTTGAAACGCCTA	ACAAAGTTGTATAAACGTGATACTACTAAACGGCTTTATGTTTATTTAATTTCAACAACTGAAGAGTAGCATTCTTAATGCGGATCCCCGGGTTAATTAA	CTATTTCTCGAATTATCTCCGCTGTTGTGTGTATTTCCTTCTCTATTGGTTTTCCGTACTATGCCAGTAAGTACCTGAAACGGATCCCCGGGTTAATTAA	AATGTACTTTGAAATAGAAGATAAATTAATGTGTTAATGAATGTCATAAAAAACGTGAGAAACCCTGTTTGAAACGCCTAGAATTCGAGCTCGTTTAAAC	0		0		0
SPCC61.04c	SPCC61.04c	III	1446343	1447377	-	CTTCCATTTTACCCACCTTTCCCTCCTACTCTCTCCTAACTTAGCAAGAGCAGGTTTCTCACCAAAAATTAAATTCGATG	TCAACAATATGCGATTCTTGGTTGCTTATCCAATTGCTCTATTTTACGGGGTCTTTGCCGTGATCACCGTGTTTTCGAAA	AAAAAGAAATGTGAGATAAAAAGAAAGAACATGGATAATAAATATCTCTTTTATGGGATAAAGATGCACAGATACGATTA	CTTCCATTTTACCCACCTTTCCCTCCTACTCTCTCCTAACTTAGCAAGAGCAGGTTTCTCACCAAAAATTAAATTCGATGCGGATCCCCGGGTTAATTAA	TCAACAATATGCGATTCTTGGTTGCTTATCCAATTGCTCTATTTTACGGGGTCTTTGCCGTGATCACCGTGTTTTCGAAACGGATCCCCGGGTTAATTAA	AAAAAGAAATGTGAGATAAAAAGAAAGAACATGGATAATAAATATCTCTTTTATGGGATAAAGATGCACAGATACGATTAGAATTCGAGCTCGTTTAAAC	0		0		0
SPCC61.05	SPCC61.05	III	1449606	1451015	+	GCCAAAAGATTCGTTCGTTTCTCAAAATTTAAAAAGAAAATATACTTAATTGAGCACTTCTGGTAAATCGTTACAATATG	ATCAGCCGATCCCCTTTGAATGGTATGCACTGGAATCGATGGAATCCCTTAACCTTGAACCAGCGCCCGATCGTAAAGTG	ATTTTTCAAGGATTAAATTTTCGCACACAGCTACCGTTTTCTCGACCTAATATAAAACTGATTATCAAAAAGCTTTTTTA	GCCAAAAGATTCGTTCGTTTCTCAAAATTTAAAAAGAAAATATACTTAATTGAGCACTTCTGGTAAATCGTTACAATATGCGGATCCCCGGGTTAATTAA	ATCAGCCGATCCCCTTTGAATGGTATGCACTGGAATCGATGGAATCCCTTAACCTTGAACCAGCGCCCGATCGTAAAGTGCGGATCCCCGGGTTAATTAA	ATTTTTCAAGGATTAAATTTTCGCACACAGCTACCGTTTTCTCGACCTAATATAAAACTGATTATCAAAAAGCTTTTTTAGAATTCGAGCTCGTTTAAAC	0		0		0
SPCC11E10.03	mug1	III	1456436	1457491	+	AAAAATATCAAACGTGTAAGCATATGATCTGAGATACGCCTTTAAGCAATTTCGTTTACTGATAGTAATTAAAAAAGATG	TTTACACACAAAGCGTAGAAGAGATGAGGAGATTATCTGACACTGTCACACAGCTTGAAAAACGCGTTTTAAAATTGCAA	CATTCCTTAACGTTCAAGACTTACGTCCAAAAACTTCAGAACAAAGAAATGCAGCGTAAAAATTCAATAGCACTATCCTA	AAAAATATCAAACGTGTAAGCATATGATCTGAGATACGCCTTTAAGCAATTTCGTTTACTGATAGTAATTAAAAAAGATGCGGATCCCCGGGTTAATTAA	TTTACACACAAAGCGTAGAAGAGATGAGGAGATTATCTGACACTGTCACACAGCTTGAAAAACGCGTTTTAAAATTGCAACGGATCCCCGGGTTAATTAA	CATTCCTTAACGTTCAAGACTTACGTCCAAAAACTTCAGAACAAAGAAATGCAGCGTAAAAATTCAATAGCACTATCCTAGAATTCGAGCTCGTTTAAAC	0		0		1	SPNCRNA.1198
SPCC11E10.04	ppr6	III	1457861	1459192	+	ATAGATTTATTTGAAGTAGCTAGTTGCGTTCTACCGACCACCAGAAATTACCATTCGGTTCGCTTTCATGTAGCAGGATG	ATGATACTAAACGAGTTTCGGTTAAGTGGTCAAACGTGTTGAACCAAATTCATTCATCCGTAGGAGATCCTGCTAAACCT	GAAGCAGAGAAATAAATATAAGAAAAAAGAAGGGATAAATTTTTAATAAGGAATGTACAGTGTGAATGGATAGATCATCA	ATAGATTTATTTGAAGTAGCTAGTTGCGTTCTACCGACCACCAGAAATTACCATTCGGTTCGCTTTCATGTAGCAGGATGCGGATCCCCGGGTTAATTAA	ATGATACTAAACGAGTTTCGGTTAAGTGGTCAAACGTGTTGAACCAAATTCATTCATCCGTAGGAGATCCTGCTAAACCTCGGATCCCCGGGTTAATTAA	GAAGCAGAGAAATAAATATAAGAAAAAAGAAGGGATAAATTTTTAATAAGGAATGTACAGTGTGAATGGATAGATCATCAGAATTCGAGCTCGTTTAAAC	0		0		0
SPCC11E10.05c	ynd1	III	1460509	1462227	-	GAGTCGAAGTTATTTAATATCCAGTCTTATAGACAAAGAGACATTTTGTTAAGAAAAATAAGTGCAGGTGGCTAAAAATG	GTACCACTTCAAGCCATGTTCTCGCAGACAGACTTTCGTTTACTGCTAGTCGAGAGAGAACGCCTAGATCCCCTTTTCCT	AAAATGACAAAAAAGCTAAAAGAAACATATAAGTGCAGCAGAAAGCTGTCCATCCCTAAAATTACGGGTAAAGAATATTA	GAGTCGAAGTTATTTAATATCCAGTCTTATAGACAAAGAGACATTTTGTTAAGAAAAATAAGTGCAGGTGGCTAAAAATGCGGATCCCCGGGTTAATTAA	GTACCACTTCAAGCCATGTTCTCGCAGACAGACTTTCGTTTACTGCTAGTCGAGAGAGAACGCCTAGATCCCCTTTTCCTCGGATCCCCGGGTTAATTAA	AAAATGACAAAAAAGCTAAAAGAAACATATAAGTGCAGCAGAAAGCTGTCCATCCCTAAAATTACGGGTAAAGAATATTAGAATTCGAGCTCGTTTAAAC	0		0		1	SPNCRNA.1199
SPCC11E10.06c	elp4	III	1463253	1464338	-	GTGTGCTGCAAATTTGCGTCGCGTTAACCTTTCCATCCAATTTGCTATTCCACGTACACCAATCGAAATAAGTATTGATG	CTCCACTGGATGATGAGCAAAAGGATACGAAGATTTCAAACACGAATCCTCAAAAACAGCCTGTTAAATCTTTGGATTTT	ACCATATCACATAACACGAAAACGAGTAGAATTTTAATCCAATTCAATACTCAGAAACTTAGAGGTTTTTTAATTGTCTA	GTGTGCTGCAAATTTGCGTCGCGTTAACCTTTCCATCCAATTTGCTATTCCACGTACACCAATCGAAATAAGTATTGATGCGGATCCCCGGGTTAATTAA	CTCCACTGGATGATGAGCAAAAGGATACGAAGATTTCAAACACGAATCCTCAAAAACAGCCTGTTAAATCTTTGGATTTTCGGATCCCCGGGTTAATTAA	ACCATATCACATAACACGAAAACGAGTAGAATTTTAATCCAATTCAATACTCAGAAACTTAGAGGTTTTTTAATTGTCTAGAATTCGAGCTCGTTTAAAC	0		0		0
SPCC11E10.07c	SPCC11E10.07c	III	1464773	1466006	-	TTATTTGATTTTGTTGGATATCCTTAAAGTATGGAAAAGATGTTGCTACTAAGCAAGAGCGTCTAGCATCTGCGAATATG	TTGTCTCAGGTCTCATTACCGATTTAGGGATCATTGATTCGAAGAGTGGGGTAAGCGAAGAGCTAATTAAATTGTATCTT	AGACTTATGAGAAATTTAAGTCAACTCAAAGTACAATCTATTCATATTTTATTTTTAAGATCAGGAGAATCTGATTGCTA	TTATTTGATTTTGTTGGATATCCTTAAAGTATGGAAAAGATGTTGCTACTAAGCAAGAGCGTCTAGCATCTGCGAATATGCGGATCCCCGGGTTAATTAA	TTGTCTCAGGTCTCATTACCGATTTAGGGATCATTGATTCGAAGAGTGGGGTAAGCGAAGAGCTAATTAAATTGTATCTTCGGATCCCCGGGTTAATTAA	AGACTTATGAGAAATTTAAGTCAACTCAAAGTACAATCTATTCATATTTTATTTTTAAGATCAGGAGAATCTGATTGCTAGAATTCGAGCTCGTTTAAAC	0		0		0
SPCC11E10.08	rik1	III	1468174	1471296	+	TTCTTTTTTTTATTTTTTTCTTTGTTAAAAAAAGTCTTTATTCCTTTTATTATATCAGTTTATGGATTTCATCGTGTATG	GCAGAAGTGTAGAACATAGGGAATCACTCAATTCTTACCAAAAAGTTCAAGCCCTCCTTGAGGAAATACAAAGTTTATGT	CTAGAACCAAACTTCCAAATTTGCAATGATCCATAAAGTGTAAGATAATAACTCAGAGCAAAAAGGCAATAATACGTTTA	TTCTTTTTTTTATTTTTTTCTTTGTTAAAAAAAGTCTTTATTCCTTTTATTATATCAGTTTATGGATTTCATCGTGTATGCGGATCCCCGGGTTAATTAA	GCAGAAGTGTAGAACATAGGGAATCACTCAATTCTTACCAAAAAGTTCAAGCCCTCCTTGAGGAAATACAAAGTTTATGTCGGATCCCCGGGTTAATTAA	CTAGAACCAAACTTCCAAATTTGCAATGATCCATAAAGTGTAAGATAATAACTCAGAGCAAAAAGGCAATAATACGTTTAGAATTCGAGCTCGTTTAAAC	1	SPCC11E10.09c	0		1	SPNCRNA.1200
SPCC11E10.09c	SPCC11E10.09c	III	1471781	1473326	-	GCTGAAGGCTTGATTTAAAGCTGCATTGTAAACGAGACAGTTACCAGTGAATGTTGTTTACTTGACGAAAAGGGACTATG	GCCAAAGGTAAGCATTTAGTTCATGTTTTATTCTACTAACAATTTTTAAGATCCTAATTTCCTCTGACCCTAGCTTCCTA	TTTCTCCATTTGGCGATCACGTGTTGCCAAGTATTTTTGGAGTGTAATTAAACTGGAGAAACTCTAGTGTAATTTCTCTA	GCTGAAGGCTTGATTTAAAGCTGCATTGTAAACGAGACAGTTACCAGTGAATGTTGTTTACTTGACGAAAAGGGACTATGCGGATCCCCGGGTTAATTAA	GCCAAAGGTAAGCATTTAGTTCATGTTTTATTCTACTAACAATTTTTAAGATCCTAATTTCCTCTGACCCTAGCTTCCTACGGATCCCCGGGTTAATTAA	TTTCTCCATTTGGCGATCACGTGTTGCCAAGTATTTTTGGAGTGTAATTAAACTGGAGAAACTCTAGTGTAATTTCTCTAGAATTCGAGCTCGTTTAAAC	1	SPCC11E10.08	0		0
SPCC188.02	par1	III	1475777	1477978	+	CTTTGTCTCCAAATTTGTAGGCTTGTTTTGAAAGCTTCAAAGAAGAAAGGGTTGGAGCGCTCCAAATAGCCCTCAAGATG	AACTTAAATCTCAAAACCCTACTACTGTGCACTCTACTACTGAGAGACTAAAAAAACTTTCACTTGACTACACCAATGGT	TATAGTATGTAAAATGTAAAAGAGGGAATATTAGAGACTAAGTACAATATATGGATCATTATTAAAATATGCAAGTCCTA	CTTTGTCTCCAAATTTGTAGGCTTGTTTTGAAAGCTTCAAAGAAGAAAGGGTTGGAGCGCTCCAAATAGCCCTCAAGATGCGGATCCCCGGGTTAATTAA	AACTTAAATCTCAAAACCCTACTACTGTGCACTCTACTACTGAGAGACTAAAAAAACTTTCACTTGACTACACCAATGGTCGGATCCCCGGGTTAATTAA	TATAGTATGTAAAATGTAAAAGAGGGAATATTAGAGACTAAGTACAATATATGGATCATTATTAAAATATGCAAGTCCTAGAATTCGAGCTCGTTTAAAC	0		0		0
SPCC188.03	cnd3	III	1478304	1481141	+	ACTGTAGGTATGCCAGTGAGGTGCTCCTCAACTTCAGCAAAAGCACTAAAATTGGCATAATATAATTGTTATTGAATATG	CTGGCGAAATTATTCCTGATACAGTGGAAGCCAACATGGAAGACGAGGAGGAAGTTTATGTTAAACAAGAAGAAGATCTT	AGAGACTTTTATCAGTTTCTGAAAGATATGCGGAAGGGATTCCGTGAACTTCATAGAAAGGATCTGTCTCAATTGATTTA	ACTGTAGGTATGCCAGTGAGGTGCTCCTCAACTTCAGCAAAAGCACTAAAATTGGCATAATATAATTGTTATTGAATATGCGGATCCCCGGGTTAATTAA	CTGGCGAAATTATTCCTGATACAGTGGAAGCCAACATGGAAGACGAGGAGGAAGTTTATGTTAAACAAGAAGAAGATCTTCGGATCCCCGGGTTAATTAA	AGAGACTTTTATCAGTTTCTGAAAGATATGCGGAAGGGATTCCGTGAACTTCATAGAAAGGATCTGTCTCAATTGATTTAGAATTCGAGCTCGTTTAAAC	1	SPCC188.04c	1	SPCC188.04c	0
SPCC188.04c	spc25	III	1481138	1481966	-	ATTCTGGTTTTATTAACACACATCTTTCGATTAGCATAACATTGAGCACTCTACTTTAGAGAAAATCATTTTCTTCTATG	CTAGAGACTTTTATCAGTTTCTGAAAGATATGCGGAAGGGATTCCGTGAACTTCATAGAAAGGATCTGTCTCAATTGATT	GGCGAAATTATTCCTGATACAGTGGAAGCCAACATGGAAGACGAGGAGGAAGTTTATGTTAAACAAGAAGAAGATCTTTA	ATTCTGGTTTTATTAACACACATCTTTCGATTAGCATAACATTGAGCACTCTACTTTAGAGAAAATCATTTTCTTCTATGCGGATCCCCGGGTTAATTAA	CTAGAGACTTTTATCAGTTTCTGAAAGATATGCGGAAGGGATTCCGTGAACTTCATAGAAAGGATCTGTCTCAATTGATTCGGATCCCCGGGTTAATTAA	GGCGAAATTATTCCTGATACAGTGGAAGCCAACATGGAAGACGAGGAGGAAGTTTATGTTAAACAAGAAGAAGATCTTTAGAATTCGAGCTCGTTTAAAC	1	SPCC188.03	1	SPCC188.03	0
SPCC188.05	SPCC188.05	III	1482007	1482273	+	AATCAAGTTCTATCGTTGGAAAGTTTGCCAAAGACATAGAAGAAAATGATTTTCTCTAAAGTAGAGTGCTCAATGTTATG	CACGGCATAAAGCAATAAAACCGTTTAATTTCTCCTTATGTTTAAAGCTAATAGATAGTAAAACTTATTTTGATTTTATA	GGTTCAAATACCTGTTTCACAATGAAGCGTAAATGGTTGAAATGATTAAATCCCTACCATCAAATCCTGTAGTGTGTTTA	AATCAAGTTCTATCGTTGGAAAGTTTGCCAAAGACATAGAAGAAAATGATTTTCTCTAAAGTAGAGTGCTCAATGTTATGCGGATCCCCGGGTTAATTAA	CACGGCATAAAGCAATAAAACCGTTTAATTTCTCCTTATGTTTAAAGCTAATAGATAGTAAAACTTATTTTGATTTTATACGGATCCCCGGGTTAATTAA	GGTTCAAATACCTGTTTCACAATGAAGCGTAAATGGTTGAAATGATTAAATCCCTACCATCAAATCCTGTAGTGTGTTTAGAATTCGAGCTCGTTTAAAC	1	SPCC188.04c	0		0
SPCC188.06c	srp54	III	1483088	1485136	-	CCTTAACGACTTCATCCTCTACCAACCACATTTGACGAACTTCAAATTGCCTGGTTGGAAGTTTTTAATCTGACAAAATG	GTCCCGGAGGGGCAGGTGGTATGGATTTCAGCGGTATGCTCAATCAATTTCAAAATATGCAAAAGCCTCCTCGAAGACGT	TTTTTATAAAACAGTAAATAAGGTATTAGAGTAAAATATGCCATATGTGAGTACATTATAATAACGAGGGAAGTAAACTA	CCTTAACGACTTCATCCTCTACCAACCACATTTGACGAACTTCAAATTGCCTGGTTGGAAGTTTTTAATCTGACAAAATGCGGATCCCCGGGTTAATTAA	GTCCCGGAGGGGCAGGTGGTATGGATTTCAGCGGTATGCTCAATCAATTTCAAAATATGCAAAAGCCTCCTCGAAGACGTCGGATCCCCGGGTTAATTAA	TTTTTATAAAACAGTAAATAAGGTATTAGAGTAAAATATGCCATATGTGAGTACATTATAATAACGAGGGAAGTAAACTAGAATTCGAGCTCGTTTAAAC	0		0		0
SPCC188.07	ccq1	III	1486303	1488510	+	TTTCGGACGCTAAATTGGTCTCGTGTTGCAATATTTAAACATTCAATTTCTTGTTGAATTTTAACGTGGATGGCAGTATG	AGACCTTAAAAATTTTAGAGCAGAAGTCTCTTCCCAAATTTACTCCACATAATCAATCACCAAGGATTATTGATTCTAAC	ATAATTTAATCAAATAACCGTATGACTAAACGAACTTTTTATAGTTGATTCCACTGAAGTTCTTGATCGTTAATGATTTA	TTTCGGACGCTAAATTGGTCTCGTGTTGCAATATTTAAACATTCAATTTCTTGTTGAATTTTAACGTGGATGGCAGTATGCGGATCCCCGGGTTAATTAA	AGACCTTAAAAATTTTAGAGCAGAAGTCTCTTCCCAAATTTACTCCACATAATCAATCACCAAGGATTATTGATTCTAACCGGATCCCCGGGTTAATTAA	ATAATTTAATCAAATAACCGTATGACTAAACGAACTTTTTATAGTTGATTCCACTGAAGTTCTTGATCGTTAATGATTTAGAATTCGAGCTCGTTTAAAC	0		0		0
SPCC188.08c	ubp5	III	1488934	1492390	-	CAAATCCATTGTTTTACAGTCATTACTTGTTCCTTTATTATTTGAAAGCCTCACAACTAAAAAAATTCTAAGATTTCATG	ACGGTACATTGGCTTTGGATCGTGCTAAGAAAGATAGTAAGAAGCCGAATATACTCGACCGTGCTATTCAGATGAAAAAT	CTGTATAAAACTTCATGCACCTTATGCTCAACAGGTAAGGACCAAACAACCAGCAAGGATTGTAAAGCCTTTAAATACTA	CAAATCCATTGTTTTACAGTCATTACTTGTTCCTTTATTATTTGAAAGCCTCACAACTAAAAAAATTCTAAGATTTCATGCGGATCCCCGGGTTAATTAA	ACGGTACATTGGCTTTGGATCGTGCTAAGAAAGATAGTAAGAAGCCGAATATACTCGACCGTGCTATTCAGATGAAAAATCGGATCCCCGGGTTAATTAA	CTGTATAAAACTTCATGCACCTTATGCTCAACAGGTAAGGACCAAACAACCAGCAAGGATTGTAAAGCCTTTAAATACTAGAATTCGAGCTCGTTTAAAC	0		0		0
SPCC188.09c	pfl4	III	1492938	1494767	-	TCTTTAATCCCTTCTAATTCTTCTTTTCTATTCTTGCTTATAGCACATCTAATTTATTTAATCATTGGAAGTTCATCATG	ATCCCACATCCTATGCTTATACAGCTACTTGCACTGAAAGTTTCTTGCCATTTGGACAAGGTAATGGGGGTGTGGATAAC	GATATGTATATAAATATATGTTATAGCTGCAAAAAATGATCCAATTCGTACTCAAATTTTGACGAATCGCTTCAAAATCA	TCTTTAATCCCTTCTAATTCTTCTTTTCTATTCTTGCTTATAGCACATCTAATTTATTTAATCATTGGAAGTTCATCATGCGGATCCCCGGGTTAATTAA	ATCCCACATCCTATGCTTATACAGCTACTTGCACTGAAAGTTTCTTGCCATTTGGACAAGGTAATGGGGGTGTGGATAACCGGATCCCCGGGTTAATTAA	GATATGTATATAAATATATGTTATAGCTGCAAAAAATGATCCAATTCGTACTCAAATTTTGACGAATCGCTTCAAAATCAGAATTCGAGCTCGTTTAAAC	0		0		1	SPNCRNA.1201
SPCC188.11	prp45	III	1502692	1504456	+	GTCCATTATATCCATACAACTCGTACTCAACACCACTTCACACATCTGAGTGGAAAGTTGTTTATTATTTTCCAAAAATG	GCCCCGTCACTTTCGAGAAAGATATTGCTGATCCTTTTGGTGTAGATACTTTTTTGAATAATGTTTCTTCAAAGAAAACT	TAAGACAGTCATATTCCAATGAATAAAACCATACAATAATGTACATTTTCTTTGACAGTGTCAAGGATCGAATAGAATTA	GTCCATTATATCCATACAACTCGTACTCAACACCACTTCACACATCTGAGTGGAAAGTTGTTTATTATTTTCCAAAAATGCGGATCCCCGGGTTAATTAA	GCCCCGTCACTTTCGAGAAAGATATTGCTGATCCTTTTGGTGTAGATACTTTTTTGAATAATGTTTCTTCAAAGAAAACTCGGATCCCCGGGTTAATTAA	TAAGACAGTCATATTCCAATGAATAAAACCATACAATAATGTACATTTTCTTTGACAGTGTCAAGGATCGAATAGAATTAGAATTCGAGCTCGTTTAAAC	0		0		0
SPCC188.12	spn6	III	1504941	1506145	+	CTGATAAACGCTGTTTGAAACAAACCTGAACCTACTAAAGAGCAAAATACAGATAGTTCGAGAAATAAATTTTTACGATG	CTGAATATCACGAAAGGATCCGTGCTTTGGAGACCCAAATTGAAAGTTTGAAAAGTTACAAGGGCCGCGGTCATAAAAAA	AAAAAGCCATCAGATGAGCAAATAAAAGGAGATGGAAAAGTTAAAAGTTTGACTTGAGACTTGAAATATACAGTATTTCA	CTGATAAACGCTGTTTGAAACAAACCTGAACCTACTAAAGAGCAAAATACAGATAGTTCGAGAAATAAATTTTTACGATGCGGATCCCCGGGTTAATTAA	CTGAATATCACGAAAGGATCCGTGCTTTGGAGACCCAAATTGAAAGTTTGAAAAGTTACAAGGGCCGCGGTCATAAAAAACGGATCCCCGGGTTAATTAA	AAAAAGCCATCAGATGAGCAAATAAAAGGAGATGGAAAAGTTAAAAGTTTGACTTGAGACTTGAAATATACAGTATTTCAGAATTCGAGCTCGTTTAAAC	1	SPCC188.13c	0		0
SPCC188.13c	dcr1	III	1506166	1510290	-	GCTTAGGATTCATTATTTTTTAAGAGACAAATTTCTCGTCAATTGAATGAAACCTTCCGCCTTTATTTTCTTTTTGAATG	ATTCTTGTAATTGCAAATTTAGTAAGAAAAAGCCATCAGATGAGCAAATAAAAGGAGATGGAAAAGTTAAAAGTTTGACT	TTGGAGACCCAAATTGAAAGTTTGAAAAGTTACAAGGGCCGCGGTCATAAAAAATGAAATACTGTATATTTCAAGTCTCA	GCTTAGGATTCATTATTTTTTAAGAGACAAATTTCTCGTCAATTGAATGAAACCTTCCGCCTTTATTTTCTTTTTGAATGCGGATCCCCGGGTTAATTAA	ATTCTTGTAATTGCAAATTTAGTAAGAAAAAGCCATCAGATGAGCAAATAAAAGGAGATGGAAAAGTTAAAAGTTTGACTCGGATCCCCGGGTTAATTAA	TTGGAGACCCAAATTGAAAGTTTGAAAAGTTACAAGGGCCGCGGTCATAAAAAATGAAATACTGTATATTTCAAGTCTCAGAATTCGAGCTCGTTTAAAC	1	SPCC188.12	0		0
SPCC188.14	SPCC188.14	III	1500971	1501210	-	TCTGTTGCTCATAACCAGGTTTGGTTTAGTAGGTAAAAAGTTGTCTGAGCTAAAACCTCAACTTTTGTATAGTACTGATG	GGTTATTCATCCCACAGTTTGCTGTTTACCCAGAATACTTTATACTTTCAATAAGAAACACTCGTAGAAGAAACGTACTT	CGAATAACACAGGCTGGTCTTATCGATCAAATTAAACGAAACCGCTCTCTATATGACAACTTTAACCGTGAGAGCAGTCA	TCTGTTGCTCATAACCAGGTTTGGTTTAGTAGGTAAAAAGTTGTCTGAGCTAAAACCTCAACTTTTGTATAGTACTGATGCGGATCCCCGGGTTAATTAA	GGTTATTCATCCCACAGTTTGCTGTTTACCCAGAATACTTTATACTTTCAATAAGAAACACTCGTAGAAGAAACGTACTTCGGATCCCCGGGTTAATTAA	CGAATAACACAGGCTGGTCTTATCGATCAAATTAAACGAAACCGCTCTCTATATGACAACTTTAACCGTGAGAGCAGTCAGAATTCGAGCTCGTTTAAAC	0		0		0
SPCC584.11c	SPCC584.11c	III	1511583	1513196	-	TCCGTTTGCTGGTCGCCTATCTTTTGCTTTGTGTGTTCCTAGCTTTTTCATTTTCTCATTTTTCATTTTAATTAATCATG	CTGTCAAATTTACACTGAAGATGGGTGACGAGGTTATTGAAGATGAAGCCACGCTTTTTAATGAGACTACTTTTATTTCA	TGGATGCACGTTCACTCTTTGTTTAAGCCCAAAATGCATCGAATTATTTATGCTTGAATATTTTTGTTAAAAGATGCTTA	TCCGTTTGCTGGTCGCCTATCTTTTGCTTTGTGTGTTCCTAGCTTTTTCATTTTCTCATTTTTCATTTTAATTAATCATGCGGATCCCCGGGTTAATTAA	CTGTCAAATTTACACTGAAGATGGGTGACGAGGTTATTGAAGATGAAGCCACGCTTTTTAATGAGACTACTTTTATTTCACGGATCCCCGGGTTAATTAA	TGGATGCACGTTCACTCTTTGTTTAAGCCCAAAATGCATCGAATTATTTATGCTTGAATATTTTTGTTAAAAGATGCTTAGAATTCGAGCTCGTTTAAAC	0		0		0
SPCC584.12	mug42	III	1514795	1515142	+	TTTCCTTCTTTCGCTTTGCCTTTTCCAATGCTAAGGTACATGTTACCTAAACAGTTGTTTACATAGTATACTTTTGGATG	CTTTGCTGCATTTGTATAGGCGACCACGAAATCAGATATCGACGCGTAAATATACTCCCCATACGCAGTCAGGCAGGCGT	TTTGTTGTTTTTAGAGAAATTGATTGTGCGATTGAAATTTGATTGAGCAGAATAATGACAATTACAAAAGGCAATGTTTA	TTTCCTTCTTTCGCTTTGCCTTTTCCAATGCTAAGGTACATGTTACCTAAACAGTTGTTTACATAGTATACTTTTGGATGCGGATCCCCGGGTTAATTAA	CTTTGCTGCATTTGTATAGGCGACCACGAAATCAGATATCGACGCGTAAATATACTCCCCATACGCAGTCAGGCAGGCGTCGGATCCCCGGGTTAATTAA	TTTGTTGTTTTTAGAGAAATTGATTGTGCGATTGAAATTTGATTGAGCAGAATAATGACAATTACAAAAGGCAATGTTTAGAATTCGAGCTCGTTTAAAC	0		0		0
SPCC584.13	SPCC584.13	III	1516386	1518020	+	TCATTAATCTATTCCACTATATATTAATTTTGAGAATTGCCAAATTTGGTTAGCTTTTTCTTGTTAATTCTTCTCCAATG	ACGATGCTGTCTCAGAAATCAATGTTCTTGAAGGAGTCACTAAATCTGATGACGATTCGATTTCGACTTTGAAGAAAAAG	GTAGAAAGGTGATTAAACTTACAGGGAAAGAAATAAATTAAAGTGATAAAAACATCCAGCCAAATTTTGATGGTCATTTA	TCATTAATCTATTCCACTATATATTAATTTTGAGAATTGCCAAATTTGGTTAGCTTTTTCTTGTTAATTCTTCTCCAATGCGGATCCCCGGGTTAATTAA	ACGATGCTGTCTCAGAAATCAATGTTCTTGAAGGAGTCACTAAATCTGATGACGATTCGATTTCGACTTTGAAGAAAAAGCGGATCCCCGGGTTAATTAA	GTAGAAAGGTGATTAAACTTACAGGGAAAGAAATAAATTAAAGTGATAAAAACATCCAGCCAAATTTTGATGGTCATTTAGAATTCGAGCTCGTTTAAAC	0		0		0
SPCC584.14	mug160	III	1518916	1520220	+	AAGCCTTCATTGCTTCTGTGTGTTATCGTCTAATGAAAACAGCTATTGGTTTAAAACTGAGTTCAAAATAGGTAGATATG	TAGAAGAGGCAGGTTTCACATCATATATCAACGACAAAGGAAAGGTAGTTTTGCAACCAAAGACAGCAAAAAACTCTCAT	TTGATGATTTGAATTTTTGGGGCATCAGTAAATAAAGAACTAAAAAAGGTGTTCATAAACTCGATAAAACAGATTCATTA	AAGCCTTCATTGCTTCTGTGTGTTATCGTCTAATGAAAACAGCTATTGGTTTAAAACTGAGTTCAAAATAGGTAGATATGCGGATCCCCGGGTTAATTAA	TAGAAGAGGCAGGTTTCACATCATATATCAACGACAAAGGAAAGGTAGTTTTGCAACCAAAGACAGCAAAAAACTCTCATCGGATCCCCGGGTTAATTAA	TTGATGATTTGAATTTTTGGGGCATCAGTAAATAAAGAACTAAAAAAGGTGTTCATAAACTCGATAAAACAGATTCATTAGAATTCGAGCTCGTTTAAAC	0		0		0
SPCC584.15c	SPCC584.15c	III	1520806	1523191	-	TCCGATTTTTTGGATTCAAATCTGTTCGTAGATATTCAGAGATACAAAATCTGGTACAGCACCAGAACTTATTATGAATG	CTGCGCCTCCGCTTCCTTCCCATCCTATGGCAACTAGGAAAAGTCTTTCTTCTACAAATCTCGTTCGAAGGGGAGTTCGA	CCCAATTTACTTTTAAAATCATTAAAATTAATGATCTTAGATCATAGGGAATGAAAATAAACCACTTTAACAGACGCTCA	TCCGATTTTTTGGATTCAAATCTGTTCGTAGATATTCAGAGATACAAAATCTGGTACAGCACCAGAACTTATTATGAATGCGGATCCCCGGGTTAATTAA	CTGCGCCTCCGCTTCCTTCCCATCCTATGGCAACTAGGAAAAGTCTTTCTTCTACAAATCTCGTTCGAAGGGGAGTTCGACGGATCCCCGGGTTAATTAA	CCCAATTTACTTTTAAAATCATTAAAATTAATGATCTTAGATCATAGGGAATGAAAATAAACCACTTTAACAGACGCTCAGAATTCGAGCTCGTTTAAAC	0		0		0
SPCC584.16c	SPCC584.16c	III	1524517	1525212	-	TACTCTATTTTATTTTATTCTATTTTATTTTATTTTTTTCTCTTCACAATTTTCTTCATAATTAACTCTCTATCATAATG	TTGAAATGGTTATTTTGTCAACTTCTCTATGCGTTCAACTATCCCTACTAAATTTATTGCCCAATTATTTTCCAAAACCG	ACGCCATTATTATTATTTATTAAGAAAAAGCATAAAGATAAGGAATAAGCAGAAGTTCCGCACGAATACACATTAATTCA	TACTCTATTTTATTTTATTCTATTTTATTTTATTTTTTTCTCTTCACAATTTTCTTCATAATTAACTCTCTATCATAATGCGGATCCCCGGGTTAATTAA	TTGAAATGGTTATTTTGTCAACTTCTCTATGCGTTCAACTATCCCTACTAAATTTATTGCCCAATTATTTTCCAAAACCGCGGATCCCCGGGTTAATTAA	ACGCCATTATTATTATTTATTAAGAAAAAGCATAAAGATAAGGAATAAGCAGAAGTTCCGCACGAATACACATTAATTCAGAATTCGAGCTCGTTTAAAC	0		0		0
SPCC584.01c	SPCC584.01c	III	1526472	1529492	-	TGAAACGTTTTGTTAATCAAAATTTTAAATTTCTTTAATTATTTTCTTCCGTTTAATCATTGATTTGTTGGTTCAAAATG	GCAGTTATGATGAGCCAGTCGATGCTCGCAAGATCATTGAACAATGGAAGGAAGAGCGTCGTTTTGTCATCGAAGTTTAC	ATTTTGCACAACCTAATGTGTAAATAAACCTGAAAAGGTTTTAAATGAGTTTGATTTGACATCTCCTTCTATAAGCTCTA	TGAAACGTTTTGTTAATCAAAATTTTAAATTTCTTTAATTATTTTCTTCCGTTTAATCATTGATTTGTTGGTTCAAAATGCGGATCCCCGGGTTAATTAA	GCAGTTATGATGAGCCAGTCGATGCTCGCAAGATCATTGAACAATGGAAGGAAGAGCGTCGTTTTGTCATCGAAGTTTACCGGATCCCCGGGTTAATTAA	ATTTTGCACAACCTAATGTGTAAATAAACCTGAAAAGGTTTTAAATGAGTTTGATTTGACATCTCCTTCTATAAGCTCTAGAATTCGAGCTCGTTTAAAC	0		0		1	SPNCRNA.1202
SPCC584.02	cuf2	III	1532126	1532753	+	TTAAAACGTTCCTCGACTAGCTTATTTACTCGAATCCTACTTGTCTTCTTTTCCCTTAATCACAAATACCTTCAATCATG	CTTTTACCATAAACCAAGAGGCCGATATTTTCAATTTCGCAAAGTACTTACATTCCAAAGACGATATATCCGGAATCCCT	TGTGAGAGTACTTATACATATGATATGACAATAACCTTCATTTGTCGCTATTTGGAATAATAACGAAAGTTGTGAATTCA	TTAAAACGTTCCTCGACTAGCTTATTTACTCGAATCCTACTTGTCTTCTTTTCCCTTAATCACAAATACCTTCAATCATGCGGATCCCCGGGTTAATTAA	CTTTTACCATAAACCAAGAGGCCGATATTTTCAATTTCGCAAAGTACTTACATTCCAAAGACGATATATCCGGAATCCCTCGGATCCCCGGGTTAATTAA	TGTGAGAGTACTTATACATATGATATGACAATAACCTTCATTTGTCGCTATTTGGAATAATAACGAAAGTTGTGAATTCAGAATTCGAGCTCGTTTAAAC	1	SPCC584.03c	0		0
SPCC584.03c	SPCC584.03c	III	1533022	1534677	-	AAATACAATTTGAATGACCATTATTTATTTGTTTAGCCTTGTTTTCTCTTGTGTTTTTTAAAGCCGCCTTTTTAGAAATG	CTCATTCCGAGCCTGAATCATCGTCGAAAGTTATCAACTGCCAGGCTAAATTAAATGTGGAAAAAGAAAAGAAAAACCCG	TTCAAGGATTTCCCATGGGAAGTGAAATTTAGAATAGTTGTGTATTGAATAGCGTCAATATTACTCTGATAAAGTTTTCA	AAATACAATTTGAATGACCATTATTTATTTGTTTAGCCTTGTTTTCTCTTGTGTTTTTTAAAGCCGCCTTTTTAGAAATGCGGATCCCCGGGTTAATTAA	CTCATTCCGAGCCTGAATCATCGTCGAAAGTTATCAACTGCCAGGCTAAATTAAATGTGGAAAAAGAAAAGAAAAACCCGCGGATCCCCGGGTTAATTAA	TTCAAGGATTTCCCATGGGAAGTGAAATTTAGAATAGTTGTGTATTGAATAGCGTCAATATTACTCTGATAAAGTTTTCAGAATTCGAGCTCGTTTAAAC	0		0		0
SPCC584.04	sup35	III	1535453	1537524	+	ATACACAGTGTATACTGTGGTGTAAATTCTCTTCAACATCACCGTCCCTTTACCACATATTTTAATAAAGGCAAAAAATG	ACTATCAGTATATGGGCCGTTTCACTTTGCGTGATCAGGGTACTACGGTTGCAGTTGGCAAAGTCGTAAAAATTTTGGAT	ATATACAGTAGAACCATAAAGTGTCATACATTTGCATAGAAACAAATCCCGAGCACGAGAAAATTGCCGAAATTACCCTA	ATACACAGTGTATACTGTGGTGTAAATTCTCTTCAACATCACCGTCCCTTTACCACATATTTTAATAAAGGCAAAAAATGCGGATCCCCGGGTTAATTAA	ACTATCAGTATATGGGCCGTTTCACTTTGCGTGATCAGGGTACTACGGTTGCAGTTGGCAAAGTCGTAAAAATTTTGGATCGGATCCCCGGGTTAATTAA	ATATACAGTAGAACCATAAAGTGTCATACATTTGCATAGAAACAAATCCCGAGCACGAGAAAATTGCCGAAATTACCCTAGAATTCGAGCTCGTTTAAAC	0		0		0
SPCC1753.01c	ssb2	III	1540948	1541914	-	TTAAGTGGTTGATTTGCTTTTTCATCGCTCTTTAATTCACCCTAACAAACTTTCATAATTTGAGATAATACGTGCTCATG	TTACTGATTTTCTTCAACAAGAAGGAATCATCTACACAACAATTGATGAAAATCATTTTAAAAGTGTTTTACAAGACCAA	AACAGTTAATGGACGAAGCAAAAGCTTTAACCTCGAAACGCAATACCAAAATCATTATTTCAAAATCATAAAAAGCGTTA	TTAAGTGGTTGATTTGCTTTTTCATCGCTCTTTAATTCACCCTAACAAACTTTCATAATTTGAGATAATACGTGCTCATGCGGATCCCCGGGTTAATTAA	TTACTGATTTTCTTCAACAAGAAGGAATCATCTACACAACAATTGATGAAAATCATTTTAAAAGTGTTTTACAAGACCAACGGATCCCCGGGTTAATTAA	AACAGTTAATGGACGAAGCAAAAGCTTTAACCTCGAAACGCAATACCAAAATCATTATTTCAAAATCATAAAAAGCGTTAGAATTCGAGCTCGTTTAAAC	1	SPCC584.05	0		0
SPCC1753.02c	git3	III	1543181	1544581	-	CACCTCCTCTCCTCTCTTTTTTTTTCCTGTCTTCTTGAAGAGAAGTTTAAACTTTGTAATAAGGAACAAGGTTGCTCATG	GAGATTCGAGTAAAAGTTATTGGGATCAAATAAAGGAGTTGACTTTAAAATGGTGGCGGGGTAAATTTGGTGAGGAAAAA	CATAAAAAGAAATTATAATACAAGAAGAGGAGCTTGTGAGACTTCACCATAAACAAAAATAAAAAGAACAAATCCTTCTA	CACCTCCTCTCCTCTCTTTTTTTTTCCTGTCTTCTTGAAGAGAAGTTTAAACTTTGTAATAAGGAACAAGGTTGCTCATGCGGATCCCCGGGTTAATTAA	GAGATTCGAGTAAAAGTTATTGGGATCAAATAAAGGAGTTGACTTTAAAATGGTGGCGGGGTAAATTTGGTGAGGAAAAACGGATCCCCGGGTTAATTAA	CATAAAAAGAAATTATAATACAAGAAGAGGAGCTTGTGAGACTTCACCATAAACAAAAATAAAAAGAACAAATCCTTCTAGAATTCGAGCTCGTTTAAAC	0		0		0
SPCC584.05	sec1	III	1538207	1540542	+	TAAGAGTAAGCATTGAAGTGTTGAAAGGTATAGTTTTTGCTATTCCGTTTAGGAATACGGGACATTGACGTTTTGAGATG	AAGACAAAGACAAATCTAAAGAAAAAGTACCCACTTACGGAACCAGTGATAAAAAGAAAAAGAAGCGTTTTGGTGTTTTC	AATGCTTAGAAAAGCCAGTATTAAAACTGGTAATTATACATTCTCACATGGTGCAATGAAGCAAAAGGCACTTAAATCTA	TAAGAGTAAGCATTGAAGTGTTGAAAGGTATAGTTTTTGCTATTCCGTTTAGGAATACGGGACATTGACGTTTTGAGATGCGGATCCCCGGGTTAATTAA	AAGACAAAGACAAATCTAAAGAAAAAGTACCCACTTACGGAACCAGTGATAAAAAGAAAAAGAAGCGTTTTGGTGTTTTCCGGATCCCCGGGTTAATTAA	AATGCTTAGAAAAGCCAGTATTAAAACTGGTAATTATACATTCTCACATGGTGCAATGAAGCAAAAGGCACTTAAATCTAGAATTCGAGCTCGTTTAAAC	1	SPCC1753.01c	0		0
SPCC162.12	tco89	III	1552781	1554195	-	GCGTTTTGCTTGTATTCGTTTCTTCTTCATTTTCTTTCTAAACAGTTCCCCAAAGAACCCTCATTTAGACGTTTAGTATG	CAATACATGTGCCAAAAACCAGAAAAGACACTGATTATGAATCGATACATCAGAAATTGCTACAATTATGGTCTCAAGGG	ACAGTTTTTCTTTGACAAAATACTAATATAGGAATCTAAGGGCGAGAGATTGAGATTAAAATTATAGTACAATTATTTTA	GCGTTTTGCTTGTATTCGTTTCTTCTTCATTTTCTTTCTAAACAGTTCCCCAAAGAACCCTCATTTAGACGTTTAGTATGCGGATCCCCGGGTTAATTAA	CAATACATGTGCCAAAAACCAGAAAAGACACTGATTATGAATCGATACATCAGAAATTGCTACAATTATGGTCTCAAGGGCGGATCCCCGGGTTAATTAA	ACAGTTTTTCTTTGACAAAATACTAATATAGGAATCTAAGGGCGAGAGATTGAGATTAAAATTATAGTACAATTATTTTAGAATTCGAGCTCGTTTAAAC	1	SPCC1753.05	0		0
SPCC1753.03c	rec7	III	1547888	1549069	-	CGTGACGGAACGTACTGCGTTATCAGATAAATGAGGTTCAGTCTAACGCGTCTTCTCATATTCAAACATAAACAAACATG	GCTCCAAGGTATTATTCTATCTAAAACAAGACAGCTTCATCCAATTATGTCAAAGTTTGGAACGGGTATGGAACAAGATG	TAACCATTCCGATCCTGATTTCGTTCCATTTTTACTACTTTTTTAAATTTGGGATTAAGTTGAATTGGTCTGTCTTCCTA	CGTGACGGAACGTACTGCGTTATCAGATAAATGAGGTTCAGTCTAACGCGTCTTCTCATATTCAAACATAAACAAACATGCGGATCCCCGGGTTAATTAA	GCTCCAAGGTATTATTCTATCTAAAACAAGACAGCTTCATCCAATTATGTCAAAGTTTGGAACGGGTATGGAACAAGATGCGGATCCCCGGGTTAATTAA	TAACCATTCCGATCCTGATTTCGTTCCATTTTTACTACTTTTTTAAATTTGGGATTAAGTTGAATTGGTCTGTCTTCCTAGAATTCGAGCTCGTTTAAAC	0		0		4	SPNCRNA.1203;SPNCRNA.131;SPNCRNA.132;SPNCRNA.69
SPCC1753.04	tol1	III	1550004	1551065	+	CCAAACTCCGTGTTAACAGGAAATTTGGTGCTAAAATCATACCTCCATTAATAAATAACATTAGAAAATTATTTACCATG	ACAAAGGTATTTTTGAAAAGGTAATTGAAGCTACTGCAGCTGTAACATCTAAAGACCCTCACTTTCAAAAGGTCGCCCAA	TAGAATCCTCGATAACGCATATGCTAACATGCTGAAAAATCTAAATAAAGCCCTAAAGCTAGAATATTTCGGACAGATTA	CCAAACTCCGTGTTAACAGGAAATTTGGTGCTAAAATCATACCTCCATTAATAAATAACATTAGAAAATTATTTACCATGCGGATCCCCGGGTTAATTAA	ACAAAGGTATTTTTGAAAAGGTAATTGAAGCTACTGCAGCTGTAACATCTAAAGACCCTCACTTTCAAAAGGTCGCCCAACGGATCCCCGGGTTAATTAA	TAGAATCCTCGATAACGCATATGCTAACATGCTGAAAAATCTAAATAAAGCCCTAAAGCTAGAATATTTCGGACAGATTAGAATTCGAGCTCGTTTAAAC	0		0		0
SPCC1753.05	rsm1	III	1551694	1552584	+	AGTTTTCTATGATAATATTTGAGACACCACATTTTTCGAAAAGAAATATAATTTTTTAACTCTTAGAACGGGTGATAATG	CCATATTCCAAAGTACAACAAAAACTATGGATGTTTCACAGTATACAGATTACACATTTAGTTTGCTCCAAGGACTTCGG	TGATTTCGAATAGTTTTTTGAAAATAAATTATTTGCGTAGCAGTCATTGCTAAAGTCCTAAATACCTGTATGTCCATCTA	AGTTTTCTATGATAATATTTGAGACACCACATTTTTCGAAAAGAAATATAATTTTTTAACTCTTAGAACGGGTGATAATGCGGATCCCCGGGTTAATTAA	CCATATTCCAAAGTACAACAAAAACTATGGATGTTTCACAGTATACAGATTACACATTTAGTTTGCTCCAAGGACTTCGGCGGATCCCCGGGTTAATTAA	TGATTTCGAATAGTTTTTTGAAAATAAATTATTTGCGTAGCAGTCATTGCTAAAGTCCTAAATACCTGTATGTCCATCTAGAATTCGAGCTCGTTTAAAC	0		0		1	SPNCRNA.1204
SPCC162.08c	nup211	III	1565642	1571155	+	AATAGGTAAGAACGTGTTTCAAACAAAGGTAGCGTCTCTAAACTGAAAAAATAGTTAGAAGCTATTTGTTTGAGGCAATG	CTGCTAAATCCGGCTCCCTTAAAAGACAACGTGACGATGCGAACAAAGGAGGATCCAGTTCGAACCAAAAGAAAGCAAAA	ACTCATGTCATTATTATAAATCATGTTAACTAAATATGAATAGTCCTAAGAGTGATTTATGAACCATATGAAAACATCTA	AATAGGTAAGAACGTGTTTCAAACAAAGGTAGCGTCTCTAAACTGAAAAAATAGTTAGAAGCTATTTGTTTGAGGCAATGCGGATCCCCGGGTTAATTAA	CTGCTAAATCCGGCTCCCTTAAAAGACAACGTGACGATGCGAACAAAGGAGGATCCAGTTCGAACCAAAAGAAAGCAAAACGGATCCCCGGGTTAATTAA	ACTCATGTCATTATTATAAATCATGTTAACTAAATATGAATAGTCCTAAGAGTGATTTATGAACCATATGAAAACATCTAGAATTCGAGCTCGTTTAAAC	0		0		1	SPNCRNA.1206
SPCC162.09c	hmg1	III	1561986	1565147	+	CGCTTGTCCTTGATTTTTTAATTGTCGCAAAAGAAAAGGAGAACTGTTAGCTTTTTGTCATAAGTTTTTCAGTTAACATG	ATACTCCTGCTATGGACTCTTCTGCCAAGAAACCAGCGACTGATGCTCTAAAATCCGTTAACTCTCGAGTACCGGGACGT	CTTTTTAGGGGAGATCAAAATTAAAAAAATTTGTCATCATCGTGTATGTGACAATATTATAAAACAAGCTTGCTCCCTCA	CGCTTGTCCTTGATTTTTTAATTGTCGCAAAAGAAAAGGAGAACTGTTAGCTTTTTGTCATAAGTTTTTCAGTTAACATGCGGATCCCCGGGTTAATTAA	ATACTCCTGCTATGGACTCTTCTGCCAAGAAACCAGCGACTGATGCTCTAAAATCCGTTAACTCTCGAGTACCGGGACGTCGGATCCCCGGGTTAATTAA	CTTTTTAGGGGAGATCAAAATTAAAAAAATTTGTCATCATCGTGTATGTGACAATATTATAAAACAAGCTTGCTCCCTCAGAATTCGAGCTCGTTTAAAC	0		0		0
SPCC162.10	ppk33	III	1558224	1559240	-	TTCGCTAGCGTCCCTATCCACCAAAGTCAAATAGACATTGCTGCACCTTTGTGCTTTCTTTCCGCAGTTTTTTATACATG	AGGGCAACCTGACTCCTATTTTCCGTCCGAAATCTGGAAAAGTATATGTTGACCCAATTTTAGATTTGGAGGCTACTTTT	GAAAGACAAATCGTAGCTGAGAGAATCTTTGAATAATCATATATATTAATTAGTTTTGTAAACATTGAATCATTAGTTTA	TTCGCTAGCGTCCCTATCCACCAAAGTCAAATAGACATTGCTGCACCTTTGTGCTTTCTTTCCGCAGTTTTTTATACATGCGGATCCCCGGGTTAATTAA	AGGGCAACCTGACTCCTATTTTCCGTCCGAAATCTGGAAAAGTATATGTTGACCCAATTTTAGATTTGGAGGCTACTTTTCGGATCCCCGGGTTAATTAA	GAAAGACAAATCGTAGCTGAGAGAATCTTTGAATAATCATATATATTAATTAGTTTTGTAAACATTGAATCATTAGTTTAGAATTCGAGCTCGTTTAAAC	0		0		0
SPCC162.11c	SPCC162.11c	III	1556445	1557809	+	TTTCTTTAGTAATATTTCCTTGGAGGCTAGCATACCTTTTTTTTGGGCTTCTTATTTATTTTATTTCTTTCGTTATTATG	CCATTGTTACAGCATTTCTAGAAAGTGTTGCTGAACCCGTAGTCGGTAGATTGGATATCGAAAAAGTGTATTATGGATGC	TCTTTAATAAAATGTACACTAAACTCCTAACAGACATTAAACTTTTGTTTTTTATATCCACGCATATAAATGTTATATCA	TTTCTTTAGTAATATTTCCTTGGAGGCTAGCATACCTTTTTTTTGGGCTTCTTATTTATTTTATTTCTTTCGTTATTATGCGGATCCCCGGGTTAATTAA	CCATTGTTACAGCATTTCTAGAAAGTGTTGCTGAACCCGTAGTCGGTAGATTGGATATCGAAAAAGTGTATTATGGATGCCGGATCCCCGGGTTAATTAA	TCTTTAATAAAATGTACACTAAACTCCTAACAGACATTAAACTTTTGTTTTTTATATCCACGCATATAAATGTTATATCAGAATTCGAGCTCGTTTAAAC	0		0		0
SPCC162.07	ent1	III	1571648	1574050	-	CAAAAAGCTGATGAAATGCATGCTTTGGGTGATTTTAGAATTGGATTTTATTCAATCTATCATTTCTTTCCATAGCCATG	ACAATTACCAAAATCAACAACCGATGCAGGGCATGCAACAGCAATCTATGCAGCCCCAAGTTGGCTCTCTAATTGATTTA	TTTATACAACAAAAAAGAGAAGGACCATCATTAGGACGTTCATTAGGAACAAATAAGGTCGGAAGTGAGTGAATGGATTA	CAAAAAGCTGATGAAATGCATGCTTTGGGTGATTTTAGAATTGGATTTTATTCAATCTATCATTTCTTTCCATAGCCATGCGGATCCCCGGGTTAATTAA	ACAATTACCAAAATCAACAACCGATGCAGGGCATGCAACAGCAATCTATGCAGCCCCAAGTTGGCTCTCTAATTGATTTACGGATCCCCGGGTTAATTAA	TTTATACAACAAAAAAGAGAAGGACCATCATTAGGACGTTCATTAGGAACAAATAAGGTCGGAAGTGAGTGAATGGATTAGAATTCGAGCTCGTTTAAAC	0		0		0
SPCC162.02c	SPCC162.02c	III	1584480	1587425	+	ACTTTACGAAATTTGCTGTTTGTCATTTCAAGGTTGCTTCTTTAGTTGATACTGGTATTGAAAATATTTAAAAAAAAATG	TAAGGAATATTTATCCTTTGAGTGAAACCTTTCTAACTAAGGAAGCCATTGCAAACGGGCTGGAGAATCTATACATTGAA	CATCTAAACCAATCTTTAATTTTTGTACATCTCTTTGGCCCCTCTGTTCCAAAGGACAAATCAGTGCTAACACTAAGCTA	ACTTTACGAAATTTGCTGTTTGTCATTTCAAGGTTGCTTCTTTAGTTGATACTGGTATTGAAAATATTTAAAAAAAAATGCGGATCCCCGGGTTAATTAA	TAAGGAATATTTATCCTTTGAGTGAAACCTTTCTAACTAAGGAAGCCATTGCAAACGGGCTGGAGAATCTATACATTGAACGGATCCCCGGGTTAATTAA	CATCTAAACCAATCTTTAATTTTTGTACATCTCTTTGGCCCCTCTGTTCCAAAGGACAAATCAGTGCTAACACTAAGCTAGAATTCGAGCTCGTTTAAAC	0		0		0
SPCC162.03	SPCC162.03	III	1582904	1583782	-	TTGGTTGAGAAAGCAAAAAAATTGTTTAATTGTACAATCGTGGTGTCTCAAAAGACGAAACACGATCATAAGAAACAATG	TTGCACTTAGTACAAGTGTTGCAAAGGATGATTTTGATCCAGCTTCGGTAGAAACTTTGCGTCAAAATCTTCAATCTATG	TTTGCGATCCTCATATACATTCAACTCTTCATTTAATTCTATTCAACGAGATCAAAAAAAATTCTTGTATGCCTTCATCA	TTGGTTGAGAAAGCAAAAAAATTGTTTAATTGTACAATCGTGGTGTCTCAAAAGACGAAACACGATCATAAGAAACAATGCGGATCCCCGGGTTAATTAA	TTGCACTTAGTACAAGTGTTGCAAAGGATGATTTTGATCCAGCTTCGGTAGAAACTTTGCGTCAAAATCTTCAATCTATGCGGATCCCCGGGTTAATTAA	TTTGCGATCCTCATATACATTCAACTCTTCATTTAATTCTATTCAACGAGATCAAAAAAAATTCTTGTATGCCTTCATCAGAATTCGAGCTCGTTTAAAC	0		0		0
SPCC162.04c	wtf13	III	1580123	1581694	-	CGCTGTTTCGTTTGTCGCAATCACAGCAATTGAACTATTTGTGTGTATATCATTCAATAATAGATTGTTTCTAAGAAATG	GGCGGATAGGAAATGCGTTTAGAGGTGCCAACGATAATAATGACATTCCCTTGGGAGAAATGGATGTTGAAAGCGAAGTC	ACGCCGCAGCTTCTCTGCGTTGGTGATTTTGGTAAAGAGGTTTTCCAACTGGAGCGACAACCACATTAATAAAGCAATTA	CGCTGTTTCGTTTGTCGCAATCACAGCAATTGAACTATTTGTGTGTATATCATTCAATAATAGATTGTTTCTAAGAAATGCGGATCCCCGGGTTAATTAA	GGCGGATAGGAAATGCGTTTAGAGGTGCCAACGATAATAATGACATTCCCTTGGGAGAAATGGATGTTGAAAGCGAAGTCCGGATCCCCGGGTTAATTAA	ACGCCGCAGCTTCTCTGCGTTGGTGATTTTGGTAAAGAGGTTTTCCAACTGGAGCGACAACCACATTAATAAAGCAATTAGAATTCGAGCTCGTTTAAAC	0		0		0
SPCC162.05	coq3	III	1578220	1579044	-	GTCCTAGGATTTTAGTTATATAAGAATGATATGACATTGAAGACTGTAAACAACAAGAAGGAGCCAAATGAAGTAGTATG	GGACACTTGACAAGCCAGGATCGAGTGGGCTTGGTTTGTCTTGTAATTATTTCCTAAGTGCTCAAAAACCCATGTCTGCC	AGATATGAAAACATCCTTTATAACGTGCTGTCCAACGGTAACGCTAGGTAATTTGAAGAAACTAACAATATATCGAATCA	GTCCTAGGATTTTAGTTATATAAGAATGATATGACATTGAAGACTGTAAACAACAAGAAGGAGCCAAATGAAGTAGTATGCGGATCCCCGGGTTAATTAA	GGACACTTGACAAGCCAGGATCGAGTGGGCTTGGTTTGTCTTGTAATTATTTCCTAAGTGCTCAAAAACCCATGTCTGCCCGGATCCCCGGGTTAATTAA	AGATATGAAAACATCCTTTATAACGTGCTGTCCAACGGTAACGCTAGGTAATTTGAAGAAACTAACAATATATCGAATCAGAATTCGAGCTCGTTTAAAC	0		0		0
SPCC162.06c	SPCC162.06c	III	1577140	1577886	+	CTCTTCTTCGTATCTTACTTGGCAATTTCTCAATTCAATTTGAATAATTATCTAGTATCAGTGATTTCGCCATATAAATG	AAAAACCTTCTTATTTGATGCCTTCCAATGAATTACCTAACTTTGTAGATGAGGAAGTTGCTGAACCTTCAACAGCTCAG	AAATCATGACAAATTCCACATCGCATACATTATTAAAACAAGATAAGGGAAACTTTCCTATTAGGAAAATTTTCGTCTTA	CTCTTCTTCGTATCTTACTTGGCAATTTCTCAATTCAATTTGAATAATTATCTAGTATCAGTGATTTCGCCATATAAATGCGGATCCCCGGGTTAATTAA	AAAAACCTTCTTATTTGATGCCTTCCAATGAATTACCTAACTTTGTAGATGAGGAAGTTGCTGAACCTTCAACAGCTCAGCGGATCCCCGGGTTAATTAA	AAATCATGACAAATTCCACATCGCATACATTATTAAAACAAGATAAGGGAAACTTTCCTATTAGGAAAATTTTCGTCTTAGAATTCGAGCTCGTTTAAAC	0		0		0
SPCC13B11.01	adh1	III	1591359	1592411	+	GCTTTTCTTTAAGCAAGAGAATTCCATTGTCTTGACTATCACAAACTTTTAAGTCTTTTCTTTTTTCTAACCACATAATG	CCTTCTCTACTCTTCCCGACGTCTACCGTCTCATGCATGAGAACAAGATTGCCGGCCGTATCGTCTTGGACCTTTCCAAG	ACGACATAAAGAACAAAAGAAAAGAACTATAGGCATGTATTCATTAGGAATTAAAAGTGGATCACATTCTCATTCCCTTA	GCTTTTCTTTAAGCAAGAGAATTCCATTGTCTTGACTATCACAAACTTTTAAGTCTTTTCTTTTTTCTAACCACATAATGCGGATCCCCGGGTTAATTAA	CCTTCTCTACTCTTCCCGACGTCTACCGTCTCATGCATGAGAACAAGATTGCCGGCCGTATCGTCTTGGACCTTTCCAAGCGGATCCCCGGGTTAATTAA	ACGACATAAAGAACAAAAGAAAAGAACTATAGGCATGTATTCATTAGGAATTAAAAGTGGATCACATTCTCATTCCCTTAGAATTCGAGCTCGTTTAAAC	1	SPCC13B11.02c	0		0
SPCC13B11.02c	SPCC13B11.02c	III	1593402	1593818	-	AATGTGAAAACATTTCTCAGACAATCCAAAACATCCTTCAAACGGAAAAGAGTAATTTCATTCATGAAAGACATTTGATG	CATCCAAAGATTATATAAGAGGCAGCCATGTTCCATGTTTTCAGCCTTATGAAGATGTGTATGAACTGAATATCGAGGAA	AAGAATATTGTTTTTCCAATGCATATGCAAATGGATGGATCTTTTTCAAGATTTGCGTCTAGTACATCCTGTAGTAGTCA	AATGTGAAAACATTTCTCAGACAATCCAAAACATCCTTCAAACGGAAAAGAGTAATTTCATTCATGAAAGACATTTGATGCGGATCCCCGGGTTAATTAA	CATCCAAAGATTATATAAGAGGCAGCCATGTTCCATGTTTTCAGCCTTATGAAGATGTGTATGAACTGAATATCGAGGAACGGATCCCCGGGTTAATTAA	AAGAATATTGTTTTTCCAATGCATATGCAAATGGATGGATCTTTTTCAAGATTTGCGTCTAGTACATCCTGTAGTAGTCAGAATTCGAGCTCGTTTAAAC	0		0		0
SPCC13B11.03c	SPCC13B11.03c	III	1595042	1596061	-	TTATATATAAAAGTTCGAACGTTAGGAAGGCTGTTGGTGGGCTAAAAGGAGGAAAAATTAAAATAATAATAACGAATATG	ATCCAGAACTGCAAAAGCATCTGGGTCTTAACGATCCTATCAAGGTGATGGATGAACTACGCACGTTGAAGAACCAAGGA	TTATTATTTAGGTTGCAGGATACATTCTTCAATATTCGCTATAGATTTGTTTACACATTAAAGTATCACTTTTCAATCTA	TTATATATAAAAGTTCGAACGTTAGGAAGGCTGTTGGTGGGCTAAAAGGAGGAAAAATTAAAATAATAATAACGAATATGCGGATCCCCGGGTTAATTAA	ATCCAGAACTGCAAAAGCATCTGGGTCTTAACGATCCTATCAAGGTGATGGATGAACTACGCACGTTGAAGAACCAAGGACGGATCCCCGGGTTAATTAA	TTATTATTTAGGTTGCAGGATACATTCTTCAATATTCGCTATAGATTTGTTTACACATTAAAGTATCACTTTTCAATCTAGAATTCGAGCTCGTTTAAAC	0		0		1	SPNCRNA.1209
SPCC162.01c	SPCC162.01c	III	1587869	1588603	+	TCAATCTACTGTGAAGTTTGGGATAGTTGAAAAGTTTTGGAGAAGATAATCGGGGATTCCTTTTTGGTATAGTAGCAATG	AGGTGTACAAGCAAAAGAAAACCAAGTATAGACAGTATATGAACCGACCCGGTGGATTTAATCGTCCATTGGATAATGAA	CTTTTTTCCGGATTCTGCTTGCATATCATTCATTAAAGAGTTCTATCCATACACACCTTCCCTCCTTTCTTGACTTTCTA	TCAATCTACTGTGAAGTTTGGGATAGTTGAAAAGTTTTGGAGAAGATAATCGGGGATTCCTTTTTGGTATAGTAGCAATGCGGATCCCCGGGTTAATTAA	AGGTGTACAAGCAAAAGAAAACCAAGTATAGACAGTATATGAACCGACCCGGTGGATTTAATCGTCCATTGGATAATGAACGGATCCCCGGGTTAATTAA	CTTTTTTCCGGATTCTGCTTGCATATCATTCATTAAAGAGTTCTATCCATACACACCTTCCCTCCTTTCTTGACTTTCTAGAATTCGAGCTCGTTTAAAC	0		0		2	SPNCRNA.1207;SPNCRNA.1208
SPCC13B11.04c	fmd3	III	1597415	1598596	-	TCAGCGTATAAATACTCCAAAGCCAATGCTTAATAAAGGCTTAAAACCAATTTTAGAAATTGTTCAAGAGCGTAGAAATG	GTCGACCTCTCAAAGAAATCAATGAAGCATTCACTGACATGCATAACGGCAATTGCATTAAAACAGTTTTATCGATTCCT	AAAGTTTTAGATGGCTGGTAAGCAAATGAAAGAACCTAGATGCTATTTATTGACTTTTTGACTCTTTATTAAATTCTTCA	TCAGCGTATAAATACTCCAAAGCCAATGCTTAATAAAGGCTTAAAACCAATTTTAGAAATTGTTCAAGAGCGTAGAAATGCGGATCCCCGGGTTAATTAA	GTCGACCTCTCAAAGAAATCAATGAAGCATTCACTGACATGCATAACGGCAATTGCATTAAAACAGTTTTATCGATTCCTCGGATCCCCGGGTTAATTAA	AAAGTTTTAGATGGCTGGTAAGCAAATGAAAGAACCTAGATGCTATTTATTGACTTTTTGACTCTTTATTAAATTCTTCAGAATTCGAGCTCGTTTAAAC	0		0		0
SPCC777.02	SPCC777.02	III	1599182	1601173	+	TTATTTGGTAGTAAATTATAAAACCGGTTTTCTATTTGACTGGCGAGAGTATAGTTGGGAAATAATTTACGCTGACTATG	AACTCTTTAACGACGAATCAAACTTCTTCAACCTTAATGATTTGGGTGATTTCCAATCAATTTTTGGAGGTCCTCAATTT	GTAAAAAAAAAATCTTTTAAATAGAAAAAAAGGTAAAAGCATGACTTATAAGGAAGTACAGAAACTTGGTAAATTTTTTA	TTATTTGGTAGTAAATTATAAAACCGGTTTTCTATTTGACTGGCGAGAGTATAGTTGGGAAATAATTTACGCTGACTATGCGGATCCCCGGGTTAATTAA	AACTCTTTAACGACGAATCAAACTTCTTCAACCTTAATGATTTGGGTGATTTCCAATCAATTTTTGGAGGTCCTCAATTTCGGATCCCCGGGTTAATTAA	GTAAAAAAAAAATCTTTTAAATAGAAAAAAAGGTAAAAGCATGACTTATAAGGAAGTACAGAAACTTGGTAAATTTTTTAGAATTCGAGCTCGTTTAAAC	0		0		0
SPCC777.03c	SPCC777.03c	III	1601512	1602702	-	TTATCTGTTTATCAATTTAAATAAGTACATAAATATGGCTCTCAGACCTAGTTAATTGTTCGCAGAATAATTTCCAAATG	GTCTTTACAACAATGCTGCCGATATTTCGAGGTTAGCCAATACCATCAAGAAAGGAGTTCTCAATAAGATACCCTTTAAT	CCTCGTATGAATTTGTGAAAACCCCGCACGTGTAGCAATCTAACTTTTTCACTTAGGTCCAACACAGAATCGTCCTCTTA	TTATCTGTTTATCAATTTAAATAAGTACATAAATATGGCTCTCAGACCTAGTTAATTGTTCGCAGAATAATTTCCAAATGCGGATCCCCGGGTTAATTAA	GTCTTTACAACAATGCTGCCGATATTTCGAGGTTAGCCAATACCATCAAGAAAGGAGTTCTCAATAAGATACCCTTTAATCGGATCCCCGGGTTAATTAA	CCTCGTATGAATTTGTGAAAACCCCGCACGTGTAGCAATCTAACTTTTTCACTTAGGTCCAACACAGAATCGTCCTCTTAGAATTCGAGCTCGTTTAAAC	0		0		1	SPNCRNA.1210
SPCC777.04	SPCC777.04	III	1602954	1604519	+	GTTAATATCAGCATTTTTAATTTATTTGAAATTGATTATAAATAGTCCCATTACTGAGACGCATAAGCCCTTTAATAATG	CCTATGTGATTATGATTTTAGGATGGAAGTTCACATTCAAGGCGAAGCGCGTAACATCATCTACTGTTGATTTTAGAAAG	CCGATACAAGATTATTTAAAGTAAGCTTCCTATTCTAAACGAAATAATGTGAATTGCTAGTACAAAAAGAGGATCCATCA	GTTAATATCAGCATTTTTAATTTATTTGAAATTGATTATAAATAGTCCCATTACTGAGACGCATAAGCCCTTTAATAATGCGGATCCCCGGGTTAATTAA	CCTATGTGATTATGATTTTAGGATGGAAGTTCACATTCAAGGCGAAGCGCGTAACATCATCTACTGTTGATTTTAGAAAGCGGATCCCCGGGTTAATTAA	CCGATACAAGATTATTTAAAGTAAGCTTCCTATTCTAAACGAAATAATGTGAATTGCTAGTACAAAAAGAGGATCCATCAGAATTCGAGCTCGTTTAAAC	1	SPCC777.03c	0		0
SPCC777.05	gtr2	III	1605132	1606157	+	GGGTGTCTAGTCACCACCAGAGAAACGCACAATTTACCACGTAGAAACTTACTTTTGTTAATGACTTTGATGAAATAATG	ATTTTGAAAAATCTGGCTTAATAGAGTACAACGTTCAATGTCTACAGACAGCTATTCAGTCCATTTTCTCACCTAGAACA	TAGAAAAAAAACATGTCCCCAAATTTCGTACAGGGAGGTAAAAAAAATCAACACAGAAGCGATTGATTTCAAAGGTTTCA	GGGTGTCTAGTCACCACCAGAGAAACGCACAATTTACCACGTAGAAACTTACTTTTGTTAATGACTTTGATGAAATAATGCGGATCCCCGGGTTAATTAA	ATTTTGAAAAATCTGGCTTAATAGAGTACAACGTTCAATGTCTACAGACAGCTATTCAGTCCATTTTCTCACCTAGAACACGGATCCCCGGGTTAATTAA	TAGAAAAAAAACATGTCCCCAAATTTCGTACAGGGAGGTAAAAAAAATCAACACAGAAGCGATTGATTTCAAAGGTTTCAGAATTCGAGCTCGTTTAAAC	0		0		0
SPCC777.06c	SPCC777.06c	III	1606665	1607732	-	CGTTCATTTGAAACGTGTGCTTATTGACGAGGTATTGAAAGGTGAATTATTCGGAAATCTCTTTTATACCGGATAAGATG	ACGAAACCGTAAAAGAACTTTCAGTGTTGAAGGTTCCAACAGAACCTGCGTATGATGGTCAAATCGTTGAATTTCATGTT	GAAAGAATTCACATCTCTTCATCAGATAGTACGAAACAACAACTGTGGTGAAACATATATGAAAAATTTTTTACTTCTTA	CGTTCATTTGAAACGTGTGCTTATTGACGAGGTATTGAAAGGTGAATTATTCGGAAATCTCTTTTATACCGGATAAGATGCGGATCCCCGGGTTAATTAA	ACGAAACCGTAAAAGAACTTTCAGTGTTGAAGGTTCCAACAGAACCTGCGTATGATGGTCAAATCGTTGAATTTCATGTTCGGATCCCCGGGTTAATTAA	GAAAGAATTCACATCTCTTCATCAGATAGTACGAAACAACAACTGTGGTGAAACATATATGAAAAATTTTTTACTTCTTAGAATTCGAGCTCGTTTAAAC	0		0		1	SPNCRNA.1211
SPCC777.07	omh3	III	1609810	1611026	+	TCACAATCAATAAAAAAAAAACTTCCGCGATTTAATAAGAAATCCTAATATAAGGGGGCCATATTCATGACTTCAACATG	GATGTCTATGCGATCCGACTGGTACGATTGATTATTTACCCTTCTCTTGTGCTATTAAATGGTTAGAAAACATCAATAGT	GTCCACAATAAATATGTTTTTAAAACAAATATCAAAAATAAAATAGGTAATCTCGGGAATTACAAGTAATATGTATTTTA	TCACAATCAATAAAAAAAAAACTTCCGCGATTTAATAAGAAATCCTAATATAAGGGGGCCATATTCATGACTTCAACATGCGGATCCCCGGGTTAATTAA	GATGTCTATGCGATCCGACTGGTACGATTGATTATTTACCCTTCTCTTGTGCTATTAAATGGTTAGAAAACATCAATAGTCGGATCCCCGGGTTAATTAA	GTCCACAATAAATATGTTTTTAAAACAAATATCAAAAATAAAATAGGTAATCTCGGGAATTACAAGTAATATGTATTTTAGAATTCGAGCTCGTTTAAAC	0		0		0
SPCC777.08c	bit61	III	1611296	1612564	-	TTGAAGAATCGCATTTCGCGTAACTAAAAGCAAATTTCTTGGATACCCTCAGTACATTTCCAAAAATATTACTAAAGATG	CAAGTGTACGAACGAACGATTCCAAGGAACAAGAAATTACTAATTTGGCAACTAAAGTCAGATGCCTGTTGATAGCTTCC	TATAAAATAAGAAGGTAAAAAAAAAAACTGAAACGATTTTAAAAAGGAAAAATAATATAAAAAATCTAAGAATGAATTTA	TTGAAGAATCGCATTTCGCGTAACTAAAAGCAAATTTCTTGGATACCCTCAGTACATTTCCAAAAATATTACTAAAGATGCGGATCCCCGGGTTAATTAA	CAAGTGTACGAACGAACGATTCCAAGGAACAAGAAATTACTAATTTGGCAACTAAAGTCAGATGCCTGTTGATAGCTTCCCGGATCCCCGGGTTAATTAA	TATAAAATAAGAAGGTAAAAAAAAAAACTGAAACGATTTTAAAAAGGAAAAATAATATAAAAAATCTAAGAATGAATTTAGAATTCGAGCTCGTTTAAAC	1	SPCC777.07	0		0
SPCC777.09c	arg1	III	1613324	1614897	-	ACGATGAACTTCCGATATCAGTATAAAAACACATAACCAGAACCAAACCCCCCTAATAAGCCCGTAACTGCTTTACAATG	TTCCTAGTTTGAATGTTAAAGATGAGGTTATTGCTAAGGGTTTGGATATCATGGAGAGCACTTTGAAGGCTTTAAGTAAG	ATTTCTCGTAATAATCACTTTTTATCGCACTATATAACCAATCCATTCAATGACCAAGTCTACGAAAACATACACTTTTA	ACGATGAACTTCCGATATCAGTATAAAAACACATAACCAGAACCAAACCCCCCTAATAAGCCCGTAACTGCTTTACAATGCGGATCCCCGGGTTAATTAA	TTCCTAGTTTGAATGTTAAAGATGAGGTTATTGCTAAGGGTTTGGATATCATGGAGAGCACTTTGAAGGCTTTAAGTAAGCGGATCCCCGGGTTAATTAA	ATTTCTCGTAATAATCACTTTTTATCGCACTATATAACCAATCCATTCAATGACCAAGTCTACGAAAACATACACTTTTAGAATTCGAGCTCGTTTAAAC	0		0		0
SPCC777.10c	ubc12	III	1615079	1616118	-	GTATGAGAGTATTGTTTATACCCAAAATTGTAAGCGCATTTTCCATCCTTCTGCCTATTACAAGAATCGCGTAAATCATG	CTCAAGGATTTGCATCTCGTGTGCGTACAGCCATGAAAGGTGGTCTTGTGAATGGAATTTCTTTTGACAATGTCATGGCT	AACACATCAATATTTTCATGACAGTCGTCTAATCTATGTCGGTTATCTTTATCGAATTGATTTAGATTGATGAAAAATTA	GTATGAGAGTATTGTTTATACCCAAAATTGTAAGCGCATTTTCCATCCTTCTGCCTATTACAAGAATCGCGTAAATCATGCGGATCCCCGGGTTAATTAA	CTCAAGGATTTGCATCTCGTGTGCGTACAGCCATGAAAGGTGGTCTTGTGAATGGAATTTCTTTTGACAATGTCATGGCTCGGATCCCCGGGTTAATTAA	AACACATCAATATTTTCATGACAGTCGTCTAATCTATGTCGGTTATCTTTATCGAATTGATTTAGATTGATGAAAAATTAGAATTCGAGCTCGTTTAAAC	0		0		0
SPCC777.11	SPCC777.11	III	1616663	1617049	+	AAGTGTTTAAGATTGAATCTTTTTTTTAACCTGTACTATATTTTTCTCTTGTAATTAGCTCTATTTTCCTTTTCACTATG	CTAAGAAAAGAGACGGGCAGTACTTTGCCGTTTATTCTAAGCTAAAAGATGATTCCTCTAATGAATCTCCAAACAAGCAA	AGGCACCGCTCTAGTAAAGGTTTATACCCTATTTGTTTCATTCCTTCCTTTTTTAACAGAACGTAGATTTTCCAACCTTA	AAGTGTTTAAGATTGAATCTTTTTTTTAACCTGTACTATATTTTTCTCTTGTAATTAGCTCTATTTTCCTTTTCACTATGCGGATCCCCGGGTTAATTAA	CTAAGAAAAGAGACGGGCAGTACTTTGCCGTTTATTCTAAGCTAAAAGATGATTCCTCTAATGAATCTCCAAACAAGCAACGGATCCCCGGGTTAATTAA	AGGCACCGCTCTAGTAAAGGTTTATACCCTATTTGTTTCATTCCTTCCTTTTTTAACAGAACGTAGATTTTCCAACCTTAGAATTCGAGCTCGTTTAAAC	1	SPCC777.12c	0		0
SPCC777.12c	SPCC777.12c	III	1617210	1618046	-	CAAAATCATCTCATAACTCGTGTTTATTATTGCTAAAGCAGCAGAGAAAATATTTTTCATTACCTTATTCAGCTTCAATG	CCTACATAATGTATCGCTCTAGCAAAAAAGCGAAACAAAAACAAGCCGCTGCTGCTGCCGCCGCCGCTGCAAAAAAGAAA	TAGAACATGTAACAAACTCTCGTATAATTATTCAAAAAATTGATATTATCAAAAACTAATAGTATTTTCCACATAGCTTA	CAAAATCATCTCATAACTCGTGTTTATTATTGCTAAAGCAGCAGAGAAAATATTTTTCATTACCTTATTCAGCTTCAATGCGGATCCCCGGGTTAATTAA	CCTACATAATGTATCGCTCTAGCAAAAAAGCGAAACAAAAACAAGCCGCTGCTGCTGCCGCCGCCGCTGCAAAAAAGAAACGGATCCCCGGGTTAATTAA	TAGAACATGTAACAAACTCTCGTATAATTATTCAAAAAATTGATATTATCAAAAACTAATAGTATTTTCCACATAGCTTAGAATTCGAGCTCGTTTAAAC	1	SPCC777.11	0		0
SPCC777.13	vps35	III	1619556	1622337	+	GCCGCTAGTAAAACTATACTGAAATTACAATTACGTTGGTTAAATTGAAACACTTGGAAGTGGATATTTAGGGCTCTATG	CTCTTAAAAATCATTTAGAAAGAGCAACTGCTTACGCAGAGAAACGTTCTGAAGATGAACGTTGGTCTAGTATTTTTCAA	ATGAATAAATTAGTAATACAAAAATTTTATTAGAAGTATATTAGGGAGTAAGACATGATATAAACGCATACGAGAAATCA	GCCGCTAGTAAAACTATACTGAAATTACAATTACGTTGGTTAAATTGAAACACTTGGAAGTGGATATTTAGGGCTCTATGCGGATCCCCGGGTTAATTAA	CTCTTAAAAATCATTTAGAAAGAGCAACTGCTTACGCAGAGAAACGTTCTGAAGATGAACGTTGGTCTAGTATTTTTCAACGGATCCCCGGGTTAATTAA	ATGAATAAATTAGTAATACAAAAATTTTATTAGAAGTATATTAGGGAGTAAGACATGATATAAACGCATACGAGAAATCAGAATTCGAGCTCGTTTAAAC	0		0		0
SPCC777.14	prp4	III	1622737	1624278	+	ATTGCAAGCACTTCGTCAAACACCTACTTCTATGGACGTATTACATATTTATTGTAAAGAACTACAATAGACTTAAAATG	TGGAAAAATGTTTGGAGCTTAATCCAGAGAAACGCGTACCGCCTGAAGTAGCTTTGAAGCATCCTTTCTTTATAAAAAAA	ATTGACCAGAGAGATCACGTAACTAAGAAACAGTGTCTGCTTCACTCTAAATTGATAGTTACCCATGAACCCGCAGTTTA	ATTGCAAGCACTTCGTCAAACACCTACTTCTATGGACGTATTACATATTTATTGTAAAGAACTACAATAGACTTAAAATGCGGATCCCCGGGTTAATTAA	TGGAAAAATGTTTGGAGCTTAATCCAGAGAAACGCGTACCGCCTGAAGTAGCTTTGAAGCATCCTTTCTTTATAAAAAAACGGATCCCCGGGTTAATTAA	ATTGACCAGAGAGATCACGTAACTAAGAAACAGTGTCTGCTTCACTCTAAATTGATAGTTACCCATGAACCCGCAGTTTAGAATTCGAGCTCGTTTAAAC	0		0		1	SPNCRNA.1212
SPCC777.15	SPCC777.15	III	1624702	1625682	+	GTCAATGGCCGTGGACATTTTAGCAATTGCCAACATTCCTAACAAAATCTCTGTGACCCAAAATTCATCATAAAAATATG	ACTGGCTAGATGAGCATTTCGTTGTTCGGAGACCCGATGAACCCATGTTTGGAGAATCGGTATTGCCTTGTCGCCGCTAT	TTGATCCCTGCATAAATTGATTACAGAAATCACTTCATATTTACAATGCCAACTAATAAACAAACAATGAGTTGAGATTA	GTCAATGGCCGTGGACATTTTAGCAATTGCCAACATTCCTAACAAAATCTCTGTGACCCAAAATTCATCATAAAAATATGCGGATCCCCGGGTTAATTAA	ACTGGCTAGATGAGCATTTCGTTGTTCGGAGACCCGATGAACCCATGTTTGGAGAATCGGTATTGCCTTGTCGCCGCTATCGGATCCCCGGGTTAATTAA	TTGATCCCTGCATAAATTGATTACAGAAATCACTTCATATTTACAATGCCAACTAATAAACAAACAATGAGTTGAGATTAGAATTCGAGCTCGTTTAAAC	0		0		1	SPNCRNA.1212
SPCC777.17c	SPCC777.17c	III	1618574	1619058	-	AATTTATTTAAGCTGCTTTTCTTTTTATTTTGTAAAAACTTTCTTGACGGATTTCTTGGTGCACCCATTTAATTGAAATG	AAGCGATTGCTGTTGATGCCTTAAAATCTATGAAAGCACATTTGTTACAAGGGTCCGAATTCTCGACGAAAACGAAGGAA	TAAGCCTTAATTAATCCACTAATAAACTCAATAAATTCTTTTTATGTTGATTGAACTAAGTGAGAGTTTAGGTATTATTA	AATTTATTTAAGCTGCTTTTCTTTTTATTTTGTAAAAACTTTCTTGACGGATTTCTTGGTGCACCCATTTAATTGAAATGCGGATCCCCGGGTTAATTAA	AAGCGATTGCTGTTGATGCCTTAAAATCTATGAAAGCACATTTGTTACAAGGGTCCGAATTCTCGACGAAAACGAAGGAACGGATCCCCGGGTTAATTAA	TAAGCCTTAATTAATCCACTAATAAACTCAATAAATTCTTTTTATGTTGATTGAACTAAGTGAGAGTTTAGGTATTATTAGAATTCGAGCTCGTTTAAAC	0		0		0
SPCC663.01c	ekc1	III	1626547	1629120	-	TAAGAGCTTCGCCGTTTAAGCCTTGGGAAGTATAAACATAGCTTTGACTTACATACATTTTAAAGGAAGTGATAGAAATG	GTCTGGTTCTCGTAAGTTATAAGTTTGCTAATCCTTGTATGGATATGTATTTTACTAACAGCATATAGAACCATGGTAAA	TTTGAACTCGAACTTCTAGATATTAGTTACAGACGTCTAATCTGCTAAGATTAAAAAATTTAAGAGGAAAATGAGAACTA	TAAGAGCTTCGCCGTTTAAGCCTTGGGAAGTATAAACATAGCTTTGACTTACATACATTTTAAAGGAAGTGATAGAAATGCGGATCCCCGGGTTAATTAA	GTCTGGTTCTCGTAAGTTATAAGTTTGCTAATCCTTGTATGGATATGTATTTTACTAACAGCATATAGAACCATGGTAAACGGATCCCCGGGTTAATTAA	TTTGAACTCGAACTTCTAGATATTAGTTACAGACGTCTAATCTGCTAAGATTAAAAAATTTAAGAGGAAAATGAGAACTAGAATTCGAGCTCGTTTAAAC	0		0		0
SPCC663.02	wtf14	III	1630438	1631350	+	GAAAGGACCTTGCTTGTTTGTTTACGCAGTTATATCAACCGGCGCATTTTTTGATCAACCTCTTTTTATCGCTCATTATG	GTATGCTGCTAAATTCATCAATCTCGATGTTCATTTTCCAATTCGTCTCACTTACCAAACTAGATATCCTAAATAGAAAC	AATACACATGTAGCATATTAAACCTTTTCCAAAAAATAACGGATAACATTCTCAGCATTGCATTTGTTCAAAACTCATTA	GAAAGGACCTTGCTTGTTTGTTTACGCAGTTATATCAACCGGCGCATTTTTTGATCAACCTCTTTTTATCGCTCATTATGCGGATCCCCGGGTTAATTAA	GTATGCTGCTAAATTCATCAATCTCGATGTTCATTTTCCAATTCGTCTCACTTACCAAACTAGATATCCTAAATAGAAACCGGATCCCCGGGTTAATTAA	AATACACATGTAGCATATTAAACCTTTTCCAAAAAATAACGGATAACATTCTCAGCATTGCATTTGTTCAAAACTCATTAGAATTCGAGCTCGTTTAAAC	0		0		0
SPCC663.03	pmd1	III	1635974	1640062	+	CTTAATTTCCATTTTCTACTCTCGATCCTCAAACTGGTTTTCTTAATTTGTTTTAATTTTATAGAATTTGCATAATCATG	AAGCTGGTACTCATGCCGAGCTTGTTAAACAGCGCGGTCGTTACTATGAACTTGTGGTTGAACAGGGATTGAACAAAGCA	CTAAACAATGGAAACCCTTTTACTGATCAGAAAGACAAAAAAAGGGCTCTTGTCGGGTATCACCCTTTTCAAATAAATTA	CTTAATTTCCATTTTCTACTCTCGATCCTCAAACTGGTTTTCTTAATTTGTTTTAATTTTATAGAATTTGCATAATCATGCGGATCCCCGGGTTAATTAA	AAGCTGGTACTCATGCCGAGCTTGTTAAACAGCGCGGTCGTTACTATGAACTTGTGGTTGAACAGGGATTGAACAAAGCACGGATCCCCGGGTTAATTAA	CTAAACAATGGAAACCCTTTTACTGATCAGAAAGACAAAAAAAGGGCTCTTGTCGGGTATCACCCTTTTCAAATAAATTAGAATTCGAGCTCGTTTAAAC	0		0		0
SPCC663.17	wtf15	III	1632825	1633942	+	TTCTTAATAGCTCTTACGTTTGTCGCAATCCCAGCAATTGGTATATTTTTGAGTATATCTTACCTCCATTTAATAAGATG	ATTAAGCTCTTGGTGGCGGAAAAAATGCGTTTGAAAATAACTACAATCAATTGAATGAAACAAGTCCCGAAGACCTAGTT	TTGCGTTGAATATTTCGTGAAAAGAGATTTTGAGAAAAGCGCTTCGCGACTATTGACAGTACCAAGCAATAATGAAACTA	TTCTTAATAGCTCTTACGTTTGTCGCAATCCCAGCAATTGGTATATTTTTGAGTATATCTTACCTCCATTTAATAAGATGCGGATCCCCGGGTTAATTAA	ATTAAGCTCTTGGTGGCGGAAAAAATGCGTTTGAAAATAACTACAATCAATTGAATGAAACAAGTCCCGAAGACCTAGTTCGGATCCCCGGGTTAATTAA	TTGCGTTGAATATTTCGTGAAAAGAGATTTTGAGAAAAGCGCTTCGCGACTATTGACAGTACCAAGCAATAATGAAACTAGAATTCGAGCTCGTTTAAAC	0		0		0
SPCC663.04	rpl39	III	1641021	1641176	+	AAGACAGTCACAGTTGTGAAAAAAGAGCAGTCACATTCGCTTTAGTTGCGTGGATGCAACACTCTGTCTTCCACAAAATG	AATGGATTCGTCTTCGCACCGGAAACACTGTTCATTATAACATGAAGAGAAGACACTGGAGACGTACCAAGTTGAACATC	GTACACGAACGCTATCTCAGTTAGAAAACAGTTACTCCACAAGCAAAGGCGTCGGTTGATTTTGTCGACATACCATTTTA	AAGACAGTCACAGTTGTGAAAAAAGAGCAGTCACATTCGCTTTAGTTGCGTGGATGCAACACTCTGTCTTCCACAAAATGCGGATCCCCGGGTTAATTAA	AATGGATTCGTCTTCGCACCGGAAACACTGTTCATTATAACATGAAGAGAAGACACTGGAGACGTACCAAGTTGAACATCCGGATCCCCGGGTTAATTAA	GTACACGAACGCTATCTCAGTTAGAAAACAGTTACTCCACAAGCAAAGGCGTCGGTTGATTTTGTCGACATACCATTTTAGAATTCGAGCTCGTTTAAAC	0		0		0
SPCC663.05c	cia1	III	1643767	1644555	-	TTAATTATCCGAACTCTACGAAACCTTTCTTCACCTACGCTGTTCTTGGCAATCGCTTAGACGCGTTTCACTTCGAAATG	AGGAAGAAGAAGAAGAGTCGGCTCTTGCAAATGCTTCAGCTGCGGAAGAGAAACCTGAGGAGAAACCAGAGACGTCTCAG	AAAGTAATCATGTTCTTTATCGGATTAGTTCTTGTCAATATTAGTATTAGCATTCAAAAAATAGTCCGATTATCATTTTA	TTAATTATCCGAACTCTACGAAACCTTTCTTCACCTACGCTGTTCTTGGCAATCGCTTAGACGCGTTTCACTTCGAAATGCGGATCCCCGGGTTAATTAA	AGGAAGAAGAAGAAGAGTCGGCTCTTGCAAATGCTTCAGCTGCGGAAGAGAAACCTGAGGAGAAACCAGAGACGTCTCAGCGGATCCCCGGGTTAATTAA	AAAGTAATCATGTTCTTTATCGGATTAGTTCTTGTCAATATTAGTATTAGCATTCAAAAAATAGTCCGATTATCATTTTAGAATTCGAGCTCGTTTAAAC	0		0		0
SPCC663.06c	osr1	III	1645115	1645876	-	AAGTTAATGATAAATTGCCGACACCAAATTACACTTTTCAAACGGATTCAAGGATCATTCAAATATTGTGTTAGAATATG	ATATGTTGAAAGTTGTAGACAATTTGAAGCCCGAAAATAATGGATTTTTTTTCAACTATGATGGTACTACAATTCCATAC	CTTCGATCATTCGGTTATATAATATTGATGCAGCTTAACAGCAAATCCGAATGACTTGTTAATGATGTGAATTTCCATCA	AAGTTAATGATAAATTGCCGACACCAAATTACACTTTTCAAACGGATTCAAGGATCATTCAAATATTGTGTTAGAATATGCGGATCCCCGGGTTAATTAA	ATATGTTGAAAGTTGTAGACAATTTGAAGCCCGAAAATAATGGATTTTTTTTCAACTATGATGGTACTACAATTCCATACCGGATCCCCGGGTTAATTAA	CTTCGATCATTCGGTTATATAATATTGATGCAGCTTAACAGCAAATCCGAATGACTTGTTAATGATGTGAATTTCCATCAGAATTCGAGCTCGTTTAAAC	0		0		0
SPCC663.18	SPCC663.18	III	1642590	1642871	-	ATGTATTGACGCTACGCTGGTAAGACACTTCCCAACCTCCCATTTTCCGCAAAAAAACAAAAAAAGCGCATTACTCAATG	TTAGTCGAGAAAGCGAGTATCTGTGCCAATACATCGGCAGCATGATGGCCTTTCAGAATCGTCAGACTGTTCCCAAGAAG	AAGCGATTAATCAATTCAATGGTGCATCAACAACTCTTTCTGTACAAGTGTTGCTTCATAAAGAGGGTTAAACGACTTTA	ATGTATTGACGCTACGCTGGTAAGACACTTCCCAACCTCCCATTTTCCGCAAAAAAACAAAAAAAGCGCATTACTCAATGCGGATCCCCGGGTTAATTAA	TTAGTCGAGAAAGCGAGTATCTGTGCCAATACATCGGCAGCATGATGGCCTTTCAGAATCGTCAGACTGTTCCCAAGAAGCGGATCCCCGGGTTAATTAA	AAGCGATTAATCAATTCAATGGTGCATCAACAACTCTTTCTGTACAAGTGTTGCTTCATAAAGAGGGTTAAACGACTTTAGAATTCGAGCTCGTTTAAAC	0		0		0
SPCC663.08c	SPCC663.08c	III	1648000	1648761	-	GTTGATGATAAATTGCCGACACCAAATTATCCACTTTTCAAACGGATTCAAGGATCATTCAAACATTGTGTTAGAATATG	ATATGTTGAAAGTTGTAGACAATTTGAAGCCCGAAAATAATGGACTTTTTTACAACTATGATGGTACCATCATTCCTTTT	TAGAATTGTAGAAGTTGATCATTTTTTTCCAAATCCTTTATTCTGGCATCGTTGCATAAGTACAAAAAAGAATATGTCTA	GTTGATGATAAATTGCCGACACCAAATTATCCACTTTTCAAACGGATTCAAGGATCATTCAAACATTGTGTTAGAATATGCGGATCCCCGGGTTAATTAA	ATATGTTGAAAGTTGTAGACAATTTGAAGCCCGAAAATAATGGACTTTTTTACAACTATGATGGTACCATCATTCCTTTTCGGATCCCCGGGTTAATTAA	TAGAATTGTAGAAGTTGATCATTTTTTTCCAAATCCTTTATTCTGGCATCGTTGCATAAGTACAAAAAAGAATATGTCTAGAATTCGAGCTCGTTTAAAC	0		0		1	SPNCRNA.1213
SPCC663.09c	SPCC663.09c	III	1649528	1650289	-	AGCAAAACACCAAGGAAGTGTCAGTTACTATTAACCAAAAACTAATTGAGAAACGACTTTGAGATTGTACTATAAAGATG	CCATGCTTAAGGTGGTTGACAATTTGAAACCCGAAAACAACGGGTCTTTTTATAGATATGACGGGACCATTATTCCCTTT	CATCGTGCTGTAATCTAGACTGCAAAAACATCTTTAAAAAGGGGCATCAAAACCATCATGACTAACAAAAGATATGTCTA	AGCAAAACACCAAGGAAGTGTCAGTTACTATTAACCAAAAACTAATTGAGAAACGACTTTGAGATTGTACTATAAAGATGCGGATCCCCGGGTTAATTAA	CCATGCTTAAGGTGGTTGACAATTTGAAACCCGAAAACAACGGGTCTTTTTATAGATATGACGGGACCATTATTCCCTTTCGGATCCCCGGGTTAATTAA	CATCGTGCTGTAATCTAGACTGCAAAAACATCTTTAAAAAGGGGCATCAAAACCATCATGACTAACAAAAGATATGTCTAGAATTCGAGCTCGTTTAAAC	0		0		0
SPCC663.10	SPCC663.10	III	1651272	1652780	+	AGAGTTTCCGACATTTTTTTTTCTGCTAACAGTACTTTCGTACTTGTTCAATTGAAAGGTTTTTGCGCATTGCATTTATG	ACATCGTAGAAAAAAATCATGGCTCACAAGGGTTTTTTGTCCATGCTATGCAAGTTGCAGCGGCTAATTCTCGGTCTCAT	AAGCGAATCAAGGGCAACTATCGAACTTTGTCCGTATGGCAGAATTCTATATATTAAAAAAATGGAAATTTTTTGAACTA	AGAGTTTCCGACATTTTTTTTTCTGCTAACAGTACTTTCGTACTTGTTCAATTGAAAGGTTTTTGCGCATTGCATTTATGCGGATCCCCGGGTTAATTAA	ACATCGTAGAAAAAAATCATGGCTCACAAGGGTTTTTTGTCCATGCTATGCAAGTTGCAGCGGCTAATTCTCGGTCTCATCGGATCCCCGGGTTAATTAA	AAGCGAATCAAGGGCAACTATCGAACTTTGTCCGTATGGCAGAATTCTATATATTAAAAAAATGGAAATTTTTTGAACTAGAATTCGAGCTCGTTTAAAC	0		0		1	SPNCRNA.1214
SPCC663.11	saf1	III	1653876	1654712	+	ATTTGCCTAAATATTTTATACATGTCACGTTTTTGATCACCACCATTCTAAACCCATACTATACTTGACTCTACAGAATG	ACAGGGATGTATCGAGCCAAGTTCAGGAAGACAAGGATGAAGAAATAGATAATTTCTACAAAGAAATTGGCGGATATCTA	ATGTTTATTAACTAAAAATTCCGTCTACACCCATTTGGTAATCCTTACTTCCAATCTCCATAATTTTAACGACTTTTTTA	ATTTGCCTAAATATTTTATACATGTCACGTTTTTGATCACCACCATTCTAAACCCATACTATACTTGACTCTACAGAATGCGGATCCCCGGGTTAATTAA	ACAGGGATGTATCGAGCCAAGTTCAGGAAGACAAGGATGAAGAAATAGATAATTTCTACAAAGAAATTGGCGGATATCTACGGATCCCCGGGTTAATTAA	ATGTTTATTAACTAAAAATTCCGTCTACACCCATTTGGTAATCCTTACTTCCAATCTCCATAATTTTAACGACTTTTTTAGAATTCGAGCTCGTTTAAAC	0		0		0
SPCC1902.02	mug72	III	1662895	1664798	-	TATAAATAGATATTTAATAGTATCTTTTATTGTGTTCCAGGATTTTTTATATCCCTTAAGGTTGCTGTTAAAAAACGATG	CTACTAGGAATTCCAAACCGGCGACTCCAAAGGCTTCTCGGCCTCCTTCGATTGCCTCTACGGTGCATCGTAGGATGGAC	TTCAAACATTGGAGAGGAACAATAAATTAAAAAAGGAATTTAATTAGTTTACACGAAAGAAAGACAACCTCAAAGATCTA	TATAAATAGATATTTAATAGTATCTTTTATTGTGTTCCAGGATTTTTTATATCCCTTAAGGTTGCTGTTAAAAAACGATGCGGATCCCCGGGTTAATTAA	CTACTAGGAATTCCAAACCGGCGACTCCAAAGGCTTCTCGGCCTCCTTCGATTGCCTCTACGGTGCATCGTAGGATGGACCGGATCCCCGGGTTAATTAA	TTCAAACATTGGAGAGGAACAATAAATTAAAAAAGGAATTTAATTAGTTTACACGAAAGAAAGACAACCTCAAAGATCTAGAATTCGAGCTCGTTTAAAC	0		0		0
SPCC663.12	cid12	III	1655669	1656679	+	ACGACCTCGTTATGTGCGAGGAGCCATGAAATTGAATCCATTGATATTAAAATTAGCCAAAATGCCATTTCTTAAGAATG	AAAATGTTATAAATACTAAACGAAGTTTGGTGGAGGGATATGATAGTGATACGGAATCAGATGAATTACAAGCTGGCGGA	GCAAGACAACTTAGGAATTGAAAAACAAATGTTTATTTAAACAGCGAGCATTATTTTTTAAATGCATTAACCCGCAGTTA	ACGACCTCGTTATGTGCGAGGAGCCATGAAATTGAATCCATTGATATTAAAATTAGCCAAAATGCCATTTCTTAAGAATGCGGATCCCCGGGTTAATTAA	AAAATGTTATAAATACTAAACGAAGTTTGGTGGAGGGATATGATAGTGATACGGAATCAGATGAATTACAAGCTGGCGGACGGATCCCCGGGTTAATTAA	GCAAGACAACTTAGGAATTGAAAAACAAATGTTTATTTAAACAGCGAGCATTATTTTTTAAATGCATTAACCCGCAGTTAGAATTCGAGCTCGTTTAAAC	0		0		0
SPCC663.13c	naa50	III	1657082	1657516	-	ATTAGAATGCCTTAAAGACTGAAAGTTGACAACACCAAGTACATATAGAAAAAGATATTTGCATTTGCATAAAAAAGATG	CCGAATGGTTTATTCATCGGGGATTCATTATTGATGAGAGCTCCAAAACAGAAGATAGCGTCCTTCTTTCGAAAAAGCTA	TATCCAAGGATCCATGTTAGATTTTCAAGTCAATTTAATAATTGCATTTCACTTAGATTAATAAATGTGTGTGCAATCTA	ATTAGAATGCCTTAAAGACTGAAAGTTGACAACACCAAGTACATATAGAAAAAGATATTTGCATTTGCATAAAAAAGATGCGGATCCCCGGGTTAATTAA	CCGAATGGTTTATTCATCGGGGATTCATTATTGATGAGAGCTCCAAAACAGAAGATAGCGTCCTTCTTTCGAAAAAGCTACGGATCCCCGGGTTAATTAA	TATCCAAGGATCCATGTTAGATTTTCAAGTCAATTTAATAATTGCATTTCACTTAGATTAATAAATGTGTGTGCAATCTAGAATTCGAGCTCGTTTAAAC	1	SPCC663.12	0		0
SPCC663.14c	trp663	III	1657631	1659783	-	ATTTTAATTTTTTTTGCATTCGTTCCAAAGTTAAACCCTCTACATAACTGGAAGGGGGATGTTAATGGAAAATGAAAATG	ACGCTTCTCCTATGCGACCAGCATCTACAATACCTTCACATTCATGTGACAACGGGATTAATGAAATGCAGCGTACTGTT	ACTTGGTGTTGTCAACTTTCAGTCTTTAAGGCATTCTAATGCAATAGTTTGAGTTGGAAACATCCACGATAAAATCTTTA	ATTTTAATTTTTTTTGCATTCGTTCCAAAGTTAAACCCTCTACATAACTGGAAGGGGGATGTTAATGGAAAATGAAAATGCGGATCCCCGGGTTAATTAA	ACGCTTCTCCTATGCGACCAGCATCTACAATACCTTCACATTCATGTGACAACGGGATTAATGAAATGCAGCGTACTGTTCGGATCCCCGGGTTAATTAA	ACTTGGTGTTGTCAACTTTCAGTCTTTAAGGCATTCTAATGCAATAGTTTGAGTTGGAAACATCCACGATAAAATCTTTAGAATTCGAGCTCGTTTAAAC	1	SPCC663.12	0		0
SPCC663.15c	SPCC663.15c	III	1660282	1662562	-	TTTCAAGATATCAACGCAACGGAATTTGTAATTGCTCCCTTCACTTGTCTCCGTCGTTTACCAATTCAGTTGTAAACATG	TTCGAAATCTTTTAATGGAGCAACTCAACGAATTACAAGCGAAAAATCAAGAAACGCCTTCAGAAATGACTTCAACAGAA	GTGAGAAGAAATGATGGAATGTGCGAGCCTCACTTGATTTTATGTCATTATGTTTTGGACCTCAATTAGTAATAAAATTA	TTTCAAGATATCAACGCAACGGAATTTGTAATTGCTCCCTTCACTTGTCTCCGTCGTTTACCAATTCAGTTGTAAACATGCGGATCCCCGGGTTAATTAA	TTCGAAATCTTTTAATGGAGCAACTCAACGAATTACAAGCGAAAAATCAAGAAACGCCTTCAGAAATGACTTCAACAGAACGGATCCCCGGGTTAATTAA	GTGAGAAGAAATGATGGAATGTGCGAGCCTCACTTGATTTTATGTCATTATGTTTTGGACCTCAATTAGTAATAAAATTAGAATTCGAGCTCGTTTAAAC	1	SPCC1902.02	0		0
SPCC1902.01	gaf1	III	1666310	1668877	-	GTTACTGATTTTTTGGGTATCATTTTTGGATATATCCCTGCTTTGTGATTAAACATTTTTTGCATAAAACCTTACTTATG	TTGCTGAATCGCACACTATGAATATGGATCCATCGGATTTGTCACGAGTTTCCAAATCCTGGGATTGGTATAGCGTTATG	AAAATGATGATCAACGCATTGTGTTTTATATAAAAAACAATCGAAAATCAGCGAAACTGCCATAGTTTCGATATAATTTA	GTTACTGATTTTTTGGGTATCATTTTTGGATATATCCCTGCTTTGTGATTAAACATTTTTTGCATAAAACCTTACTTATGCGGATCCCCGGGTTAATTAA	TTGCTGAATCGCACACTATGAATATGGATCCATCGGATTTGTCACGAGTTTCCAAATCCTGGGATTGGTATAGCGTTATGCGGATCCCCGGGTTAATTAA	AAAATGATGATCAACGCATTGTGTTTTATATAAAAAACAATCGAAAATCAGCGAAACTGCCATAGTTTCGATATAATTTAGAATTCGAGCTCGTTTAAAC	0		0		0
SPCC417.02	dad5	III	1670321	1670605	-	ACTCGCCCATCACACACGCGTTTGGTTTGTTTACCTTCCATCTACCTGTCTGCCTTCTTTCACTTTCACCTTACACCATG	TTCTGATGGCGTCTGGTCGCGTTATGTCCGAAGCGAGGATTCAAAAGTCTTCAGATGCTGTGGAAGAAGACGTTCCTATG	TTCATTGGGGCACTTTGTCTCTTGTATTCTCCTTTTTATCATTGTCATTTGAGGTCTGCATCAAAAAAGTTGGAGACTCA	ACTCGCCCATCACACACGCGTTTGGTTTGTTTACCTTCCATCTACCTGTCTGCCTTCTTTCACTTTCACCTTACACCATGCGGATCCCCGGGTTAATTAA	TTCTGATGGCGTCTGGTCGCGTTATGTCCGAAGCGAGGATTCAAAAGTCTTCAGATGCTGTGGAAGAAGACGTTCCTATGCGGATCCCCGGGTTAATTAA	TTCATTGGGGCACTTTGTCTCTTGTATTCTCCTTTTTATCATTGTCATTTGAGGTCTGCATCAAAAAAGTTGGAGACTCAGAATTCGAGCTCGTTTAAAC	0		0		0
SPCC417.03	SPCC417.03	III	1672003	1672364	+	ATTCCTGAGTTAGATGAAAATTAGTTTTTAATTTGTTTCTTTTTTTTTATATAATCAAGTTGGTTCATTTAGTAACCATG	ATGCTCACACGTGTTTTTCCTGCGGTTTATCATTATCGCTTATGGAAGTGATAATGGATATCTCCCAGTTGCTTATTTCC	CTTCGTAAATTAGCAGGGACGAGGAAAATATGCGACTGTTATCATTTTTAGCGCAATAAGGATAAGAAATGAGTGATTTA	ATTCCTGAGTTAGATGAAAATTAGTTTTTAATTTGTTTCTTTTTTTTTATATAATCAAGTTGGTTCATTTAGTAACCATGCGGATCCCCGGGTTAATTAA	ATGCTCACACGTGTTTTTCCTGCGGTTTATCATTATCGCTTATGGAAGTGATAATGGATATCTCCCAGTTGCTTATTTCCCGGATCCCCGGGTTAATTAA	CTTCGTAAATTAGCAGGGACGAGGAAAATATGCGACTGTTATCATTTTTAGCGCAATAAGGATAAGAAATGAGTGATTTAGAATTCGAGCTCGTTTAAAC	0		0		1	SPNCRNA.1215
SPCC417.04	SPCC417.04	III	1673314	1673856	+	CTTAGTTGGCCCAGTCTATTACATTCCTCGACATATCCGTATACAAGGAAGATGATGATGGAGGAACACTTGATAACATG	ACATTTTGCCGCAGCCCGACGTTTTTATCTATCAGGGCTCGGGATCCCTACGACCCTCGATAATTGACTATCCACGTGAG	TGAAAGGGGCCTTTTCTCGGAGTACAATAGGACATCTCGCATCTGTGCAATGCCTCGGGGCACTAATGTAGGCTAAATTA	CTTAGTTGGCCCAGTCTATTACATTCCTCGACATATCCGTATACAAGGAAGATGATGATGGAGGAACACTTGATAACATGCGGATCCCCGGGTTAATTAA	ACATTTTGCCGCAGCCCGACGTTTTTATCTATCAGGGCTCGGGATCCCTACGACCCTCGATAATTGACTATCCACGTGAGCGGATCCCCGGGTTAATTAA	TGAAAGGGGCCTTTTCTCGGAGTACAATAGGACATCTCGCATCTGTGCAATGCCTCGGGGCACTAATGTAGGCTAAATTAGAATTCGAGCTCGTTTAAAC	0		0		1	SPNCRNA.1215
SPCC417.05c	cfh2	III	1675418	1676956	-	TGAATTCAATTTTCATTCCTCGCTCTTTGAAAGTGAAATAGAAGATAGAAGGCATTATAACCATTAAAGCCATAGAAATG	AAAGTCTGCCTAAGAAGAAGAAACGATTGAGTATGCTTTCTTTCAAGCGTTCTAAAAACAGAGAATCATGCATTATATCG	GACAATAAAAAACAGAAGTAAAAAAGTAACAGACAATAACAGAAAGAACATTGTTTGAGTTAAAATTGAAACACTTTTTA	TGAATTCAATTTTCATTCCTCGCTCTTTGAAAGTGAAATAGAAGATAGAAGGCATTATAACCATTAAAGCCATAGAAATGCGGATCCCCGGGTTAATTAA	AAAGTCTGCCTAAGAAGAAGAAACGATTGAGTATGCTTTCTTTCAAGCGTTCTAAAAACAGAGAATCATGCATTATATCGCGGATCCCCGGGTTAATTAA	GACAATAAAAAACAGAAGTAAAAAAGTAACAGACAATAACAGAAAGAACATTGTTTGAGTTAAAATTGAAACACTTTTTAGAATTCGAGCTCGTTTAAAC	0		0		1	SPNCRNA.583
SPCC417.06c	mug27	III	1677471	1679436	-	AAAAAAGGAAAGAATCCATTGCATGGAAAAAGCAATTCACTTGGGACAATTTTATAGAACGATTCCACAAACATAGAATG	CAAAGGGTCACAAAACTAAGTCATCAAGAGTCCATCGGCTTCTGGAAAGAAAAGGCAAAGACCTGTATGAATTTTTGCTC	CTCAGAACGCTTTTCATGTCGCAATAACGAGACTTTTCGGCGTTTCTCAATGGTAATTGATGCGTTATTATCTGGATTTA	AAAAAAGGAAAGAATCCATTGCATGGAAAAAGCAATTCACTTGGGACAATTTTATAGAACGATTCCACAAACATAGAATGCGGATCCCCGGGTTAATTAA	CAAAGGGTCACAAAACTAAGTCATCAAGAGTCCATCGGCTTCTGGAAAGAAAAGGCAAAGACCTGTATGAATTTTTGCTCCGGATCCCCGGGTTAATTAA	CTCAGAACGCTTTTCATGTCGCAATAACGAGACTTTTCGGCGTTTCTCAATGGTAATTGATGCGTTATTATCTGGATTTAGAATTCGAGCTCGTTTAAAC	0		0		2	SPNCRNA.1217;SPNCRNA.583
SPCC417.07c	mto1	III	1679924	1683271	-	CTCCTTTGAAATTGTTACAAGAGTCAATGCCTACTGCTTTGGATTTGCTTATGTCGAAGTTCGTTTTCTAATCAATTATG	ACAGGAGTCTTTCAAGGCAAATAAAAACGGATAAAGAAAGCAATTCTAGGTCTCCTTCTATATCATCACAAGAACATAAA	TTAAATTCTCCAACTAAGTAGATATGTACTGGTGATTAAGAAAAGCTATATACTTCAACCGCAAACTATCCAGATTATTA	CTCCTTTGAAATTGTTACAAGAGTCAATGCCTACTGCTTTGGATTTGCTTATGTCGAAGTTCGTTTTCTAATCAATTATGCGGATCCCCGGGTTAATTAA	ACAGGAGTCTTTCAAGGCAAATAAAAACGGATAAAGAAAGCAATTCTAGGTCTCCTTCTATATCATCACAAGAACATAAACGGATCCCCGGGTTAATTAA	TTAAATTCTCCAACTAAGTAGATATGTACTGGTGATTAAGAAAAGCTATATACTTCAACCGCAAACTATCCAGATTATTAGAATTCGAGCTCGTTTAAAC	0		0		1	SPNCRNA.1217
SPCC417.08	tef3	III	1685666	1688809	+	TGCAAAATTTTCATTAAGAAAATCCATTCATATACAACCAGGACCTCCGCTCATCTACCAACAACCATTTCCCCGGGATG	CTGGTGCTGAGCTCCGTAAGAAGAAGAAGGAGCGTATGGCTCGTCGTAAGGCTGGTCTTGAGGTCAGTGACGATGAGCTG	CATCTAATTAATTCAAACCATAATAACAACCTTAAGGACCGTAAGATTCCACAATTAAAAGACTCATAGCAGACACCTTA	TGCAAAATTTTCATTAAGAAAATCCATTCATATACAACCAGGACCTCCGCTCATCTACCAACAACCATTTCCCCGGGATGCGGATCCCCGGGTTAATTAA	CTGGTGCTGAGCTCCGTAAGAAGAAGAAGGAGCGTATGGCTCGTCGTAAGGCTGGTCTTGAGGTCAGTGACGATGAGCTGCGGATCCCCGGGTTAATTAA	CATCTAATTAATTCAAACCATAATAACAACCTTAAGGACCGTAAGATTCCACAATTAAAAGACTCATAGCAGACACCTTAGAATTCGAGCTCGTTTAAAC	0		0		0
SPCC417.09c	SPCC417.09c	III	1691782	1694432	-	CACAAAAATCGAGGGTTTTCTGTTTGGATAAATAGCTTAGAATAGTAAATGCTTGAGTTCCGCTGCATTCTCACTGCATG	CACTTTTCAATGATGCGAAGGGTTTTGGCTTTTTACTCCCCGCTGATAACTTCATTTTCCCTAGTGACGATGGAGACATG	GAGAAAAGAATAAGGGTAAATTAAAATATCGACCTTTTTAAAATTCAGGTTTGAGTAGTTTCGAAAGAAAGCCATCATTA	CACAAAAATCGAGGGTTTTCTGTTTGGATAAATAGCTTAGAATAGTAAATGCTTGAGTTCCGCTGCATTCTCACTGCATGCGGATCCCCGGGTTAATTAA	CACTTTTCAATGATGCGAAGGGTTTTGGCTTTTTACTCCCCGCTGATAACTTCATTTTCCCTAGTGACGATGGAGACATGCGGATCCCCGGGTTAATTAA	GAGAAAAGAATAAGGGTAAATTAAAATATCGACCTTTTTAAAATTCAGGTTTGAGTAGTTTCGAAAGAAAGCCATCATTAGAATTCGAGCTCGTTTAAAC	1	SPCC417.10	0		0
SPCC417.10	dal51	III	1695726	1697252	+	TTTTCCCTTTCCTTTCTCTACTACTTTTAGACATACTACCATAATCCCGCTTAGATATTTAAGCGCCTAGCGAGAAAATG	AGGGAAAGATTGAGCATCGTCCCAATGCTGAATTTGAAGATCTTACAGATTTTGAGAATCTTGATTTCAGATACACTTTA	AAGTTATTACGGTAGTTTCCGTACACTCATTAGTAGTATACAATAATTAGAAAGCAATGACCTGCAAAGTGTACAAATCA	TTTTCCCTTTCCTTTCTCTACTACTTTTAGACATACTACCATAATCCCGCTTAGATATTTAAGCGCCTAGCGAGAAAATGCGGATCCCCGGGTTAATTAA	AGGGAAAGATTGAGCATCGTCCCAATGCTGAATTTGAAGATCTTACAGATTTTGAGAATCTTGATTTCAGATACACTTTACGGATCCCCGGGTTAATTAA	AAGTTATTACGGTAGTTTCCGTACACTCATTAGTAGTATACAATAATTAGAAAGCAATGACCTGCAAAGTGTACAAATCAGAATTCGAGCTCGTTTAAAC	0		0		0
SPCC417.11c	SPCC417.11c	III	1698190	1699506	-	TAACCGTGTTCCTTAGATTTGGATCAAAGATATAAGATACCCATTTTGTTGACTATCATGCTTATTGACTCTCGATAATG	TCCTTACAGAATCCGAATTGGAAGCGTTTAAGCTAACAATCAAAGCATGGATTCATAGAAGGATGTCTCTTATTAGAATA	ATTCTAAATCTCTTTTTTTTTTTTGTTTAAATTAGCAAAAAAATAGAATATAATTTGCCAATCCAATAATATAAAATTTA	TAACCGTGTTCCTTAGATTTGGATCAAAGATATAAGATACCCATTTTGTTGACTATCATGCTTATTGACTCTCGATAATGCGGATCCCCGGGTTAATTAA	TCCTTACAGAATCCGAATTGGAAGCGTTTAAGCTAACAATCAAAGCATGGATTCATAGAAGGATGTCTCTTATTAGAATACGGATCCCCGGGTTAATTAA	ATTCTAAATCTCTTTTTTTTTTTTGTTTAAATTAGCAAAAAAATAGAATATAATTTGCCAATCCAATAATATAAAATTTAGAATTCGAGCTCGTTTAAAC	1	SPCC417.12	0		0
SPCC417.12	SPCC417.12	III	1699682	1701301	+	GCTGCTGTACCCGATATTTGGATCGTTAAAAGGAAGGTTTTAGGACGATAAAGATATTATTGTTGAAGAATTAGAAAATG	CCATTAAAGTTGTGGACGATGAGAAATGGGACTGGGGTCTTAAAGTTGGCCGCACTGTTGCTGGCGTATTTGGTCTTAAT	AAAAAAAATTTCACATCATTAAATGTAGACCCCTTGTTGCTGAAATGCTATCTTAGCATTGGAGAGAACCCGCTCACTTA	GCTGCTGTACCCGATATTTGGATCGTTAAAAGGAAGGTTTTAGGACGATAAAGATATTATTGTTGAAGAATTAGAAAATGCGGATCCCCGGGTTAATTAA	CCATTAAAGTTGTGGACGATGAGAAATGGGACTGGGGTCTTAAAGTTGGCCGCACTGTTGCTGGCGTATTTGGTCTTAATCGGATCCCCGGGTTAATTAA	AAAAAAAATTTCACATCATTAAATGTAGACCCCTTGTTGCTGAAATGCTATCTTAGCATTGGAGAGAACCCGCTCACTTAGAATTCGAGCTCGTTTAAAC	1	SPCC417.11c	0		0
SPCC417.15	SPCC417.15	III	1702711	1702842	-	TGTGTTTTTGAAATTTTATGCATTGAAATAAATTGCTTTACAGCTTCTCTTGATGACAGAATTAAAACCATTTTGCAATG	TTCACATTCATTTCTCTCATCATTGCTGTGAAAACCATTTCATCAACCCCCTTGTCTGTTTGATTGCTCTGTTTTGCATT	ATTAGCAAAGTGTTACACAAAATCCAATTCTTCTTTTTTTTTTTTTTTAAGAACAAACAAGTATGAAGAATGGAAATTCA	TGTGTTTTTGAAATTTTATGCATTGAAATAAATTGCTTTACAGCTTCTCTTGATGACAGAATTAAAACCATTTTGCAATGCGGATCCCCGGGTTAATTAA	TTCACATTCATTTCTCTCATCATTGCTGTGAAAACCATTTCATCAACCCCCTTGTCTGTTTGATTGCTCTGTTTTGCATTCGGATCCCCGGGTTAATTAA	ATTAGCAAAGTGTTACACAAAATCCAATTCTTCTTTTTTTTTTTTTTTAAGAACAAACAAGTATGAAGAATGGAAATTCAGAATTCGAGCTCGTTTAAAC	1	SPCC417.16	0		1	SPNCRNA.32
SPCC417.16	SPCC417.16	III	1703167	1703325	-	CTACGATTTTTTACAAATTCTCTTGATTTTCTAAAAAAACTCTCATTTCTTTACATTCTTACTTTTTTACATTCATCATG	GCTTTGCTACATATAGCATGGGCAAGAAATTGCTCGCAGACCCCAATGTTCATATCGATCCTACCGTTCGTCGTACCATC	TCGATCAGAGTCGATCATAATAATCGGACACATGGCTATGTTTCGATCGCGCCAAATCAATAAAAACCCAGGTGGTTTTA	CTACGATTTTTTACAAATTCTCTTGATTTTCTAAAAAAACTCTCATTTCTTTACATTCTTACTTTTTTACATTCATCATGCGGATCCCCGGGTTAATTAA	GCTTTGCTACATATAGCATGGGCAAGAAATTGCTCGCAGACCCCAATGTTCATATCGATCCTACCGTTCGTCGTACCATCCGGATCCCCGGGTTAATTAA	TCGATCAGAGTCGATCATAATAATCGGACACATGGCTATGTTTCGATCGCGCCAAATCAATAAAAACCCAGGTGGTTTTAGAATTCGAGCTCGTTTAAAC	0		0		0
SPCC191.01	SPCC191.01	III	1706461	1706997	+	CTTTTCTTGTTTCTTGTGAAACTCTCAACTACCGAATTATCTTTACTGCTGTCCCCTGCTTTTTTCATAGTTCAACAATG	AAGAGGCAATTCCAGAGTCGCCTGTTGAAGAGGCTATTGCAAGTGATAGCGATGAAGAAGAAGAAGAAGAAATTAAGGCT	AAAAATACCTAGTAAAGAAGAGGCGGGAAAGCATTTGATGGATTTAAAAAAAAACGAAAAAAGTCTGCTATAATTTTCTA	CTTTTCTTGTTTCTTGTGAAACTCTCAACTACCGAATTATCTTTACTGCTGTCCCCTGCTTTTTTCATAGTTCAACAATGCGGATCCCCGGGTTAATTAA	AAGAGGCAATTCCAGAGTCGCCTGTTGAAGAGGCTATTGCAAGTGATAGCGATGAAGAAGAAGAAGAAGAAATTAAGGCTCGGATCCCCGGGTTAATTAA	AAAAATACCTAGTAAAGAAGAGGCGGGAAAGCATTTGATGGATTTAAAAAAAAACGAAAAAAGTCTGCTATAATTTTCTAGAATTCGAGCTCGTTTAAAC	0		0		0
SPCC191.02c	acs1	III	1708234	1710222	-	GTAAGGTTTACCATACAGTTTTATTGTTTTTACAAGTTCTTATATTTCCTCAATTTTGATATTTACTTTTTTTTATGATG	GAGACTTGAGTACCTTGGCTGACCCTAAGGTTGTTGAGCACATCATCCATGCTGTTCATTATGCCCATCAGAAGAAGCCC	TTGGTAAATAAAGTATCACACGCCTCATTATTATATAGAAGTAAGCATATACACCGCACATCTAATTATCGAGTAGTCTA	GTAAGGTTTACCATACAGTTTTATTGTTTTTACAAGTTCTTATATTTCCTCAATTTTGATATTTACTTTTTTTTATGATGCGGATCCCCGGGTTAATTAA	GAGACTTGAGTACCTTGGCTGACCCTAAGGTTGTTGAGCACATCATCCATGCTGTTCATTATGCCCATCAGAAGAAGCCCCGGATCCCCGGGTTAATTAA	TTGGTAAATAAAGTATCACACGCCTCATTATTATATAGAAGTAAGCATATACACCGCACATCTAATTATCGAGTAGTCTAGAATTCGAGCTCGTTTAAAC	0		0		0
SPCC191.03c	SPCC191.03c	III	1710941	1711294	-	TTCCAATATCGCATGGTCACTTTTGCTAATGACTCGTTTGTCGGTGTATTGTAACTCACTTCGTTGGCTATCGTTTAATG	TTTGGATAAACTTGGATTCTGCGGATTCCCGGATTAGTGTTCTCTTTCAGTGCTTCTTTTGTATTGATATTTGGACCGTG	AATCGCTTAACGTTCGACGTCCGAGGAGTTAACTTTGCAGTTTCGAATGGGGTGTTTTTTTCTTCTTTTTTTTCGTTCTA	TTCCAATATCGCATGGTCACTTTTGCTAATGACTCGTTTGTCGGTGTATTGTAACTCACTTCGTTGGCTATCGTTTAATGCGGATCCCCGGGTTAATTAA	TTTGGATAAACTTGGATTCTGCGGATTCCCGGATTAGTGTTCTCTTTCAGTGCTTCTTTTGTATTGATATTTGGACCGTGCGGATCCCCGGGTTAATTAA	AATCGCTTAACGTTCGACGTCCGAGGAGTTAACTTTGCAGTTTCGAATGGGGTGTTTTTTTCTTCTTTTTTTTCGTTCTAGAATTCGAGCTCGTTTAAAC	0		0		0
SPCC191.04c	SPCC191.04c	III	1711522	1711824	-	TGTCTATTTTGTAAAGTTTGTACAAATACCCCATCTACGCTATATAGTTTTCATTATAAGCAACATATCATTTTCAAATG	TTTTGTTTTTTAATCTTTTCCCGACATTTTTCTTCTTGCCATTCTTTCCCGACACAACCAAACGACCAAACTTGGCCGAC	ACCCTGGATTTGATACCAATATCGGGTACACTTAATAGAAAAGCAAGAATTGAATGGGTTCACAAATAGACGAGATGTCA	TGTCTATTTTGTAAAGTTTGTACAAATACCCCATCTACGCTATATAGTTTTCATTATAAGCAACATATCATTTTCAAATGCGGATCCCCGGGTTAATTAA	TTTTGTTTTTTAATCTTTTCCCGACATTTTTCTTCTTGCCATTCTTTCCCGACACAACCAAACGACCAAACTTGGCCGACCGGATCCCCGGGTTAATTAA	ACCCTGGATTTGATACCAATATCGGGTACACTTAATAGAAAAGCAAGAATTGAATGGGTTCACAAATAGACGAGATGTCAGAATTCGAGCTCGTTTAAAC	0		0		0
SPCC191.05c	SPCC191.05c	III	1712319	1712954	-	ATATTTTTCGAATAGTCATACTTTTTTTTGTTTTTTTTTTTTTTTTTTCGTATACTCGTTCTACGAATATTGGCAAAATG	TTGTCGCCGTCGATTTTAGCATTCAAGAAGCCTTTCGAACTGCCATTAAGGATCTAGCTGCCAGATTGAACAGTCAGCAT	CAACATAAATATTTCGACATATATAGCATTTCTTCCCACCGCATGACCGACAGCTAGTGTTGACTGCTCATGGTCGGCTA	ATATTTTTCGAATAGTCATACTTTTTTTTGTTTTTTTTTTTTTTTTTTCGTATACTCGTTCTACGAATATTGGCAAAATGCGGATCCCCGGGTTAATTAA	TTGTCGCCGTCGATTTTAGCATTCAAGAAGCCTTTCGAACTGCCATTAAGGATCTAGCTGCCAGATTGAACAGTCAGCATCGGATCCCCGGGTTAATTAA	CAACATAAATATTTCGACATATATAGCATTTCTTCCCACCGCATGACCGACAGCTAGTGTTGACTGCTCATGGTCGGCTAGAATTCGAGCTCGTTTAAAC	1	SPCC191.06	0		0
SPCC191.06	SPCC191.06	III	1714139	1714555	+	ACCAAAAAATATGCGCAGAACAAAGTGTACACACCAAAAGGTATTTACTAGAGTGTAATATCCAATGGTGTATTCCCATG	TTTTTACTTTAACGAAGGTTATCGCACGCAAAAAAGGTAAACATTGGATTGGCTCGCCATGTCATTCCGCGGAGAGCTCA	AGATGTACGTTGAGAGTAAGTTGGGATGCGGTGGAAGTCGACCTTTAAATTTATTTTTTCGCCCTTATTTCATTGGTTCA	ACCAAAAAATATGCGCAGAACAAAGTGTACACACCAAAAGGTATTTACTAGAGTGTAATATCCAATGGTGTATTCCCATGCGGATCCCCGGGTTAATTAA	TTTTTACTTTAACGAAGGTTATCGCACGCAAAAAAGGTAAACATTGGATTGGCTCGCCATGTCATTCCGCGGAGAGCTCACGGATCCCCGGGTTAATTAA	AGATGTACGTTGAGAGTAAGTTGGGATGCGGTGGAAGTCGACCTTTAAATTTATTTTTTCGCCCTTATTTCATTGGTTCAGAATTCGAGCTCGTTTAAAC	0		0		1	SPNCRNA.1221
SPCC191.07	cyc1	III	1714735	1715064	+	TGGTTTTTAAATCTTCTTCTCTACAAATACTAAACTCTTAAGCCTATTTCCTTTCCTTAGCAATTTATTAATTCAAAATG	CTAAGATGGCCTTTGCTGGCTTCAAGAAACCGGCTGATCGTAACAACGTCATTACGTATTTGAAGAAGGCCACCTCTGAG	GAATTACGAATTCATAAAGCATATCCCAACGGCATTACGCCAACACTTGCAACTGTCGTTGACGGCCATCACCCCATTTA	TGGTTTTTAAATCTTCTTCTCTACAAATACTAAACTCTTAAGCCTATTTCCTTTCCTTAGCAATTTATTAATTCAAAATGCGGATCCCCGGGTTAATTAA	CTAAGATGGCCTTTGCTGGCTTCAAGAAACCGGCTGATCGTAACAACGTCATTACGTATTTGAAGAAGGCCACCTCTGAGCGGATCCCCGGGTTAATTAA	GAATTACGAATTCATAAAGCATATCCCAACGGCATTACGCCAACACTTGCAACTGTCGTTGACGGCCATCACCCCATTTAGAATTCGAGCTCGTTTAAAC	0		0		0
SPCC191.08	SPCC191.08	III	1716751	1717155	+	TAAGGTTAGCCGCTAATCCTCTGTAAGTTGCAAATTCTCAGTTTTTGGCAAAAATTATTACAAAACGACACTGCCGCATG	CCAAAGCCAAAGTGGTATCGAGTCTTTTAGGAACTAAGATTCTTCCCGCTGAAAAAATTGATGCTAATGATGGCTTTGAG	ATAACATAATCAATCATGTAAAGTGAATGTTTTCAGGAATATTAAATACCTTCCATAGTATATTTGCTCTGAAGACATTA	TAAGGTTAGCCGCTAATCCTCTGTAAGTTGCAAATTCTCAGTTTTTGGCAAAAATTATTACAAAACGACACTGCCGCATGCGGATCCCCGGGTTAATTAA	CCAAAGCCAAAGTGGTATCGAGTCTTTTAGGAACTAAGATTCTTCCCGCTGAAAAAATTGATGCTAATGATGGCTTTGAGCGGATCCCCGGGTTAATTAA	ATAACATAATCAATCATGTAAAGTGAATGTTTTCAGGAATATTAAATACCTTCCATAGTATATTTGCTCTGAAGACATTAGAATTCGAGCTCGTTTAAAC	0		0		0
SPCC191.09c	gst1	III	1719325	1720014	-	TAAAGATGCTCTTTATATTTTAATCCATTGCCAAACTCCTTTCATTTAACAATAGAACACACTCAAAATAAAGTATCATG	CTTATTCCTGGCATCAAAGACTTCTTGCCAGACCTGCTAGCAAGGCTACCTTCGAAGAAAGATCAAAGGCTTTGGATAAT	AATTTTGAAATATAAAGAATCAATCAATCAATTGAAATATTGGAACGTTATTATCAAGATAGACGCCACAAATTCACTTA	TAAAGATGCTCTTTATATTTTAATCCATTGCCAAACTCCTTTCATTTAACAATAGAACACACTCAAAATAAAGTATCATGCGGATCCCCGGGTTAATTAA	CTTATTCCTGGCATCAAAGACTTCTTGCCAGACCTGCTAGCAAGGCTACCTTCGAAGAAAGATCAAAGGCTTTGGATAATCGGATCCCCGGGTTAATTAA	AATTTTGAAATATAAAGAATCAATCAATCAATTGAAATATTGGAACGTTATTATCAAGATAGACGCCACAAATTCACTTAGAATTCGAGCTCGTTTAAAC	0		0		1	SPNCRNA.1222
SPCC191.10	SPCC191.10	III	1721828	1722277	+	GTTGCTGATAGATTTCAGAATTAAAAATTTTTGGAAAAGGATGTCGAGAACAAGAAGATACGTCTAGATTGCTGATGATG	CAAGAATCTATTTATCTATAAGGAAAAACTTTTTCCAAATTTGTCTAAAAACGCATTCTCCTCAATTGCCTCTAGGTAGA	CATTCAAACTTACTCCCACTACAAAATGTCATTTACAAAGAAAACCGGTTAGCGATGTCTCGTTCCAATTCGTTATATCA	GTTGCTGATAGATTTCAGAATTAAAAATTTTTGGAAAAGGATGTCGAGAACAAGAAGATACGTCTAGATTGCTGATGATGCGGATCCCCGGGTTAATTAA	CAAGAATCTATTTATCTATAAGGAAAAACTTTTTCCAAATTTGTCTAAAAACGCATTCTCCTCAATTGCCTCTAGGTAGACGGATCCCCGGGTTAATTAA	CATTCAAACTTACTCCCACTACAAAATGTCATTTACAAAGAAAACCGGTTAGCGATGTCTCGTTCCAATTCGTTATATCAGAATTCGAGCTCGTTTAAAC	0		0		1	SPNCRNA.1223
SPCC191.11	inv1	III	1724306	1726051	+	CGTCTTTTTTGTAAATAATCTTTCTTGGAACCAACCAATTAATACGTTATAATCGCTAACTTTGAAGATTTGCTACAATG	GACAGATCAGCTTCGCTGCTTTCCAAGGCGTTTCTTTCAATAATGTTACCGTTACGCCATTAAAGACTATCTGGAATTGC	GAAAGGATAAACTAAACTTTACAATTGAATATGCAGGGACAAAAGTTATTATACTTTCCTAACTTGAAACAAAATATTTA	CGTCTTTTTTGTAAATAATCTTTCTTGGAACCAACCAATTAATACGTTATAATCGCTAACTTTGAAGATTTGCTACAATGCGGATCCCCGGGTTAATTAA	GACAGATCAGCTTCGCTGCTTTCCAAGGCGTTTCTTTCAATAATGTTACCGTTACGCCATTAAAGACTATCTGGAATTGCCGGATCCCCGGGTTAATTAA	GAAAGGATAAACTAAACTTTACAATTGAATATGCAGGGACAAAAGTTATTATACTTTCCTAACTTGAAACAAAATATTTAGAATTCGAGCTCGTTTAAAC	0		0		0
SPCC1450.02	bdf1	III	1728861	1730597	+	TACTTTCGGTTGTGCCCGAACCTTGAATTTTGAATCTACCCTTCGCCAACCTCAAAATTGCTGGATTGTACCAGAATATG	CCACTTCTCCCGAGTCAAATAACGCTGCTAATGTTTCCGATTCTGAAAGTGACAATGAAAGTGAAAGTAGTGAATCTGCT	AGTGAGAGGTTACAAAAACATTAAACATTAAAAATAAAAAGGCACCAAAGGATACCTCTCATCTAAGGAAGTATTAATTA	TACTTTCGGTTGTGCCCGAACCTTGAATTTTGAATCTACCCTTCGCCAACCTCAAAATTGCTGGATTGTACCAGAATATGCGGATCCCCGGGTTAATTAA	CCACTTCTCCCGAGTCAAATAACGCTGCTAATGTTTCCGATTCTGAAAGTGACAATGAAAGTGAAAGTAGTGAATCTGCTCGGATCCCCGGGTTAATTAA	AGTGAGAGGTTACAAAAACATTAAACATTAAAAATAAAAAGGCACCAAAGGATACCTCTCATCTAAGGAAGTATTAATTAGAATTCGAGCTCGTTTAAAC	0		0		0
SPCC1450.03	SPCC1450.03	III	1731429	1732151	+	TGCACAGTTTGTATTCACCAAATTTCTATCCTCAACCCACCACCAGTTGGAGGTAAAATTGCGGTAGAAAGGCAACCATG	AGGAACAAGAGGTGGAAAAACAAATTCTACCTAAATTTGTTGTCCCCGAAAGCCCAAGAAAAACTAGTCGCAAATCTCGG	CTCTATTTATTATGATCAAAAGAAAACAGAAGTTATGCAAAAGGAATGATTTTTTTCTTACAGAGGTATTCCCGATTTTA	TGCACAGTTTGTATTCACCAAATTTCTATCCTCAACCCACCACCAGTTGGAGGTAAAATTGCGGTAGAAAGGCAACCATGCGGATCCCCGGGTTAATTAA	AGGAACAAGAGGTGGAAAAACAAATTCTACCTAAATTTGTTGTCCCCGAAAGCCCAAGAAAAACTAGTCGCAAATCTCGGCGGATCCCCGGGTTAATTAA	CTCTATTTATTATGATCAAAAGAAAACAGAAGTTATGCAAAAGGAATGATTTTTTTCTTACAGAGGTATTCCCGATTTTAGAATTCGAGCTCGTTTAAAC	0		0		0
SPCC1450.04	tef5	III	1732774	1733665	+	TATTAACATAAGTAAAACCTCCATAACTCTTGACAAACTACTCTAAAATTTTCTGCCAACAACCAACTACTTTAAAAATG	CCTTGGAAGCTCTTCAAGAGGAGCTTGAGGGTTTCGAAGATTACGTCCAATCTACCGATATCGCCGCTATGTCCAAGTTG	ATATAGAGGAGAAGATCCTTTTGTAATTCCTAAGGACCTCCCTGATAAACGGAAGAACGCTTTAGTTGTAAAACAACTTA	TATTAACATAAGTAAAACCTCCATAACTCTTGACAAACTACTCTAAAATTTTCTGCCAACAACCAACTACTTTAAAAATGCGGATCCCCGGGTTAATTAA	CCTTGGAAGCTCTTCAAGAGGAGCTTGAGGGTTTCGAAGATTACGTCCAATCTACCGATATCGCCGCTATGTCCAAGTTGCGGATCCCCGGGTTAATTAA	ATATAGAGGAGAAGATCCTTTTGTAATTCCTAAGGACCTCCCTGATAAACGGAAGAACGCTTTAGTTGTAAAACAACTTAGAATTCGAGCTCGTTTAAAC	0		0		0
SPCC1450.05c	rox3	III	1734767	1735183	-	AGCATTCATTGCATATATATTTAAAAAATTTGAATGCAATAATATATTCTTATTGTTACATTGGTCAATTTATTTGCATG	TTGGCCTTGAAGACGACGTTGTAATGGGCAATGTTAGTCGTGATTCCTCTCAACCTCGTAGTCCAAGTCGTAGAAAGAAG	TTAAGGATTTGACCTGCAGTTTTAAAGCAAACTTTCACAGCTTTCTAGGATTTGATGAGCAATTGATGGCTCATCAATTA	AGCATTCATTGCATATATATTTAAAAAATTTGAATGCAATAATATATTCTTATTGTTACATTGGTCAATTTATTTGCATGCGGATCCCCGGGTTAATTAA	TTGGCCTTGAAGACGACGTTGTAATGGGCAATGTTAGTCGTGATTCCTCTCAACCTCGTAGTCCAAGTCGTAGAAAGAAGCGGATCCCCGGGTTAATTAA	TTAAGGATTTGACCTGCAGTTTTAAAGCAAACTTTCACAGCTTTCTAGGATTTGATGAGCAATTGATGGCTCATCAATTAGAATTCGAGCTCGTTTAAAC	0		0		1	SPNCRNA.1225
SPCC1450.06c	grx3	III	1735427	1735927	-	CACAATAATTTGATTAATCAGCTGCTTTTCGTCAGCTCATACAAATTACCAAGAGAAAGGAAAGCTTACATCCCATTATG	GTGCTCTGTACCAAGAAGAAAAACTTCAGTCTACTTTGGATGAATGGACACATAATAAAGTTTTAATTTTACCTACCGAC	GTTACTTCCAAGGGTAATCGATTTAACATAAATTGTAATTAATAAATTGCATCAAAACATATATTGAAAAATTAAAATTA	CACAATAATTTGATTAATCAGCTGCTTTTCGTCAGCTCATACAAATTACCAAGAGAAAGGAAAGCTTACATCCCATTATGCGGATCCCCGGGTTAATTAA	GTGCTCTGTACCAAGAAGAAAAACTTCAGTCTACTTTGGATGAATGGACACATAATAAAGTTTTAATTTTACCTACCGACCGGATCCCCGGGTTAATTAA	GTTACTTCCAAGGGTAATCGATTTAACATAAATTGTAATTAATAAATTGCATCAAAACATATATTGAAAAATTAAAATTAGAATTCGAGCTCGTTTAAAC	0		0		0
SPCC1450.07c	dao1	III	1736606	1737652	-	GCAGTCTAATTGCCCTTTCTCCTTCTACTCAACCATTGCTCTCTCGATTTCTCTCCTTCCCGTTTTTAATATAAACAATG	CTTCTGGCACAGGATACCAAGCTGGTTATGGTATGGCTCTTGACTCTGTCATGTTGGCTCTTCCTAAAATCAAATTGGCT	ATGAAGCGACCAATTATCCTAATAAAAAGAGGGGAGATAATGCTCTAAAAAATATGAAACGTGATAAAAAAATAAACCTA	GCAGTCTAATTGCCCTTTCTCCTTCTACTCAACCATTGCTCTCTCGATTTCTCTCCTTCCCGTTTTTAATATAAACAATGCGGATCCCCGGGTTAATTAA	CTTCTGGCACAGGATACCAAGCTGGTTATGGTATGGCTCTTGACTCTGTCATGTTGGCTCTTCCTAAAATCAAATTGGCTCGGATCCCCGGGTTAATTAA	ATGAAGCGACCAATTATCCTAATAAAAAGAGGGGAGATAATGCTCTAAAAAATATGAAACGTGATAAAAAAATAAACCTAGAATTCGAGCTCGTTTAAAC	0		0		0
SPCC1450.08c	wtf16	III	1739338	1740648	-	TTCGCTGTTTCGTTTGTCGCAATTATAGCAATTAATTCGCGCATGTATTTTATTAAATAAAGAATGATCTTGAAAAAATG	GGATAGGAAATGCGTTTAGAGGTGCCAACGATAATAATAATAACATTCCCTTGGAAGAAACGGAGGCCGAAAGCGAAGTC	AAGCCGCAGCTTCTCTGCGTTGGTGATTGTCGTAAAGAGGTTTTCCAACTGGAGCGACAACTACAATAATAAAGCAATTA	TTCGCTGTTTCGTTTGTCGCAATTATAGCAATTAATTCGCGCATGTATTTTATTAAATAAAGAATGATCTTGAAAAAATGCGGATCCCCGGGTTAATTAA	GGATAGGAAATGCGTTTAGAGGTGCCAACGATAATAATAATAACATTCCCTTGGAAGAAACGGAGGCCGAAAGCGAAGTCCGGATCCCCGGGTTAATTAA	AAGCCGCAGCTTCTCTGCGTTGGTGATTGTCGTAAAGAGGTTTTCCAACTGGAGCGACAACTACAATAATAAAGCAATTAGAATTCGAGCTCGTTTAAAC	0		0		0
SPCC1450.09c	SPCC1450.09c	III	1741588	1743459	-	ATTGACCGTATTCTATCCTTTTATCCTTTATTAAACCAACCTTGCTTTTTTAATTTTTATTTTATTTTTTTTTAAACATG	TTAATCAATACTGTTGGAATGGAACAATTGCAAGCACGACCGTTACTACATATGCACCTACAGTTCTGTCAGCCAAGATT	ATTAGTGTTTCAATGCTTTACGCTCTATGCTACCATGGAAAAGATCGAACAAAATGGATTGTCGTGAGCGTTGCATACTA	ATTGACCGTATTCTATCCTTTTATCCTTTATTAAACCAACCTTGCTTTTTTAATTTTTATTTTATTTTTTTTTAAACATGCGGATCCCCGGGTTAATTAA	TTAATCAATACTGTTGGAATGGAACAATTGCAAGCACGACCGTTACTACATATGCACCTACAGTTCTGTCAGCCAAGATTCGGATCCCCGGGTTAATTAA	ATTAGTGTTTCAATGCTTTACGCTCTATGCTACCATGGAAAAGATCGAACAAAATGGATTGTCGTGAGCGTTGCATACTAGAATTCGAGCTCGTTTAAAC	0		0		1	SPNCRNA.1226
SPCC1450.10c	SPCC1450.10c	III	1746294	1747988	-	ACTAAAATAAAGAATTTCTTGTGCCAATGACAAATGCTGGGTTTTACTTTTAGCAAGCATTGTAATTTTATGGCAGAATG	TGACACCCAAGTTTCTTCACACATCCTATCGTGCAGTGCAAACAGATAATGATAATCCCTTATTGCTGGCCAATAAGTGG	CCAAAATAGCCAAAACCTATTAAATTCCCAATAAACAATTATAAAAAACCCATAAATTTTCCTTCTTTTAATTATTTTTA	ACTAAAATAAAGAATTTCTTGTGCCAATGACAAATGCTGGGTTTTACTTTTAGCAAGCATTGTAATTTTATGGCAGAATGCGGATCCCCGGGTTAATTAA	TGACACCCAAGTTTCTTCACACATCCTATCGTGCAGTGCAAACAGATAATGATAATCCCTTATTGCTGGCCAATAAGTGGCGGATCCCCGGGTTAATTAA	CCAAAATAGCCAAAACCTATTAAATTCCCAATAAACAATTATAAAAAACCCATAAATTTTCCTTCTTTTAATTATTTTTAGAATTCGAGCTCGTTTAAAC	0		0		0
SPCC1450.11c	cek1	III	1748633	1752649	-	ATACTTACTGCTCATACTTCTAATGATCCTATCCCTCTATTGAATTTACTGTATGCTGGAGACTCCGTCAGTTGTATATG	AATCTGATGGAGTTTTGTTGAAACCCATTACTTGTGAGAACATTGAAAGCTGTCTACGAAAGTTAGATGTTTGGCACTCT	GTGCATGGGAAGTTATAAAATGAAAGGAAAGAAACAGTATATGAAGCTGATCTGGCATTTAGTATGTAAGATTCAATTCA	ATACTTACTGCTCATACTTCTAATGATCCTATCCCTCTATTGAATTTACTGTATGCTGGAGACTCCGTCAGTTGTATATGCGGATCCCCGGGTTAATTAA	AATCTGATGGAGTTTTGTTGAAACCCATTACTTGTGAGAACATTGAAAGCTGTCTACGAAAGTTAGATGTTTGGCACTCTCGGATCCCCGGGTTAATTAA	GTGCATGGGAAGTTATAAAATGAAAGGAAAGAAACAGTATATGAAGCTGATCTGGCATTTAGTATGTAAGATTCAATTCAGAATTCGAGCTCGTTTAAAC	0		0		0
SPCC1450.12	SPCC1450.12	III	1754287	1757207	+	AATATTACATATATTATTTACGAACTGGTACTCCCCTCTTACAGCATTCCGTGTAGCGGATAATTGATATTTACGACATG	TGAAAACTTTACTACCTGCGTTTAAGGAGCAAGTATACCCCATTCTTCACAAATTTGTCAGTGAGAATGAGAAGGATATC	ATTATGTATATCGTTAGCGATGTAGTTATAAAGAAAAAAAAAGCAACATAGTATGATAAATGCATTAGAAAGCCATGTTA	AATATTACATATATTATTTACGAACTGGTACTCCCCTCTTACAGCATTCCGTGTAGCGGATAATTGATATTTACGACATGCGGATCCCCGGGTTAATTAA	TGAAAACTTTACTACCTGCGTTTAAGGAGCAAGTATACCCCATTCTTCACAAATTTGTCAGTGAGAATGAGAAGGATATCCGGATCCCCGGGTTAATTAA	ATTATGTATATCGTTAGCGATGTAGTTATAAAGAAAAAAAAAGCAACATAGTATGATAAATGCATTAGAAAGCCATGTTAGAATTCGAGCTCGTTTAAAC	0		0		0
SPCC1450.13c	SPCC1450.13c	III	1757487	1758113	-	GCATTTCACCAGTTTACCAATTCTCTTACTGTTTTCTGGTACTAAGCTTATTTTATTCTTGGTATTACCGCTATAAGATG	TTGAGGTTGACCAAATCGGCAAGTATACTGAGAAATTGGTAGAGGCCCATATTGCTGACTGGATTAAGAAAACCCAAGCT	TATAAAATCCGTTCAAATTGTAGAACCAAGCATGCGAAGGTGAGAACTTGACGGTACTAACAATTTATGTAGCGCATTCA	GCATTTCACCAGTTTACCAATTCTCTTACTGTTTTCTGGTACTAAGCTTATTTTATTCTTGGTATTACCGCTATAAGATGCGGATCCCCGGGTTAATTAA	TTGAGGTTGACCAAATCGGCAAGTATACTGAGAAATTGGTAGAGGCCCATATTGCTGACTGGATTAAGAAAACCCAAGCTCGGATCCCCGGGTTAATTAA	TATAAAATCCGTTCAAATTGTAGAACCAAGCATGCGAAGGTGAGAACTTGACGGTACTAACAATTTATGTAGCGCATTCAGAATTCGAGCTCGTTTAAAC	0		0		0
SPCC1450.14c	ero12	III	1759295	1760998	-	GAGCTGTTCGGAGTATTGATTTTGTGTAAATTAAAAAACTTAAAAAAGAATTCCTGACATTTTTAAAATAATAATAGATG	AAAGTCCCTTTTTAAACTGGACCAGTCATCATCTTCAACGTTATATCCCCAAAAACTGGTTTCCAGAAGTTGCTTCCGTA	CCAAATCGAGAATTCATAACGCTTTTGGTTTAAGGTATACAAACGTGGTTTTTATCAAATAAAAATGCAATTTTTGTTTA	GAGCTGTTCGGAGTATTGATTTTGTGTAAATTAAAAAACTTAAAAAAGAATTCCTGACATTTTTAAAATAATAATAGATGCGGATCCCCGGGTTAATTAA	AAAGTCCCTTTTTAAACTGGACCAGTCATCATCTTCAACGTTATATCCCCAAAAACTGGTTTCCAGAAGTTGCTTCCGTACGGATCCCCGGGTTAATTAA	CCAAATCGAGAATTCATAACGCTTTTGGTTTAAGGTATACAAACGTGGTTTTTATCAAATAAAAATGCAATTTTTGTTTAGAATTCGAGCTCGTTTAAAC	0		0		0
SPCC1450.15	SPCC1450.15	III	1761207	1763077	+	TTACTTATCTTTGCTACTTGGAAGTTATAGGTCTTTGGACCTGGAAAAGTAATCAAACAAATACCAATTCCATTACAATG	GGCAGGCTTGGCCCATTACTATAGTAATTGGTGCATTCTTAGGATATGCTTTTGCAGCTATAGTTGGAGAGATTCTTCAA	TCAAAGTATAATTAGCGATAACGCTCCGCTCTTTAACGATAACTAAAAATAAAGAATTTAACCAACTGTATAATTGTCTA	TTACTTATCTTTGCTACTTGGAAGTTATAGGTCTTTGGACCTGGAAAAGTAATCAAACAAATACCAATTCCATTACAATGCGGATCCCCGGGTTAATTAA	GGCAGGCTTGGCCCATTACTATAGTAATTGGTGCATTCTTAGGATATGCTTTTGCAGCTATAGTTGGAGAGATTCTTCAACGGATCCCCGGGTTAATTAA	TCAAAGTATAATTAGCGATAACGCTCCGCTCTTTAACGATAACTAAAAATAAAGAATTTAACCAACTGTATAATTGTCTAGAATTCGAGCTCGTTTAAAC	1	SPCC1450.14c	0		0
SPCC1450.16c	ptl1	III	1763350	1765038	-	GTTGAGACTTGTTACGTAAAATTAGAAAAGATTGGAAATTGTATTGTAATTTGTGAATTTACCATTGTTTGCCTAATATG	CCGTTAATAATCTGGCATCGCCCTTTGTCACTAATTTAGAAGAAAACCAAGAAAAGATGCTGAAAATTTTTAAAGTAAAA	TAAAATTAACATTAACGCATGACCAATCCTTAAGGGACAAGATTATAAACAAATGCTTTTTTTTTTAAAAAATCCGTCTA	GTTGAGACTTGTTACGTAAAATTAGAAAAGATTGGAAATTGTATTGTAATTTGTGAATTTACCATTGTTTGCCTAATATGCGGATCCCCGGGTTAATTAA	CCGTTAATAATCTGGCATCGCCCTTTGTCACTAATTTAGAAGAAAACCAAGAAAAGATGCTGAAAATTTTTAAAGTAAAACGGATCCCCGGGTTAATTAA	TAAAATTAACATTAACGCATGACCAATCCTTAAGGGACAAGATTATAAACAAATGCTTTTTTTTTTAAAAAATCCGTCTAGAATTCGAGCTCGTTTAAAC	0		0		0
SPCC1442.01	ste6	III	1766086	1768821	+	TAAGAAGGTATATTTCCTCTTTTCTTTCAAAAATAAATGAATCGTGGAATTGATAGCATTCATGGACCCTTACGAAAATG	ATCAAAGAAGTTTAACTGTAGAACCACGTGAATCTGAAGATCAAGCCTTACAACGCTTGCTAATTGATTCTGGCATTTTT	TCTACAAAAGATTTGAAAATATTAAAGGAATTCGAAGCAAGCTCATAAAAACTTAAATCACTGTTAACGTTCACGCTTCA	TAAGAAGGTATATTTCCTCTTTTCTTTCAAAAATAAATGAATCGTGGAATTGATAGCATTCATGGACCCTTACGAAAATGCGGATCCCCGGGTTAATTAA	ATCAAAGAAGTTTAACTGTAGAACCACGTGAATCTGAAGATCAAGCCTTACAACGCTTGCTAATTGATTCTGGCATTTTTCGGATCCCCGGGTTAATTAA	TCTACAAAAGATTTGAAAATATTAAAGGAATTCGAAGCAAGCTCATAAAAACTTAAATCACTGTTAACGTTCACGCTTCAGAATTCGAGCTCGTTTAAAC	0		0		1	SPNCRNA.1227
[truncated: 4,462 more rows]

## Sheet: ncRNA
Species: Schizosaccharomyces pombe
[truncated: 1,540 more rows]

## Sheet: 3'UTR
Species: Schizosaccharomyces pombe
[truncated: 4,751 more rows]

[truncated: 1 more sheets: tRNA]
