# Supplementary material for: PRIMED: PRIMEr Database for Deleting and Tagging All Fission and Budding Yeast Genes Developed Using the Open-Source Genome Retrieval Script (GRS)
Source: PLoS One. 2015 Feb 2;10(2):e0116657. doi: 10.1371/journal.pone.0116657 (PMC4314071; doi:10.1371/journal.pone.0116657)
Supplement: S2 Table — (XLSX) [file pone.0116657.s005.xlsx]

## Sheet: CDS
Species: Saccharomyces cerevisiae
Strain: S288c
Systematic name	Common name	Chromosome	Start	End	Strand	Forward deletion	Forward tagging	Reverse deletion	Forward deletion pFA6a	Forward tagging pFA6a	Reverse pFA6a	Overlapping gene	Overlapping gene	Overlapping CDS	Overlapping CDS	Overlapping ncRNA	Overlapping ncRNA
YAL069W	YAL069W	I	335	649	+	CTACTCACCATACTGTTCTTCTACCCACCATATTGAAACGCTAACAAATG	TTATCCACATTTTGATATCTATATCTCATTCGGCGGTCCCAAATATTGTA	GGTAAGTATATGGTGCAAAAGTGGTATAACGTATGTATTAAGGGCAGTTA	CTACTCACCATACTGTTCTTCTACCCACCATATTGAAACGCTAACAAATGCGGATCCCCGGGTTAATTAA	TTATCCACATTTTGATATCTATATCTCATTCGGCGGTCCCAAATATTGTACGGATCCCCGGGTTAATTAA	GGTAAGTATATGGTGCAAAAGTGGTATAACGTATGTATTAAGGGCAGTTAGAATTCGAGCTCGTTTAAAC	1	YAL068W-A	1	YAL068W-A	0
YAL068W-A	YAL068W-A	I	538	792	+	CATGGCCCATCTCTCACTGAATCAGTACCAAATGCACTCACATCATTATG	CACAAAAATCACCTAAACATAAAAATATTCTACTTTTCAACAATAATACA	TTACGTTAGTGATACCATGATAGTGTTGCTACCACAAGCCAATATGTTTA	CATGGCCCATCTCTCACTGAATCAGTACCAAATGCACTCACATCATTATGCGGATCCCCGGGTTAATTAA	CACAAAAATCACCTAAACATAAAAATATTCTACTTTTCAACAATAATACACGGATCCCCGGGTTAATTAA	TTACGTTAGTGATACCATGATAGTGTTGCTACCACAAGCCAATATGTTTAGAATTCGAGCTCGTTTAAAC	1	YAL069W	1	YAL069W	0
YAL068C	PAU8	I	1807	2169	-	CCTTTCCTGTTAAGCTTATATCAGCACTAACAAACAAAACAAATACAATG	CAGCCATCTCCAGTGCTCTATCCAAGGACGGTATCTACACTATCGCAAAC	AATTTTCAATTTCTATGGAAACCCGTTCGTAAAATTGGCGTTTGTCTCTA	CCTTTCCTGTTAAGCTTATATCAGCACTAACAAACAAAACAAATACAATGCGGATCCCCGGGTTAATTAA	CAGCCATCTCCAGTGCTCTATCCAAGGACGGTATCTACACTATCGCAAACCGGATCCCCGGGTTAATTAA	AATTTTCAATTTCTATGGAAACCCGTTCGTAAAATTGGCGTTTGTCTCTAGAATTCGAGCTCGTTTAAAC	0		0		0
YAL067W-A	YAL067W-A	I	2480	2707	+	TACTGTTTTATGGCGCTTATGTGTATTCGTATGCGCAGAATGTGGGAATG	ATCTCTTGAATTCGTACAACATTAAACGTGTGTTGGGAGTCGTATACTGT	CGTAATTGCACCAAGGCATTTGCCGAGAGTTCACAAGTTTACAGACCCTA	TACTGTTTTATGGCGCTTATGTGTATTCGTATGCGCAGAATGTGGGAATGCGGATCCCCGGGTTAATTAA	ATCTCTTGAATTCGTACAACATTAAACGTGTGTTGGGAGTCGTATACTGTCGGATCCCCGGGTTAATTAA	CGTAATTGCACCAAGGCATTTGCCGAGAGTTCACAAGTTTACAGACCCTAGAATTCGAGCTCGTTTAAAC	0		0		0
YAL067C	SEO1	I	7235	9016	-	GTTAAAAAAAATTACAAAGAGAACTACTGCATATATAAATAACATACATG	AAAAGCCAACGTCAAAAGACGTTGAAACCTTATCAGTATCTGATGAAAAA	TGTGCGAATTTTGTGTTAAAGCTGGATGATGAGAAATTATTCTCGTATTA	GTTAAAAAAAATTACAAAGAGAACTACTGCATATATAAATAACATACATGCGGATCCCCGGGTTAATTAA	AAAAGCCAACGTCAAAAGACGTTGAAACCTTATCAGTATCTGATGAAAAACGGATCCCCGGGTTAATTAA	TGTGCGAATTTTGTGTTAAAGCTGGATGATGAGAAATTATTCTCGTATTAGAATTCGAGCTCGTTTAAAC	0		0		0
YAL066W	YAL066W	I	10091	10399	+	ATGATATAATAACGTTATACGGATAACTTTATTTCAAAAGCACCATCATG	TCCAAACAAAAATGCTTGAAAAGCATACAGCTTCCGATACATCATGTATA	AGGCGAAACGGTTATACATAAATTCAAAATTTTTGTACTGTGATTTTCTA	ATGATATAATAACGTTATACGGATAACTTTATTTCAAAAGCACCATCATGCGGATCCCCGGGTTAATTAA	TCCAAACAAAAATGCTTGAAAAGCATACAGCTTCCGATACATCATGTATACGGATCCCCGGGTTAATTAA	AGGCGAAACGGTTATACATAAATTCAAAATTTTTGTACTGTGATTTTCTAGAATTCGAGCTCGTTTAAAC	0		0		0
YAL065C	YAL065C	I	11565	11951	-	CAACATGGAGGCCACAGACTACGAATGAAGAGTCTGTCAGCTCTAAAATG	ATAATGGCATAAGTGTTTTTATTTCCACCGTATTGCTGGCAATCGTATGG	CTATAAGCGTGATGATAGAATTATTAATATAAGATGATGCCGTGCGTTTA	CAACATGGAGGCCACAGACTACGAATGAAGAGTCTGTCAGCTCTAAAATGCGGATCCCCGGGTTAATTAA	ATAATGGCATAAGTGTTTTTATTTCCACCGTATTGCTGGCAATCGTATGGCGGATCCCCGGGTTAATTAA	CTATAAGCGTGATGATAGAATTATTAATATAAGATGATGCCGTGCGTTTAGAATTCGAGCTCGTTTAAAC	0		0		0
YAL064W-B	YAL064W-B	I	12046	12426	+	GATAGACCGTAACAACATCATTCACAGTAGCCGTGGCCGTCGAAACAATG	TAACGGTGGCCGTGGAAACAATTGCAGAGGAGATGGATTCAGTGCACACA	AAAACGAGCGAACAAACCACTTTGGTTACCGTGACATCCTGCGAATCTCA	GATAGACCGTAACAACATCATTCACAGTAGCCGTGGCCGTCGAAACAATGCGGATCCCCGGGTTAATTAA	TAACGGTGGCCGTGGAAACAATTGCAGAGGAGATGGATTCAGTGCACACACGGATCCCCGGGTTAATTAA	AAAACGAGCGAACAAACCACTTTGGTTACCGTGACATCCTGCGAATCTCAGAATTCGAGCTCGTTTAAAC	0		0		0
YAL064C-A	YAL064C-A	I	13363	13743	-	CTGATTTACTTGGTTTCTATACTATCCCAAAAAACGCTACTCTAGAAATG	GGCACGTTTACTCTTTTGACGATGACCTAACAGCCCAATTGTACTATCCC	AAGTCGAAGTGGTAGTTGCGATGGTGCTAGTAGTATGTTTTGAAGGATCA	CTGATTTACTTGGTTTCTATACTATCCCAAAAAACGCTACTCTAGAAATGCGGATCCCCGGGTTAATTAA	GGCACGTTTACTCTTTTGACGATGACCTAACAGCCCAATTGTACTATCCCCGGATCCCCGGGTTAATTAA	AAGTCGAAGTGGTAGTTGCGATGGTGCTAGTAGTATGTTTTGAAGGATCAGAATTCGAGCTCGTTTAAAC	0		0		0
YAL064W	YAL064W	I	21566	21850	+	AGCAATGCGAATATACTGCAACTTTTCGGCCTTTGCAACGATTTGTAATG	AATCAGTACTTGTACCTAATTTTGGTTTTCTAATATTGAATAGCGAACCA	CTATCCAAGTTGCGGGCTCTGGATTTATGTGGCCTTAAATTTTCGACCTA	AGCAATGCGAATATACTGCAACTTTTCGGCCTTTGCAACGATTTGTAATGCGGATCCCCGGGTTAATTAA	AATCAGTACTTGTACCTAATTTTGGTTTTCTAATATTGAATAGCGAACCACGGATCCCCGGGTTAATTAA	CTATCCAAGTTGCGGGCTCTGGATTTATGTGGCCTTAAATTTTCGACCTAGAATTCGAGCTCGTTTAAAC	0		0		0
YAL063C-A	YAL063C-A	I	22395	22685	-	ACTTTCCTTTGCTTTTTTTCTGGATCTCATGAGGTCCCACTGTATGTATG	AAGGGAAATTCATATCTCTATGTAAAAATACCATTATTTCCTCTTCTGTT	TGAAATGCAAAAGTTGATAATGTAACATGAAAATTAAGGACAGCATATTA	ACTTTCCTTTGCTTTTTTTCTGGATCTCATGAGGTCCCACTGTATGTATGCGGATCCCCGGGTTAATTAA	AAGGGAAATTCATATCTCTATGTAAAAATACCATTATTTCCTCTTCTGTTCGGATCCCCGGGTTAATTAA	TGAAATGCAAAAGTTGATAATGTAACATGAAAATTAAGGACAGCATATTAGAATTCGAGCTCGTTTAAAC	0		0		0
YAL063C	FLO9	I	24000	27968	-	TTAAATTGCAATTTAAAAAGAACAATTGTACAATAAAAGCCCCAAAAATG	CCGGTAGTGGTTTAAGTGTCTTCATTGCGTCCTTATTGCTGGCAATTATT	TTAGCAAAGAAAAGATACACAGATACGTAAAAAGAACGCGAATTTTATTA	TTAAATTGCAATTTAAAAAGAACAATTGTACAATAAAAGCCCCAAAAATGCGGATCCCCGGGTTAATTAA	CCGGTAGTGGTTTAAGTGTCTTCATTGCGTCCTTATTGCTGGCAATTATTCGGATCCCCGGGTTAATTAA	TTAGCAAAGAAAAGATACACAGATACGTAAAAAGAACGCGAATTTTATTAGAATTCGAGCTCGTTTAAAC	0		0		0
YAL062W	GDH3,FUN51	I	31567	32940	+	TAGGGAAGTAGCAACAGTCACCGAAAAGAAAAGGTAAAAAGTAAAAAATG	CCAGCTTCGTCATGGTGGCTGACGCAATGCTTGACCAGGGAGACGTTTTT	ACTACATACACAGATAGTTACGAACAAAAAGAAAATAGCGCTTACGGCTA	TAGGGAAGTAGCAACAGTCACCGAAAAGAAAAGGTAAAAAGTAAAAAATGCGGATCCCCGGGTTAATTAA	CCAGCTTCGTCATGGTGGCTGACGCAATGCTTGACCAGGGAGACGTTTTTCGGATCCCCGGGTTAATTAA	ACTACATACACAGATAGTTACGAACAAAAAGAAAATAGCGCTTACGGCTAGAATTCGAGCTCGTTTAAAC	0		0		0
YAL061W	BDH2	I	33448	34701	+	AACAACAGCAATAAGAATAACAATAAATTCATTGAACATATTTCAGAATG	ATCAAGAAAGACTACGAGAATCAATAAACGAGGCTAAACTGCGTCACACA	CAAGAAGACCGCGGGATTAACACGAGAACGTGAGTACTCAATCACAATCA	AACAACAGCAATAAGAATAACAATAAATTCATTGAACATATTTCAGAATGCGGATCCCCGGGTTAATTAA	ATCAAGAAAGACTACGAGAATCAATAAACGAGGCTAAACTGCGTCACACACGGATCCCCGGGTTAATTAA	CAAGAAGACCGCGGGATTAACACGAGAACGTGAGTACTCAATCACAATCAGAATTCGAGCTCGTTTAAAC	0		0		0
YAL060W	BDH1,BDH	I	35155	36303	+	AGTCAGAAAAAAAAAAAAAAAGGAACTAAAAAAAGTTTTAATTAATTATG	AATCCAACGTTAAGATTCTATTGACGCCTAACAATCACGGTGAAATGAAG	TAGATACTACAAATGAGCCGCGAGGGGCCCCAAATATTATTTTGTCATTA	AGTCAGAAAAAAAAAAAAAAAGGAACTAAAAAAAGTTTTAATTAATTATGCGGATCCCCGGGTTAATTAA	AATCCAACGTTAAGATTCTATTGACGCCTAACAATCACGGTGAAATGAAGCGGATCCCCGGGTTAATTAA	TAGATACTACAAATGAGCCGCGAGGGGCCCCAAATATTATTTTGTCATTAGAATTCGAGCTCGTTTAAAC	0		0		0
YAL059C-A	YAL059C-A	I	36496	36918	-	TTATAGTCTCATTGGTGCTATCCCAGCCAGCCTTTCTTGTATTTTGAATG	TCAAGGAAAAAACTACCTTTTGTCGTCTTTGTTCCCACATTCAATACTTC	TTATTCAACTTGGCGATGAGCTGAAAATTTTTTTGGTTAAGGACCCTTTA	TTATAGTCTCATTGGTGCTATCCCAGCCAGCCTTTCTTGTATTTTGAATGCGGATCCCCGGGTTAATTAA	TCAAGGAAAAAACTACCTTTTGTCGTCTTTGTTCCCACATTCAATACTTCCGGATCCCCGGGTTAATTAA	TTATTCAACTTGGCGATGAGCTGAAAATTTTTTTGGTTAAGGACCCTTTAGAATTCGAGCTCGTTTAAAC	1	YAL059W	1	YAL059W	0
YAL059W	ECM1	I	36509	37147	+	CGATGAGCTGAAAATTTTTTTGGTTAAGGACCCTTTAGAAGTATTGAATG	AGAAGACTCCTACAAATAGATTCGGTGTCCTGCCAGACGATGTTGAAGAA	TGCGTACAAGAATCGTGTATTCCTAGGACCTTTCATATGAAAATTTTCTA	CGATGAGCTGAAAATTTTTTTGGTTAAGGACCCTTTAGAAGTATTGAATGCGGATCCCCGGGTTAATTAA	AGAAGACTCCTACAAATAGATTCGGTGTCCTGCCAGACGATGTTGAAGAACGGATCCCCGGGTTAATTAA	TGCGTACAAGAATCGTGTATTCCTAGGACCTTTCATATGAAAATTTTCTAGAATTCGAGCTCGTTTAAAC	1	YAL059C-A	1	YAL059C-A	0
YAL058W	CNE1,FUN48	I	37464	38972	+	ACGGCAACGCATTTCTAATATAGATAACGGCCACACAAAGTAGTACTATG	CGGCCGTCGTGCTCTTGACGACGTCGGTTCTTTGTTGTGTAGTATTTACA	GTTGTGGTGCAATTATTGAGACCATGTTATAAACTAACACTTGTCCACTA	ACGGCAACGCATTTCTAATATAGATAACGGCCACACAAAGTAGTACTATGCGGATCCCCGGGTTAATTAA	CGGCCGTCGTGCTCTTGACGACGTCGGTTCTTTGTTGTGTAGTATTTACACGGATCCCCGGGTTAATTAA	GTTGTGGTGCAATTATTGAGACCATGTTATAAACTAACACTTGTCCACTAGAATTCGAGCTCGTTTAAAC	1	YAL056C-A	1	YAL056C-A	0
YAL056C-A	YAL056C-A	I	38696	39046	-	AGTATTATACATCATCATTTAATCATGATGATAATATTGATACTATAATG	GCCAAGTCTTATTCCCAATAATTTGCGCCTCTGTTACATTTTTACCAACA	ATCCTCGAGTTTTGGAGTGGATCTCCAAACATGTTGATAAGCAACATTTA	AGTATTATACATCATCATTTAATCATGATGATAATATTGATACTATAATGCGGATCCCCGGGTTAATTAA	GCCAAGTCTTATTCCCAATAATTTGCGCCTCTGTTACATTTTTACCAACACGGATCCCCGGGTTAATTAA	ATCCTCGAGTTTTGGAGTGGATCTCCAAACATGTTGATAAGCAACATTTAGAATTCGAGCTCGTTTAAAC	1	YAL058W	1	YAL058W	0
YAL056W	GPB2,KRH1	I	39259	41901	+	ATTGTGATTCATTGGCAGGTCCATTGTCGCATTACTAAATCATAGGCATG	TACATGGTACCATAACGAAAAGTATTTTTCCTAGCGTAAATCCTAGTGCA	TACTACTAAACAAAGTTTACAAAGTGAAAGCATTGAAAACTGCCTTTTTA	ATTGTGATTCATTGGCAGGTCCATTGTCGCATTACTAAATCATAGGCATGCGGATCCCCGGGTTAATTAA	TACATGGTACCATAACGAAAAGTATTTTTCCTAGCGTAAATCCTAGTGCACGGATCCCCGGGTTAATTAA	TACTACTAAACAAAGTTTACAAAGTGAAAGCATTGAAAACTGCCTTTTTAGAATTCGAGCTCGTTTAAAC	0		0		0
YAL055W	PEX22,YAF5	I	42177	42719	+	AGACAATGAAACAATAATGAAGAATAAAGAAGAAGAAGATATAAAACATG	TTGTTGTTGATAGCGATGTAGAGGATGTGCTGATTGACACTTTATGCAAT	ATAATTATTTATTCTTTACATACTGTTACAAGAAACTCTTTTCTACATTA	AGACAATGAAACAATAATGAAGAATAAAGAAGAAGAAGATATAAAACATGCGGATCCCCGGGTTAATTAA	TTGTTGTTGATAGCGATGTAGAGGATGTGCTGATTGACACTTTATGCAATCGGATCCCCGGGTTAATTAA	ATAATTATTTATTCTTTACATACTGTTACAAGAAACTCTTTTCTACATTAGAATTCGAGCTCGTTTAAAC	0		0		0
YAL054C	ACS1,FUN44	I	42881	45022	-	AAAACCAAACATATCAAAACTACTAGAAAGACATTGCCCACTGTGCTATG	CATTGTCAAACCCTGGCATTGTTAGACATCTAATTGATTCGGTCAAGTTG	ACACGAAAAAAAAAAAGTCGTCAATATAAAAAGGAAAGAAATCATCATTA	AAAACCAAACATATCAAAACTACTAGAAAGACATTGCCCACTGTGCTATGCGGATCCCCGGGTTAATTAA	CATTGTCAAACCCTGGCATTGTTAGACATCTAATTGATTCGGTCAAGTTGCGGATCCCCGGGTTAATTAA	ACACGAAAAAAAAAAAGTCGTCAATATAAAAAGGAAAGAAATCATCATTAGAATTCGAGCTCGTTTAAAC	0		0		0
YAL053W	FLC2,HUF2	I	45899	48250	+	TCTGTTTCATTACGATTATATTGACGTGATAAAAAGATTATATAGCCATG	TTAACAACAACGGCAGCAACGAAAACGCCCGCAACAACAACCCATATTTG	CCTTAAATATTTATATAATAAGTTGTTACATGTGAGTATATATTGGATTA	TCTGTTTCATTACGATTATATTGACGTGATAAAAAGATTATATAGCCATGCGGATCCCCGGGTTAATTAA	TTAACAACAACGGCAGCAACGAAAACGCCCGCAACAACAACCCATATTTGCGGATCCCCGGGTTAATTAA	CCTTAAATATTTATATAATAAGTTGTTACATGTGAGTATATATTGGATTAGAATTCGAGCTCGTTTAAAC	0		0		0
YAL051W	OAF1,YAF1	I	48564	51707	+	TATTTTGTGTTAGAAGCAGGTTAATAATAGATTAGGTTGCGTAAGTCATG	GAGGTTTGGATTTATTTGATTATGACTTTTTGTTTGGCAATGACTTTGCT	TTAATTAATTGATGAAATGAATAGGTAGGAGTTTGGAAAGAAAATTTTTA	TATTTTGTGTTAGAAGCAGGTTAATAATAGATTAGGTTGCGTAAGTCATGCGGATCCCCGGGTTAATTAA	GAGGTTTGGATTTATTTGATTATGACTTTTTGTTTGGCAATGACTTTGCTCGGATCCCCGGGTTAATTAA	TTAATTAATTGATGAAATGAATAGGTAGGAGTTTGGAAAGAAAATTTTTAGAATTCGAGCTCGTTTAAAC	0		0		0
YAL049C	AIM2	I	51855	52595	-	GTTTTCCACTACGTCTAACTACAGCAGAACAAAATTATTTCAATCAAATG	AGAAAGTCTTGCTCGACCAAATATACTGGTTCAATCATTTTTCGAATGTT	TATATATATATGTATATAACGGTTAACGTAAGAAGAGCTCTTCCCTCTTA	GTTTTCCACTACGTCTAACTACAGCAGAACAAAATTATTTCAATCAAATGCGGATCCCCGGGTTAATTAA	AGAAAGTCTTGCTCGACCAAATATACTGGTTCAATCATTTTTCGAATGTTCGGATCCCCGGGTTAATTAA	TATATATATATGTATATAACGGTTAACGTAAGAAGAGCTCTTCCCTCTTAGAATTCGAGCTCGTTTAAAC	0		0		0
YAL048C	GEM1,GON1	I	52801	54789	-	AAAACAAAAATAGCGGACTTCTAAATACTAATGTGTTGAACAACACAATG	TATGTTCCTTTACGTTAATGAAATTATTCAAATCATCAAAATTCTCAAAA	TATCATAGAAATGCAACACTTCCCTAATATAGAAATTTGGGCATTAATTA	AAAACAAAAATAGCGGACTTCTAAATACTAATGTGTTGAACAACACAATGCGGATCCCCGGGTTAATTAA	TATGTTCCTTTACGTTAATGAAATTATTCAAATCATCAAAATTCTCAAAACGGATCCCCGGGTTAATTAA	TATCATAGAAATGCAACACTTCCCTAATATAGAAATTTGGGCATTAATTAGAATTCGAGCTCGTTTAAAC	1	YAL047W-A	1	YAL047W-A	0
YAL047W-A	YAL047W-A	I	54584	54913	+	ACACAAGCCAAATTACGTCGGCGGACTTCAACTCATGGTCTAAAGCTATG	AATTTCATTCTTGTTTTGAGGGTAAACCACTATACCAAATGTTGAAGATC	TAATGTAACACTCAGTCACTCTCTAGCAACATATTTGATCGATACCTTTA	ACACAAGCCAAATTACGTCGGCGGACTTCAACTCATGGTCTAAAGCTATGCGGATCCCCGGGTTAATTAA	AATTTCATTCTTGTTTTGAGGGTAAACCACTATACCAAATGTTGAAGATCCGGATCCCCGGGTTAATTAA	TAATGTAACACTCAGTCACTCTCTAGCAACATATTTGATCGATACCTTTAGAATTCGAGCTCGTTTAAAC	1	YAL048C	1	YAL048C	0
YAL047C	SPC72,LDB4	I	54989	56857	-	CACTAATATCAAAAAACTAAGCAAACAACATAAGGAAAGTTATAGCCATG	AAAATGAGTCATTGAGATCGAAACTTTTCAACCTATCAATCAACAATCCC	GTGACTGAGTGTTACATTAAATATATTTATATATAAACGTATGATATTTA	CACTAATATCAAAAAACTAAGCAAACAACATAAGGAAAGTTATAGCCATGCGGATCCCCGGGTTAATTAA	AAAATGAGTCATTGAGATCGAAACTTTTCAACCTATCAATCAACAATCCCCGGATCCCCGGGTTAATTAA	GTGACTGAGTGTTACATTAAATATATTTATATATAAACGTATGATATTTAGAATTCGAGCTCGTTTAAAC	0		0		0
YAL046C	AIM1	I	57029	57385	-	TGGTCACTGAGAACCATAAAAGCGAAAAGAGAAGGTAAAACATAGAAATG	GCCTACAATTGACCACTAAGAAGTCAACTGGGAAGGGTCCGGCATCATCA	GTAAACTAAAAGTGATACTTACACGAGCTTTTTTGGTTCCAAACTGTTCA	TGGTCACTGAGAACCATAAAAGCGAAAAGAGAAGGTAAAACATAGAAATGCGGATCCCCGGGTTAATTAA	GCCTACAATTGACCACTAAGAAGTCAACTGGGAAGGGTCCGGCATCATCACGGATCCCCGGGTTAATTAA	GTAAACTAAAAGTGATACTTACACGAGCTTTTTTGGTTCCAAACTGTTCAGAATTCGAGCTCGTTTAAAC	0		0		0
YAL045C	YAL045C	I	57488	57796	-	GCTTTGGATTCATACTCCTGTGGGGTCTTTAGTGACAATTGTAAAGCATG	GTGCTCATTGCTCTCTTGAACATTATTCTCTTTCCACTTTCGTTTGCTGC	AACTTATATATGTTCCGGAATGACGAATCAAAAAGAGAATAGCATCGTTA	GCTTTGGATTCATACTCCTGTGGGGTCTTTAGTGACAATTGTAAAGCATGCGGATCCCCGGGTTAATTAA	GTGCTCATTGCTCTCTTGAACATTATTCTCTTTCCACTTTCGTTTGCTGCCGGATCCCCGGGTTAATTAA	AACTTATATATGTTCCGGAATGACGAATCAAAAAGAGAATAGCATCGTTAGAATTCGAGCTCGTTTAAAC	1	YAL044W-A	1	YAL044W-A	0
YAL044W-A	YAL044W-A	I	57518	57850	+	AAAAGAGAATAGCATCGTTAGCAGCAAACGAAAGTGGAAAGAGAATAATG	CTTTACAATTGTCACTAAAGACCCCACAGGAGTATGAATCCAAAGCGAAA	GGGAAATAAAACAATAAACTCAACGTGTACACTTATGCTTATGCATTCTA	AAAAGAGAATAGCATCGTTAGCAGCAAACGAAAGTGGAAAGAGAATAATGCGGATCCCCGGGTTAATTAA	CTTTACAATTGTCACTAAAGACCCCACAGGAGTATGAATCCAAAGCGAAACGGATCCCCGGGTTAATTAA	GGGAAATAAAACAATAAACTCAACGTGTACACTTATGCTTATGCATTCTAGAATTCGAGCTCGTTTAAAC	1	YAL045C	1	YAL045C	0
YAL044C	GCV3	I	57950	58462	-	TATCTAATGGGAAAGGGAATCTCCACATGAAGCATACCACATCGACAATG	AGGGTCTAATGTCCTTAGAACAGTACGAAAAGACACTGGTTCATGATGAC	TATATATACATATATATGAAATTACTTTACGTACGTATAAGCTTTGTTCA	TATCTAATGGGAAAGGGAATCTCCACATGAAGCATACCACATCGACAATGCGGATCCCCGGGTTAATTAA	AGGGTCTAATGTCCTTAGAACAGTACGAAAAGACACTGGTTCATGATGACCGGATCCCCGGGTTAATTAA	TATATATACATATATATGAAATTACTTTACGTACGTATAAGCTTTGTTCAGAATTCGAGCTCGTTTAAAC	0		0		0
YAL043C	PTA1,FUN39	I	58695	61052	-	ATGGTTAAATCGTGGCAAGAAGCATATAACTACCACTAAGCAGCGCAATG	AAGATGAAGGCTTACACAAGCAGTGCGATTCACTGCTTGACAGGCTAAAA	AGGAAGACCCTACACATGCGTATATATGATGTATGTAATGGTTGTGATCA	ATGGTTAAATCGTGGCAAGAAGCATATAACTACCACTAAGCAGCGCAATGCGGATCCCCGGGTTAATTAA	AAGATGAAGGCTTACACAAGCAGTGCGATTCACTGCTTGACAGGCTAAAACGGATCCCCGGGTTAATTAA	AGGAAGACCCTACACATGCGTATATATGATGTATGTAATGGTTGTGATCAGAATTCGAGCTCGTTTAAAC	0		0		0
YAL042C-A	YAL042C-A	I	61231	61608	-	GGCGACCCTCGCTATTCAACCTAGACATCGTGAACCCTGCGTCAAGAATG	TCACTGTCCTACTCCGCATGTATACGAGACATAAAACTAGCTTTCCTTTA	ACATCAGAACGGCGATTTTCCATCAAGATGGAGTGGAAACCACGCCATTA	GGCGACCCTCGCTATTCAACCTAGACATCGTGAACCCTGCGTCAAGAATGCGGATCCCCGGGTTAATTAA	TCACTGTCCTACTCCGCATGTATACGAGACATAAAACTAGCTTTCCTTTACGGATCCCCGGGTTAATTAA	ACATCAGAACGGCGATTTTCCATCAAGATGGAGTGGAAACCACGCCATTAGAATTCGAGCTCGTTTAAAC	1	YAL042W	1	YAL042W	0
YAL042W	ERV46,FUN9	I	61316	62563	+	GGAGTAGGACAGTGATATAACACACATAGCTAGACACAATAGACATCATG	ACAAGCTATTCTACAAAGCACAGAGATCGATCTGGGGCAAGAAGAGCCAG	ATGTAGTAGTATGTAGAAAGGGCTCTTCCCTATGACAGTCTCTTCCTCTA	GGAGTAGGACAGTGATATAACACACATAGCTAGACACAATAGACATCATGCGGATCCCCGGGTTAATTAA	ACAAGCTATTCTACAAAGCACAGAGATCGATCTGGGGCAAGAAGAGCCAGCGGATCCCCGGGTTAATTAA	ATGTAGTAGTATGTAGAAAGGGCTCTTCCCTATGACAGTCTCTTCCTCTAGAATTCGAGCTCGTTTAAAC	1	YAL042C-A	1	YAL042C-A	0
YAL041W	CDC24,CLS4	I	62840	65404	+	TTGCCTAGCCCTATCAAGACCTGTCTGCTAATCCAACCCGAGAGATCATG	AAGAAATGTTGGCGGAAAACAATGAGAAATTCTTGAACATTCGTCTGTAT	TTTTTTTCTTGAATTATTTAGTATTTGCTGTATACTAGTTTTATTTATCA	TTGCCTAGCCCTATCAAGACCTGTCTGCTAATCCAACCCGAGAGATCATGCGGATCCCCGGGTTAATTAA	AAGAAATGTTGGCGGAAAACAATGAGAAATTCTTGAACATTCGTCTGTATCGGATCCCCGGGTTAATTAA	TTTTTTTCTTGAATTATTTAGTATTTGCTGTATACTAGTTTTATTTATCAGAATTCGAGCTCGTTTAAAC	0		0		0
YAL040C	CLN3,DAF1,FUN10,WHI1	I	65778	67520	-	CCCTTTTACTCTCGTTCAAGACACTGATTTGATACGCTTTCTGTACGATG	CCTCTGTGGATTGTGATTTTAATGATAGTAGCAACCTCAAGAAAACTCGC	GCAAATTTTAATTTATTTGTTGTTAAATGCATTTTTTTTTTGTCGTTTCA	CCCTTTTACTCTCGTTCAAGACACTGATTTGATACGCTTTCTGTACGATGCGGATCCCCGGGTTAATTAA	CCTCTGTGGATTGTGATTTTAATGATAGTAGCAACCTCAAGAAAACTCGCCGGATCCCCGGGTTAATTAA	GCAAATTTTAATTTATTTGTTGTTAAATGCATTTTTTTTTTGTCGTTTCAGAATTCGAGCTCGTTTAAAC	0		0		0
YAL039C	CYC3	I	68716	69525	-	CGAGTAGCACGAATAAAGCAGAGCAAATACAACAGAAACTACAAAAAATG	GTTTCTTGGACCGGATGATCTCGGGTCCGTCCTCTTCGTCCTCCGCCCCT	ATTTCTTACTTGGCTATTTACACGTACTTACGCTGGCTGTATATCATTTA	CGAGTAGCACGAATAAAGCAGAGCAAATACAACAGAAACTACAAAAAATGCGGATCCCCGGGTTAATTAA	GTTTCTTGGACCGGATGATCTCGGGTCCGTCCTCTTCGTCCTCCGCCCCTCGGATCCCCGGGTTAATTAA	ATTTCTTACTTGGCTATTTACACGTACTTACGCTGGCTGTATATCATTTAGAATTCGAGCTCGTTTAAAC	0		0		0
YAL038W	CDC19,PYK1	I	71786	73288	+	GTTTCTATTTACAAGACACCAATCAAAACAAATAAAACATCATCACAATG	GTTTCAAGGCCGGTGCTGGTCACTCCAACACTTTGCAAGTCTCTACCGTT	AATATAATTCAAAAAAATAATATCTTCATTCAATCATGATTCTTTTTTTA	GTTTCTATTTACAAGACACCAATCAAAACAAATAAAACATCATCACAATGCGGATCCCCGGGTTAATTAA	GTTTCAAGGCCGGTGCTGGTCACTCCAACACTTTGCAAGTCTCTACCGTTCGGATCCCCGGGTTAATTAA	AATATAATTCAAAAAAATAATATCTTCATTCAATCATGATTCTTTTTTTAGAATTCGAGCTCGTTTAAAC	1	YAL037C-B	1	YAL037C-B	0
YAL037C-B	YAL037C-B	I	72326	73300	-	TAAAATTTAAAAAATATAATTCAAAAAAATAATATCTTCATTCAATCATG	TCTTCCTTGTCCTTTTCAGACAAAGCTGGCAAATCGACATCGGTACCTGG	TCAAGGCTTTGAACGCCGGTAAGATCTGTTCCCACAAGGGTGTCAACTTA	TAAAATTTAAAAAATATAATTCAAAAAAATAATATCTTCATTCAATCATGCGGATCCCCGGGTTAATTAA	TCTTCCTTGTCCTTTTCAGACAAAGCTGGCAAATCGACATCGGTACCTGGCGGATCCCCGGGTTAATTAA	TCAAGGCTTTGAACGCCGGTAAGATCTGTTCCCACAAGGGTGTCAACTTAGAATTCGAGCTCGTTTAAAC	1	YAL038W	1	YAL038W	0
YAL037C-A	YAL037C-A	I	73426	73518	-	AGATTATCTTGCGATGGGAGGGATCAAATTTAGCAAATTTTGACTCTATG	TGACGACAATTGGAGACAAAAAGGTTAACAATAACATAATACTCTTTTTA	ATAAAGATTTATAAGTTACTTAAATAACATACATTTTATAAGGTATTCTA	AGATTATCTTGCGATGGGAGGGATCAAATTTAGCAAATTTTGACTCTATGCGGATCCCCGGGTTAATTAA	TGACGACAATTGGAGACAAAAAGGTTAACAATAACATAATACTCTTTTTACGGATCCCCGGGTTAATTAA	ATAAAGATTTATAAGTTACTTAAATAACATACATTTTATAAGGTATTCTAGAATTCGAGCTCGTTTAAAC	0		0		0
YAL037W	YAL037W	I	74020	74823	+	GACATAGTGCCAATAATTACGCAAAAAGCAAAGGAAATAACACTGCTATG	CTACGATCGATAACAGAATGCTTATGGGTACCACAAAGCGAGGTCGCTTT	AAAAAAACAGTCGTAATAATTAAAAATGTTATGCTACCGAGGGCTCTTCA	GACATAGTGCCAATAATTACGCAAAAAGCAAAGGAAATAACACTGCTATGCGGATCCCCGGGTTAATTAA	CTACGATCGATAACAGAATGCTTATGGGTACCACAAAGCGAGGTCGCTTTCGGATCCCCGGGTTAATTAA	AAAAAAACAGTCGTAATAATTAAAAATGTTATGCTACCGAGGGCTCTTCAGAATTCGAGCTCGTTTAAAC	0		0		0
YAL036C	RBG1,FUN11	I	75043	76152	-	GAAGCTAGATGCAGTAGGTGCAAGCGTAGAGTTGTTGATTGAGCAAAATG	GGTTGAGTCACATTTTGGAAGACGAAGATGTTGTTACCATCTTGAAAAAG	ATTATTTTTTTTTTTTTTCATTTCTTATATTATTTTTTGTTCGAGAATCA	GAAGCTAGATGCAGTAGGTGCAAGCGTAGAGTTGTTGATTGAGCAAAATGCGGATCCCCGGGTTAATTAA	GGTTGAGTCACATTTTGGAAGACGAAGATGTTGTTACCATCTTGAAAAAGCGGATCCCCGGGTTAATTAA	ATTATTTTTTTTTTTTTTCATTTCTTATATTATTTTTTGTTCGAGAATCAGAATTCGAGCTCGTTTAAAC	0		0		0
YAL035W	FUN12,yIF2	I	76427	79435	+	CTTTGAGGGGATAAGAAGGGCAATCAGGAACATCAGATAAGTGAAAGATG	GATCCGATTGGCTGCTATTGAAGAAGCTGAAGGTCGTTTTCGGCATCGAA	AAATTTTGTAGAATGTGATTGGGTTGACAAGTCAGCGTATGCCATGCTCA	CTTTGAGGGGATAAGAAGGGCAATCAGGAACATCAGATAAGTGAAAGATGCGGATCCCCGGGTTAATTAA	GATCCGATTGGCTGCTATTGAAGAAGCTGAAGGTCGTTTTCGGCATCGAACGGATCCCCGGGTTAATTAA	AAATTTTGTAGAATGTGATTGGGTTGACAAGTCAGCGTATGCCATGCTCAGAATTCGAGCTCGTTTAAAC	0		0		0
YAL034C-B	YAL034C-B	I	79489	79842	-	CATAATCTTCCTCGCCGATTTTGCTCTTGGATAGCAGATATTTTTCCATG	AATTGAAACTAATACACAAAGGTTCACATTTTTATATACAATTACCTATT	CATACGCTGACTTGTCAACCCAATCACATTCTACAAAATTTAATGAATTA	CATAATCTTCCTCGCCGATTTTGCTCTTGGATAGCAGATATTTTTCCATGCGGATCCCCGGGTTAATTAA	AATTGAAACTAATACACAAAGGTTCACATTTTTATATACAATTACCTATTCGGATCCCCGGGTTAATTAA	CATACGCTGACTTGTCAACCCAATCACATTCTACAAAATTTAATGAATTAGAATTCGAGCTCGTTTAAAC	1	YAL034W-A	1	YAL034W-A	0
YAL034W-A	MTW1,DSN3,NSL2	I	79718	80587	+	GTTGAGTAATAACACGTTGAAACTGGGTTAAGACGATCAAAACAACCATG	TTAGTATAGATATTGAAGAGCCTCAATTGGATTTACTTGATGATGTGTTA	GTGAATACATACATCATATCATAGCACATACTTTTTCCCACTTTATATTA	GTTGAGTAATAACACGTTGAAACTGGGTTAAGACGATCAAAACAACCATGCGGATCCCCGGGTTAATTAA	TTAGTATAGATATTGAAGAGCCTCAATTGGATTTACTTGATGATGTGTTACGGATCCCCGGGTTAATTAA	GTGAATACATACATCATATCATAGCACATACTTTTTCCCACTTTATATTAGAATTCGAGCTCGTTTAAAC	1	YAL034C-B	1	YAL034C-B	0
YAL034C	FUN19	I	80710	81951	-	CATCGATAAACAGGATATTCGCGCATCGTAACATTTATAGGGGAAACATG	CTTTCGAGAAGGTTGGCTGGCTACAGGATTCGAATTTTACGAAGTACTTA	AATTGGATAAAAGAAAACCATGTTTAAAATGCATACCACCATGTGTATTA	CATCGATAAACAGGATATTCGCGCATCGTAACATTTATAGGGGAAACATGCGGATCCCCGGGTTAATTAA	CTTTCGAGAAGGTTGGCTGGCTACAGGATTCGAATTTTACGAAGTACTTACGGATCCCCGGGTTAATTAA	AATTGGATAAAAGAAAACCATGTTTAAAATGCATACCACCATGTGTATTAGAATTCGAGCTCGTTTAAAC	0		0		0
YAL033W	POP5,FUN53	I	82706	83227	+	ATTAATGTGATAGCAATAGTTAGTGCAACAAAGAAACAAGTCGATAAATG	ATGATTTCAAGAAAATTGGAAGGGAAAACGAAAACGAAAACGAGGACGAT	AAAATAAAACTACTGCATATACGTGTACATCTATATATTAATATATTCTA	ATTAATGTGATAGCAATAGTTAGTGCAACAAAGAAACAAGTCGATAAATGCGGATCCCCGGGTTAATTAA	ATGATTTCAAGAAAATTGGAAGGGAAAACGAAAACGAAAACGAGGACGATCGGATCCCCGGGTTAATTAA	AAAATAAAACTACTGCATATACGTGTACATCTATATATTAATATATTCTAGAATTCGAGCTCGTTTAAAC	0		0		0
YAL032C	PRP45,FUN20	I	83335	84474	-	CATGGCAGCTCTGAGCCGAGAGGACGTATCAGCAACCTCAACCAAATATG	TTCAGTTTACTAAAGCTGAATCCGATGATAAATCGGATAACTATGGCGCC	CAACTCAAGCACAAGAATGCTTTGTTTTCCTAGTGCTCATCCTGGGCCTA	CATGGCAGCTCTGAGCCGAGAGGACGTATCAGCAACCTCAACCAAATATGCGGATCCCCGGGTTAATTAA	TTCAGTTTACTAAAGCTGAATCCGATGATAAATCGGATAACTATGGCGCCCGGATCCCCGGGTTAATTAA	CAACTCAAGCACAAGAATGCTTTGTTTTCCTAGTGCTCATCCTGGGCCTAGAATTCGAGCTCGTTTAAAC	0		0		0
YAL031W-A	YAL031W-A	I	84669	84977	+	AATATTAAAAAATAGTATGAGTACTTTTGAATCATCAGACAAGAACAATG	TGGACTTATGCTGTAGCGGCTTGATCATTGCCGAAGCAGGTATTGGCGGA	CCTAAACCAACAAAGGTGGGTTGGTACAAGAAGCCGGCTGTGCTACATTA	AATATTAAAAAATAGTATGAGTACTTTTGAATCATCAGACAAGAACAATGCGGATCCCCGGGTTAATTAA	TGGACTTATGCTGTAGCGGCTTGATCATTGCCGAAGCAGGTATTGGCGGACGGATCCCCGGGTTAATTAA	CCTAAACCAACAAAGGTGGGTTGGTACAAGAAGCCGGCTGTGCTACATTAGAATTCGAGCTCGTTTAAAC	1	YAL031C	1	YAL031C	0
YAL031C	GIP4,FUN21	I	84749	87031	-	GATTGGAAGCTGAAGGTTGAGGATTTAGACTAGTTTTATATTACAACATG	AAGAGTCGACCGGGCATAGAATAGCTTCTAAAATCAGAAGCAAATTGAGA	TTTTTTTTTTCCAGGGACATAAAGAGTTGTTTTTATAAGGTGCGGAGTTA	GATTGGAAGCTGAAGGTTGAGGATTTAGACTAGTTTTATATTACAACATGCGGATCCCCGGGTTAATTAA	AAGAGTCGACCGGGCATAGAATAGCTTCTAAAATCAGAAGCAAATTGAGACGGATCCCCGGGTTAATTAA	TTTTTTTTTTCCAGGGACATAAAGAGTTGTTTTTATAAGGTGCGGAGTTAGAATTCGAGCTCGTTTAAAC	1	YAL031W-A	1	YAL031W-A	0
YAL030W	SNC1	I	87286	87752	+	TGAAAATTTGCGCCAAAGACATAGCAAGCGCAACGTATTCATTGTCCATG	TCATATTGCTTGTTGTAATCATCGTCCCCATTGCTGTTCACTTTAGTCGA	CACTACATATGGAAGCTCCCTATATATATAGCATTGCGAGTGAACTTCTA	TGAAAATTTGCGCCAAAGACATAGCAAGCGCAACGTATTCATTGTCCATGCGGATCCCCGGGTTAATTAA	TCATATTGCTTGTTGTAATCATCGTCCCCATTGCTGTTCACTTTAGTCGACGGATCCCCGGGTTAATTAA	CACTACATATGGAAGCTCCCTATATATATAGCATTGCGAGTGAACTTCTAGAATTCGAGCTCGTTTAAAC	0		0		0
YAL029C	MYO4,FUN22,SHE1	I	87855	92270	-	TCTAAAACACAAAAAAACAAAAAAAATCCTATAACCAGTTCTCCCGCATG	ATACAGAGGGCTTAGCTACTGTCAGTAAAATTATAAAATTAGACAGAAAA	ATGTATATATACATATATACATATATGGGCGTATATTTACTTTGTTCTTA	TCTAAAACACAAAAAAACAAAAAAAATCCTATAACCAGTTCTCCCGCATGCGGATCCCCGGGTTAATTAA	ATACAGAGGGCTTAGCTACTGTCAGTAAAATTATAAAATTAGACAGAAAACGGATCCCCGGGTTAATTAA	ATGTATATATACATATATACATATATGGGCGTATATTTACTTTGTTCTTAGAATTCGAGCTCGTTTAAAC	0		0		0
YAL028W	FRT2,HPH2	I	92900	94486	+	CAAATTGATGGCAGTTTTTTACGTAGTCCAGTAGTTGTCCAGGTACAATG	TTATCATCATCGTCATATGCTATACCTTCAAGCATCTAGTATCGCATAAA	ATATGAAAAAATCACAGGATCATTTTTTGATATACAAATACTATTTTTTA	CAAATTGATGGCAGTTTTTTACGTAGTCCAGTAGTTGTCCAGGTACAATGCGGATCCCCGGGTTAATTAA	TTATCATCATCGTCATATGCTATACCTTCAAGCATCTAGTATCGCATAAACGGATCCCCGGGTTAATTAA	ATATGAAAAAATCACAGGATCATTTTTTGATATACAAATACTATTTTTTAGAATTCGAGCTCGTTTAAAC	0		0		0
YAL027W	SAW1	I	94687	95472	+	GAATACAAGAAGATTGAGTATATTGGACTTCACAGTAACCGTGAAAAATG	GGCCTAGAAGACATAAGGTACGTACCCAGTCGAAGCAACCCCAGGAGGAA	GTTATATAGAAGTTATAATATTAAGCCATCACTTTGTTATCGGTTTTTCA	GAATACAAGAAGATTGAGTATATTGGACTTCACAGTAACCGTGAAAAATGCGGATCCCCGGGTTAATTAA	GGCCTAGAAGACATAAGGTACGTACCCAGTCGAAGCAACCCCAGGAGGAACGGATCCCCGGGTTAATTAA	GTTATATAGAAGTTATAATATTAAGCCATCACTTTGTTATCGGTTTTTCAGAATTCGAGCTCGTTTAAAC	1	YAL026C-A	1	YAL026C-A	0
YAL026C-A	YAL026C-A	I	95386	95823	-	CTTTTCACAGGCTGAAGAGGGTGGGCAAGAAAAAATTGTCAGAATGTATG	ACCTTATGTCTTCTAGGCCTATGCAACACATGTACATCAATAATTTCACC	AGGATATAAAACCTGTAATAGAATTTATGTACAAGCCTGTTATTAATTTA	CTTTTCACAGGCTGAAGAGGGTGGGCAAGAAAAAATTGTCAGAATGTATGCGGATCCCCGGGTTAATTAA	ACCTTATGTCTTCTAGGCCTATGCAACACATGTACATCAATAATTTCACCCGGATCCCCGGGTTAATTAA	AGGATATAAAACCTGTAATAGAATTTATGTACAAGCCTGTTATTAATTTAGAATTCGAGCTCGTTTAAAC	2	YAL027W;YAL026C	2	YAL027W;YAL026C	0
YAL026C	DRS2,FUN38,SWA3	I	95630	99697	-	GCCAAGCAATAATTTACTGGTAGGTTCTTTCATTCCCTGATTTTACCATG	AAAATTCAAATAGATTCAGTTCTTCGAGAGATGATATTTCATTTGATATA	TATTTTTATTTTTGTATTTTTTGTCTTCTGCTCTTTGTTTCTGTGCCTCA	GCCAAGCAATAATTTACTGGTAGGTTCTTTCATTCCCTGATTTTACCATGCGGATCCCCGGGTTAATTAA	AAAATTCAAATAGATTCAGTTCTTCGAGAGATGATATTTCATTTGATATACGGATCCCCGGGTTAATTAA	TATTTTTATTTTTGTATTTTTTGTCTTCTGCTCTTTGTTTCTGTGCCTCAGAATTCGAGCTCGTTTAAAC	1	YAL026C-A	1	YAL026C-A	1	HRA1
YAL025C	MAK16	I	100225	101145	-	GTGTTCTCTTCAGTACATAACTACAACGGTTAGAATACAACGAGGATATG	AATACGAGGAGGAACACGAAGTTCAAAATGCTGAGCAAGAAGTGGCACAA	TAATAGAAACTGAAATCATGTAATGTTGCGTAGTATAGTGCGTGAGCTTA	GTGTTCTCTTCAGTACATAACTACAACGGTTAGAATACAACGAGGATATGCGGATCCCCGGGTTAATTAA	AATACGAGGAGGAACACGAAGTTCAAAATGCTGAGCAAGAAGTGGCACAACGGATCCCCGGGTTAATTAA	TAATAGAAACTGAAATCATGTAATGTTGCGTAGTATAGTGCGTGAGCTTAGAATTCGAGCTCGTTTAAAC	0		0		0
YAL024C	LTE1,MSI2	I	101565	105872	-	TTGCTTTACATAGCCTCTAGCCATTCAAAGATTCGCTACCCTGAACCATG	GTGTTTATATTAGCACATTAACACAAGAAGAGATTAATGAACTATCCACA	TTTTTTACAAGAGGAATTTGGGAACTGGAGGAAAGTGGCACAATACCTCA	TTGCTTTACATAGCCTCTAGCCATTCAAAGATTCGCTACCCTGAACCATGCGGATCCCCGGGTTAATTAA	GTGTTTATATTAGCACATTAACACAAGAAGAGATTAATGAACTATCCACACGGATCCCCGGGTTAATTAA	TTTTTTACAAGAGGAATTTGGGAACTGGAGGAAAGTGGCACAATACCTCAGAATTCGAGCTCGTTTAAAC	0		0		0
YAL023C	PMT2,FUN25	I	106272	108551	-	GTCCACATCGCTACTGTCATTCTGTTTCGAACCGTGGTCCAGCAATCATG	GCTACTTAAACTGGTTTTCCACTTGGGACATTGCCGACAAGCAAGAAGCA	ATTTAATTCTTGTTTTTTACTTATGTACTTACTACGATGATCTTAATTCA	GTCCACATCGCTACTGTCATTCTGTTTCGAACCGTGGTCCAGCAATCATGCGGATCCCCGGGTTAATTAA	GCTACTTAAACTGGTTTTCCACTTGGGACATTGCCGACAAGCAAGAAGCACGGATCCCCGGGTTAATTAA	ATTTAATTCTTGTTTTTTACTTATGTACTTACTACGATGATCTTAATTCAGAATTCGAGCTCGTTTAAAC	0		0		0
YAL022C	FUN26	I	108877	110430	-	GGCGACAGCTTATCATCAAACGCAAGAAAGCATACCAGATTGCAAAAATG	GCAGCATCATAAGCTACGTATTCGTCTTCATAATTGACTTTATTATCAGG	CGTATCACGACTGTAAATGATGGCGTTTCGGTATGTACAGTATCTATCTA	GGCGACAGCTTATCATCAAACGCAAGAAAGCATACCAGATTGCAAAAATGCGGATCCCCGGGTTAATTAA	GCAGCATCATAAGCTACGTATTCGTCTTCATAATTGACTTTATTATCAGGCGGATCCCCGGGTTAATTAA	CGTATCACGACTGTAAATGATGGCGTTTCGGTATGTACAGTATCTATCTAGAATTCGAGCTCGTTTAAAC	0		0		0
YAL021C	CCR4,FUN27,NUT21	I	110846	113359	-	ACCAGCAAGGGAACTCCGACTGACGTTATCCCTGCAAACTACCGCTAATG	TGTTAGCAAGATTTGAATTTATGAAGACAAACACAGGCAGTAAGAAAGTA	AGGTAGTGTACAGAGAGGAGGGAGGGAGTGGGATGAAAGTGTGCGGTTTA	ACCAGCAAGGGAACTCCGACTGACGTTATCCCTGCAAACTACCGCTAATGCGGATCCCCGGGTTAATTAA	TGTTAGCAAGATTTGAATTTATGAAGACAAACACAGGCAGTAAGAAAGTACGGATCCCCGGGTTAATTAA	AGGTAGTGTACAGAGAGGAGGGAGGGAGTGGGATGAAAGTGTGCGGTTTAGAATTCGAGCTCGTTTAAAC	0		0		0
YAL020C	ATS1,FUN28,KTI13	I	113614	114615	-	GCAAGTGATGGAATGTGATCATTAAAGGCTATAACAGGCTTGTATCGATG	CTGGAAAACCTCGCGTGTTTGGCGGATGTGCCACCACGTGGATCGTGCTC	ATGGACATCTATGTATATGATAGTGGGTATATAGTTACTTATCAGTGCTA	GCAAGTGATGGAATGTGATCATTAAAGGCTATAACAGGCTTGTATCGATGCGGATCCCCGGGTTAATTAA	CTGGAAAACCTCGCGTGTTTGGCGGATGTGCCACCACGTGGATCGTGCTCCGGATCCCCGGGTTAATTAA	ATGGACATCTATGTATATGATAGTGGGTATATAGTTACTTATCAGTGCTAGAATTCGAGCTCGTTTAAAC	1	YAL019W-A	1	YAL019W-A	0
YAL019W-A	YAL019W-A	I	114250	114819	+	AAACATCCGTATACTGCGATGCGCTCATCGTTGGAATTCAATGGCACATG	GCCCATCTCGCAATGCAACACGTAACTTAAATCAGTACTGGCGTGTGCTA	TAGATAGTCGGGTGTCCACCAGTAGCAACAAACTCGAATATAGAGCACTA	AAACATCCGTATACTGCGATGCGCTCATCGTTGGAATTCAATGGCACATGCGGATCCCCGGGTTAATTAA	GCCCATCTCGCAATGCAACACGTAACTTAAATCAGTACTGGCGTGTGCTACGGATCCCCGGGTTAATTAA	TAGATAGTCGGGTGTCCACCAGTAGCAACAAACTCGAATATAGAGCACTAGAATTCGAGCTCGTTTAAAC	1	YAL020C	1	YAL020C	0
YAL019W	FUN30	I	114919	118314	+	AGGAACGTAAACAAGAAAAAGAGAGAAAATACGCTATAGTTGAAAACATG	TGGAGGATATAATTTATGATGAAAACTCGAAACCGAAGGGAACCAAAGAA	TTTATTTTCTGCTTATCTATTTACTTTTTTACTATATTTTTATTTATTTA	AGGAACGTAAACAAGAAAAAGAGAGAAAATACGCTATAGTTGAAAACATGCGGATCCCCGGGTTAATTAA	TGGAGGATATAATTTATGATGAAAACTCGAAACCGAAGGGAACCAAAGAACGGATCCCCGGGTTAATTAA	TTTATTTTCTGCTTATCTATTTACTTTTTTACTATATTTTTATTTATTTAGAATTCGAGCTCGTTTAAAC	0		0		0
YAL018C	YAL018C	I	118564	119541	-	GTGTAGGGAACAAAGGTACATTATACAAACAATAACAACAACAGGAAATG	AAGCTGAAATTGAAGCAGCACCACAAGATATCAATCAACAACCGAATCAA	GCTAGGTAATTTTAATCTGGGGAGAGAAATGGTGAACTTTTTTCAATTTA	GTGTAGGGAACAAAGGTACATTATACAAACAATAACAACAACAGGAAATGCGGATCCCCGGGTTAATTAA	AAGCTGAAATTGAAGCAGCACCACAAGATATCAATCAACAACCGAATCAACGGATCCCCGGGTTAATTAA	GCTAGGTAATTTTAATCTGGGGAGAGAAATGGTGAACTTTTTTCAATTTAGAATTCGAGCTCGTTTAAAC	0		0		0
YAL017W	PSK1,FUN31	I	120225	124295	+	GTTTTGTTCTCTCCCTAATTTGCATATAGGTAAACATCAAAGAAGTAATG	CGAAGAGACCCACCATTGACGACATAAATAACGACAAATGGTTGGTTATT	GCATTTTCTTTTCCAATTACTAATGTCCTAGAATGATCATTAATCCTTCA	GTTTTGTTCTCTCCCTAATTTGCATATAGGTAAACATCAAAGAAGTAATGCGGATCCCCGGGTTAATTAA	CGAAGAGACCCACCATTGACGACATAAATAACGACAAATGGTTGGTTATTCGGATCCCCGGGTTAATTAA	GCATTTTCTTTTCCAATTACTAATGTCCTAGAATGATCATTAATCCTTCAGAATTCGAGCTCGTTTAAAC	0		0		0
YAL016C-B	YAL016C-B	I	124307	124492	-	CTAAATATGTAAATTTTTTATATTTAAGTCTTGATTAACTGCTTTGGATG	CTACTGGATATTTTTTTGCATTTTCTTTTCCAATTACTAATGTCCTAGAA	GACGACATAAATAACGACAAATGGTTGGTTATTTGAAGGATTAATGATCA	CTAAATATGTAAATTTTTTATATTTAAGTCTTGATTAACTGCTTTGGATGCGGATCCCCGGGTTAATTAA	CTACTGGATATTTTTTTGCATTTTCTTTTCCAATTACTAATGTCCTAGAACGGATCCCCGGGTTAATTAA	GACGACATAAATAACGACAAATGGTTGGTTATTTGAAGGATTAATGATCAGAATTCGAGCTCGTTTAAAC	0		0		0
YAL016C-A	YAL016C-A	I	124755	125069	-	AGGGAATCAACTCGTTTCTTGTTCTTTCGGGACCGAGTGCCAACGCGATG	GTTCCACGTTAGTATTGTTGCTATCTGCCTTCCTTCGTAACTTAGTTCCC	TTTTGCAGGGAAAGCGAAAAAGGTGAAAGAGTTAACAGGAGAAAGTGTTA	AGGGAATCAACTCGTTTCTTGTTCTTTCGGGACCGAGTGCCAACGCGATGCGGATCCCCGGGTTAATTAA	GTTCCACGTTAGTATTGTTGCTATCTGCCTTCCTTCGTAACTTAGTTCCCCGGATCCCCGGGTTAATTAA	TTTTGCAGGGAAAGCGAAAAAGGTGAAAGAGTTAACAGGAGAAAGTGTTAGAATTCGAGCTCGTTTAAAC	1	YAL016W	1	YAL016W	0
YAL016W	TPD3,FUN32	I	124879	126786	+	GTATCTGATTATCGAAGAATAATTGAGTGGTCAGAAAGGAGCGAAATATG	AATACTTCGCTAAGAAAAGTTTGGCAGAATGTCAAGAACTTTTAAAAAAT	TCATTCAAGTGTACATATGTGTATGTATGTATATATTTGAACTAGTATCA	GTATCTGATTATCGAAGAATAATTGAGTGGTCAGAAAGGAGCGAAATATGCGGATCCCCGGGTTAATTAA	AATACTTCGCTAAGAAAAGTTTGGCAGAATGTCAAGAACTTTTAAAAAATCGGATCCCCGGGTTAATTAA	TCATTCAAGTGTACATATGTGTATGTATGTATATATTTGAACTAGTATCAGAATTCGAGCTCGTTTAAAC	1	YAL016C-A	1	YAL016C-A	0
YAL015C	NTG1,FUN33,SCR1,ogg2	I	126903	128102	-	ATATATTTGTATCTATATATACTTTATAGCCCAAAAAAAAAAAAAATATG	AAGAAACTATGGTCAAACTGGAAAATGATATTTCTGTTAAAGTAGAGGAC	ACTAGGCCTGCTTTCTTTTCTTTTCTTTTTTTTTTTTTTTACCACACTTA	ATATATTTGTATCTATATATACTTTATAGCCCAAAAAAAAAAAAAATATGCGGATCCCCGGGTTAATTAA	AAGAAACTATGGTCAAACTGGAAAATGATATTTCTGTTAAAGTAGAGGACCGGATCCCCGGGTTAATTAA	ACTAGGCCTGCTTTCTTTTCTTTTCTTTTTTTTTTTTTTTACCACACTTAGAATTCGAGCTCGTTTAAAC	0		0		0
YAL014C	SYN8,SLT2,UIP2	I	128252	129019	-	TAGAGACAGATCTCACGACAGCAAATAGATGCGTAAGCACACACGGTATG	TGATTATTCTTGTGCTGATAGTGGTGCTCCTGTTGCTTCTATTAGTATTA	GATCAAAACCAAACTTCGTATTCGAGCCTAAAAAACAGAATATAATGTTA	TAGAGACAGATCTCACGACAGCAAATAGATGCGTAAGCACACACGGTATGCGGATCCCCGGGTTAATTAA	TGATTATTCTTGTGCTGATAGTGGTGCTCCTGTTGCTTCTATTAGTATTACGGATCCCCGGGTTAATTAA	GATCAAAACCAAACTTCGTATTCGAGCCTAAAAAACAGAATATAATGTTAGAATTCGAGCTCGTTTAAAC	0		0		0
YAL013W	DEP1,FUN54	I	129270	130487	+	AAGGGAAGGAAGCACAGAAGCAAGAGGAGGCGCATCGATCGTGGCAGATG	ACCCGCTTAGAGACTCCGAAATCAACGACGACTTCCACCAGTGGGCCCAG	ATATTTAAGAATAACAAAAAGAAGTGGTATGGGGTCCAGTGTGGCGGTCA	AAGGGAAGGAAGCACAGAAGCAAGAGGAGGCGCATCGATCGTGGCAGATGCGGATCCCCGGGTTAATTAA	ACCCGCTTAGAGACTCCGAAATCAACGACGACTTCCACCAGTGGGCCCAGCGGATCCCCGGGTTAATTAA	ATATTTAAGAATAACAAAAAGAAGTGGTATGGGGTCCAGTGTGGCGGTCAGAATTCGAGCTCGTTTAAAC	0		0		0
YAL012W	CYS3,CYI1,FUN35,STR1	I	130799	131983	+	ACATTTGCACCTTATACATATACACACAAGACAAAACCAAAAAAAATATG	CTGACGATCTTTTGGAAGACATCAAGCAAGCCTTGAAACAAGCCACCAAC	TCGTACTTAAAAAGGTCCGGTCGAAGGCAGAGACGTGGCACTGGCGATTA	ACATTTGCACCTTATACATATACACACAAGACAAAACCAAAAAAAATATGCGGATCCCCGGGTTAATTAA	CTGACGATCTTTTGGAAGACATCAAGCAAGCCTTGAAACAAGCCACCAACCGGATCCCCGGGTTAATTAA	TCGTACTTAAAAAGGTCCGGTCGAAGGCAGAGACGTGGCACTGGCGATTAGAATTCGAGCTCGTTTAAAC	0		0		0
YAL011W	SWC3,SWC1	I	132199	134076	+	GCATATGCATGCGATTTGGAAGTAACGCTCGCCGTAGACAAGTAAGAATG	TCGAACTAAATGAGTGGGAGCACGCCATGAGAAGCAGAAGACACAAAAGA	GTGTATAATCATAATGGCGTTAAAGCAGAATAAAGTAACCGAACACCTTA	GCATATGCATGCGATTTGGAAGTAACGCTCGCCGTAGACAAGTAAGAATGCGGATCCCCGGGTTAATTAA	TCGAACTAAATGAGTGGGAGCACGCCATGAGAAGCAGAAGACACAAAAGACGGATCCCCGGGTTAATTAA	GTGTATAATCATAATGGCGTTAAAGCAGAATAAAGTAACCGAACACCTTAGAATTCGAGCTCGTTTAAAC	0		0		0
YAL010C	MDM10,FUN37	I	134184	135665	-	GCAAATATACGTTAGGAAAAAGACACGAACAGAGAAGACCGATCTTGATG	ATATACCAGTTTTCCCGGCAAAGTTTGGCATACAATTCCAGTACTCCACA	TTTTTTAACCTGTATATTAAAACCTTTATTTTATTTCACATTACTCATCA	GCAAATATACGTTAGGAAAAAGACACGAACAGAGAAGACCGATCTTGATGCGGATCCCCGGGTTAATTAA	ATATACCAGTTTTCCCGGCAAAGTTTGGCATACAATTCCAGTACTCCACACGGATCCCCGGGTTAATTAA	TTTTTTAACCTGTATATTAAAACCTTTATTTTATTTCACATTACTCATCAGAATTCGAGCTCGTTTAAAC	0		0		0
YAL009W	SPO7	I	135854	136633	+	ATACACACAAAGGAAGAAAGGTAGTGGAAAGCTAAATAAAGGAGGTCATG	AAGGTGCTAGAAGACGCAAACAAGCGCACGAACTCCGACCTAAATCAGAA	TAGGTAAATATGACCTCTTATTCGAAGGAAGAAGCCCTCCAACTCTTTCA	ATACACACAAAGGAAGAAAGGTAGTGGAAAGCTAAATAAAGGAGGTCATGCGGATCCCCGGGTTAATTAA	AAGGTGCTAGAAGACGCAAACAAGCGCACGAACTCCGACCTAAATCAGAACGGATCCCCGGGTTAATTAA	TAGGTAAATATGACCTCTTATTCGAAGGAAGAAGCCCTCCAACTCTTTCAGAATTCGAGCTCGTTTAAAC	0		0		0
YAL008W	FUN14	I	136914	137510	+	TAACGCTAGAGGGGCAAGAAGGAAGAACTTAAAATAATAGGTGTAAAATG	AAGTATTCTTTACATTGAGTTTCGTATTAGCAAGTTTAAATGCTAACAAA	AAAACGAAAGAATATAACCCTCGTTTATATCTGGTCATTTGTCTTGCTCA	TAACGCTAGAGGGGCAAGAAGGAAGAACTTAAAATAATAGGTGTAAAATGCGGATCCCCGGGTTAATTAA	AAGTATTCTTTACATTGAGTTTCGTATTAGCAAGTTTAAATGCTAACAAACGGATCCCCGGGTTAATTAA	AAAACGAAAGAATATAACCCTCGTTTATATCTGGTCATTTGTCTTGCTCAGAATTCGAGCTCGTTTAAAC	0		0		0
YAL007C	ERP2	I	137698	138345	-	ACTAGAATAAGATAAACAGTGGAGTACACTCATTGTAAAGGAAAACCATG	AAGTTCTACTTATTCAATTCCTCTTCACTGGTCGTCAAAAAAATTACGTT	TTGTGTTCTATATTGCGGACATATATTTTTCGTAGATTGAAAAGTTCTTA	ACTAGAATAAGATAAACAGTGGAGTACACTCATTGTAAAGGAAAACCATGCGGATCCCCGGGTTAATTAA	AAGTTCTACTTATTCAATTCCTCTTCACTGGTCGTCAAAAAAATTACGTTCGGATCCCCGGGTTAATTAA	TTGTGTTCTATATTGCGGACATATATTTTTCGTAGATTGAAAAGTTCTTAGAATTCGAGCTCGTTTAAAC	0		0		0
YAL005C	SSA1,YG100	I	139503	141431	-	TAATCAAGTATTACAAGAAACAAAAATTCAAGTAAATAACAGATAATATG	GTGCTCCTCCAGCTCCAGAGGCTGAAGGTCCAACCGTTGAAGAAGTTGAT	ATCATTAAAAGACATTTTCGTTATTATCAATTGCCGCACCAATTGGCTTA	TAATCAAGTATTACAAGAAACAAAAATTCAAGTAAATAACAGATAATATGCGGATCCCCGGGTTAATTAA	GTGCTCCTCCAGCTCCAGAGGCTGAAGGTCCAACCGTTGAAGAAGTTGATCGGATCCCCGGGTTAATTAA	ATCATTAAAAGACATTTTCGTTATTATCAATTGCCGCACCAATTGGCTTAGAATTCGAGCTCGTTTAAAC	1	YAL004W	1	YAL004W	0
YAL004W	YAL004W	I	140760	141407	+	TGGATGAAGTGGTTGACCAATCTGTTGTCAAAATCTTCACCACCCAAATG	ATGTCCACACGATCATTAGCAAAGTGAGCAACACACGAGTATGTTGTACC	AATTCAAGTAAATAACAGATAATATGTCAAAAGCTGTCGGTATTGATTTA	TGGATGAAGTGGTTGACCAATCTGTTGTCAAAATCTTCACCACCCAAATGCGGATCCCCGGGTTAATTAA	ATGTCCACACGATCATTAGCAAAGTGAGCAACACACGAGTATGTTGTACCCGGATCCCCGGGTTAATTAA	AATTCAAGTAAATAACAGATAATATGTCAAAAGCTGTCGGTATTGATTTAGAATTCGAGCTCGTTTAAAC	1	YAL005C	1	YAL005C	0
YAL003W	EFB1,TEF5	I	142174	143160	+	TTCTACCTTTCAGCACTGAAGAGTCCAACCGAATATATACACACATAATG	AAGACGAAGACCACGTCCAATCTACCGATATTGCTGCTATGCAAAAATTA	TTGTTTTTGCTTTAATGTTAATTATAAAAAGTTTATAAAAAAGCCTTTTA	TTCTACCTTTCAGCACTGAAGAGTCCAACCGAATATATACACACATAATGCGGATCCCCGGGTTAATTAA	AAGACGAAGACCACGTCCAATCTACCGATATTGCTGCTATGCAAAAATTACGGATCCCCGGGTTAATTAA	TTGTTTTTGCTTTAATGTTAATTATAAAAAGTTTATAAAAAAGCCTTTTAGAATTCGAGCTCGTTTAAAC	0		0		0
YAL002W	VPS8,FUN15,VPL8,VPT8	I	143707	147531	+	AAGTGTAAAATATATATCTGCCGAGACCATTACTCATTACACCTAGAATG	ATGAATATTCTTGTTTAATTTGCCAGACGGAATCTAACCCAAAAATAGTA	AAATTTTACTTTTATGTAACCAAAGTTGTATTAAATATTTAGAAATGTTA	AAGTGTAAAATATATATCTGCCGAGACCATTACTCATTACACCTAGAATGCGGATCCCCGGGTTAATTAA	ATGAATATTCTTGTTTAATTTGCCAGACGGAATCTAACCCAAAAATAGTACGGATCCCCGGGTTAATTAA	AAATTTTACTTTTATGTAACCAAAGTTGTATTAAATATTTAGAAATGTTAGAATTCGAGCTCGTTTAAAC	0		0		0
YAL001C	TFC3,FUN24,TSV115	I	147594	151166	-	TAAGAGAGAAGAGGACGTTTGGTTGAAGCCAACTAGCCACAAGAAAAATG	TTGATGGCTATTGGGTCAATCATAATTGGTATTCTATATATGAATCTACA	AATACAACTTTGGTTACATAAAAGTAAAATTTATACACCTCATTTCATTA	TAAGAGAGAAGAGGACGTTTGGTTGAAGCCAACTAGCCACAAGAAAAATGCGGATCCCCGGGTTAATTAA	TTGATGGCTATTGGGTCAATCATAATTGGTATTCTATATATGAATCTACACGGATCCCCGGGTTAATTAA	AATACAACTTTGGTTACATAAAAGTAAAATTTATACACCTCATTTCATTAGAATTCGAGCTCGTTTAAAC	0		0		0
YAR002W	NUP60	I	152257	153876	+	CCTTTACATCAAATAAGCACCGCAAGATATCCTAAAATCGACATCCAATG	GCTTGGTTGATGAAAATAAAGTTGAGGCTTTCAAGTCCCTATATACCTTT	TTGAGTTGGGCTATACGGTAATTATGTCACGGCTAAAATTTTCATTATCA	CCTTTACATCAAATAAGCACCGCAAGATATCCTAAAATCGACATCCAATGCGGATCCCCGGGTTAATTAA	GCTTGGTTGATGAAAATAAAGTTGAGGCTTTCAAGTCCCTATATACCTTTCGGATCCCCGGGTTAATTAA	TTGAGTTGGGCTATACGGTAATTATGTCACGGCTAAAATTTTCATTATCAGAATTCGAGCTCGTTTAAAC	0		0		0
YAR002C-A	ERP1	I	154065	154724	-	CTGTAGTTTGGAAAAGTATTTAAAGGTAACCAATCTCTCTACTAATCATG	GCTGGCAAATGAAACACCTGGGCAAATTTTTTGTTAAGCAAAAAATTTTA	TATAAACTATAAATTTCTAGAAGATACATAAAAGGTTTTTAGTCTGATCA	CTGTAGTTTGGAAAAGTATTTAAAGGTAACCAATCTCTCTACTAATCATGCGGATCCCCGGGTTAATTAA	GCTGGCAAATGAAACACCTGGGCAAATTTTTTGTTAAGCAAAAAATTTTACGGATCCCCGGGTTAATTAA	TATAAACTATAAATTTCTAGAAGATACATAAAAGGTTTTTAGTCTGATCAGAATTCGAGCTCGTTTAAAC	0		0		0
YAR003W	SWD1,CPS50,FUN16,SAF49	I	155005	156285	+	GAGACCGAGTCCTTTTAGTTTGTGTATATCAGCTGGTTCTTTTCGTTATG	GGTTCACAATCCCTACAGATTATACGAGGATAATTAAGATGCAGTCATCA	CTTCAGTGTCAGTTGCCTATTTAAACTTTCTCCTTTTGAAGAGAAACCTA	GAGACCGAGTCCTTTTAGTTTGTGTATATCAGCTGGTTCTTTTCGTTATGCGGATCCCCGGGTTAATTAA	GGTTCACAATCCCTACAGATTATACGAGGATAATTAAGATGCAGTCATCACGGATCCCCGGGTTAATTAA	CTTCAGTGTCAGTTGCCTATTTAAACTTTCTCCTTTTGAAGAGAAACCTAGAATTCGAGCTCGTTTAAAC	0		0		0
YAR007C	RFA1,BUF2,FUN3,RPA1	I	156754	158619	-	ACGGTAAAGGCGAAACCAGCAAGAAGACCAGATTATACTTACAAGAGATG	GGGCTGAAGCCGACTATCTTGCCGATGAGTTATCCAAGGCTTTGTTAGCT	TTTCTCATATGTTACATAGATTAAATAGTACTTGATTATTTGATACATTA	ACGGTAAAGGCGAAACCAGCAAGAAGACCAGATTATACTTACAAGAGATGCGGATCCCCGGGTTAATTAA	GGGCTGAAGCCGACTATCTTGCCGATGAGTTATCCAAGGCTTTGTTAGCTCGGATCCCCGGGTTAATTAA	TTTCTCATATGTTACATAGATTAAATAGTACTTGATTATTTGATACATTAGAATTCGAGCTCGTTTAAAC	0		0		0
YAR008W	SEN34,FUN4	I	158966	159793	+	CTATTAACATATATGCAAAAAGAACGGCAAAAGGCGAGGAGGTTTTTATG	AAGAGACAAAGGAAACTCATTTCTTCTCAATAGAATGGGCTGGATTTGGT	AAATACATAAATTCTGAGAAAATAATTATACATGACTGATTCCCAGCTTA	CTATTAACATATATGCAAAAAGAACGGCAAAAGGCGAGGAGGTTTTTATGCGGATCCCCGGGTTAATTAA	AAGAGACAAAGGAAACTCATTTCTTCTCAATAGAATGGGCTGGATTTGGTCGGATCCCCGGGTTAATTAA	AAATACATAAATTCTGAGAAAATAATTATACATGACTGATTCCCAGCTTAGAATTCGAGCTCGTTTAAAC	0		0		0
YAR009C	YAR009C	I	160597	164187	-	CGTCTTAGAACGGTCTGACGGCACTGTACTTGCACCTATCGTAAAATATG	AACCTCTTCCGATAAAAACATTTAAACTATTAACTAACAAATGGATTCAT	ATGATAGTTGATTTCTATTCCAACATACCACCCATAATGTAATAGATCTA	CGTCTTAGAACGGTCTGACGGCACTGTACTTGCACCTATCGTAAAATATGCGGATCCCCGGGTTAATTAA	AACCTCTTCCGATAAAAACATTTAAACTATTAACTAACAAATGGATTCATCGGATCCCCGGGTTAATTAA	ATGATAGTTGATTTCTATTCCAACATACCACCCATAATGTAATAGATCTAGAATTCGAGCTCGTTTAAAC	0		0		0
YAR010C	YAR010C	I	164544	165866	-	AACTTCTAGTATATTCTGTATACCTAATATTATAGCCTTTATCAACAATG	CGATTCAATTGAACAATAAGCACGACCTTCATCTTAGGCCAGAAACTTAC	GTCCAGGGAGTTCATCATCAGAATGATTAGTATGATTTACTGTAGATTCA	AACTTCTAGTATATTCTGTATACCTAATATTATAGCCTTTATCAACAATGCGGATCCCCGGGTTAATTAA	CGATTCAATTGAACAATAAGCACGACCTTCATCTTAGGCCAGAAACTTACCGGATCCCCGGGTTAATTAA	GTCCAGGGAGTTCATCATCAGAATGATTAGTATGATTTACTGTAGATTCAGAATTCGAGCTCGTTTAAAC	0		0		0
YAR014C	BUD14	I	166742	168871	-	GTGAAATACACGTAGTTTTTAGATAACATTCTCTGCTTGGTAAGAGAATG	TTGACAGAATGGATGTGTTGATGAAACAATTGGATGAAATTATTCGTAAA	AAGTTCGTTGGATGAGAAAAAGACCAGGCTTTATTGTAAGGACAATATCA	GTGAAATACACGTAGTTTTTAGATAACATTCTCTGCTTGGTAAGAGAATGCGGATCCCCGGGTTAATTAA	TTGACAGAATGGATGTGTTGATGAAACAATTGGATGAAATTATTCGTAAACGGATCCCCGGGTTAATTAA	AAGTTCGTTGGATGAGAAAAAGACCAGGCTTTATTGTAAGGACAATATCAGAATTCGAGCTCGTTTAAAC	0		0		0
YAR015W	ADE1	I	169375	170295	+	TCATAAGCATTGCTTACAAAGAATACACATACGAAATATTAACGATAATG	CCAAATATATAGAGGCTTATGAAACATTGACAGGGTCTAAATGGTCTCAC	ATTCAGTGAGGAGTTACACTGGCGACTTGTAGTATATGTAAATCACGTTA	TCATAAGCATTGCTTACAAAGAATACACATACGAAATATTAACGATAATGCGGATCCCCGGGTTAATTAA	CCAAATATATAGAGGCTTATGAAACATTGACAGGGTCTAAATGGTCTCACCGGATCCCCGGGTTAATTAA	ATTCAGTGAGGAGTTACACTGGCGACTTGTAGTATATGTAAATCACGTTAGAATTCGAGCTCGTTTAAAC	0		0		0
YAR018C	KIN3,FUN52,NPK1	I	170396	171703	-	TTCAATGAGAGTGCTATTTGATAATTGAATCAATTCTCTGTGTGAGTATG	ATGGTAAAAAATTTGCCAAACCTGCATACCACTGGCAAACAAGATATCGA	CATACATACCCGTATGTATTAATGTATAAATGTTCTCAGAGCAAATTTTA	TTCAATGAGAGTGCTATTTGATAATTGAATCAATTCTCTGTGTGAGTATGCGGATCCCCGGGTTAATTAA	ATGGTAAAAAATTTGCCAAACCTGCATACCACTGGCAAACAAGATATCGACGGATCCCCGGGTTAATTAA	CATACATACCCGTATGTATTAATGTATAAATGTTCTCAGAGCAAATTTTAGAATTCGAGCTCGTTTAAAC	0		0		0
YAR019C	CDC15,LYT1	I	172211	175135	-	GACAAAACACACATAAGCACTACCCATTTTCCTGGTAAGACTATACCATG	CCAAAGATAAAAGTGACGGCTTTTCCGTCCCCATTACAACATTTCAAACA	CTGTATTATTTCTCTATATATGTATGTATGCACATGCAATTCCTACATTA	GACAAAACACACATAAGCACTACCCATTTTCCTGGTAAGACTATACCATGCGGATCCCCGGGTTAATTAA	CCAAAGATAAAAGTGACGGCTTTTCCGTCCCCATTACAACATTTCAAACACGGATCCCCGGGTTAATTAA	CTGTATTATTTCTCTATATATGTATGTATGCACATGCAATTCCTACATTAGAATTCGAGCTCGTTTAAAC	1	YAR019W-A	1	YAR019W-A	0
YAR019W-A	YAR019W-A	I	174998	175330	+	TCATCATTTTCGTACACGACCTCCTTTATTGCCACGACTTGGTCAGTATG	GTGGAAAGGATTATAATGGCACAGCAAAGTCCGCACAGAGCACTACAGTA	AAGAGGCATAATCAAAATTGGGCCTATCAACTCATTAGCACTCTATGCTA	TCATCATTTTCGTACACGACCTCCTTTATTGCCACGACTTGGTCAGTATGCGGATCCCCGGGTTAATTAA	GTGGAAAGGATTATAATGGCACAGCAAAGTCCGCACAGAGCACTACAGTACGGATCCCCGGGTTAATTAA	AAGAGGCATAATCAAAATTGGGCCTATCAACTCATTAGCACTCTATGCTAGAATTCGAGCTCGTTTAAAC	1	YAR019C	1	YAR019C	0
YAR020C	PAU7	I	176856	177023	-	TAAGCCTATATCATCACTAAGCAATAACCCAAAAAACAACAAATACAATG	GTGTTTATGTTTCCGATATCAGAGCTCATTTGGCTGAATACTACTCTTTC	ACAGCTTCTGCAATTTCAACTGGATAAGTTTCAGTTGGGTGAGCAGCTTA	TAAGCCTATATCATCACTAAGCAATAACCCAAAAAACAACAAATACAATGCGGATCCCCGGGTTAATTAA	GTGTTTATGTTTCCGATATCAGAGCTCATTTGGCTGAATACTACTCTTTCCGGATCCCCGGGTTAATTAA	ACAGCTTCTGCAATTTCAACTGGATAAGTTTCAGTTGGGTGAGCAGCTTAGAATTCGAGCTCGTTTAAAC	0		0		0
YAR023C	YAR023C	I	179281	179820	-	CATACCAGAGTTATTTGCTTTACGAAATTGTACGCGCCAAGTATATAATG	TGCGGGAATATTGGCAAAGTCAATATCCAGATGTGGGCATACCTGCAATA	AAAGATGCGTTCTTTTTATACCAATATATTAGATACGTAAACTCTACTCA	CATACCAGAGTTATTTGCTTTACGAAATTGTACGCGCCAAGTATATAATGCGGATCCCCGGGTTAATTAA	TGCGGGAATATTGGCAAAGTCAATATCCAGATGTGGGCATACCTGCAATACGGATCCCCGGGTTAATTAA	AAAGATGCGTTCTTTTTATACCAATATATTAGATACGTAAACTCTACTCAGAATTCGAGCTCGTTTAAAC	0		0		0
YAR027W	UIP3	I	183770	184477	+	TCCAAAACCATATAATAACCTTACACAAGACAAGATATCAATTCAACATG	AAGCTGAATTTGAGTATTGGAGAAAGCAATACCCAGAGGTTGATTTGCCT	GTACATTTTATATTAGAATATACTAGATAAATACCAAAAATTCGGCCCTA	TCCAAAACCATATAATAACCTTACACAAGACAAGATATCAATTCAACATGCGGATCCCCGGGTTAATTAA	AAGCTGAATTTGAGTATTGGAGAAAGCAATACCCAGAGGTTGATTTGCCTCGGATCCCCGGGTTAATTAA	GTACATTTTATATTAGAATATACTAGATAAATACCAAAAATTCGGCCCTAGAATTCGAGCTCGTTTAAAC	0		0		0
YAR028W	YAR028W	I	184892	185596	+	AGGATAACATCTATAAGTGCCATATTAAGGCAAGATATCAATTGACCATG	AGGCTCAAAGTGAATACTGGAGAAAGCAATATCCTGACGCTGATTTACCT	CGTTTTAAAGAAAAGTAAGTATACTTGGTGAATAAAATGCTTCCGCTTCA	AGGATAACATCTATAAGTGCCATATTAAGGCAAGATATCAATTGACCATGCGGATCCCCGGGTTAATTAA	AGGCTCAAAGTGAATACTGGAGAAAGCAATATCCTGACGCTGATTTACCTCGGATCCCCGGGTTAATTAA	CGTTTTAAAGAAAAGTAAGTATACTTGGTGAATAAAATGCTTCCGCTTCAGAATTCGAGCTCGTTTAAAC	0		0		0
YAR029W	YAR029W	I	186321	186545	+	CACGCCAGCGTTCGGTGAAAGGGGAATGAAACATTATCACGTACAAGATG	TAAATCCCGGAGAAGATTTTCAAAATTGCTTTCCAAGACAGCGGATATTG	TCAAATAATTGCACCAATATCTTGCCAATACTTCACTTGAGATTGTTCTA	CACGCCAGCGTTCGGTGAAAGGGGAATGAAACATTATCACGTACAAGATGCGGATCCCCGGGTTAATTAA	TAAATCCCGGAGAAGATTTTCAAAATTGCTTTCCAAGACAGCGGATATTGCGGATCCCCGGGTTAATTAA	TCAAATAATTGCACCAATATCTTGCCAATACTTCACTTGAGATTGTTCTAGAATTCGAGCTCGTTTAAAC	1	YAR030C	1	YAR030C	0
YAR030C	YAR030C	I	186512	186853	-	AGGCATTTTTCATTCAATACTAAGTTCCGGAATGATACAAAATAAAAATG	TACTTCACTTGAGATTGTTCTACAATATCCGCTGTCTTGGAAAGCAATTT	GAGACTGAAGCTGGCGAATCTTTCACATTAAATCCCGGAGAAGATTTTCA	AGGCATTTTTCATTCAATACTAAGTTCCGGAATGATACAAAATAAAAATGCGGATCCCCGGGTTAATTAA	TACTTCACTTGAGATTGTTCTACAATATCCGCTGTCTTGGAAAGCAATTTCGGATCCCCGGGTTAATTAA	GAGACTGAAGCTGGCGAATCTTTCACATTAAATCCCGGAGAAGATTTTCAGAATTCGAGCTCGTTTAAAC	2	YAR029W;YAR031W	2	YAR029W;YAR031W	0
YAR031W	PRM9	I	186836	187732	+	CGATCAGAAAACTTAACCCGCAACCATCTTTGCTGTGCTAACAACTTATG	TTCAAAAGGAATATTGGCGACAAGAGTATCCTGGTGTCGATGAGTTTTTT	AATACCTTGCCTGGTAAAGTTGTGTGCTAGTGTCTCCCGTCTTCTGTCTA	CGATCAGAAAACTTAACCCGCAACCATCTTTGCTGTGCTAACAACTTATGCGGATCCCCGGGTTAATTAA	TTCAAAAGGAATATTGGCGACAAGAGTATCCTGGTGTCGATGAGTTTTTTCGGATCCCCGGGTTAATTAA	AATACCTTGCCTGGTAAAGTTGTGTGCTAGTGTCTCCCGTCTTCTGTCTAGAATTCGAGCTCGTTTAAAC	1	YAR030C	1	YAR030C	0
YAR033W	MST28	I	188107	188811	+	CAACCAGGAATACTATAGTCATAGGCAATACAAGGTATATATTGGCTATG	ACTGGCGAAGGCGGCATCCCAATATCGATGCGCTTCTTAAAAAGACGGAA	ATCATACTCTAGTTTATGTTCGCTTTACGTATGGTAGTGTCTCTAAGCTA	CAACCAGGAATACTATAGTCATAGGCAATACAAGGTATATATTGGCTATGCGGATCCCCGGGTTAATTAA	ACTGGCGAAGGCGGCATCCCAATATCGATGCGCTTCTTAAAAAGACGGAACGGATCCCCGGGTTAATTAA	ATCATACTCTAGTTTATGTTCGCTTTACGTATGGTAGTGTCTCTAAGCTAGAATTCGAGCTCGTTTAAAC	0		0		0
YAR035W	YAT1	I	190193	192256	+	ACCACACGACAATAACCACACCCGCCCACCCCTCCTTTCCGTATACAATG	TGAAATACCTGTTGTCCGGCTACGATTACTTCGACGTGAGCGTGTCCGGT	GTAGTAGTAGTAAAAATAATATTGATGCGCAAAAACTCAGCATAAACTCA	ACCACACGACAATAACCACACCCGCCCACCCCTCCTTTCCGTATACAATGCGGATCCCCGGGTTAATTAA	TGAAATACCTGTTGTCCGGCTACGATTACTTCGACGTGAGCGTGTCCGGTCGGATCCCCGGGTTAATTAA	GTAGTAGTAGTAAAAATAATATTGATGCGCAAAAACTCAGCATAAACTCAGAATTCGAGCTCGTTTAAAC	0		0		0
YAR035C-A	YAR035C-A	I	192337	192417	-	TGGTGCACGTTCGCTCGGCGAGTAAAAGAGGTAATCCAAACGACGGGATG	ATAGTAGCCAGCGGCGGCGCCAGTCACTTCCAAAGCGTTTTCCTCTTATT	TTTACTACTACTACTACTACTACTACTACTACATACTATTAAATATACTA	TGGTGCACGTTCGCTCGGCGAGTAAAAGAGGTAATCCAAACGACGGGATGCGGATCCCCGGGTTAATTAA	ATAGTAGCCAGCGGCGGCGCCAGTCACTTCCAAAGCGTTTTCCTCTTATTCGGATCCCCGGGTTAATTAA	TTTACTACTACTACTACTACTACTACTACTACATACTATTAAATATACTAGAATTCGAGCTCGTTTAAAC	0		0		0
YAR042W	SWH1,OSH1,YAR044W	I	192619	196185	+	GGGAAAAGTTTAAACATCAAAGTACACCTTTCACCCCTCCACACACCATG	ATTGGAACAAAAGAAAAAATCATGACTTTAAAGATTGTGCTGATATTTTC	GCAATGGATACAAATGAACGAGTGTTATTGTGACTACATTGCACAGCTTA	GGGAAAAGTTTAAACATCAAAGTACACCTTTCACCCCTCCACACACCATGCGGATCCCCGGGTTAATTAA	ATTGGAACAAAAGAAAAAATCATGACTTTAAAGATTGTGCTGATATTTTCCGGATCCCCGGGTTAATTAA	GCAATGGATACAAATGAACGAGTGTTATTGTGACTACATTGCACAGCTTAGAATTCGAGCTCGTTTAAAC	0		0		0
YAR047C	YAR047C	I	201467	201787	-	ATAAGCTATTAACATAAGGTGAGCAACGTCTAGGTCACGTAAATTAGATG	TCAATGAACTCTTTTATATCTTTCAAACGTATGTCTCCGTGGATTCAAAA	TCTGCAACATCTGATTTCCCTCTGGTAAGTCACCTAATCTAAAATCTCTA	ATAAGCTATTAACATAAGGTGAGCAACGTCTAGGTCACGTAAATTAGATGCGGATCCCCGGGTTAATTAA	TCAATGAACTCTTTTATATCTTTCAAACGTATGTCTCCGTGGATTCAAAACGGATCCCCGGGTTAATTAA	TCTGCAACATCTGATTTCCCTCTGGTAAGTCACCTAATCTAAAATCTCTAGAATTCGAGCTCGTTTAAAC	0		0		0
YAR050W	FLO1,FLO2,FLO4	I	203403	208016	+	GGGTTCTTATTTTTAATTCTTGTCACCAGTAAACAGAACATCCAAAAATG	CCGGTAGTGGTTTAAGTGTCTTCATTGCGTCCTTATTGCTGGCAATTATT	TTAGCAAAGAAAAGATACACAGATACGTAAAAAGAACGCGAATTTTATTA	GGGTTCTTATTTTTAATTCTTGTCACCAGTAAACAGAACATCCAAAAATGCGGATCCCCGGGTTAATTAA	CCGGTAGTGGTTTAAGTGTCTTCATTGCGTCCTTATTGCTGGCAATTATTCGGATCCCCGGGTTAATTAA	TTAGCAAAGAAAAGATACACAGATACGTAAAAAGAACGCGAATTTTATTAGAATTCGAGCTCGTTTAAAC	0		0		0
YAR053W	YAR053W	I	208367	208663	+	ATTCAATTCGATATTTCATAAGTTACAACTAACACTTATAGAAACCGATG	TATTTATTTCGAATTCTTTTGCACTAGTATTTAAAATATCAGCAGAGGTG	AGTATCAATTTTAGGGCAAGTAGTTTTACAATAATTTTGGTGCACTTTTA	ATTCAATTCGATATTTCATAAGTTACAACTAACACTTATAGAAACCGATGCGGATCCCCGGGTTAATTAA	TATTTATTTCGAATTCTTTTGCACTAGTATTTAAAATATCAGCAGAGGTGCGGATCCCCGGGTTAATTAA	AGTATCAATTTTAGGGCAAGTAGTTTTACAATAATTTTGGTGCACTTTTAGAATTCGAGCTCGTTTAAAC	0		0		0
YAR060C	YAR060C	I	217157	217492	-	CTTTATCGGCGTGCGCAGGAAAAGAAAGAAAAAGGAAGGAAAAAGAGATG	TAATAGGTATCTCGTCTAGCGTAGTATCTCGAGTTTCCAGAAGTTGCAGA	CTCTTCTAAGCTGTAATTTAAAAAAAGCGATAAAACAATGATTTTGATTA	CTTTATCGGCGTGCGCAGGAAAAGAAAGAAAAAGGAAGGAAAAAGAGATGCGGATCCCCGGGTTAATTAA	TAATAGGTATCTCGTCTAGCGTAGTATCTCGAGTTTCCAGAAGTTGCAGACGGATCCCCGGGTTAATTAA	CTCTTCTAAGCTGTAATTTAAAAAAAGCGATAAAACAATGATTTTGATTAGAATTCGAGCTCGTTTAAAC	0		0		0
YAR061W	YAR061W	I	218140	218343	+	TAAAAGTTATTGTTTAATATACCCATACCTGATTGACGAACCAAGAAATG	CGTATTCCTACCCGCAATATATGACTTCTGGATATGCCTCGAATTGGAAT	AGAAAGATCGTAGTCAATTGAGAAATCCGTCTGTCCGCCAACGGAACCTA	TAAAAGTTATTGTTTAATATACCCATACCTGATTGACGAACCAAGAAATGCGGATCCCCGGGTTAATTAA	CGTATTCCTACCCGCAATATATGACTTCTGGATATGCCTCGAATTGGAATCGGATCCCCGGGTTAATTAA	AGAAAGATCGTAGTCAATTGAGAAATCCGTCTGTCCGCCAACGGAACCTAGAATTCGAGCTCGTTTAAAC	0		0		0
YAR062W	YAR062W	I	218549	219145	+	ACTGATTTACTTGGTTTCTTACTATCCCAAAAAACGCTACTCTAGAAATG	CCAGTTTGTCATCATCTTCTTCAGAACAAATCACCAGCTCTATCACGTCT	ACTACAGAAGTTCCATTGCTGCGATAGAATGGAGTAATAATTGGATGCTA	ACTGATTTACTTGGTTTCTTACTATCCCAAAAAACGCTACTCTAGAAATGCGGATCCCCGGGTTAATTAA	CCAGTTTGTCATCATCTTCTTCAGAACAAATCACCAGCTCTATCACGTCTCGGATCCCCGGGTTAATTAA	ACTACAGAAGTTCCATTGCTGCGATAGAATGGAGTAATAATTGGATGCTAGAATTCGAGCTCGTTTAAAC	0		0		0
YAR064W	YAR064W	I	220198	220497	+	GGAAAGATATTCTTTAACGAGACGGAGTAATTCTCGTCAGGAATAGGATG	ATCTTTTTCTTTTCTGTTTTTGGCGTATGATCTGTTCTGAGCCAAAGTTA	CTTTCTATACAATCCCTACTCTGTGAGGTGCTTATTCAAGCAATGATCTA	GGAAAGATATTCTTTAACGAGACGGAGTAATTCTCGTCAGGAATAGGATGCGGATCCCCGGGTTAATTAA	ATCTTTTTCTTTTCTGTTTTTGGCGTATGATCTGTTCTGAGCCAAAGTTACGGATCCCCGGGTTAATTAA	CTTTCTATACAATCCCTACTCTGTGAGGTGCTTATTCAAGCAATGATCTAGAATTCGAGCTCGTTTAAAC	0		0		0
YAR066W	YAR066W	I	221049	221660	+	TCTTTCTTTTTATTGGTAAACTCTCGCCCATTACAAAAAAAAAAGAGATG	CCTTTTCTTTGTCAAATGCTATTCTCAACGGTGGTTCTGTTTCCGGTTTG	AGGTTGATTTCACCGTTATTTACAGAGCCTTCATCGTCGTCTCTACGTTA	TCTTTCTTTTTATTGGTAAACTCTCGCCCATTACAAAAAAAAAAGAGATGCGGATCCCCGGGTTAATTAA	CCTTTTCTTTGTCAAATGCTATTCTCAACGGTGGTTCTGTTTCCGGTTTGCGGATCCCCGGGTTAATTAA	AGGTTGATTTCACCGTTATTTACAGAGCCTTCATCGTCGTCTCTACGTTAGAATTCGAGCTCGTTTAAAC	0		0		0
YAR068W	YAR068W	I	222406	222891	+	CACCTCAGGTTCCGCTTCTGTCTACACTACTACATTAACTTACTTGAATG	CAGCACCTTCACTGGTATTGTCGTTCAATCCGAAGGTATGGCTGCTGGTT	AAAAGCAAGGATGAAAATACCTGCCAAAGTACTTAAAGCATTGGTTCTCA	CACCTCAGGTTCCGCTTCTGTCTACACTACTACATTAACTTACTTGAATGCGGATCCCCGGGTTAATTAA	CAGCACCTTCACTGGTATTGTCGTTCAATCCGAAGGTATGGCTGCTGGTTCGGATCCCCGGGTTAATTAA	AAAAGCAAGGATGAAAATACCTGCCAAAGTACTTAAAGCATTGGTTCTCAGAATTCGAGCTCGTTTAAAC	0		0		0
YAR069C	YAR069C	I	224011	224304	-	ATCACAAAACAGTCGGTCGGATAATATCTCCTTCCAACAGTAGGAGAATG	ATGATATATGCATCTACGGTTGCATTGCCCTTACAGTTGTGTTTATTTTA	ACTCAGCTAAGACTCGACAATACAATTTTCTTATACTAAACGTAGATTTA	ATCACAAAACAGTCGGTCGGATAATATCTCCTTCCAACAGTAGGAGAATGCGGATCCCCGGGTTAATTAA	ATGATATATGCATCTACGGTTGCATTGCCCTTACAGTTGTGTTTATTTTACGGATCCCCGGGTTAATTAA	ACTCAGCTAAGACTCGACAATACAATTTTCTTATACTAAACGTAGATTTAGAATTCGAGCTCGTTTAAAC	0		0		0
YAR070C	YAR070C	I	224563	224862	-	GAGAAAATGATAAAAGAACGAAAAAATCCCTTTATTTTCTCATCTTGATG	TCCATCCTCTTGTCAAACTTTGCACAGGAATCGTGTGGGCCCCACGAGTG	TTACAGATATGAACAATGCCAATAGAGCCGCACATGTAATTACTGGTTCA	GAGAAAATGATAAAAGAACGAAAAAATCCCTTTATTTTCTCATCTTGATGCGGATCCCCGGGTTAATTAA	TCCATCCTCTTGTCAAACTTTGCACAGGAATCGTGTGGGCCCCACGAGTGCGGATCCCCGGGTTAATTAA	TTACAGATATGAACAATGCCAATAGAGCCGCACATGTAATTACTGGTTCAGAATTCGAGCTCGTTTAAAC	0		0		0
YAR071W	PHO11	I	225460	226863	+	GAGGAACAACAACAGCAAAGAGAGCAAGAACATCATCAGAAATACCAATG	TTTTCTGGGACTGGAATACCAAGCACTACAACGACACTTTATTAAAACAG	TCGGTATTCATAATTAGTTTCTAAAATTACATAATCATATTATCTATTTA	GAGGAACAACAACAGCAAAGAGAGCAAGAACATCATCAGAAATACCAATGCGGATCCCCGGGTTAATTAA	TTTTCTGGGACTGGAATACCAAGCACTACAACGACACTTTATTAAAACAGCGGATCCCCGGGTTAATTAA	TCGGTATTCATAATTAGTTTCTAAAATTACATAATCATATTATCTATTTAGAATTCGAGCTCGTTTAAAC	0		0		0
YAR073W	IMD1	I	227742	228953	+	ATCAAATATAATATGTGCAATTAATAACTCCACAAGTAGCGAAAGCAATG	TCTACTGTTATGATGGGTGGTATGTTGGCCGGTACTACCGAATCACCAGG	CCATACCACGATACGCCTTCAATCTTTTACCATCTTGATAGAGATATTCA	ATCAAATATAATATGTGCAATTAATAACTCCACAAGTAGCGAAAGCAATGCGGATCCCCGGGTTAATTAA	TCTACTGTTATGATGGGTGGTATGTTGGCCGGTACTACCGAATCACCAGGCGGATCCCCGGGTTAATTAA	CCATACCACGATACGCCTTCAATCTTTTACCATCTTGATAGAGATATTCAGAATTCGAGCTCGTTTAAAC	1	YAR075W	1	YAR075W	0
YAR075W	YAR075W	I	228844	229317	+	CAACGTGTGTGAATTTGCTAACCAATTCGGTGTTCCATGTATGGCTGATG	TAGAAGGTGGTGTTAATAACTTACATTCCTACGAAAAACGTTTACATAAC	AGGTGCCATACGTACAGTACTATTGTATTAATGATCCCATTTAACATTCA	CAACGTGTGTGAATTTGCTAACCAATTCGGTGTTCCATGTATGGCTGATGCGGATCCCCGGGTTAATTAA	TAGAAGGTGGTGTTAATAACTTACATTCCTACGAAAAACGTTTACATAACCGGATCCCCGGGTTAATTAA	AGGTGCCATACGTACAGTACTATTGTATTAATGATCCCATTTAACATTCAGAATTCGAGCTCGTTTAAAC	1	YAR073W	1	YAR073W	0
YBL113C	YBL113C	II	280	2658	-	ACCACCGATTAAGGAAGGCTGTATAACCGAACAGGTACGCGAGTTCTATG	GATTTGATATAATATTACTATGTAGAGATTCGAGCAGAGAAGTTGGAGAG	TATACTACACAATACATAATCACTGACTTTCGTAACAACAATTTCCTTCA	ACCACCGATTAAGGAAGGCTGTATAACCGAACAGGTACGCGAGTTCTATGCGGATCCCCGGGTTAATTAA	GATTTGATATAATATTACTATGTAGAGATTCGAGCAGAGAAGTTGGAGAGCGGATCCCCGGGTTAATTAA	TATACTACACAATACATAATCACTGACTTTCGTAACAACAATTTCCTTCAGAATTCGAGCTCGTTTAAAC	2	YBL113W-A;YBL112C	2	YBL113W-A;YBL112C	0
YBL113W-A	YBL113W-A	II	646	1128	+	CGCAAGTGCATTCCTAGACTTAATTCATATCTGCTCCTCAACTGTCGATG	TCCAAGTATTCTTTGTATTCCTCATCATTTCGCAGCATTCTCTCCACAGC	GTTGGGCTGGCCAGAAAGTATCGTATCGGAGGATAGCTTGGGAAGCACTA	CGCAAGTGCATTCCTAGACTTAATTCATATCTGCTCCTCAACTGTCGATGCGGATCCCCGGGTTAATTAA	TCCAAGTATTCTTTGTATTCCTCATCATTTCGCAGCATTCTCTCCACAGCCGGATCCCCGGGTTAATTAA	GTTGGGCTGGCCAGAAAGTATCGTATCGGAGGATAGCTTGGGAAGCACTAGAATTCGAGCTCGTTTAAAC	1	YBL113C	1	YBL113C	0
YBL112C	YBL112C	II	2582	2899	-	CTGCAGAAAAGGTGTCTCGCACAAAGGAGTTTGTCACTGACGGTAGCATG	AAAAAGGGCCAGCATGTTGGATGCTGTGGCTCCAGGACAGACCTGTCTGC	CCTGATTTTCAGCCAATCTGTCCATTCTTTCTATCAGTTCCACTGTGTCA	CTGCAGAAAAGGTGTCTCGCACAAAGGAGTTTGTCACTGACGGTAGCATGCGGATCCCCGGGTTAATTAA	AAAAAGGGCCAGCATGTTGGATGCTGTGGCTCCAGGACAGACCTGTCTGCCGGATCCCCGGGTTAATTAA	CCTGATTTTCAGCCAATCTGTCCATTCTTTCTATCAGTTCCACTGTGTCAGAATTCGAGCTCGTTTAAAC	1	YBL113C	1	YBL113C	0
YBL111C	YBL111C	II	2907	5009	-	ATAGCAATCAACATACTATTGTTAATTTCGAAACTTACAAAAATAAAATG	GGAAGCTTGGGTGCTGCAGAAAAGGTGTCTCGCACAAAGGAGTTTGTCAC	TTCCTTCAGTCACTAATTTCGTTCCGATGAGAACTTGCATGCTACCGTCA	ATAGCAATCAACATACTATTGTTAATTTCGAAACTTACAAAAATAAAATGCGGATCCCCGGGTTAATTAA	GGAAGCTTGGGTGCTGCAGAAAAGGTGTCTCGCACAAAGGAGTTTGTCACCGGATCCCCGGGTTAATTAA	TTCCTTCAGTCACTAATTTCGTTCCGATGAGAACTTGCATGCTACCGTCAGAATTCGAGCTCGTTTAAAC	0		0		0
YBL109W	YBL109W	II	5790	6125	+	CAGGAAATATTGCCTATTTTCGTACAAGGTTACTTCCTAGATGCTATATG	CTACCATCCACCATCTGCTACTCACCATACTGTTGTTCTACCCTCCATAT	TGGTAGGGTAAGTATATGTGTATTATTTACGATCATTTGTTAACGTTTCA	CAGGAAATATTGCCTATTTTCGTACAAGGTTACTTCCTAGATGCTATATGCGGATCCCCGGGTTAATTAA	CTACCATCCACCATCTGCTACTCACCATACTGTTGTTCTACCCTCCATATCGGATCCCCGGGTTAATTAA	TGGTAGGGTAAGTATATGTGTATTATTTACGATCATTTGTTAACGTTTCAGAATTCGAGCTCGTTTAAAC	0		0		0
YBL108C-A	PAU9	II	7605	7733	-	CAGTCGAAGTTGCTGAAGCCGTTTTCAACTACGGTGACTTCACCACCATG	CAGCCATCTCCAGTGCTCTATCCAAGGACGGTATCTACACTATCGCAAAC	ATTACTTTTCACTGTCTATGGATTTTCATTCGTAAAGGCATCACTCCCTA	CAGTCGAAGTTGCTGAAGCCGTTTTCAACTACGGTGACTTCACCACCATGCGGATCCCCGGGTTAATTAA	CAGCCATCTCCAGTGCTCTATCCAAGGACGGTATCTACACTATCGCAAACCGGATCCCCGGGTTAATTAA	ATTACTTTTCACTGTCTATGGATTTTCATTCGTAAAGGCATCACTCCCTAGAATTCGAGCTCGTTTAAAC	0		0		0
YBL108W	YBL108W	II	8177	8482	+	CTCACATATTCTCCATATCTCATCTTTCACACAATCTCATTATCTCTATG	CTAAACGGTTTCCATGCAAAGCAACATCTTTGTTACTCATTCCTGAAGGT	AGAATCTAACAATATACGACTCCCTGCACATGGTTGCTATTTTTTATTCA	CTCACATATTCTCCATATCTCATCTTTCACACAATCTCATTATCTCTATGCGGATCCCCGGGTTAATTAA	CTAAACGGTTTCCATGCAAAGCAACATCTTTGTTACTCATTCCTGAAGGTCGGATCCCCGGGTTAATTAA	AGAATCTAACAATATACGACTCCCTGCACATGGTTGCTATTTTTTATTCAGAATTCGAGCTCGTTTAAAC	0		0		0
YBL107W-A	YBL107W-A	II	9268	9372	+	AAGGATTGATAATGTAATAGGATCAATGAATATTAACATATAAAACGATG	TTCCTAAATCCTGGAGGAGAACTTCTAGTATATCTACATACCTAATATTA	AGAATGTGGATTTTGATGTAATTGTTGGGATTCCATTGTGATTAAGGCTA	AAGGATTGATAATGTAATAGGATCAATGAATATTAACATATAAAACGATGCGGATCCCCGGGTTAATTAA	TTCCTAAATCCTGGAGGAGAACTTCTAGTATATCTACATACCTAATATTACGGATCCCCGGGTTAATTAA	AGAATGTGGATTTTGATGTAATTGTTGGGATTCCATTGTGATTAAGGCTAGAATTCGAGCTCGTTTAAAC	0		0		0
YBL107C	YBL107C	II	9961	10551	-	AGTTAGAAAAAAAACTTCTCATTTATACACGTAGACAAAAAGACGGTATG	AAAATAATGACTACTTGAAGGAGTTTACGCAATTCTGCAAGGACAACAGT	AATCTTTAAGTGATATAATCTTTCAGCGGACTAGAAGAATAGGGCGTTCA	AGTTAGAAAAAAAACTTCTCATTTATACACGTAGACAAAAAGACGGTATGCGGATCCCCGGGTTAATTAA	AAAATAATGACTACTTGAAGGAGTTTACGCAATTCTGCAAGGACAACAGTCGGATCCCCGGGTTAATTAA	AATCTTTAAGTGATATAATCTTTCAGCGGACTAGAAGAATAGGGCGTTCAGAATTCGAGCTCGTTTAAAC	0		0		0
YBL106C	SRO77,SNI2,SOP2	II	10847	13879	-	ATAAAAGTTACAAAATTGTCAATTGAACAGATACAAAAATTTTATAAATG	ACGCAATGGAAGAAACGGGAAGGGATATGATGAAGAGCGCTGTAGGTTTT	TGCGAGCAAGGGCAACCTGATCGAATTTTATAAAAACTATTTATGGACTA	ATAAAAGTTACAAAATTGTCAATTGAACAGATACAAAAATTTTATAAATGCGGATCCCCGGGTTAATTAA	ACGCAATGGAAGAAACGGGAAGGGATATGATGAAGAGCGCTGTAGGTTTTCGGATCCCCGGGTTAATTAA	TGCGAGCAAGGGCAACCTGATCGAATTTTATAAAAACTATTTATGGACTAGAATTCGAGCTCGTTTAAAC	0		0		0
YBL105C	PKC1,CLY15,HPO2,STT1	II	14241	17696	-	AGGAAAAGTAAGTATAGTATCACACATATAGGGAGCAGTTTACAGTCATG	AGCAAGAAGAGTTTAGAGGATTTTCCTTTATGCCAGATGATTTGGATTTA	TTAGATGTTTTATATAAAATTAAATAAATCATGGCATGACCTTTTCTTCA	AGGAAAAGTAAGTATAGTATCACACATATAGGGAGCAGTTTACAGTCATGCGGATCCCCGGGTTAATTAA	AGCAAGAAGAGTTTAGAGGATTTTCCTTTATGCCAGATGATTTGGATTTACGGATCCCCGGGTTAATTAA	TTAGATGTTTTATATAAAATTAAATAAATCATGGCATGACCTTTTCTTCAGAATTCGAGCTCGTTTAAAC	0		0		0
YBL104C	YBL104C	II	18177	21293	-	TACTGGTAGTCGTAAGTGCAGTATCACGAACGTATAGAAGAATAAACATG	ACAGACATAATGTTTGTCCCACTCCAGGTTGCACCTGCCAGTGTAATAAG	ATTGTGAGAATAAAGAGAAGTTGCAAGATTTGGTTTATTGTACAATACTA	TACTGGTAGTCGTAAGTGCAGTATCACGAACGTATAGAAGAATAAACATGCGGATCCCCGGGTTAATTAA	ACAGACATAATGTTTGTCCCACTCCAGGTTGCACCTGCCAGTGTAATAAGCGGATCCCCGGGTTAATTAA	ATTGTGAGAATAAAGAGAAGTTGCAAGATTTGGTTTATTGTACAATACTAGAATTCGAGCTCGTTTAAAC	0		0		0
YBL103C	RTG3	II	22076	23536	-	TACTCTTATTTTTTGTCAGGCGAACCTACTTCTTAAATAAGTGAAGAATG	GAGATGACAACTCTAATCCAGCTGACTATCTTTTAGAATTTGGTTCGGGG	CCTGACCTTTTTCAAATTTAATTTTTTCCCGCTAATAAGACCATAAACTA	TACTCTTATTTTTTGTCAGGCGAACCTACTTCTTAAATAAGTGAAGAATGCGGATCCCCGGGTTAATTAA	GAGATGACAACTCTAATCCAGCTGACTATCTTTTAGAATTTGGTTCGGGGCGGATCCCCGGGTTAATTAA	CCTGACCTTTTTCAAATTTAATTTTTTCCCGCTAATAAGACCATAAACTAGAATTCGAGCTCGTTTAAAC	0		0		0
YBL102W	SFT2	II	24098	24745	+	GCGTTTTTTTTTTTTGCTGGTAAAAAAAAAGAACAAGTGTGGAGAATATG	GGATGTTAAGCTCTGCTGGTGTCAATTCGGCAAGAGGTGTTCTGCGCATC	TTTTTCTTCTTCAACTAATCAATTCAATATGCACTATGAATGATAATTCA	GCGTTTTTTTTTTTTGCTGGTAAAAAAAAAGAACAAGTGTGGAGAATATGCGGATCCCCGGGTTAATTAA	GGATGTTAAGCTCTGCTGGTGTCAATTCGGCAAGAGGTGTTCTGCGCATCCGGATCCCCGGGTTAATTAA	TTTTTCTTCTTCAACTAATCAATTCAATATGCACTATGAATGATAATTCAGAATTCGAGCTCGTTTAAAC	0		0		0
YBL101C	ECM21,ART2	II	24946	28299	-	TTTAAATAGAGAAGAACAAGCAAGATTTTTCCCTACCCCTATTGGGCATG	ACGAGCCTCCGCGTTATGACGAAATAGTGCCTTTGATGAGTGATGAAGAA	TATAATTATCGTAGAATAATTCAAAAAAAAATAAAAAACGAAAAAATTCA	TTTAAATAGAGAAGAACAAGCAAGATTTTTCCCTACCCCTATTGGGCATGCGGATCCCCGGGTTAATTAA	ACGAGCCTCCGCGTTATGACGAAATAGTGCCTTTGATGAGTGATGAAGAACGGATCCCCGGGTTAATTAA	TATAATTATCGTAGAATAATTCAAAAAAAAATAAAAAACGAAAAAATTCAGAATTCGAGCTCGTTTAAAC	0		0		0
YBL100W-C	YBL100W-C	II	28427	28546	+	AAACGTGGCTTATCTCAGAGCTAAGACAGACCTTCCGAGCAATAATAATG	GCGGGAAAGTGGAGAACCCTTGGAAGAGTCAGATCAGAGATTGGAAAAAT	TATATCACTCACACTCGATTCACAGGATCTGTAGATATCCATTGGTCTTA	AAACGTGGCTTATCTCAGAGCTAAGACAGACCTTCCGAGCAATAATAATGCGGATCCCCGGGTTAATTAA	GCGGGAAAGTGGAGAACCCTTGGAAGAGTCAGATCAGAGATTGGAAAAATCGGATCCCCGGGTTAATTAA	TATATCACTCACACTCGATTCACAGGATCTGTAGATATCCATTGGTCTTAGAATTCGAGCTCGTTTAAAC	0		0		0
YBL100W-A	YBL100W-A	II	29935	31251	+	AGAACTTCTAGTATATCTACATACCTAATATTATAGCCTTAATCACAATG	ACTTAAGCGATGACAACGAACTTAGTCTTAGGCCAGCAACAGAAAGAATC	GAAGGTGATCAGGTAGTTCGTCATTCGAGTCTATTGTGTGTGTTGGCTTA	AGAACTTCTAGTATATCTACATACCTAATATTATAGCCTTAATCACAATGCGGATCCCCGGGTTAATTAA	ACTTAAGCGATGACAACGAACTTAGTCTTAGGCCAGCAACAGAAAGAATCCGGATCCCCGGGTTAATTAA	GAAGGTGATCAGGTAGTTCGTCATTCGAGTCTATTGTGTGTGTTGGCTTAGAATTCGAGCTCGTTTAAAC	1	YBL100W-B	1	YBL100W-B	0
YBL100W-B	YBL100W-B	II	29935	35248	+	AGAACTTCTAGTATATCTACATACCTAATATTATAGCCTTAATCACAATG	AACCTCTTCCGATAAAAACATTTAAACTATTAACAAACAAATGGATTCAT	ATGATAGTTGATTTTTATTCCAACATACCACCCATAATGTAATAGATCTA	AGAACTTCTAGTATATCTACATACCTAATATTATAGCCTTAATCACAATGCGGATCCCCGGGTTAATTAA	AACCTCTTCCGATAAAAACATTTAAACTATTAACAAACAAATGGATTCATCGGATCCCCGGGTTAATTAA	ATGATAGTTGATTTTTATTCCAACATACCACCCATAATGTAATAGATCTAGAATTCGAGCTCGTTTAAAC	1	YBL100W-A	1	YBL100W-A	0
YBL100C	YBL100C	II	36989	37303	-	CCATACCTTTAACACCAGAGGAGAACTCGACCAATTCTTCAGCCTGAATG	CGTGTTTTTTTTATTTATTTTGTTACTGTTCTTGCGATAGTTATGAGAGC	GAAGTTTTTTTCCTCATCGCGAACCATTAGTATAACAGATTGATCGTTCA	CCATACCTTTAACACCAGAGGAGAACTCGACCAATTCTTCAGCCTGAATGCGGATCCCCGGGTTAATTAA	CGTGTTTTTTTTATTTATTTTGTTACTGTTCTTGCGATAGTTATGAGAGCCGGATCCCCGGGTTAATTAA	GAAGTTTTTTTCCTCATCGCGAACCATTAGTATAACAGATTGATCGTTCAGAATTCGAGCTCGTTTAAAC	1	YBL099W	1	YBL099W	0
YBL099W	ATP1	II	37053	38690	+	CGCAAGAACAGTAACAAAATAAATAAAAAAAACACGCACATATAATAATG	AATTGTTGGCATCTCTAAAGAGTGCTACTGAATCATTTGTTGCCACTTTT	TCTTTTTGAGACGTACCTTATATTCATTTTTATTTTTTTAGTTCACATTA	CGCAAGAACAGTAACAAAATAAATAAAAAAAACACGCACATATAATAATGCGGATCCCCGGGTTAATTAA	AATTGTTGGCATCTCTAAAGAGTGCTACTGAATCATTTGTTGCCACTTTTCGGATCCCCGGGTTAATTAA	TCTTTTTGAGACGTACCTTATATTCATTTTTATTTTTTTAGTTCACATTAGAATTCGAGCTCGTTTAAAC	1	YBL100C	1	YBL100C	0
YBL098W	BNA4	II	39145	40527	+	GACAGTTAAAAAATCACGTAGTCAGTTAATCTGTTTAACTTGAAAATATG	TATCTATTGGCGGTTACAAGCTTTTCAAATTTTTGACAAGAGAACGTTCC	TTAATAATCCTCTCCTAGCGTACACGGATGGCAAGAATAAACTGGCTTCA	GACAGTTAAAAAATCACGTAGTCAGTTAATCTGTTTAACTTGAAAATATGCGGATCCCCGGGTTAATTAA	TATCTATTGGCGGTTACAAGCTTTTCAAATTTTTGACAAGAGAACGTTCCCGGATCCCCGGGTTAATTAA	TTAATAATCCTCTCCTAGCGTACACGGATGGCAAGAATAAACTGGCTTCAGAATTCGAGCTCGTTTAAAC	0		0		0
YBL097W	BRN1	II	40831	43095	+	TTAGTGGACTTTTTGGAGCAAAAAAAACCAGCAGGTAGTTATATAAGATG	ATGACTTGATAGTGAATTATGAGGATCTAGCGACAACACAGGCAGCGTCA	CTTTGCAGCACAAAAAAAAAAAAAAAAAAAAAAAAAAAGATCATCAACTA	TTAGTGGACTTTTTGGAGCAAAAAAAACCAGCAGGTAGTTATATAAGATGCGGATCCCCGGGTTAATTAA	ATGACTTGATAGTGAATTATGAGGATCTAGCGACAACACAGGCAGCGTCACGGATCCCCGGGTTAATTAA	CTTTGCAGCACAAAAAAAAAAAAAAAAAAAAAAAAAAAGATCATCAACTAGAATTCGAGCTCGTTTAAAC	0		0		0
YBL096C	YBL096C	II	43174	43482	-	CCTGGGCCAACTTGTTGTAAACCTCGCTTTTCTCGATTTGAGCGAGGATG	ATAAATACCTTGTTTTATATCCACTTTTCGAAGCGGTCCCCTTTCGGCGA	TTTTTGTGCTGCAAAGTTTCTTAAAGCCTTCGGGCTTACGAAATCCTTTA	CCTGGGCCAACTTGTTGTAAACCTCGCTTTTCTCGATTTGAGCGAGGATGCGGATCCCCGGGTTAATTAA	ATAAATACCTTGTTTTATATCCACTTTTCGAAGCGGTCCCCTTTCGGCGACGGATCCCCGGGTTAATTAA	TTTTTGTGCTGCAAAGTTTCTTAAAGCCTTCGGGCTTACGAAATCCTTTAGAATTCGAGCTCGTTTAAAC	1	YBL095W	1	YBL095W	0
YBL095W	YBL095W	II	43277	44089	+	TATAGACAATGACCAAATGACAGGATAGATCGAGGGTGAGTTCCAATATG	TTCTCGTTGAGCCTACTTGGTTCAAATATTTTAAATGGCTTGATATGTTT	AATATTAATTAACACGGAATAGGCTATTTTGAGACAGGCATGCTTTTTCA	TATAGACAATGACCAAATGACAGGATAGATCGAGGGTGAGTTCCAATATGCGGATCCCCGGGTTAATTAA	TTCTCGTTGAGCCTACTTGGTTCAAATATTTTAAATGGCTTGATATGTTTCGGATCCCCGGGTTAATTAA	AATATTAATTAACACGGAATAGGCTATTTTGAGACAGGCATGCTTTTTCAGAATTCGAGCTCGTTTAAAC	2	YBL096C;YBL094C	2	YBL096C;YBL094C	0
YBL094C	YBL094C	II	43765	44097	-	GAATATAGAATATTAATTAACACGGAATAGGCTATTTTGAGACAGGCATG	ACAGCCTTGCAGTTACACCTCTTTTACTAGGCAACAAAGGGAAGCCACAA	AACGTCCATAAGGGCTTGTTGTCATTGTTGCTGGATGAAGCATTGTGCTA	GAATATAGAATATTAATTAACACGGAATAGGCTATTTTGAGACAGGCATGCGGATCCCCGGGTTAATTAA	ACAGCCTTGCAGTTACACCTCTTTTACTAGGCAACAAAGGGAAGCCACAACGGATCCCCGGGTTAATTAA	AACGTCCATAAGGGCTTGTTGTCATTGTTGCTGGATGAAGCATTGTGCTAGAATTCGAGCTCGTTTAAAC	1	YBL095W	1	YBL095W	0
YBL093C	ROX3,MED19,NUT3,SSN7	II	44256	44918	-	GAGTGCGAATAGCAATAGTAAGTGAACGAAAAAGGAATACGATAATAATG	CACCAACACATAGTGACAGTCATGAGGATATGAAAAGAAGGAGGCTGGAG	ACACTTGCTCTTTATTTATAGTGGGGCTGATATGCGATGGCGTAAAGCTA	GAGTGCGAATAGCAATAGTAAGTGAACGAAAAAGGAATACGATAATAATGCGGATCCCCGGGTTAATTAA	CACCAACACATAGTGACAGTCATGAGGATATGAAAAGAAGGAGGCTGGAGCGGATCCCCGGGTTAATTAA	ACACTTGCTCTTTATTTATAGTGGGGCTGATATGCGATGGCGTAAAGCTAGAATTCGAGCTCGTTTAAAC	0		0		0
YBL092W	RPL32	II	45978	46370	+	TTATACTAACAAACTTTTAATTTTCATTTTTTTTTTTTTTTGATTAGATG	CTTTGGGTATCAAGGTCACCAACCCAAAGGGTCGTTTGGCTTTGGAAGCT	AATTTAAAATTAAATGAAGGTTATTATTTTGTAAATCTTTATTTAATTTA	TTATACTAACAAACTTTTAATTTTCATTTTTTTTTTTTTTTGATTAGATGCGGATCCCCGGGTTAATTAA	CTTTGGGTATCAAGGTCACCAACCCAAAGGGTCGTTTGGCTTTGGAAGCTCGGATCCCCGGGTTAATTAA	AATTTAAAATTAAATGAAGGTTATTATTTTGTAAATCTTTATTTAATTTAGAATTCGAGCTCGTTTAAAC	0		0		0
YBL091C-A	SCS22	II	46565	47180	-	GTGGTATGACGACAGATAATATAAGCACTAGTTCAGACGAGTAAACAATG	CATTGCTTATCATCACCGTTATCGCATTGCTCGTCGGCTGGATATACTAC	AAAACTAGGGCATTCTTCCTCACTTTTAGTGATAAACTTTTGTAAACTCA	GTGGTATGACGACAGATAATATAAGCACTAGTTCAGACGAGTAAACAATGCGGATCCCCGGGTTAATTAA	CATTGCTTATCATCACCGTTATCGCATTGCTCGTCGGCTGGATATACTACCGGATCCCCGGGTTAATTAA	AAAACTAGGGCATTCTTCCTCACTTTTAGTGATAAACTTTTGTAAACTCAGAATTCGAGCTCGTTTAAAC	0		0		0
YBL091C	MAP2	II	47363	48628	-	GGGCTTTTACATCAACAAGTACTGTAGAAGCTCTACCGTATTGAAAAATG	TCTTGTTGCATGCTCACAAAAAGGAAGTCGTTTCGAAAGGTGATGACTAC	AGTATTCATATACCTAGTGAGGAGGCCATTTGAAAGCGCATTTTACCTCA	GGGCTTTTACATCAACAAGTACTGTAGAAGCTCTACCGTATTGAAAAATGCGGATCCCCGGGTTAATTAA	TCTTGTTGCATGCTCACAAAAAGGAAGTCGTTTCGAAAGGTGATGACTACCGGATCCCCGGGTTAATTAA	AGTATTCATATACCTAGTGAGGAGGCCATTTGAAAGCGCATTTTACCTCAGAATTCGAGCTCGTTTAAAC	0		0		0
YBL090W	MRP21,MRP50	II	48825	49358	+	GAAGAGTAAAAAATCTGTCAAATATCACCCATAAGAGCATAACCATAATG	GCTTCAAGAGGTTGATTGAAATTGTTAAAGATGCCAAGAGGAAAGGATAC	GAAATCAATGGCGAAAATTTCACAATATTCAAGAGTTGATGGTACGATTA	GAAGAGTAAAAAATCTGTCAAATATCACCCATAAGAGCATAACCATAATGCGGATCCCCGGGTTAATTAA	GCTTCAAGAGGTTGATTGAAATTGTTAAAGATGCCAAGAGGAAAGGATACCGGATCCCCGGGTTAATTAA	GAAATCAATGGCGAAAATTTCACAATATTCAAGAGTTGATGGTACGATTAGAATTCGAGCTCGTTTAAAC	0		0		0
YBL089W	AVT5	II	49574	50953	+	CGAACAGCAAGATAAAGTGGAAACGAAAAGTAAGCAGCTTCCTCAATATG	TAATGGTAGCTTCACTATCAGCGATTGTATTTTTGGGCACATCATCACAT	ATACTTCTTTTTTTTGTTTATAGAAATACGAAAAGTAATGTACAAACTCA	CGAACAGCAAGATAAAGTGGAAACGAAAAGTAAGCAGCTTCCTCAATATGCGGATCCCCGGGTTAATTAA	TAATGGTAGCTTCACTATCAGCGATTGTATTTTTGGGCACATCATCACATCGGATCCCCGGGTTAATTAA	ATACTTCTTTTTTTTGTTTATAGAAATACGAAAAGTAATGTACAAACTCAGAATTCGAGCTCGTTTAAAC	0		0		0
YBL088C	TEL1	II	51019	59382	-	GAAAAAAAAGCCTTCAAAGAAAAAGGGAAATCAGTGTAACATAGACGATG	CGGATCCATCAAATTTGAGTGTTATATATATGGGATGGTCACCTTTTTAT	GTATTTCTATAAACAAAAAAAAGAAGTATAAAGCATCTGCATAGCAATTA	GAAAAAAAAGCCTTCAAAGAAAAAGGGAAATCAGTGTAACATAGACGATGCGGATCCCCGGGTTAATTAA	CGGATCCATCAAATTTGAGTGTTATATATATGGGATGGTCACCTTTTTATCGGATCCCCGGGTTAATTAA	GTATTTCTATAAACAAAAAAAAGAAGTATAAAGCATCTGCATAGCAATTAGAATTCGAGCTCGTTTAAAC	0		0		0
YBL087C	RPL23A	II	59822	60739	-	AGGTCTTACAAGCAATACAAAACCAACACACCTATATATAACTAATAATG	AATGTGCCGATTTATGGCCAAGAGTTGCATCTAACTCCGGTGTTGTTGTG	ATATATAATTGAAGAATCTAAGAGTATGAGTCAAAATAATTTCCTTTTTA	AGGTCTTACAAGCAATACAAAACCAACACACCTATATATAACTAATAATGCGGATCCCCGGGTTAATTAA	AATGTGCCGATTTATGGCCAAGAGTTGCATCTAACTCCGGTGTTGTTGTGCGGATCCCCGGGTTAATTAA	ATATATAATTGAAGAATCTAAGAGTATGAGTCAAAATAATTTCCTTTTTAGAATTCGAGCTCGTTTAAAC	0		0		0
YBL086C	YBL086C	II	61202	62602	-	GTATTAGGTACCCAAGAAAGGTATAATACCGCTCACAAAATATTAAGATG	CAGATAGAATAAGAGAAAACAAAAACTGGTCTATAATAACCCCATCGGGC	GGTATTGCAAGCTTAAGATTATAATTACATAAAACAATACAAATATTCTA	GTATTAGGTACCCAAGAAAGGTATAATACCGCTCACAAAATATTAAGATGCGGATCCCCGGGTTAATTAA	CAGATAGAATAAGAGAAAACAAAAACTGGTCTATAATAACCCCATCGGGCCGGATCCCCGGGTTAATTAA	GGTATTGCAAGCTTAAGATTATAATTACATAAAACAATACAAATATTCTAGAATTCGAGCTCGTTTAAAC	0		0		0
YBL085W	BOI1,BOB1,GIN7	II	63876	66818	+	TCTAACTCGAGGTGACCGGAGGCCACTGTAATAATAAAAAATAGAAGATG	CCAGCGATTACCTGGAAAGTTCAGCATTTGAATACCCTGGTGGCAGACTT	TATTAAGGTGTTTAAGTTGGTCAAGAAGTAACTAATGATTGCAGTTCTCA	TCTAACTCGAGGTGACCGGAGGCCACTGTAATAATAAAAAATAGAAGATGCGGATCCCCGGGTTAATTAA	CCAGCGATTACCTGGAAAGTTCAGCATTTGAATACCCTGGTGGCAGACTTCGGATCCCCGGGTTAATTAA	TATTAAGGTGTTTAAGTTGGTCAAGAAGTAACTAATGATTGCAGTTCTCAGAATTCGAGCTCGTTTAAAC	0		0		0
YBL084C	CDC27,APC3,SNB1	II	67169	69445	-	CATAAATCGACACGAACTTTTCGTGCAGGATACATAATAAAAATAGCATG	AGGGTAACCAAGTTATCATCGATGAATTACAAAAATGTCATATGCAAGAA	AAAACATTTAACATGTTTCAATTTGTTATGTTTTGGCCAACCTGCGTTTA	CATAAATCGACACGAACTTTTCGTGCAGGATACATAATAAAAATAGCATGCGGATCCCCGGGTTAATTAA	AGGGTAACCAAGTTATCATCGATGAATTACAAAAATGTCATATGCAAGAACGGATCCCCGGGTTAATTAA	AAAACATTTAACATGTTTCAATTTGTTATGTTTTGGCCAACCTGCGTTTAGAATTCGAGCTCGTTTAAAC	0		0		0
YBL083C	YBL083C	II	69713	70138	-	CTCACCACACTGTTCGTCACAAGATACCCTCGCATCCTGCCCGATTTATG	AAAAAGCTCAACTGAAACAGATGTATAAATATCATATAATCGTATTGTTT	CACCATTAAATACTAGTAGTACTATATAGATGGTATAAAGAAATGATTTA	CTCACCACACTGTTCGTCACAAGATACCCTCGCATCCTGCCCGATTTATGCGGATCCCCGGGTTAATTAA	AAAAAGCTCAACTGAAACAGATGTATAAATATCATATAATCGTATTGTTTCGGATCCCCGGGTTAATTAA	CACCATTAAATACTAGTAGTACTATATAGATGGTATAAAGAAATGATTTAGAATTCGAGCTCGTTTAAAC	1	YBL082C	1	YBL082C	0
YBL082C	ALG3,RHK1	II	69751	71127	-	TATCATAGAGTGTGTATGGGAGAGAGAAAGAGTTAGATACTAGTAGTATG	TCGCCAAAAGCCATCTTCGTACCACCAGCTCTATGGAAAAAAAGCTCAAC	AGAAATGATTTAAAACAATACGATTATATGATATTTATACATCTGTTTCA	TATCATAGAGTGTGTATGGGAGAGAGAAAGAGTTAGATACTAGTAGTATGCGGATCCCCGGGTTAATTAA	TCGCCAAAAGCCATCTTCGTACCACCAGCTCTATGGAAAAAAAGCTCAACCGGATCCCCGGGTTAATTAA	AGAAATGATTTAAAACAATACGATTATATGATATTTATACATCTGTTTCAGAATTCGAGCTCGTTTAAAC	1	YBL083C	1	YBL083C	0
YBL081W	YBL081W	II	71866	72972	+	AATTTTCTTTTTTTTTTTTGGCTCTATTTCACTAAGACATCGTATATATG	CATCATCAAGACCCTTTGGCATTTGGAATACTGACATGAGCGTTTGGAGT	TAGTAATACTAATGATAATAATATACATAAAAATATACGTAAACATCTCA	AATTTTCTTTTTTTTTTTTGGCTCTATTTCACTAAGACATCGTATATATGCGGATCCCCGGGTTAATTAA	CATCATCAAGACCCTTTGGCATTTGGAATACTGACATGAGCGTTTGGAGTCGGATCCCCGGGTTAATTAA	TAGTAATACTAATGATAATAATATACATAAAAATATACGTAAACATCTCAGAATTCGAGCTCGTTTAAAC	0		0		0
YBL080C	PET112	II	73070	74695	-	GTTATTGTTAGCATTCCTGTCCAAAAAGACCAGAGTAGGAACTAGATATG	AGGCAAACGAATTCGAGAAAAAATTCAAAGAGATCTTAAATATTCAATGG	TTGTTATTATTTATGCACGGTTCCTATTTACACGCGGCGTTTATATTTTA	GTTATTGTTAGCATTCCTGTCCAAAAAGACCAGAGTAGGAACTAGATATGCGGATCCCCGGGTTAATTAA	AGGCAAACGAATTCGAGAAAAAATTCAAAGAGATCTTAAATATTCAATGGCGGATCCCCGGGTTAATTAA	TTGTTATTATTTATGCACGGTTCCTATTTACACGCGGCGTTTATATTTTAGAATTCGAGCTCGTTTAAAC	0		0		0
YBL079W	NUP170,NLE3	II	75259	79767	+	ACAAAAAAGCAGAGTGCGTTTATTACTTCTCTTTCTAGCGGTTGTTCATG	AGTACGTTAAGAACAGCGGCAATAATTTGGGGATTTGTTTCTACAAAGAA	AATATACACGTACATTACCCTGCTATCTATATGTCGAACATGAATTTTTA	ACAAAAAAGCAGAGTGCGTTTATTACTTCTCTTTCTAGCGGTTGTTCATGCGGATCCCCGGGTTAATTAA	AGTACGTTAAGAACAGCGGCAATAATTTGGGGATTTGTTTCTACAAAGAACGGATCCCCGGGTTAATTAA	AATATACACGTACATTACCCTGCTATCTATATGTCGAACATGAATTTTTAGAATTCGAGCTCGTTTAAAC	0		0		0
YBL078C	ATG8,APG8,AUT7,CVT5	II	80378	80731	-	AATAATTGTAAAGTTGAGAAAATCATAATAAAATAATTACTAGAGACATG	AGGACGGGTTTTTGTATGTCACTTACTCAGGAGAAAATACATTTGGCAGG	AATTTCGATTTTAGATGTTAACGCTTCATTTCTTTTCATATAAAAGACTA	AATAATTGTAAAGTTGAGAAAATCATAATAAAATAATTACTAGAGACATGCGGATCCCCGGGTTAATTAA	AGGACGGGTTTTTGTATGTCACTTACTCAGGAGAAAATACATTTGGCAGGCGGATCCCCGGGTTAATTAA	AATTTCGATTTTAGATGTTAACGCTTCATTTCTTTTCATATAAAAGACTAGAATTCGAGCTCGTTTAAAC	0		0		0
YBL077W	YBL077W	II	80897	81328	+	ATTTTTGCCGCCGCCGAAAATAACCGGCCTCCGGGTGATGATATATCATG	GGATTCTGTTGACCAGCTCTCTTGCGAGACCTTCACTCTTTAGTTCAGAG	GAAACCAGAACCGACCAAGACGTGTTAATCATCATGGATACAAATATTTA	ATTTTTGCCGCCGCCGAAAATAACCGGCCTCCGGGTGATGATATATCATGCGGATCCCCGGGTTAATTAA	GGATTCTGTTGACCAGCTCTCTTGCGAGACCTTCACTCTTTAGTTCAGAGCGGATCCCCGGGTTAATTAA	GAAACCAGAACCGACCAAGACGTGTTAATCATCATGGATACAAATATTTAGAATTCGAGCTCGTTTAAAC	1	YBL076C	1	YBL076C	0
YBL076C	ILS1	II	81043	84261	-	CGACTTCCTACAACCTTTAGCCAAAAGCTTCAAAAAACCAAGGAAATATG	AAGAACAATCTATTAATGACACCATTTTCAAATTAAAAGTGTTCAAATTA	ATCACTTCGAGTAGAGAAAAATTTGTACGTATTTATATGAGTTGTTTTCA	CGACTTCCTACAACCTTTAGCCAAAAGCTTCAAAAAACCAAGGAAATATGCGGATCCCCGGGTTAATTAA	AAGAACAATCTATTAATGACACCATTTTCAAATTAAAAGTGTTCAAATTACGGATCCCCGGGTTAATTAA	ATCACTTCGAGTAGAGAAAAATTTGTACGTATTTATATGAGTTGTTTTCAGAATTCGAGCTCGTTTAAAC	1	YBL077W	1	YBL077W	0
YBL075C	SSA3,YG106	II	84499	86448	-	GTTTGTCACTAAACGGATAGAATAGGTACTAAACGCTACAAAGAAAAATG	GTGCTACGGGAGGTGGAGAAGATACAGGTCCAACAGTGGAAGAGGTTGAT	AAGGTTAAACATAAAAAGTAGCTAAATAGAACACTATAGAAGAATAATCA	GTTTGTCACTAAACGGATAGAATAGGTACTAAACGCTACAAAGAAAAATGCGGATCCCCGGGTTAATTAA	GTGCTACGGGAGGTGGAGAAGATACAGGTCCAACAGTGGAAGAGGTTGATCGGATCCCCGGGTTAATTAA	AAGGTTAAACATAAAAAGTAGCTAAATAGAACACTATAGAAGAATAATCAGAATTCGAGCTCGTTTAAAC	0		0		0
YBL074C	AAR2	II	86722	87789	-	TTATCGCTGGGACATGGGGCTAAAAAATAAAATATCGGAAGCCTGCAATG	ATGATGAGCACAACCCTACCATTGTTGGCGGTCTCTATTACCAAAGGCCA	TAGGCATCAAGTCAAATACGTTTGATGATAGCGCCGCACGATGATCGTTA	TTATCGCTGGGACATGGGGCTAAAAAATAAAATATCGGAAGCCTGCAATGCGGATCCCCGGGTTAATTAA	ATGATGAGCACAACCCTACCATTGTTGGCGGTCTCTATTACCAAAGGCCACGGATCCCCGGGTTAATTAA	TAGGCATCAAGTCAAATACGTTTGATGATAGCGCCGCACGATGATCGTTAGAATTCGAGCTCGTTTAAAC	1	YBL073W	1	YBL073W	0
YBL073W	YBL073W	II	87646	87957	+	ATTCTACAGTCAAACCAGTAGCCATACCTCATGCTGGAATTATCTGCATG	CGATTTTTTCCGCTTTCAAGATGTGTCCTTTCTTCATCTCTTGGTTCTTA	GGGATGTGAAAAGGAAAAAGTAATTAGGAGGGGTTTGCGGCGCCCTTTTA	ATTCTACAGTCAAACCAGTAGCCATACCTCATGCTGGAATTATCTGCATGCGGATCCCCGGGTTAATTAA	CGATTTTTTCCGCTTTCAAGATGTGTCCTTTCTTCATCTCTTGGTTCTTACGGATCCCCGGGTTAATTAA	GGGATGTGAAAAGGAAAAAGTAATTAGGAGGGGTTTGCGGCGCCCTTTTAGAATTCGAGCTCGTTTAAAC	1	YBL074C	1	YBL074C	0
YBL072C	RPS8A	II	88523	89125	-	TTTATTTTACTAACAAGCGTCATTAAATTTTCTATTACAGTTACAAAATG	TGGAAGGTGAAGAATTAGCTTTCTACCTAAGAAGATTGACTGCTAAGAAA	AGAGATGAGGAGAAGAGAAGAAAAAATTGGTAGTATTTTCATTTCATCTA	TTTATTTTACTAACAAGCGTCATTAAATTTTCTATTACAGTTACAAAATGCGGATCCCCGGGTTAATTAA	TGGAAGGTGAAGAATTAGCTTTCTACCTAAGAAGATTGACTGCTAAGAAACGGATCCCCGGGTTAATTAA	AGAGATGAGGAGAAGAGAAGAAAAAATTGGTAGTATTTTCATTTCATCTAGAATTCGAGCTCGTTTAAAC	0		0		0
YBL071C-B	YBL071C-B	II	89458	89556	-	GGAAAGCTTGAGGGCTTTCTCTTACGCAGTGTTCATGGTGTTACGGGATG	TAGGAAATTACACTTGCCATTTGCTTTTTGGTACTCACAAGAAGACGTTA	TTCCATTACTCATATGACCATAGCACATACTTTTTGTCCTGGTGTGTTTA	GGAAAGCTTGAGGGCTTTCTCTTACGCAGTGTTCATGGTGTTACGGGATGCGGATCCCCGGGTTAATTAA	TAGGAAATTACACTTGCCATTTGCTTTTTGGTACTCACAAGAAGACGTTACGGATCCCCGGGTTAATTAA	TTCCATTACTCATATGACCATAGCACATACTTTTTGTCCTGGTGTGTTTAGAATTCGAGCTCGTTTAAAC	0		0		0
YBL071W-A	KTI11,DPH3	II	89978	90226	+	TACCACGACTGTAAGCACATCATTTGTACAATACATTACCAGCTGAAATG	ACTACGAAGAGGCAGGCATCCACCCCCCTGAGCCTATTGCCGCTGCTGCC	AGCTCTTTCTTTATTTCTATTTGTATTCTCGATCTAGCCTCTCATCTTTA	TACCACGACTGTAAGCACATCATTTGTACAATACATTACCAGCTGAAATGCGGATCCCCGGGTTAATTAA	ACTACGAAGAGGCAGGCATCCACCCCCCTGAGCCTATTGCCGCTGCTGCCCGGATCCCCGGGTTAATTAA	AGCTCTTTCTTTATTTCTATTTGTATTCTCGATCTAGCCTCTCATCTTTAGAATTCGAGCTCGTTTAAAC	1	YBL071C	1	YBL071C	0
YBL071C	YBL071C	II	90223	90531	-	AGAAAAATCCCTCGCCTTTCCGGTGAAATTTGTCACAGCCATTTGAGATG	ATAGCTCTTTCTTTATTTCTATTTGTATTCTCGATCTAGCCTCTCATCTT	TACGAAGAGGCAGGCATCCACCCCCCTGAGCCTATTGCCGCTGCTGCCTA	AGAAAAATCCCTCGCCTTTCCGGTGAAATTTGTCACAGCCATTTGAGATGCGGATCCCCGGGTTAATTAA	ATAGCTCTTTCTTTATTTCTATTTGTATTCTCGATCTAGCCTCTCATCTTCGGATCCCCGGGTTAATTAA	TACGAAGAGGCAGGCATCCACCCCCCTGAGCCTATTGCCGCTGCTGCCTAGAATTCGAGCTCGTTTAAAC	1	YBL071W-A	1	YBL071W-A	0
YBL070C	YBL070C	II	90605	90925	-	TGTTCTTAGGAATAGGCGTCTTGATCTTCTTTTCATAAGAAAAATCCATG	CTTTGATTATAATATGTACTTTTATATATTTTCTTTATTTTTCATTATTT	GGAAAGGCGAGGGATTTTTCTGTTGACATTATCAAATTAGCTTTTTGTCA	TGTTCTTAGGAATAGGCGTCTTGATCTTCTTTTCATAAGAAAAATCCATGCGGATCCCCGGGTTAATTAA	CTTTGATTATAATATGTACTTTTATATATTTTCTTTATTTTTCATTATTTCGGATCCCCGGGTTAATTAA	GGAAAGGCGAGGGATTTTTCTGTTGACATTATCAAATTAGCTTTTTGTCAGAATTCGAGCTCGTTTAAAC	1	YBL069W	1	YBL069W	0
YBL069W	AST1	II	90741	92030	+	GGAAGCTACAAATACGACATTGCATACCAAGAGGCAAACGTTGAACAATG	TGGCCACTCAACGTGCCCAAGGAAAGTTAATCATGAACGTCGAAAAATTC	GTTCATTAAGTTTAAAAATAAAACATATTGTAAATGTAAGTGGGTATCTA	GGAAGCTACAAATACGACATTGCATACCAAGAGGCAAACGTTGAACAATGCGGATCCCCGGGTTAATTAA	TGGCCACTCAACGTGCCCAAGGAAAGTTAATCATGAACGTCGAAAAATTCCGGATCCCCGGGTTAATTAA	GTTCATTAAGTTTAAAAATAAAACATATTGTAAATGTAAGTGGGTATCTAGAATTCGAGCTCGTTTAAAC	2	YBL070C;YBL068W-A	2	YBL070C;YBL068W-A	0
YBL068W-A	YBL068W-A	II	91794	92030	+	AAGACATTTTCGATTCATGGGATAACCCAAGTGCCAATGCAAGAAAAATG	TGGCCACTCAACGTGCCCAAGGAAAGTTAATCATGAACGTCGAAAAATTC	GTTCATTAAGTTTAAAAATAAAACATATTGTAAATGTAAGTGGGTATCTA	AAGACATTTTCGATTCATGGGATAACCCAAGTGCCAATGCAAGAAAAATGCGGATCCCCGGGTTAATTAA	TGGCCACTCAACGTGCCCAAGGAAAGTTAATCATGAACGTCGAAAAATTCCGGATCCCCGGGTTAATTAA	GTTCATTAAGTTTAAAAATAAAACATATTGTAAATGTAAGTGGGTATCTAGAATTCGAGCTCGTTTAAAC	1	YBL069W	1	YBL069W	0
YBL068W	PRS4	II	92414	93394	+	TGCACATAGACTCTCAGCTTCAACTCCACAAGGCTTCTCCAGCAAAAATG	GACTACACAATGGTGAATCCGTGTCATATTTGTTCACCCATGCTCCAGTA	GTATTTAGGCATGCAAGCAATCAGGAATCTAAGAATAAAAAATTGTCCTA	TGCACATAGACTCTCAGCTTCAACTCCACAAGGCTTCTCCAGCAAAAATGCGGATCCCCGGGTTAATTAA	GACTACACAATGGTGAATCCGTGTCATATTTGTTCACCCATGCTCCAGTACGGATCCCCGGGTTAATTAA	GTATTTAGGCATGCAAGCAATCAGGAATCTAAGAATAAAAAATTGTCCTAGAATTCGAGCTCGTTTAAAC	0		0		0
YBL067C	UBP13	II	93639	95882	-	CCAGTACTTTCATTAACATACTAAACCCACGCAAGAAGGGCGCAATCATG	CCATAAAGTCTTCTAAAAAAAAGTCGAGAATGTTTAGTTTTAGGAAAAGC	TTAAAGGAGACGGTGAACCTTTACCTTCCTTGATATGCAAATATTTTTCA	CCAGTACTTTCATTAACATACTAAACCCACGCAAGAAGGGCGCAATCATGCGGATCCCCGGGTTAATTAA	CCATAAAGTCTTCTAAAAAAAAGTCGAGAATGTTTAGTTTTAGGAAAAGCCGGATCCCCGGGTTAATTAA	TTAAAGGAGACGGTGAACCTTTACCTTCCTTGATATGCAAATATTTTTCAGAATTCGAGCTCGTTTAAAC	0		0		0
YBL066C	SEF1	II	96669	100115	-	GGTCCCGTATACAGATTATATTGGCTCTGCGTATACGCATTCTCGTCATG	GTAATGATGACTTTTTTGGTTGGTTCGATATGAACATGGAACAAGGTTTT	AAAACAAGGGTAATAATATTTCTTAGAATATTAGAAGAATATAGGCGTTA	GGTCCCGTATACAGATTATATTGGCTCTGCGTATACGCATTCTCGTCATGCGGATCCCCGGGTTAATTAA	GTAATGATGACTTTTTTGGTTGGTTCGATATGAACATGGAACAAGGTTTTCGGATCCCCGGGTTAATTAA	AAAACAAGGGTAATAATATTTCTTAGAATATTAGAAGAATATAGGCGTTAGAATTCGAGCTCGTTTAAAC	1	YBL065W	1	YBL065W	0
YBL065W	YBL065W	II	99963	100307	+	CATTTGATTTTGTGCTGTCTACAATGTGTACATGAGGTAACTGGTCTATG	ATCCAATGAGCGGCCCTTCGTACGAGATGAGATATAATAAGAATGAAAGA	CTTTACTATATACAGGTATATGAAGTATCTCTAACTAAAACTTTTATCTA	CATTTGATTTTGTGCTGTCTACAATGTGTACATGAGGTAACTGGTCTATGCGGATCCCCGGGTTAATTAA	ATCCAATGAGCGGCCCTTCGTACGAGATGAGATATAATAAGAATGAAAGACGGATCCCCGGGTTAATTAA	CTTTACTATATACAGGTATATGAAGTATCTCTAACTAAAACTTTTATCTAGAATTCGAGCTCGTTTAAAC	1	YBL066C	1	YBL066C	0
YBL064C	PRX1	II	100371	101156	-	TTCTCGCAGTAGGATGAGATAAATTTCAAAGAAGCAGGAAGCAAAGGATG	TTGGTCAATTTAATGAAATTAAACCCTATTTAAGATTCACCAAGTCGAAA	GAGATACTTCATATACCTGTATATAGTAAAGTCGTTTATTTCAAAGCTTA	TTCTCGCAGTAGGATGAGATAAATTTCAAAGAAGCAGGAAGCAAAGGATGCGGATCCCCGGGTTAATTAA	TTGGTCAATTTAATGAAATTAAACCCTATTTAAGATTCACCAAGTCGAAACGGATCCCCGGGTTAATTAA	GAGATACTTCATATACCTGTATATAGTAAAGTCGTTTATTTCAAAGCTTAGAATTCGAGCTCGTTTAAAC	0		0		0
YBL063W	KIP1,CIN9	II	101886	105221	+	ACAGTTCGCGCTTCCCTCACTAAATATGGCGAGATAGTTAAACAATCATG	GAGAAGAAACTGAAAATAATGACATACTGCAAAATAAAAAACTTCATCAA	ACTCAATGCATATAGTGATACAAATATTTTACAATGGCTATATCCCCTTA	ACAGTTCGCGCTTCCCTCACTAAATATGGCGAGATAGTTAAACAATCATGCGGATCCCCGGGTTAATTAA	GAGAAGAAACTGAAAATAATGACATACTGCAAAATAAAAAACTTCATCAACGGATCCCCGGGTTAATTAA	ACTCAATGCATATAGTGATACAAATATTTTACAATGGCTATATCCCCTTAGAATTCGAGCTCGTTTAAAC	0		0		0
YBL062W	YBL062W	II	105308	105688	+	CATTGAGTGTAAACTGTTGCACCTATAAAGAATGAAAACAATCTAGTATG	ATGTTTCAGATTTTGAAGAAACTCTTGAATTTGACCCTACGTTACTTGTT	AAAAATAAAAGTATCAGTACTTTGAATTTATTCTCTACTGTGGACAGTCA	CATTGAGTGTAAACTGTTGCACCTATAAAGAATGAAAACAATCTAGTATGCGGATCCCCGGGTTAATTAA	ATGTTTCAGATTTTGAAGAAACTCTTGAATTTGACCCTACGTTACTTGTTCGGATCCCCGGGTTAATTAA	AAAAATAAAAGTATCAGTACTTTGAATTTATTCTCTACTGTGGACAGTCAGAATTCGAGCTCGTTTAAAC	1	YBL061C	1	YBL061C	0
YBL061C	SKT5,CAL2,CHS4,CSD4	II	105316	107406	-	AGGTTCTCGTCTTTTTTGGTGATAAAGTTAAAATAAAAGGATAAAAAATG	AGAACAAGAAGGATAAACAAGGTAAAAAAAAAAAAGACTGTGTAATTATG	GTAAACTGTTGCACCTATAAAGAATGAAAACAATCTAGTATGTGTACTTA	AGGTTCTCGTCTTTTTTGGTGATAAAGTTAAAATAAAAGGATAAAAAATGCGGATCCCCGGGTTAATTAA	AGAACAAGAAGGATAAACAAGGTAAAAAAAAAAAAGACTGTGTAATTATGCGGATCCCCGGGTTAATTAA	GTAAACTGTTGCACCTATAAAGAATGAAAACAATCTAGTATGTGTACTTAGAATTCGAGCTCGTTTAAAC	1	YBL062W	1	YBL062W	0
YBL060W	YEL1	II	107932	109995	+	GTACAATTTTGTGCAGTCAATGGACTATTAAGGGATCGCAAAGAGGTATG	GACTGAGCTACTTGAAAGCTTTGCAAAAAGCCATGGGTTCTGTTCAGTTC	TTTATATTTCTTCAGCGCAGTCTTTATATTTATATCTTTAAATATACTTA	GTACAATTTTGTGCAGTCAATGGACTATTAAGGGATCGCAAAGAGGTATGCGGATCCCCGGGTTAATTAA	GACTGAGCTACTTGAAAGCTTTGCAAAAAGCCATGGGTTCTGTTCAGTTCCGGATCCCCGGGTTAATTAA	TTTATATTTCTTCAGCGCAGTCTTTATATTTATATCTTTAAATATACTTAGAATTCGAGCTCGTTTAAAC	0		0		0
YBL059C-A	CMC2	II	110125	110539	-	TTTACAAGTGCAGTTGAACAAAAGCAAGATAAGACAAGTACTACAACATG	GACAGTACGCCAAGAAAAAGCAGGAAAGTGACAATGATGCGAACTCGAAA	ATATTGAGATGATTTGTGTGAATGAAGTAGCGACAGAAAAAAAGCTTTTA	TTTACAAGTGCAGTTGAACAAAAGCAAGATAAGACAAGTACTACAACATGCGGATCCCCGGGTTAATTAA	GACAGTACGCCAAGAAAAAGCAGGAAAGTGACAATGATGCGAACTCGAAACGGATCCCCGGGTTAATTAA	ATATTGAGATGATTTGTGTGAATGAAGTAGCGACAGAAAAAAAGCTTTTAGAATTCGAGCTCGTTTAAAC	0		0		0
YBL059W	YBL059W	II	110594	111244	+	TACTTGTCTTATCTTGCTTTTGTTCAACTGCACTTGTAAATCAGTGAATG	AGCAAGTAGTGGACAGCTTAGTTAAGACACACAATTCATCTCTTTGTAAA	ATATAAGTAGTGGAATATATTATTGAAACTACTACTATGGTATAACACTA	TACTTGTCTTATCTTGCTTTTGTTCAACTGCACTTGTAAATCAGTGAATGCGGATCCCCGGGTTAATTAA	AGCAAGTAGTGGACAGCTTAGTTAAGACACACAATTCATCTCTTTGTAAACGGATCCCCGGGTTAATTAA	ATATAAGTAGTGGAATATATTATTGAAACTACTACTATGGTATAACACTAGAATTCGAGCTCGTTTAAAC	0		0		0
YBL058W	SHP1,UBX1	II	111437	112708	+	ATATATAAGAAACGTCGGTAGCACAACAATTAACTCATTATTTAGGTATG	CATTGAAGGACGCTGATCTGCTGAACTCCGTTGTCGTGCAAAGATGGGCA	ATATTAAGTTGAAGTCTTTTCCCGTTTCTGTTTTTGTATATTTATGCTCA	ATATATAAGAAACGTCGGTAGCACAACAATTAACTCATTATTTAGGTATGCGGATCCCCGGGTTAATTAA	CATTGAAGGACGCTGATCTGCTGAACTCCGTTGTCGTGCAAAGATGGGCACGGATCCCCGGGTTAATTAA	ATATTAAGTTGAAGTCTTTTCCCGTTTCTGTTTTTGTATATTTATGCTCAGAATTCGAGCTCGTTTAAAC	0		0		0
YBL057C	PTH2	II	112801	113427	-	TGCTATATTACTTGTTGACAGCGGAGTAACATGATAACGTCTTTTTAATG	CTGCTCCAAAAGCAGTATTGGATCAAATAACAGGTGATTTGAAATTGTAT	ATATAAATGCACGTATATCTATACCCGTAGTATATATCATTTGTACCTCA	TGCTATATTACTTGTTGACAGCGGAGTAACATGATAACGTCTTTTTAATGCGGATCCCCGGGTTAATTAA	CTGCTCCAAAAGCAGTATTGGATCAAATAACAGGTGATTTGAAATTGTATCGGATCCCCGGGTTAATTAA	ATATAAATGCACGTATATCTATACCCGTAGTATATATCATTTGTACCTCAGAATTCGAGCTCGTTTAAAC	0		0		0
YBL056W	PTC3	II	113762	115168	+	CAGACGAAGAAGGCCAAGAAGACAAATCGAAGAAAGAGAGAGATAACATG	ACGGCAAGAATGAAAATGCGAAGAAGGGTTCCAAGATTGAAGAAATTGAA	AAAGTTTGACTACTCTTTCGTTGCAAAGTACGGTTCGACAATATTTATTA	CAGACGAAGAAGGCCAAGAAGACAAATCGAAGAAAGAGAGAGATAACATGCGGATCCCCGGGTTAATTAA	ACGGCAAGAATGAAAATGCGAAGAAGGGTTCCAAGATTGAAGAAATTGAACGGATCCCCGGGTTAATTAA	AAAGTTTGACTACTCTTTCGTTGCAAAGTACGGTTCGACAATATTTATTAGAATTCGAGCTCGTTTAAAC	0		0		0
YBL055C	YBL055C	II	115573	116829	-	TTCGCTGCCAAGGCATTTTTTTGAGGCGCCAGTACTGTTATAGTTATATG	CTACTTTGATAGATACCACGTGGAAGACGACCTGTAAGATATTTGGAGAG	TGTACTTACTAAAAATAATGTAACTTTGCTCTTTGCACCAATAGATGTTA	TTCGCTGCCAAGGCATTTTTTTGAGGCGCCAGTACTGTTATAGTTATATGCGGATCCCCGGGTTAATTAA	CTACTTTGATAGATACCACGTGGAAGACGACCTGTAAGATATTTGGAGAGCGGATCCCCGGGTTAATTAA	TGTACTTACTAAAAATAATGTAACTTTGCTCTTTGCACCAATAGATGTTAGAATTCGAGCTCGTTTAAAC	0		0		0
YBL054W	TOD6,PBF1	II	117589	119166	+	GGGTAGAGAAAAGAATATATCACTGTTCTTATTGAAGTTCCCTCGCGATG	ATGAGCAAGATGAACTTCCAGGTATAAATTCTATCTTTAAAAATATATTT	GTACTCATTAAACGAATAGTCAAAACAAACTAAATTCGTCTCTTAGCTTA	GGGTAGAGAAAAGAATATATCACTGTTCTTATTGAAGTTCCCTCGCGATGCGGATCCCCGGGTTAATTAA	ATGAGCAAGATGAACTTCCAGGTATAAATTCTATCTTTAAAAATATATTTCGGATCCCCGGGTTAATTAA	GTACTCATTAAACGAATAGTCAAAACAAACTAAATTCGTCTCTTAGCTTAGAATTCGAGCTCGTTTAAAC	0		0		0
YBL053W	YBL053W	II	119335	119709	+	GAATTCTGTAATACTATTGACTACAAGGGTTCTTATTGCTATTAATAATG	CTTCATCCTGCTCTAAACTTGATATTCCAGTATCGTTTCTCCTAGCTGCA	TGGGAGCTCTGCTTCACTATTAAAAACTCCGAAACACCACTTGGAAATCA	GAATTCTGTAATACTATTGACTACAAGGGTTCTTATTGCTATTAATAATGCGGATCCCCGGGTTAATTAA	CTTCATCCTGCTCTAAACTTGATATTCCAGTATCGTTTCTCCTAGCTGCACGGATCCCCGGGTTAATTAA	TGGGAGCTCTGCTTCACTATTAAAAACTCCGAAACACCACTTGGAAATCAGAATTCGAGCTCGTTTAAAC	1	YBL052C	1	YBL052C	0
YBL052C	SAS3	II	119379	121874	-	TCTCTTCTTCCTTCTTCATTAATTAGTCTCCGTATAATTTGCAGATAATG	AGAGAGTCAGAAAAAGAAGAAAAATAACTCTAATAGAGGATGACGAAGAA	ATAATGTTACATGTATATGCTTATATCCAATATATACCCATCGCCGCTTA	TCTCTTCTTCCTTCTTCATTAATTAGTCTCCGTATAATTTGCAGATAATGCGGATCCCCGGGTTAATTAA	AGAGAGTCAGAAAAAGAAGAAAAATAACTCTAATAGAGGATGACGAAGAACGGATCCCCGGGTTAATTAA	ATAATGTTACATGTATATGCTTATATCCAATATATACCCATCGCCGCTTAGAATTCGAGCTCGTTTAAAC	1	YBL053W	1	YBL053W	0
YBL051C	PIN4,MDT1	II	122753	124759	-	AGAGGCAGGCTACAGACTAGGGAAAGCGTGTTCAACAACAATAAGAAATG	GTTCTTTAAGCGGACTGGATTTACAAAACCAAAACAAGAAGAATCTATGG	ACAAATACCAAACAAACTCTATAATCATAGAATAATGGAAGTATATATTA	AGAGGCAGGCTACAGACTAGGGAAAGCGTGTTCAACAACAATAAGAAATGCGGATCCCCGGGTTAATTAA	GTTCTTTAAGCGGACTGGATTTACAAAACCAAAACAAGAAGAATCTATGGCGGATCCCCGGGTTAATTAA	ACAAATACCAAACAAACTCTATAATCATAGAATAATGGAAGTATATATTAGAATTCGAGCTCGTTTAAAC	0		0		0
YBL050W	SEC17,RNS3	II	125125	126119	+	GACTCGAGAATATAGTAAGAACACCATCATTAACCTGAAAGTTAAAAATG	TTTTGAATAAAATTAAGGAGTCCATCCAGCAACAAGAAGATGATTTGTTA	TTTATAATATATATGTATATATGTATGTGCGCGTAAGTATATGCCGTTCA	GACTCGAGAATATAGTAAGAACACCATCATTAACCTGAAAGTTAAAAATGCGGATCCCCGGGTTAATTAA	TTTTGAATAAAATTAAGGAGTCCATCCAGCAACAAGAAGATGATTTGTTACGGATCCCCGGGTTAATTAA	TTTATAATATATATGTATATATGTATGTGCGCGTAAGTATATGCCGTTCAGAATTCGAGCTCGTTTAAAC	0		0		0
YBL049W	MOH1	II	126828	127244	+	AGCAGCACTGAAGGAAAAGGGAGAAGCTTATCTTACTGTAGAAGAAAATG	ATAAGGAAGGAAAGTTTATCTTAGAGCTGAAAAACATTTGTAAATGTACT	AAAGCACTAAAAGACGAGAGGTGCTAGATAGCAGACAAAGGAAGACATCA	AGCAGCACTGAAGGAAAAGGGAGAAGCTTATCTTACTGTAGAAGAAAATGCGGATCCCCGGGTTAATTAA	ATAAGGAAGGAAAGTTTATCTTAGAGCTGAAAAACATTTGTAAATGTACTCGGATCCCCGGGTTAATTAA	AAAGCACTAAAAGACGAGAGGTGCTAGATAGCAGACAAAGGAAGACATCAGAATTCGAGCTCGTTTAAAC	0		0		0
YBL048W	RRT1	II	127299	127610	+	CTTTGTCTGCTATCTAGCACCTCTCGTCTTTTAGTGCTTTTTAGCGTATG	TCTTACTTTACTTTTTTTGTATTTTCAATAATGTCGTGTTTCCCATGTTG	CACTAACCAAAAAAAAAAAAAGCTCTACCACATAATCTTTGGGCGTATTA	CTTTGTCTGCTATCTAGCACCTCTCGTCTTTTAGTGCTTTTTAGCGTATGCGGATCCCCGGGTTAATTAA	TCTTACTTTACTTTTTTTGTATTTTCAATAATGTCGTGTTTCCCATGTTGCGGATCCCCGGGTTAATTAA	CACTAACCAAAAAAAAAAAAAGCTCTACCACATAATCTTTGGGCGTATTAGAATTCGAGCTCGTTTAAAC	0		0		0
YBL047C	EDE1,BUD15	II	127895	132040	-	CCTGTTTTTATCTGTGTGTTTTCAATAGGATTCGAACGATATAGGCCATG	AGTGCAACTGGGATCTAGAAGCCGCCACTAACTTTTTGTTGGATAGTGCT	GCTTCGAGGAAGAAGTACAAAAAGAAGACGAAATGGTCCATTACAGACTA	CCTGTTTTTATCTGTGTGTTTTCAATAGGATTCGAACGATATAGGCCATGCGGATCCCCGGGTTAATTAA	AGTGCAACTGGGATCTAGAAGCCGCCACTAACTTTTTGTTGGATAGTGCTCGGATCCCCGGGTTAATTAA	GCTTCGAGGAAGAAGTACAAAAAGAAGACGAAATGGTCCATTACAGACTAGAATTCGAGCTCGTTTAAAC	0		0		0
YBL046W	PSY4	II	132424	133749	+	ATTTTTTGTTGGTGTTCTCATCGATTGTCAAAGCACAATAAAAAGCTATG	GTATTACCTACCGTGAGAATATTAGCAGTCCATTAGGCAAGAAGTCCAGA	TGATATTATGCAAATGGGAAGTTGTTGGTAGAGAAGTCATCTCTCGATCA	ATTTTTTGTTGGTGTTCTCATCGATTGTCAAAGCACAATAAAAAGCTATGCGGATCCCCGGGTTAATTAA	GTATTACCTACCGTGAGAATATTAGCAGTCCATTAGGCAAGAAGTCCAGACGGATCCCCGGGTTAATTAA	TGATATTATGCAAATGGGAAGTTGTTGGTAGAGAAGTCATCTCTCGATCAGAATTCGAGCTCGTTTAAAC	0		0		0
YBL045C	COR1,QCR1	II	134143	135516	-	TCACCATATCACTGAGAAAGAAAACACAAGATATATAAACAAAAAAAATG	GGTTATTAGATTACATGAGAATCAGAAGTGACATGTCCATGATGAGATGG	TTGCTTATTTCTATTTTATGTGCATGGAAAATATATTATCACACATCTTA	TCACCATATCACTGAGAAAGAAAACACAAGATATATAAACAAAAAAAATGCGGATCCCCGGGTTAATTAA	GGTTATTAGATTACATGAGAATCAGAAGTGACATGTCCATGATGAGATGGCGGATCCCCGGGTTAATTAA	TTGCTTATTTCTATTTTATGTGCATGGAAAATATATTATCACACATCTTAGAATTCGAGCTCGTTTAAAC	0		0		0
YBL044W	YBL044W	II	135998	136366	+	GAATATCTGGTTTTAAAATCTCTCTTTTCTTTTTCCCCCTGGTGGGTATG	CGGGTCAGAAACTTCGAGGAAGCTGTGACAATTGGAAAAAAAGGCAAAAC	ATCCGAAAACATCACAAATAATGCATGGGCAACCGGATACATTGCATTTA	GAATATCTGGTTTTAAAATCTCTCTTTTCTTTTTCCCCCTGGTGGGTATGCGGATCCCCGGGTTAATTAA	CGGGTCAGAAACTTCGAGGAAGCTGTGACAATTGGAAAAAAAGGCAAAACCGGATCCCCGGGTTAATTAA	ATCCGAAAACATCACAAATAATGCATGGGCAACCGGATACATTGCATTTAGAATTCGAGCTCGTTTAAAC	0		0		0
YBL043W	ECM13	II	136688	137461	+	TATTTATTGTTTTTCTCACATAGAAAATTCCGCATACTGCGATTATAATG	ACGATGGTTCCGTACCATTAACGAGATTTCATTCTTGTCCTATCACAGCA	GAATATGATAATGCAAAACGAAGTTGTGTTATTTCCTTCATTTTAATTTA	TATTTATTGTTTTTCTCACATAGAAAATTCCGCATACTGCGATTATAATGCGGATCCCCGGGTTAATTAA	ACGATGGTTCCGTACCATTAACGAGATTTCATTCTTGTCCTATCACAGCACGGATCCCCGGGTTAATTAA	GAATATGATAATGCAAAACGAAGTTGTGTTATTTCCTTCATTTTAATTTAGAATTCGAGCTCGTTTAAAC	0		0		0
YBL042C	FUI1	II	138341	140260	-	AAAGGCGGTAACTAGTCCTCTCATTCATTAATTCTATATAAGAGAAAATG	TTGAAGAATATGGCGGCGTTTCCACTGGCTATGAAAAGATACGATATATC	TTGACATTATCATGATAAGGTGCTACTTGCGTTGTTAACAATTGTGTTTA	AAAGGCGGTAACTAGTCCTCTCATTCATTAATTCTATATAAGAGAAAATGCGGATCCCCGGGTTAATTAA	TTGAAGAATATGGCGGCGTTTCCACTGGCTATGAAAAGATACGATATATCCGGATCCCCGGGTTAATTAA	TTGACATTATCATGATAAGGTGCTACTTGCGTTGTTAACAATTGTGTTTAGAATTCGAGCTCGTTTAAAC	0		0		0
YBL041W	PRE7,PRS3	II	141247	141972	+	TGGAAAGAGAGTAGCCAAGACTATTGAACTATAAAGTTAAACAAAATATG	TTGTCACCAAGGATGGTGTAAGGAAAGAATTTTATGAGCTAAAAAGAGAT	TGATGTTGATATTGGTCTATTTCTTTTTATACTATGATATGTATGCATTA	TGGAAAGAGAGTAGCCAAGACTATTGAACTATAAAGTTAAACAAAATATGCGGATCCCCGGGTTAATTAA	TTGTCACCAAGGATGGTGTAAGGAAAGAATTTTATGAGCTAAAAAGAGATCGGATCCCCGGGTTAATTAA	TGATGTTGATATTGGTCTATTTCTTTTTATACTATGATATGTATGCATTAGAATTCGAGCTCGTTTAAAC	0		0		0
YBL040C	ERD2	II	142112	142868	-	GTTCAAGAGTGAGATATACGCGCAAGTTGAGGCATAATCAGTAAGCAATG	ACATTTACTACACTAAAGTCATCAGAGGAAAGGGTTTCAAACTGCCAAAA	AAATTTGTATATATTGCTGCGAACACTATTTAAAACAGGTTTTTTTTTTA	GTTCAAGAGTGAGATATACGCGCAAGTTGAGGCATAATCAGTAAGCAATGCGGATCCCCGGGTTAATTAA	ACATTTACTACACTAAAGTCATCAGAGGAAAGGGTTTCAAACTGCCAAAACGGATCCCCGGGTTAATTAA	AAATTTGTATATATTGCTGCGAACACTATTTAAAACAGGTTTTTTTTTTAGAATTCGAGCTCGTTTAAAC	0		0		0
YBL039W-B	YBL039W-B	II	143393	143572	+	GTAGCGTGAATAACAATTTACTTTAATCAATCGTTAGGATACTTCTAATG	CATCACCTACAATCGACTTCAACTCGAAGAGTAAGAAAAAAAATGATAAA	AAATAATTTTCCATGGCGTGCTTTTACCAAAGTACTGAACAGGGAGATTA	GTAGCGTGAATAACAATTTACTTTAATCAATCGTTAGGATACTTCTAATGCGGATCCCCGGGTTAATTAA	CATCACCTACAATCGACTTCAACTCGAAGAGTAAGAAAAAAAATGATAAACGGATCCCCGGGTTAATTAA	AAATAATTTTCCATGGCGTGCTTTTACCAAAGTACTGAACAGGGAGATTAGAATTCGAGCTCGTTTAAAC	0		0		0
YBL039C	URA7	II	143989	145728	-	TTCTCAGTGAATTGGTCAATAGAACAAAAGAAACTTATAGACAGAAAATG	TCATTGAAGGTAAGTACGATCTTGAGGCCGGCGAAAACAAATTCAACTTT	AATTTATCTTTGTTAATGCAGTAGACTTTTAATTCTAAAATTTTGATTTA	TTCTCAGTGAATTGGTCAATAGAACAAAAGAAACTTATAGACAGAAAATGCGGATCCCCGGGTTAATTAA	TCATTGAAGGTAAGTACGATCTTGAGGCCGGCGAAAACAAATTCAACTTTCGGATCCCCGGGTTAATTAA	AATTTATCTTTGTTAATGCAGTAGACTTTTAATTCTAAAATTTTGATTTAGAATTCGAGCTCGTTTAAAC	1	YBL039C-A	1	YBL039C-A	0
YBL039C-A	YBL039C-A	II	144948	145031	-	TGAAACTTTGGATAAACCAACAATCGATAAGATTGCCATGTTTTGTCATG	CGATGTTAATTCTACTTATCACGTCCCATTGTTGCTACTGGAACAAAAGA	TGTAAGTGATATTTCATCTAACTTTAATCTGGCGTGTAAGTAATCAATCA	TGAAACTTTGGATAAACCAACAATCGATAAGATTGCCATGTTTTGTCATGCGGATCCCCGGGTTAATTAA	CGATGTTAATTCTACTTATCACGTCCCATTGTTGCTACTGGAACAAAAGACGGATCCCCGGGTTAATTAA	TGTAAGTGATATTTCATCTAACTTTAATCTGGCGTGTAAGTAATCAATCAGAATTCGAGCTCGTTTAAAC	1	YBL039C	1	YBL039C	0
YBL038W	MRPL16	II	146187	146885	+	AGTTGATTACCTTTCACCAGAGGTACAGAGGAATAGAATTTTGCAACATG	TGAATATTTTAAAGTCTCAAGAACCACAGTACAAACTCTTCAGAGGACGT	TATTTTTCAATAGTTATATACATGTATACATGGTGTGTTCAATCCGTTCA	AGTTGATTACCTTTCACCAGAGGTACAGAGGAATAGAATTTTGCAACATGCGGATCCCCGGGTTAATTAA	TGAATATTTTAAAGTCTCAAGAACCACAGTACAAACTCTTCAGAGGACGTCGGATCCCCGGGTTAATTAA	TATTTTTCAATAGTTATATACATGTATACATGGTGTGTTCAATCCGTTCAGAATTCGAGCTCGTTTAAAC	0		0		0
YBL037W	APL3	II	147209	150286	+	GAGTTTCCAATTTCGCAACCTTTATTATAGTACTAATCTTATAAGCCATG	GTCCCCTGGCGAAGTACATTGTCGAATGTATAAAGAATGTGCTTACGAAG	ATATGTACAATGCGGATGATTTTCATTATAGTGAATTTGAGAAAATTTTA	GAGTTTCCAATTTCGCAACCTTTATTATAGTACTAATCTTATAAGCCATGCGGATCCCCGGGTTAATTAA	GTCCCCTGGCGAAGTACATTGTCGAATGTATAAAGAATGTGCTTACGAAGCGGATCCCCGGGTTAATTAA	ATATGTACAATGCGGATGATTTTCATTATAGTGAATTTGAGAAAATTTTAGAATTCGAGCTCGTTTAAAC	0		0		0
YBL036C	YBL036C	II	150447	151220	-	GCATCACTCTTTCCTTTTTGACTAAGATTCCAGCATCACATTGCAATATG	GTACCGACATTTTTGGTGCTAGACCTCCAAAAAATGAAGCTAGAATCATT	CTATAAAAAAAAAGATCTTCGTATAAAATCTCAGTTCATTCAACCTACTA	GCATCACTCTTTCCTTTTTGACTAAGATTCCAGCATCACATTGCAATATGCGGATCCCCGGGTTAATTAA	GTACCGACATTTTTGGTGCTAGACCTCCAAAAAATGAAGCTAGAATCATTCGGATCCCCGGGTTAATTAA	CTATAAAAAAAAAGATCTTCGTATAAAATCTCAGTTCATTCAACCTACTAGAATTCGAGCTCGTTTAAAC	0		0		0
YBL035C	POL12	II	151493	153610	-	GCTTGAAGGTAAATTTAGGCAGGAGCAAGTGACTGAAAAAAAAAAAAATG	TTTATCTACACAACGTGTGGAAGCGCGCTAGAGTTGACTTGATTGCTAGT	TGGTGCTACCTTGAGCTATTCCATTAGTTAAGTTTGAATTAAATATATCA	GCTTGAAGGTAAATTTAGGCAGGAGCAAGTGACTGAAAAAAAAAAAAATGCGGATCCCCGGGTTAATTAA	TTTATCTACACAACGTGTGGAAGCGCGCTAGAGTTGACTTGATTGCTAGTCGGATCCCCGGGTTAATTAA	TGGTGCTACCTTGAGCTATTCCATTAGTTAAGTTTGAATTAAATATATCAGAATTCGAGCTCGTTTAAAC	0		0		0
YBL034C	STU1	II	153848	158389	-	CGGTAATTATTAGGGTTTTTGGAGAGACCTTGTATTCTTCAGAAATAATG	GTTTGCCTAAGAATGTCTTTAAAATGATCATGTTCATCGCCTCAAACGAA	GAGACGCGTCACGGTAAAAAAAAATTACGCGTCTACCACGCTATTCTCTA	CGGTAATTATTAGGGTTTTTGGAGAGACCTTGTATTCTTCAGAAATAATGCGGATCCCCGGGTTAATTAA	GTTTGCCTAAGAATGTCTTTAAAATGATCATGTTCATCGCCTCAAACGAACGGATCCCCGGGTTAATTAA	GAGACGCGTCACGGTAAAAAAAAATTACGCGTCTACCACGCTATTCTCTAGAATTCGAGCTCGTTTAAAC	0		0		0
YBL033C	RIB1	II	158656	159693	-	AGTCATTACAAAAAGTGGCGTACATAAAACTACAACAAACCTACAGGATG	ACCAAAACCGTATGAACTCTGCGTTGTCATCAACATCGACGCTGGCAATA	TTACAAAAAAAGCACTATATGTACTAATAATTATGCTACACTTGTGTTTA	AGTCATTACAAAAAGTGGCGTACATAAAACTACAACAAACCTACAGGATGCGGATCCCCGGGTTAATTAA	ACCAAAACCGTATGAACTCTGCGTTGTCATCAACATCGACGCTGGCAATACGGATCCCCGGGTTAATTAA	TTACAAAAAAAGCACTATATGTACTAATAATTATGCTACACTTGTGTTTAGAATTCGAGCTCGTTTAAAC	0		0		0
YBL032W	HEK2,KHD1	II	160184	161329	+	TCAACTTATCGGGTAACTTAGAGACAGCATTAGTATATATACCAGCCATG	AAGAGAAGGAAGAACCTCAAGAGAATCATGATAACAAAGAGGAGCAGTCG	GATAGTTTGTTTTGTCTGTGTGGGACGTGCGCACGCACACGTATATACTA	TCAACTTATCGGGTAACTTAGAGACAGCATTAGTATATATACCAGCCATGCGGATCCCCGGGTTAATTAA	AAGAGAAGGAAGAACCTCAAGAGAATCATGATAACAAAGAGGAGCAGTCGCGGATCCCCGGGTTAATTAA	GATAGTTTGTTTTGTCTGTGTGGGACGTGCGCACGCACACGTATATACTAGAATTCGAGCTCGTTTAAAC	0		0		0
YBL031W	SHE1	II	161699	162715	+	ACAATAAACATGCAATTACAGCTCTAGAACACATATTATCTTCATGGATG	TTAAGCAAAGTACTGCCACCGGCACAAAGAGTGATAGACCTATTTGGCGG	GTCATCACATGATGTTTCTTATAAAATGCAATTTTTTTATTACTTAATCA	ACAATAAACATGCAATTACAGCTCTAGAACACATATTATCTTCATGGATGCGGATCCCCGGGTTAATTAA	TTAAGCAAAGTACTGCCACCGGCACAAAGAGTGATAGACCTATTTGGCGGCGGATCCCCGGGTTAATTAA	GTCATCACATGATGTTTCTTATAAAATGCAATTTTTTTATTACTTAATCAGAATTCGAGCTCGTTTAAAC	0		0		0
YBL030C	PET9,AAC2,ANC2,OP1	II	163041	163997	-	TTTTATACTTCAGAATCATACATTAACATACATATAAGCAAATAGCCATG	TCTCAATGTACGACCAACTGCAAATGATCTTGTTTGGTAAGAAGTTCAAA	GGAAAATGTGAGAAAGAATTTAGATTAAGAATCAAGCCAGATTAGACTTA	TTTTATACTTCAGAATCATACATTAACATACATATAAGCAAATAGCCATGCGGATCCCCGGGTTAATTAA	TCTCAATGTACGACCAACTGCAAATGATCTTGTTTGGTAAGAAGTTCAAACGGATCCCCGGGTTAATTAA	GGAAAATGTGAGAAAGAATTTAGATTAAGAATCAAGCCAGATTAGACTTAGAATTCGAGCTCGTTTAAAC	0		0		0
YBL029C-A	YBL029C-A	II	164488	164772	-	AATCAGATAAGCAACTTAATACACAACCTCAAAAAGAAAAAATTACCATG	TTAATAAAGTCATTCAAGAACAACAAAACTTACGACAAAAGCAGCCCAAC	ATATATAAATACATATATAAGAGGAAGAAAAGGAAATTATTTCGTTATCA	AATCAGATAAGCAACTTAATACACAACCTCAAAAAGAAAAAATTACCATGCGGATCCCCGGGTTAATTAA	TTAATAAAGTCATTCAAGAACAACAAAACTTACGACAAAAGCAGCCCAACCGGATCCCCGGGTTAATTAA	ATATATAAATACATATATAAGAGGAAGAAAAGGAAATTATTTCGTTATCAGAATTCGAGCTCGTTTAAAC	0		0		0
YBL029W	YBL029W	II	166134	167264	+	AAAGCTTAGTCGTAATATATAGAGATTATAAAACCAAAATAAAGCTAATG	GGTTAAGAAGAGAGAGGAGAATGAAGCTTAAGGAACGTAAAAGAACAACC	ATATATGGATGAAATATATAATGCATTTTTTTTTTTGGGTAATAAAATTA	AAAGCTTAGTCGTAATATATAGAGATTATAAAACCAAAATAAAGCTAATGCGGATCCCCGGGTTAATTAA	GGTTAAGAAGAGAGAGGAGAATGAAGCTTAAGGAACGTAAAAGAACAACCCGGATCCCCGGGTTAATTAA	ATATATGGATGAAATATATAATGCATTTTTTTTTTTGGGTAATAAAATTAGAATTCGAGCTCGTTTAAAC	0		0		0
YBL028C	YBL028C	II	167518	167838	-	AAGAGTTCAGCATATAAAATAAGTTAAAACTTACTAGAACAAGAATCATG	AGGCTAAGCTGATGAAACAATCTAAGAAAAAAACTTCTTTCACCAGATTC	AAATTTTACAACCTAGCTCCTATCAAGTTCTTATTACCTTCATTTTATCA	AAGAGTTCAGCATATAAAATAAGTTAAAACTTACTAGAACAAGAATCATGCGGATCCCCGGGTTAATTAA	AGGCTAAGCTGATGAAACAATCTAAGAAAAAAACTTCTTTCACCAGATTCCGGATCCCCGGGTTAATTAA	AAATTTTACAACCTAGCTCCTATCAAGTTCTTATTACCTTCATTTTATCAGAATTCGAGCTCGTTTAAAC	0		0		0
YBL027W	RPL19B	II	168423	169376	+	ATCTTTTCACCAAATCGAATAAAAAGTCACCAATAAATTAGAGGAAAATG	GAGCTCAAAGAGTTGCTGAAAAGAGAGACGCTTTGCTAAAGGAAGACGCT	GAACAATGAGAAGGTACGTAATTTCTTAGCTAATTATTTGTAATCAATTA	ATCTTTTCACCAAATCGAATAAAAAGTCACCAATAAATTAGAGGAAAATGCGGATCCCCGGGTTAATTAA	GAGCTCAAAGAGTTGCTGAAAAGAGAGACGCTTTGCTAAAGGAAGACGCTCGGATCCCCGGGTTAATTAA	GAACAATGAGAAGGTACGTAATTTCTTAGCTAATTATTTGTAATCAATTAGAATTCGAGCTCGTTTAAAC	0		0		0
YBL026W	LSM2,SMX5,SNP3	II	170623	171038	+	ACAATACTTTCGAACACATATCTCACGCTGATAACACCCTAGCAAGTATG	CGAATTTGCTACAAGACGCTACCAGAAGGGAGGTAATGACTGAAAGAAAA	TAAAAAACTAATGAGAAAAAATGCCATGAGGATAGACTGCATAATTCTTA	ACAATACTTTCGAACACATATCTCACGCTGATAACACCCTAGCAAGTATGCGGATCCCCGGGTTAATTAA	CGAATTTGCTACAAGACGCTACCAGAAGGGAGGTAATGACTGAAAGAAAACGGATCCCCGGGTTAATTAA	TAAAAAACTAATGAGAAAAAATGCCATGAGGATAGACTGCATAATTCTTAGAATTCGAGCTCGTTTAAAC	0		0		0
YBL025W	RRN10	II	171481	171918	+	TAAGCACTATATTTCGAACGTTAACCTAAATCTCTCCCACTAAGAAAATG	GCGAATTCATATCAAAACATATTGATTATAGGCATGCGCCAGGTAATATC	AAAGCCTTCCATCCTCCCCAGCCGCAAAAGCCAGGTTTTTGCTACATTCA	TAAGCACTATATTTCGAACGTTAACCTAAATCTCTCCCACTAAGAAAATGCGGATCCCCGGGTTAATTAA	GCGAATTCATATCAAAACATATTGATTATAGGCATGCGCCAGGTAATATCCGGATCCCCGGGTTAATTAA	AAAGCCTTCCATCCTCCCCAGCCGCAAAAGCCAGGTTTTTGCTACATTCAGAATTCGAGCTCGTTTAAAC	0		0		0
YBL024W	NCL1,TRM4	II	172534	174588	+	AACACTTCCTTTTATCTACACTGTAATCCGAAGAATACACTATAAGGATG	CCGCAGAAACTACTACCGGAACCTCTACTGAAGCTCCTAGCGCTGCTAAT	AATATACATTTACTTTACAGTGGAGGGGATAAGAAACATGATAACTATCA	AACACTTCCTTTTATCTACACTGTAATCCGAAGAATACACTATAAGGATGCGGATCCCCGGGTTAATTAA	CCGCAGAAACTACTACCGGAACCTCTACTGAAGCTCCTAGCGCTGCTAATCGGATCCCCGGGTTAATTAA	AATATACATTTACTTTACAGTGGAGGGGATAAGAAACATGATAACTATCAGAATTCGAGCTCGTTTAAAC	0		0		0
YBL023C	MCM2	II	174920	177526	-	CTCTTTGCCTCTTTTCTAAGAAGTATAACACAACTACAATATAAGTGATG	GTGTTCGCCGCCAACTCCGCAGGTCTTTCGCAATTTATACCTTGGGTCAC	AGAATTTTTTATCTTCATATCCAGATATTCGTAGGAATAACAAAGTTTTA	CTCTTTGCCTCTTTTCTAAGAAGTATAACACAACTACAATATAAGTGATGCGGATCCCCGGGTTAATTAA	GTGTTCGCCGCCAACTCCGCAGGTCTTTCGCAATTTATACCTTGGGTCACCGGATCCCCGGGTTAATTAA	AGAATTTTTTATCTTCATATCCAGATATTCGTAGGAATAACAAAGTTTTAGAATTCGAGCTCGTTTAAAC	0		0		0
YBL022C	PIM1,LON1	II	177874	181275	-	TCTTTTGGTTTTCGAGGTGCTTGAACGAAAAGATTTGCAAATAGAGCATG	CAGTATGGAAGGCTGAATTTGAGATTTTGGATGCTAAAAAGGAAAAGGAC	TATTTACAGAATGTTTAAACAGGTATTTAATCCATTTAGATGAAAAGTTA	TCTTTTGGTTTTCGAGGTGCTTGAACGAAAAGATTTGCAAATAGAGCATGCGGATCCCCGGGTTAATTAA	CAGTATGGAAGGCTGAATTTGAGATTTTGGATGCTAAAAAGGAAAAGGACCGGATCCCCGGGTTAATTAA	TATTTACAGAATGTTTAAACAGGTATTTAATCCATTTAGATGAAAAGTTAGAATTCGAGCTCGTTTAAAC	0		0		0
YBL021C	HAP3	II	181660	182094	-	AGGACTAAGCTAGATAGTAACACAAGTGGCACAAACCTCTCGAGAATATG	AGGCGCTGAAGAATCAACTAATGTATGAGCAGGACGACGAAGAGGTGCCT	TCCTGACAGCTAGCAACTTTTGCGATCTACCACCTGGTTTTGTCTTCTCA	AGGACTAAGCTAGATAGTAACACAAGTGGCACAAACCTCTCGAGAATATGCGGATCCCCGGGTTAATTAA	AGGCGCTGAAGAATCAACTAATGTATGAGCAGGACGACGAAGAGGTGCCTCGGATCCCCGGGTTAATTAA	TCCTGACAGCTAGCAACTTTTGCGATCTACCACCTGGTTTTGTCTTCTCAGAATTCGAGCTCGTTTAAAC	0		0		0
YBL020W	RFT1	II	182401	184125	+	GGTGATTTGAAGTTGATTCTGCTTTTGTCAGTGAAGGAAAAGAAAAAATG	CCATACAATCTTTTATTAACAAGAGGGCGGTTTCCAATTCTAAAGATGTA	ATTTAAGCGCATATTATGTGTCGCCTAAGTTATATAAGAATTTTTGTTTA	GGTGATTTGAAGTTGATTCTGCTTTTGTCAGTGAAGGAAAAGAAAAAATGCGGATCCCCGGGTTAATTAA	CCATACAATCTTTTATTAACAAGAGGGCGGTTTCCAATTCTAAAGATGTACGGATCCCCGGGTTAATTAA	ATTTAAGCGCATATTATGTGTCGCCTAAGTTATATAAGAATTTTTGTTTAGAATTCGAGCTCGTTTAAAC	0		0		0
YBL019W	APN2,ETH1	II	184353	185915	+	AGAAGCTATTTCACCGTAAAGAAAATCCCTTTCCTTGTCAGGACACTATG	GGGGTGATTCAAATAATACAGAATCATCTTGTGGGTTTTTTCAGTGGGTT	GAAGAAAGTGTTTTATTCTCCCAAAATATCAGCTGACGTTTTCATATTTA	AGAAGCTATTTCACCGTAAAGAAAATCCCTTTCCTTGTCAGGACACTATGCGGATCCCCGGGTTAATTAA	GGGGTGATTCAAATAATACAGAATCATCTTGTGGGTTTTTTCAGTGGGTTCGGATCCCCGGGTTAATTAA	GAAGAAAGTGTTTTATTCTCCCAAAATATCAGCTGACGTTTTCATATTTAGAATTCGAGCTCGTTTAAAC	0		0		0
YBL018C	POP8	II	185998	186474	-	CAGAATAAGAAAAGGCAGATAAATAGTTTGATAAATGGCCAGTTGTGATG	TATGGCTGAAAAAAGTAATGGAAGAAGAAGAACAAGACTGTAAATGTATA	AACACTTTCTTCTATGCCCAAGTTTTTTTAAATAATAAACTGATATTCTA	CAGAATAAGAAAAGGCAGATAAATAGTTTGATAAATGGCCAGTTGTGATGCGGATCCCCGGGTTAATTAA	TATGGCTGAAAAAAGTAATGGAAGAAGAAGAACAAGACTGTAAATGTATACGGATCCCCGGGTTAATTAA	AACACTTTCTTCTATGCCCAAGTTTTTTTAAATAATAAACTGATATTCTAGAATTCGAGCTCGTTTAAAC	0		0		0
YBL017C	PEP1,VPS10,VPT1	II	186844	191583	-	CTGTATATCTGGAAAAGCCCTGAAGTGTCCAGTAGTCATCACACGTTATG	AGGAAAACATCGACAGGCCTGATTCTACAGCGCCATCTAACGAAAACCAG	TTTATGAAAAGTATATGGAATTATCTACTCTATGTAAAGTAATCTCTCTA	CTGTATATCTGGAAAAGCCCTGAAGTGTCCAGTAGTCATCACACGTTATGCGGATCCCCGGGTTAATTAA	AGGAAAACATCGACAGGCCTGATTCTACAGCGCCATCTAACGAAAACCAGCGGATCCCCGGGTTAATTAA	TTTATGAAAAGTATATGGAATTATCTACTCTATGTAAAGTAATCTCTCTAGAATTCGAGCTCGTTTAAAC	0		0		0
YBL016W	FUS3,DAC2	II	192451	193512	+	GTTTGAACTACAAGGAAATAAGGCAGAGAAAAAGAAAGGAAAATAATATG	CACTAACGACGAAAGACCTCAAGAAACTCATTTGGAACGAAATATTTAGT	ATATGTATACATTGTTCTTCGGGTTGATATTTTAATGATAATGATGGCTA	GTTTGAACTACAAGGAAATAAGGCAGAGAAAAAGAAAGGAAAATAATATGCGGATCCCCGGGTTAATTAA	CACTAACGACGAAAGACCTCAAGAAACTCATTTGGAACGAAATATTTAGTCGGATCCCCGGGTTAATTAA	ATATGTATACATTGTTCTTCGGGTTGATATTTTAATGATAATGATGGCTAGAATTCGAGCTCGTTTAAAC	0		0		0
YBL015W	ACH1	II	194122	195702	+	AAACAAACAACACATTTCTTTTTTTCTTTTTCACATATTGCACTAAAATG	ACTTAGCTGAAAAGGGTACAATGAAGGTCGACAGCTGGGAACCAGTTGAC	CTTTCTTTTTTTTGTTAAATACTCATCTCTCGGTTTGCGCACAAACACTA	AAACAAACAACACATTTCTTTTTTTCTTTTTCACATATTGCACTAAAATGCGGATCCCCGGGTTAATTAA	ACTTAGCTGAAAAGGGTACAATGAAGGTCGACAGCTGGGAACCAGTTGACCGGATCCCCGGGTTAATTAA	CTTTCTTTTTTTTGTTAAATACTCATCTCTCGGTTTGCGCACAAACACTAGAATTCGAGCTCGTTTAAAC	0		0		0
YBL014C	RRN6	II	199064	201748	-	GATGTGGCAAGTTGAAGTAAAGAGAGAAGGCGTTCTATGGGCTGAGCATG	GTAATTCTCAAAAAGCCAAAAAGAAGAAGAAAAGGATCCGGGGGTTTGGA	TTTATTACTTGTTACATTGTTTTGATTACCTGTGCACGCATTATACCTTA	GATGTGGCAAGTTGAAGTAAAGAGAGAAGGCGTTCTATGGGCTGAGCATGCGGATCCCCGGGTTAATTAA	GTAATTCTCAAAAAGCCAAAAAGAAGAAGAAAAGGATCCGGGGGTTTGGACGGATCCCCGGGTTAATTAA	TTTATTACTTGTTACATTGTTTTGATTACCTGTGCACGCATTATACCTTAGAATTCGAGCTCGTTTAAAC	0		0		0
YBL013W	FMT1	II	202056	203261	+	ACCTAGGCACCTCATAGTGAGAAGATTGAAAACGGCGTATCAAACAAATG	CGCGCCTGCGGAAAAGATGCGGCGCCCTGAGTGAAAAGTTAGTTTTCCTG	TGAAAGAAGGGAGAAGAAGAATACTAAAAGAGGAATGTAGAGCCGGGTTA	ACCTAGGCACCTCATAGTGAGAAGATTGAAAACGGCGTATCAAACAAATGCGGATCCCCGGGTTAATTAA	CGCGCCTGCGGAAAAGATGCGGCGCCCTGAGTGAAAAGTTAGTTTTCCTGCGGATCCCCGGGTTAATTAA	TGAAAGAAGGGAGAAGAAGAATACTAAAAGAGGAATGTAGAGCCGGGTTAGAATTCGAGCTCGTTTAAAC	0		0		0
YBL012C	YBL012C	II	203406	203807	-	TTCTTCACCTCGCCCATAAGGATTACAGGGTCGACGAACTGGTTAGCATG	CTGTTATGAACTACAAGCCATTACTAACATCAATCTTTCCGAATCATAAA	CTATGAAGAAAAAGAAAAGTAGGCCCGCCTTCTTTCCCAGTTGCAGTTTA	TTCTTCACCTCGCCCATAAGGATTACAGGGTCGACGAACTGGTTAGCATGCGGATCCCCGGGTTAATTAA	CTGTTATGAACTACAAGCCATTACTAACATCAATCTTTCCGAATCATAAACGGATCCCCGGGTTAATTAA	CTATGAAGAAAAAGAAAAGTAGGCCCGCCTTCTTTCCCAGTTGCAGTTTAGAATTCGAGCTCGTTTAAAC	1	YBL011W	1	YBL011W	0
YBL011W	SCT1,GAT2	II	203538	205817	+	TATATAGTAAAAAGAGCACAGGGGCGTTTACATCGGGGTAAAAAAAAATG	AGGAAGAAGAAGAAGAGGAAGAAGAAGAAGAAGGGAAAGAAGGAGATGCG	CGGCGAAAGATTTAGTTTCTAGTATCTTCACCGTCAGTAAATGGCATCTA	TATATAGTAAAAAGAGCACAGGGGCGTTTACATCGGGGTAAAAAAAAATGCGGATCCCCGGGTTAATTAA	AGGAAGAAGAAGAAGAGGAAGAAGAAGAAGAAGGGAAAGAAGGAGATGCGCGGATCCCCGGGTTAATTAA	CGGCGAAAGATTTAGTTTCTAGTATCTTCACCGTCAGTAAATGGCATCTAGAATTCGAGCTCGTTTAAAC	1	YBL012C	1	YBL012C	0
YBL010C	YBL010C	II	206107	206949	-	TTAAGGTGTAGCAAGATAGAAAAAGGCACCTCTTTCAAAGCAAGCAAATG	TGTATAACAAAAAGCGAAACAAAAAGAAAAGGTTCAGTTGGGTAGGATAC	TATTCTCTTCAAACTTCAACGTTCAACCTGCTTTGCCGAGACGGCGATTA	TTAAGGTGTAGCAAGATAGAAAAAGGCACCTCTTTCAAAGCAAGCAAATGCGGATCCCCGGGTTAATTAA	TGTATAACAAAAAGCGAAACAAAAAGAAAAGGTTCAGTTGGGTAGGATACCGGATCCCCGGGTTAATTAA	TATTCTCTTCAAACTTCAACGTTCAACCTGCTTTGCCGAGACGGCGATTAGAATTCGAGCTCGTTTAAAC	0		0		0
YBL009W	ALK2	II	207194	209224	+	AAATCATTTCACCAAACACACATACATGCGCTATTTGTATTGAGAAAATG	TTATAAGAACTTGCGGTGATTTGTTATCTTTGAAGGGAGAAATAATGCAG	ATCATTAAGAAGGATACAAAAGCTTGCACCTTATTACTACGATGTCTTTA	AAATCATTTCACCAAACACACATACATGCGCTATTTGTATTGAGAAAATGCGGATCCCCGGGTTAATTAA	TTATAAGAACTTGCGGTGATTTGTTATCTTTGAAGGGAGAAATAATGCAGCGGATCCCCGGGTTAATTAA	ATCATTAAGAAGGATACAAAAGCTTGCACCTTATTACTACGATGTCTTTAGAATTCGAGCTCGTTTAAAC	0		0		0
YBL008W-A	YBL008W-A	II	209409	209648	+	TTAGCTTGCCCCACAAACTGAAAGCACATTTTTAAAATGTTTTACAGATG	TTAAGGCTTACCAACGAAGCATAATAAAATTGCCAGTAACCAAAGGTCTC	ATTCTTCACGGTGAGCCAACCATGGAAACTTTACCACTTTCATGTTATCA	TTAGCTTGCCCCACAAACTGAAAGCACATTTTTAAAATGTTTTACAGATGCGGATCCCCGGGTTAATTAA	TTAAGGCTTACCAACGAAGCATAATAAAATTGCCAGTAACCAAAGGTCTCCGGATCCCCGGGTTAATTAA	ATTCTTCACGGTGAGCCAACCATGGAAACTTTACCACTTTCATGTTATCAGAATTCGAGCTCGTTTAAAC	0		0		0
YBL008W	HIR1	II	209653	212175	+	CCAACGAAGCATAATAAAATTGCCAGTAACCAAAGGTCTCTGATAACATG	AAAATGTGTATAAATGGACTAAGGATCTGGGTTGTTGGTCGTTATATAAA	GTAATTATGAGGGAAAAAACTTGTCCAAAGGAAGGGGTATAAGCTTATTA	CCAACGAAGCATAATAAAATTGCCAGTAACCAAAGGTCTCTGATAACATGCGGATCCCCGGGTTAATTAA	AAAATGTGTATAAATGGACTAAGGATCTGGGTTGTTGGTCGTTATATAAACGGATCCCCGGGTTAATTAA	GTAATTATGAGGGAAAAAACTTGTCCAAAGGAAGGGGTATAAGCTTATTAGAATTCGAGCTCGTTTAAAC	0		0		0
YBL007C	SLA1	II	212632	216366	-	AACATAGCCAAGGCGACAGAGTGTGTTATATACAAAAGAGCTAGAGTATG	CAAGGCAAGCCAACATATTCAATGCTACTGCATCAAATCCGTTTGGATTC	ATAGCTTGTTTTAGTTATTATCCTATAAAATCTTAAAATACATTAATCTA	AACATAGCCAAGGCGACAGAGTGTGTTATATACAAAAGAGCTAGAGTATGCGGATCCCCGGGTTAATTAA	CAAGGCAAGCCAACATATTCAATGCTACTGCATCAAATCCGTTTGGATTCCGGATCCCCGGGTTAATTAA	ATAGCTTGTTTTAGTTATTATCCTATAAAATCTTAAAATACATTAATCTAGAATTCGAGCTCGTTTAAAC	0		0		0
YBL006C	LDB7,RSC14	II	216587	217129	-	TTTACCTGAAAGCAGCAGAGCACGGTGTTAACAAGGAATAGCTGAGAATG	TTATAGGTTCCCATAGGCGGTCTCAACTTAGAGAACATGCCTGCGTAGAT	TAGTCACTTTCTACGAAGCAACATTCTACCTCTATCAATTACATGGTTTA	TTTACCTGAAAGCAGCAGAGCACGGTGTTAACAAGGAATAGCTGAGAATGCGGATCCCCGGGTTAATTAA	TTATAGGTTCCCATAGGCGGTCTCAACTTAGAGAACATGCCTGCGTAGATCGGATCCCCGGGTTAATTAA	TAGTCACTTTCTACGAAGCAACATTCTACCTCTATCAATTACATGGTTTAGAATTCGAGCTCGTTTAAAC	1	YBL006W-A	1	YBL006W-A	0
YBL006W-A	YBL006W-A	II	216711	216860	+	TTATCACTTTTCTTTTCCTTTTAGCCTCGCTATTCCTGGGGCTCTCTATG	GGTGCGAAAAGTCGACACTTGACAGGGCTTCCAACTGCTGGCGTGGCACA	GATGCGGCACAGGTGGAGTATGAAGTAGGCCATTCACTGCTGGGCAGTTA	TTATCACTTTTCTTTTCCTTTTAGCCTCGCTATTCCTGGGGCTCTCTATGCGGATCCCCGGGTTAATTAA	GGTGCGAAAAGTCGACACTTGACAGGGCTTCCAACTGCTGGCGTGGCACACGGATCCCCGGGTTAATTAA	GATGCGGCACAGGTGGAGTATGAAGTAGGCCATTCACTGCTGGGCAGTTAGAATTCGAGCTCGTTTAAAC	1	YBL006C	1	YBL006C	0
YBL005W	PDR3,AMY2,TPE2	II	217470	220400	+	CAACTGCATCAGCAGTTTTATTAATTTTTTCTTATTGCGTGACCGCAATG	CTGATTTATATCATACTCTGTGGAATGACAATACTTCATATCCCTTCTTA	TCCCATTTACTATGGTTATGCTCTGCTTCCCTATTTTCTTTGCGTTTTCA	CAACTGCATCAGCAGTTTTATTAATTTTTTCTTATTGCGTGACCGCAATGCGGATCCCCGGGTTAATTAA	CTGATTTATATCATACTCTGTGGAATGACAATACTTCATATCCCTTCTTACGGATCCCCGGGTTAATTAA	TCCCATTTACTATGGTTATGCTCTGCTTCCCTATTTTCTTTGCGTTTTCAGAATTCGAGCTCGTTTAAAC	0		0		0
YBL005W-A	YBL005W-A	II	221330	222652	+	CTTCTAGTGTATATTCTGTATACCTAATATTATAGCCTTTATCAACAATG	CGATTCAATTGAAGAATACACACGACCTTCACCTTAGGCCAGGAACTTAC	GTCCAGGGAGTTCATCATCAGAATGATTAGTGTGATTTACCGTAGATTCA	CTTCTAGTGTATATTCTGTATACCTAATATTATAGCCTTTATCAACAATGCGGATCCCCGGGTTAATTAA	CGATTCAATTGAAGAATACACACGACCTTCACCTTAGGCCAGGAACTTACCGGATCCCCGGGTTAATTAA	GTCCAGGGAGTTCATCATCAGAATGATTAGTGTGATTTACCGTAGATTCAGAATTCGAGCTCGTTTAAAC	1	YBL005W-B	1	YBL005W-B	0
YBL005W-B	YBL005W-B	II	221330	226598	+	CTTCTAGTGTATATTCTGTATACCTAATATTATAGCCTTTATCAACAATG	AACCTCTTCCGATAAAAACATTCAAACTATTAACAAACAAATGGATTCAT	ACGATAGTGGATTTTTATTCCAACATACCACCCATAATGTAATAGATCTA	CTTCTAGTGTATATTCTGTATACCTAATATTATAGCCTTTATCAACAATGCGGATCCCCGGGTTAATTAA	AACCTCTTCCGATAAAAACATTCAAACTATTAACAAACAAATGGATTCATCGGATCCCCGGGTTAATTAA	ACGATAGTGGATTTTTATTCCAACATACCACCCATAATGTAATAGATCTAGAATTCGAGCTCGTTTAAAC	1	YBL005W-A	1	YBL005W-A	0
YBL004W	UTP20	II	227636	235117	+	CGTATTGGTATATTTCTAGTATCAGTTACACATATTTCATTGAAAGTATG	AAAAGGATGAAAATGGGTATTATCAAAGACGTAACAAAAGAAAGAGAGCC	TTGGATTTTTTATTCATTAGTATACATGTTATAAAGATATATTACAGCTA	CGTATTGGTATATTTCTAGTATCAGTTACACATATTTCATTGAAAGTATGCGGATCCCCGGGTTAATTAA	AAAAGGATGAAAATGGGTATTATCAAAGACGTAACAAAAGAAAGAGAGCCCGGATCCCCGGGTTAATTAA	TTGGATTTTTTATTCATTAGTATACATGTTATAAAGATATATTACAGCTAGAATTCGAGCTCGTTTAAAC	0		0		0
YBL003C	HTA2,H2A2	II	235394	235792	-	TACATAAGAATTAGGAAAGTACAGAACAAGAGCAAATTTAATATATAATG	ACTTGTTGCCAAAGAAGTCTGCCAAGACTGCCAAAGCTTCTCAAGAACTG	AAATGACAAGAATGTTTGATTTGCTTTGTTTCTTTTCAACTCAGTTCTTA	TACATAAGAATTAGGAAAGTACAGAACAAGAGCAAATTTAATATATAATGCGGATCCCCGGGTTAATTAA	ACTTGTTGCCAAAGAAGTCTGCCAAGACTGCCAAAGCTTCTCAAGAACTGCGGATCCCCGGGTTAATTAA	AAATGACAAGAATGTTTGATTTGCTTTGTTTCTTTTCAACTCAGTTCTTAGAATTCGAGCTCGTTTAAAC	0		0		0
YBL002W	HTB2	II	236492	236887	+	TTCTGATTGCTCTATACTCAAACCAACAACAACTTACTCTACAACTAATG	TCTCCGAAGGTACTAGGGCTGTTACCAAATACTCCTCCTCTACTCAAGCC	ACTAATAAAAAGAAAACATGACTAAATCACAATACCTAGTGAGTGACTTA	TTCTGATTGCTCTATACTCAAACCAACAACAACTTACTCTACAACTAATGCGGATCCCCGGGTTAATTAA	TCTCCGAAGGTACTAGGGCTGTTACCAAATACTCCTCCTCTACTCAAGCCCGGATCCCCGGGTTAATTAA	ACTAATAAAAAGAAAACATGACTAAATCACAATACCTAGTGAGTGACTTAGAATTCGAGCTCGTTTAAAC	0		0		0
YBL001C	ECM15	II	237153	237467	-	CCGTCGTGATCATTAACTATAAAGCACATAAACTACAAGTTTAGAAAATG	ACCAAACTGCTCAAGATAAGATCGATGTTGTTTTAAAAAAAATTTCTCAA	AAACTCTCCTTAAAGATATACCCTATTTAGGTTCACTACACGAGCATTCA	CCGTCGTGATCATTAACTATAAAGCACATAAACTACAAGTTTAGAAAATGCGGATCCCCGGGTTAATTAA	ACCAAACTGCTCAAGATAAGATCGATGTTGTTTTAAAAAAAATTTCTCAACGGATCCCCGGGTTAATTAA	AAACTCTCCTTAAAGATATACCCTATTTAGGTTCACTACACGAGCATTCAGAATTCGAGCTCGTTTAAAC	0		0		0
YBR001C	NTH2	II	238941	241283	-	TCGGATCAGACATTTGGTATATAAGGAGACCTGCATATACTCAAATAATG	TGCCATTTTTCAATAGTTTGAAACCCTCTGAGAAAAAATTGTATTACCTA	AGAAAGAAGAATATAACATATATCTTATTTACATATGTTCGTCAATATTA	TCGGATCAGACATTTGGTATATAAGGAGACCTGCATATACTCAAATAATGCGGATCCCCGGGTTAATTAA	TGCCATTTTTCAATAGTTTGAAACCCTCTGAGAAAAAATTGTATTACCTACGGATCCCCGGGTTAATTAA	AGAAAGAAGAATATAACATATATCTTATTTACATATGTTCGTCAATATTAGAATTCGAGCTCGTTTAAAC	0		0		0
YBR002C	RER2	II	241708	242568	-	ATAGAACTTAAGCAGTAAAAATAGGGTAAACACAGGTAAAAGACGGTATG	ACGAGGAAACCAATGGGGACCCCATCGATTTGAAAGAAAAAAAGTTGAAT	TCTATAAATATCTATGCCATGTGGTAGGAAAAAAATGCAGACCTTTCTTA	ATAGAACTTAAGCAGTAAAAATAGGGTAAACACAGGTAAAAGACGGTATGCGGATCCCCGGGTTAATTAA	ACGAGGAAACCAATGGGGACCCCATCGATTTGAAAGAAAAAAAGTTGAATCGGATCCCCGGGTTAATTAA	TCTATAAATATCTATGCCATGTGGTAGGAAAAAAATGCAGACCTTTCTTAGAATTCGAGCTCGTTTAAAC	0		0		0
YBR003W	COQ1	II	242809	244230	+	CAACACAAGAAGTGTGCCATTCAGTCCGAATTGAGTACAGTGGGACGATG	CTCGTTCTGCCCTAGAGTTTTTAACTAATAGTATACTAACAAGAAGAAAG	TCTTCATTTTCTCTTTATTCTTCACCCTTTATTTGAAATTTCAAGGTTTA	CAACACAAGAAGTGTGCCATTCAGTCCGAATTGAGTACAGTGGGACGATGCGGATCCCCGGGTTAATTAA	CTCGTTCTGCCCTAGAGTTTTTAACTAATAGTATACTAACAAGAAGAAAGCGGATCCCCGGGTTAATTAA	TCTTCATTTTCTCTTTATTCTTCACCCTTTATTTGAAATTTCAAGGTTTAGAATTCGAGCTCGTTTAAAC	0		0		0
YBR004C	GPI18,FMP44	II	244366	245667	-	AAAAGAGAGGCTTCGAGAGAGGAGGCGGAATAAGACTAAATTAAAATATG	TCTGGATACCTTTACAGACTATCCTATTTGCAGCTTTTTTACCACCAGCC	GTTTTTATATGTTTTTAGTAAAAGAAGAAATATACAAGCATTAAGGATCA	AAAAGAGAGGCTTCGAGAGAGGAGGCGGAATAAGACTAAATTAAAATATGCGGATCCCCGGGTTAATTAA	TCTGGATACCTTTACAGACTATCCTATTTGCAGCTTTTTTACCACCAGCCCGGATCCCCGGGTTAATTAA	GTTTTTATATGTTTTTAGTAAAAGAAGAAATATACAAGCATTAAGGATCAGAATTCGAGCTCGTTTAAAC	0		0		0
YBR005W	RCR1,SSH6	II	245906	246547	+	GATCATTCCAATAAATAGGAAAGTATAACTCGAATTAAGAATAAGGAATG	CAACGCAGGAAATTAACCCACCGGAGAGGGCAAAGGTAAATGCAAGGTCA	ATATTGTAACTCAACTGTAAGAGGACAGCCGGAAAAAAAGATTCAGTTCA	GATCATTCCAATAAATAGGAAAGTATAACTCGAATTAAGAATAAGGAATGCGGATCCCCGGGTTAATTAA	CAACGCAGGAAATTAACCCACCGGAGAGGGCAAAGGTAAATGCAAGGTCACGGATCCCCGGGTTAATTAA	ATATTGTAACTCAACTGTAAGAGGACAGCCGGAAAAAAAGATTCAGTTCAGAATTCGAGCTCGTTTAAAC	0		0		0
YBR006W	UGA2,UGA5	II	247010	248503	+	GAAAACCAGCTACATTAAAAGCAAATTTTACAAACTACTATTTCAACATG	ATTACACTGTTTTGAAGACCATCACAATTGGGAATTTGCCAAACAGCATT	CAAAGAATCATATTCAATTCTAAGTATCGTCCACGATTACTATTGCTTTA	GAAAACCAGCTACATTAAAAGCAAATTTTACAAACTACTATTTCAACATGCGGATCCCCGGGTTAATTAA	ATTACACTGTTTTGAAGACCATCACAATTGGGAATTTGCCAAACAGCATTCGGATCCCCGGGTTAATTAA	CAAAGAATCATATTCAATTCTAAGTATCGTCCACGATTACTATTGCTTTAGAATTCGAGCTCGTTTAAAC	0		0		0
YBR007C	DSF2	II	248806	251016	-	CAGAAAATCTAGAAAAACAAACGGACTTTTACGTCACACGAAAAGTAATG	TAGGTTCAGATTGGATTTATAAGGAAAAGTACATGAAACAAGGTCCGAAA	TTTTAAGCCTTTCTGTAAGCTTTTATGTATACAACGTTTCTTTATCTTTA	CAGAAAATCTAGAAAAACAAACGGACTTTTACGTCACACGAAAAGTAATGCGGATCCCCGGGTTAATTAA	TAGGTTCAGATTGGATTTATAAGGAAAAGTACATGAAACAAGGTCCGAAACGGATCCCCGGGTTAATTAA	TTTTAAGCCTTTCTGTAAGCTTTTATGTATACAACGTTTCTTTATCTTTAGAATTCGAGCTCGTTTAAAC	0		0		0
YBR008C	FLR1	II	252563	254209	-	TGGTGAAGCTATTATAAAAGAGTATCCGTTGAACGACAATCTCCACTATG	TTTATAAGTATGGGCCATCATTACGTACAAGATCTTCGTACACAGAGGAG	AATTGTGTTATTATAATTCAAATTTTCATGGTAAGAACATCGGCTTTCTA	TGGTGAAGCTATTATAAAAGAGTATCCGTTGAACGACAATCTCCACTATGCGGATCCCCGGGTTAATTAA	TTTATAAGTATGGGCCATCATTACGTACAAGATCTTCGTACACAGAGGAGCGGATCCCCGGGTTAATTAA	AATTGTGTTATTATAATTCAAATTTTCATGGTAAGAACATCGGCTTTCTAGAATTCGAGCTCGTTTAAAC	0		0		0
YBR009C	HHF1	II	255373	255684	-	ACTAAAGCAACAAACAAAAACAAGCAACAAATATAATATAGTAAAATATG	TTGTTTATGCTTTGAAGAGACAAGGTAGAACCTTATACGGTTTCGGTGGT	ATCCCAAATATTTGCTTGTTGTTACCGTTTTCTTAGAATTAGCTAAATTA	ACTAAAGCAACAAACAAAAACAAGCAACAAATATAATATAGTAAAATATGCGGATCCCCGGGTTAATTAA	TTGTTTATGCTTTGAAGAGACAAGGTAGAACCTTATACGGTTTCGGTGGTCGGATCCCCGGGTTAATTAA	ATCCCAAATATTTGCTTGTTGTTACCGTTTTCTTAGAATTAGCTAAATTAGAATTCGAGCTCGTTTAAAC	0		0		0
YBR010W	HHT1,BUR5,SIN2	II	256331	256741	+	TCTAGTTAATAAGAAAAACATCTAACATAAATATATAAACGCAAACAATG	TCCAAAAGAAGGATATCAAGTTGGCTAGAAGATTAAGAGGTGAAAGATCA	ATTGTGTTTTTGTTCGTTTTTTACTAAAACTGATGACAATCAACAAACTA	TCTAGTTAATAAGAAAAACATCTAACATAAATATATAAACGCAAACAATGCGGATCCCCGGGTTAATTAA	TCCAAAAGAAGGATATCAAGTTGGCTAGAAGATTAAGAGGTGAAAGATCACGGATCCCCGGGTTAATTAA	ATTGTGTTTTTGTTCGTTTTTTACTAAAACTGATGACAATCAACAAACTAGAATTCGAGCTCGTTTAAAC	0		0		0
YBR011C	IPP1,PPA1	II	257112	257975	-	TGTCCCTTAGGTCTATAGAACAGGATATCCCGCCGCGCAATTTACTAATG	CTCCAATTGACAAGTCTATTGACAAGTGGTTCTTCATCTCCGGTTCTGTT	TTGAAGCCGCATACGTGGTAGGTGTCTCATTTTCAATTCAAAATATTTTA	TGTCCCTTAGGTCTATAGAACAGGATATCCCGCCGCGCAATTTACTAATGCGGATCCCCGGGTTAATTAA	CTCCAATTGACAAGTCTATTGACAAGTGGTTCTTCATCTCCGGTTCTGTTCGGATCCCCGGGTTAATTAA	TTGAAGCCGCATACGTGGTAGGTGTCTCATTTTCAATTCAAAATATTTTAGAATTCGAGCTCGTTTAAAC	0		0		0
YBR012C	YBR012C	II	259147	259566	-	TTAGTTGATAGACGATAGTGGATTTTTATTCCAACAATTACTTTAACATG	TATCGGCAGTAGGTGTAGAACATCGATATCATAAAAGTGTTTCTCGTCTA	ACATGTCCAATACACTTTTTCGAACTATAACCGCCAACAAATTTATCTTA	TTAGTTGATAGACGATAGTGGATTTTTATTCCAACAATTACTTTAACATGCGGATCCCCGGGTTAATTAA	TATCGGCAGTAGGTGTAGAACATCGATATCATAAAAGTGTTTCTCGTCTACGGATCCCCGGGTTAATTAA	ACATGTCCAATACACTTTTTCGAACTATAACCGCCAACAAATTTATCTTAGAATTCGAGCTCGTTTAAAC	0		0		0
YBR012W-A	YBR012W-A	II	259869	261191	+	AACTTCTAGTATATTCTGTATACCTAATATTATAGCCTTTATCAACAATG	CGATTCAATTGAACAATAAGCACGACCTTCATCTTAGGCCAGAAACTTAC	GTCCAGGGAGTTCATCATCAGAATGATTAGTATGATTTACTGTAGATTCA	AACTTCTAGTATATTCTGTATACCTAATATTATAGCCTTTATCAACAATGCGGATCCCCGGGTTAATTAA	CGATTCAATTGAACAATAAGCACGACCTTCATCTTAGGCCAGAAACTTACCGGATCCCCGGGTTAATTAA	GTCCAGGGAGTTCATCATCAGAATGATTAGTATGATTTACTGTAGATTCAGAATTCGAGCTCGTTTAAAC	1	YBR012W-B	1	YBR012W-B	0
YBR012W-B	YBR012W-B	II	259869	265140	+	AACTTCTAGTATATTCTGTATACCTAATATTATAGCCTTTATCAACAATG	AACCTCTTCCGATAAAAACATTCAAACTATTAACAAACAAATGGATTCAT	ACGATAGTGGATTTTTATTCCAACATACCACCCATAATGTAATAGATCTA	AACTTCTAGTATATTCTGTATACCTAATATTATAGCCTTTATCAACAATGCGGATCCCCGGGTTAATTAA	AACCTCTTCCGATAAAAACATTCAAACTATTAACAAACAAATGGATTCATCGGATCCCCGGGTTAATTAA	ACGATAGTGGATTTTTATTCCAACATACCACCCATAATGTAATAGATCTAGAATTCGAGCTCGTTTAAAC	1	YBR012W-A	1	YBR012W-A	0
YBR013C	YBR013C	II	265492	265881	-	GTACAAGGATCCGTATTAATTGCGTTTTTAGGCCACTTAACCTCATAATG	GGACGTGTATACAGAATATTTTTTATCAACTGTTGTTAACTGTGAATTAC	TTATCAACAATGGAATCCCAACAATTATCTAATTACCCACATATATCTCA	GTACAAGGATCCGTATTAATTGCGTTTTTAGGCCACTTAACCTCATAATGCGGATCCCCGGGTTAATTAA	GGACGTGTATACAGAATATTTTTTATCAACTGTTGTTAACTGTGAATTACCGGATCCCCGGGTTAATTAA	TTATCAACAATGGAATCCCAACAATTATCTAATTACCCACATATATCTCAGAATTCGAGCTCGTTTAAAC	0		0		0
YBR014C	GRX7	II	266725	267336	-	AAGCAAAATTTTCAAATTAAACGCAAAACAACTGAAGAAAATTAGAGATG	GGAGCGATGGGGCGTTTACTGTAAAAGCTAATTCGCAATCTGAGAGTGCC	GCTACTGTGGGAGAAGAAGAAGAATAACTCTCAGTTTATAATCTGATCTA	AAGCAAAATTTTCAAATTAAACGCAAAACAACTGAAGAAAATTAGAGATGCGGATCCCCGGGTTAATTAA	GGAGCGATGGGGCGTTTACTGTAAAAGCTAATTCGCAATCTGAGAGTGCCCGGATCCCCGGGTTAATTAA	GCTACTGTGGGAGAAGAAGAAGAATAACTCTCAGTTTATAATCTGATCTAGAATTCGAGCTCGTTTAAAC	0		0		0
YBR015C	MNN2,CRV4,LDB8,TTP1	II	267710	269503	-	TTCGAGACAAATCAGTGTAGGTAGGTCAGTAAAATTATATTTTCAGTATG	ATAGATTAGCATTTTTAGAATCTACTCATGATAAGGCGATTGCCGGTAAA	AAAACGCCAATGGAAGTTGTCCAAACTATAGTCCGACCCGTTGCATATTA	TTCGAGACAAATCAGTGTAGGTAGGTCAGTAAAATTATATTTTCAGTATGCGGATCCCCGGGTTAATTAA	ATAGATTAGCATTTTTAGAATCTACTCATGATAAGGCGATTGCCGGTAAACGGATCCCCGGGTTAATTAA	AAAACGCCAATGGAAGTTGTCCAAACTATAGTCCGACCCGTTGCATATTAGAATTCGAGCTCGTTTAAAC	0		0		0
YBR016W	YBR016W	II	270247	270633	+	TGAAGAGACTCACTAGTAAGCTTAAGATAGTCCTACACACAACCACCATG	CTGCATGTCTGGCTGCATTATGTATATGCTGCACCATGGATATGCTATTC	ATTATTCTTTTTTTTTTTTTCATTCTTGAATACTTTTGCGGGTTCTCTTA	TGAAGAGACTCACTAGTAAGCTTAAGATAGTCCTACACACAACCACCATGCGGATCCCCGGGTTAATTAA	CTGCATGTCTGGCTGCATTATGTATATGCTGCACCATGGATATGCTATTCCGGATCCCCGGGTTAATTAA	ATTATTCTTTTTTTTTTTTTCATTCTTGAATACTTTTGCGGGTTCTCTTAGAATTCGAGCTCGTTTAAAC	0		0		0
YBR017C	KAP104	II	270947	273703	-	GCAGTCTTTGGTTTTCAGAATTGTTAGCAGTAGTTAAGTGAATAAAGATG	CAATAAATTTCACGCCCGATGAAATCTCCTTCTTACAACAGTTCACCAGC	ATAATGTACCAAACTATACAAACACGTAGGATACAGTAAAAAAAATTTTA	GCAGTCTTTGGTTTTCAGAATTGTTAGCAGTAGTTAAGTGAATAAAGATGCGGATCCCCGGGTTAATTAA	CAATAAATTTCACGCCCGATGAAATCTCCTTCTTACAACAGTTCACCAGCCGGATCCCCGGGTTAATTAA	ATAATGTACCAAACTATACAAACACGTAGGATACAGTAAAAAAAATTTTAGAATTCGAGCTCGTTTAAAC	0		0		0
YBR018C	GAL7	II	274427	275527	-	CAGAGCATCAACATGATAAAAAAAAACAGTTGAATATTCCCTCAAAAATG	CTGAAAAACTAAGAAATTTAGATGGTCAGATTCATTATCTACAAAGACTG	GCAGTTAATAGAAAAAATATGATATGAATGAATATTCCACTTTCTTTTTA	CAGAGCATCAACATGATAAAAAAAAACAGTTGAATATTCCCTCAAAAATGCGGATCCCCGGGTTAATTAA	CTGAAAAACTAAGAAATTTAGATGGTCAGATTCATTATCTACAAAGACTGCGGATCCCCGGGTTAATTAA	GCAGTTAATAGAAAAAATATGATATGAATGAATATTCCACTTTCTTTTTAGAATTCGAGCTCGTTTAAAC	0		0		0
YBR019C	GAL10	II	276253	278352	-	TGCGTCCATCCAAAAAAAAAGTAAGAATTTTTGAAAATTCAATATAAATG	CCTTGAAAAACGGTGAAACTTACGGGTCCAAGATTGTCTACAGATTTTCC	AAAAGATATAGAGTGCATATTTTCAAGAAGGATAGTAAGCTGGCAAATCA	TGCGTCCATCCAAAAAAAAAGTAAGAATTTTTGAAAATTCAATATAAATGCGGATCCCCGGGTTAATTAA	CCTTGAAAAACGGTGAAACTTACGGGTCCAAGATTGTCTACAGATTTTCCCGGATCCCCGGGTTAATTAA	AAAAGATATAGAGTGCATATTTTCAAGAAGGATAGTAAGCTGGCAAATCAGAATTCGAGCTCGTTTAAAC	0		0		0
YBR020W	GAL1	II	279021	280607	+	ATTGTTAATATACCTCTATACTTTAACGTCAAGGAGAAAAAACTATAATG	ATGCTATCATCGTCTCTAAACCAGCATTGGGCAGCTGTCTATATGAATTA	AAAAAAATGAGAAGTTGTTCTGAACAAAGTAAAAAAAAGAAGTATACTTA	ATTGTTAATATACCTCTATACTTTAACGTCAAGGAGAAAAAACTATAATGCGGATCCCCGGGTTAATTAA	ATGCTATCATCGTCTCTAAACCAGCATTGGGCAGCTGTCTATATGAATTACGGATCCCCGGGTTAATTAA	AAAAAAATGAGAAGTTGTTCTGAACAAAGTAAAAAAAAGAAGTATACTTAGAATTCGAGCTCGTTTAAAC	0		0		0
YBR021W	FUR4	II	281443	283344	+	TTTCGGTTCGAAGACATTCCTACGCATAATAAGAATAGGAGGGAATAATG	TAGATGACAATATTAGTGTCTACGAACACGAACACGAAAAGACTTTCATT	GAAAAATATTTCAGATTAATGCAGAAAGTGATGTAGATATGGAGAGCTTA	TTTCGGTTCGAAGACATTCCTACGCATAATAAGAATAGGAGGGAATAATGCGGATCCCCGGGTTAATTAA	TAGATGACAATATTAGTGTCTACGAACACGAACACGAAAAGACTTTCATTCGGATCCCCGGGTTAATTAA	GAAAAATATTTCAGATTAATGCAGAAAGTGATGTAGATATGGAGAGCTTAGAATTCGAGCTCGTTTAAAC	0		0		0
YBR022W	POA1	II	283738	284271	+	GTTTATTAGTATCTTCTCCAAGATAAATATAGCATCAAGTTACAGGTATG	GCGTGTTAGAAGAATTTAGTGGCGACATGAGTTTTACAGTATATCAGCTG	TAAATATTTCTCTATCTTTAAAGGCACATATTACGTGGCTAAGGCAATTA	GTTTATTAGTATCTTCTCCAAGATAAATATAGCATCAAGTTACAGGTATGCGGATCCCCGGGTTAATTAA	GCGTGTTAGAAGAATTTAGTGGCGACATGAGTTTTACAGTATATCAGCTGCGGATCCCCGGGTTAATTAA	TAAATATTTCTCTATCTTTAAAGGCACATATTACGTGGCTAAGGCAATTAGAATTCGAGCTCGTTTAAAC	0		0		0
YBR023C	CHS3,CAL1,CSD2,DIT101,KTI2	II	284428	287925	-	TTTTCTTCAAAGGTCCTGTTTAGACTATCCGCAGGAAAGAAATTAGAATG	AAAGGGAAGATATTCTCAATCGGAAGGAGGAAAGTGACTCCTTCGTTGCA	CCATATATCAACTTGTAAGTATCACAGTAAAAATATTTTCATACTGTCTA	TTTTCTTCAAAGGTCCTGTTTAGACTATCCGCAGGAAAGAAATTAGAATGCGGATCCCCGGGTTAATTAA	AAAGGGAAGATATTCTCAATCGGAAGGAGGAAAGTGACTCCTTCGTTGCACGGATCCCCGGGTTAATTAA	CCATATATCAACTTGTAAGTATCACAGTAAAAATATTTTCATACTGTCTAGAATTCGAGCTCGTTTAAAC	0		0		0
YBR024W	SCO2	II	289445	290350	+	TTTTATAATATCACCATAGAAAGGGGAATTTGGGAAGCGAGAGTAAAATG	AGGAAGAACGGGAGCGTAGGTCAAAAAAATGGTACTCTTTTATCTTCAAT	CCCATAAGTTCGGTATCCTAGCTGTGTCTTTTTCTTTTTTTTTTTGCTCA	TTTTATAATATCACCATAGAAAGGGGAATTTGGGAAGCGAGAGTAAAATGCGGATCCCCGGGTTAATTAA	AGGAAGAACGGGAGCGTAGGTCAAAAAAATGGTACTCTTTTATCTTCAATCGGATCCCCGGGTTAATTAA	CCCATAAGTTCGGTATCCTAGCTGTGTCTTTTTCTTTTTTTTTTTGCTCAGAATTCGAGCTCGTTTAAAC	0		0		0
YBR025C	OLA1	II	290681	291865	-	TACTTCTAGTATCCGTAAAAACAATCAAATAAATAGCACTGTAAAACATG	TCGTTGAAGACGGTGATATCATTTACTTCAGAGCTGGTGCTGGTAAGAAT	GTAGGGAACTAAACCAAATAAAGAAAAGTCAACTTTAGTGCACGAAATCA	TACTTCTAGTATCCGTAAAAACAATCAAATAAATAGCACTGTAAAACATGCGGATCCCCGGGTTAATTAA	TCGTTGAAGACGGTGATATCATTTACTTCAGAGCTGGTGCTGGTAAGAATCGGATCCCCGGGTTAATTAA	GTAGGGAACTAAACCAAATAAAGAAAAGTCAACTTTAGTGCACGAAATCAGAATTCGAGCTCGTTTAAAC	0		0		0
YBR026C	ETR1,MRF1,MRF1'	II	292877	294019	-	TCATTTAAGAAGGTTCATAATCTGCCAATTACATTTGATATAACAAGATG	AAAAAGGTATAACTGGGAAGGGGAAGAAAAAAATGGTTGTTTTAGAATGG	GAATACTATCTTTGGTGGTTGTCTAACTCTGAGCAATGCTAAGGCCCTTA	TCATTTAAGAAGGTTCATAATCTGCCAATTACATTTGATATAACAAGATGCGGATCCCCGGGTTAATTAA	AAAAAGGTATAACTGGGAAGGGGAAGAAAAAAATGGTTGTTTTAGAATGGCGGATCCCCGGGTTAATTAA	GAATACTATCTTTGGTGGTTGTCTAACTCTGAGCAATGCTAAGGCCCTTAGAATTCGAGCTCGTTTAAAC	0		0		0
YBR027C	YBR027C	II	294024	294356	-	GAGAGAAGGCTCGGATCTGCACTGACTTACTTTTTTTTGTTTTTTTGATG	ACGTACATTGTCATTTAAGAAGGTTCATAATCTGCCAATTACATTTGATA	GATGAGCTGAGGACGACATGTAACGTTTGAATGTGGGAAGCATCTTGTTA	GAGAGAAGGCTCGGATCTGCACTGACTTACTTTTTTTTGTTTTTTTGATGCGGATCCCCGGGTTAATTAA	ACGTACATTGTCATTTAAGAAGGTTCATAATCTGCCAATTACATTTGATACGGATCCCCGGGTTAATTAA	GATGAGCTGAGGACGACATGTAACGTTTGAATGTGGGAAGCATCTTGTTAGAATTCGAGCTCGTTTAAAC	0		0		0
YBR028C	YBR028C	II	294425	296002	-	TTTTTCATCAACCAATCTAGCTGAGCATACTGTTGGCAGTAATTAGGATG	TCAAGGGATTTAGTTATAAAGCAAGTGGTAGCTATTTGGAGAAGTACTTT	GTCAGTGCAGATCCGAGCCTTCTCTCTTAATCTATCTAACTTTTAATTCA	TTTTTCATCAACCAATCTAGCTGAGCATACTGTTGGCAGTAATTAGGATGCGGATCCCCGGGTTAATTAA	TCAAGGGATTTAGTTATAAAGCAAGTGGTAGCTATTTGGAGAAGTACTTTCGGATCCCCGGGTTAATTAA	GTCAGTGCAGATCCGAGCCTTCTCTCTTAATCTATCTAACTTTTAATTCAGAATTCGAGCTCGTTTAAAC	0		0		0
YBR029C	CDS1,CDG1	II	296369	297742	-	AACAGCGAACCTGTCATACTTAACTGTTCCACTTCCATATACCTAAAATG	AGTTGGCTGACATCTTTAATGTGACCAAGAAATCATTGACCAATCACTCT	AAACTATTCATACACTCATATATACTTTTATATGGTCTTTTTTATATTCA	AACAGCGAACCTGTCATACTTAACTGTTCCACTTCCATATACCTAAAATGCGGATCCCCGGGTTAATTAA	AGTTGGCTGACATCTTTAATGTGACCAAGAAATCATTGACCAATCACTCTCGGATCCCCGGGTTAATTAA	AAACTATTCATACACTCATATATACTTTTATATGGTCTTTTTTATATTCAGAATTCGAGCTCGTTTAAAC	0		0		0
YBR030W	RKM3	II	298292	299950	+	TGTTGCCATATATAATAGCAATTAAAAAATAAATTTGAAAGAGTGAGATG	TTGTACAATCGGAGCATAATATCTTAGATAGATGTCTCAAGAGACTATCC	TCGTGTGACGTGATATTAATATAGTAAAAGTGCATATTCAATATTATTTA	TGTTGCCATATATAATAGCAATTAAAAAATAAATTTGAAAGAGTGAGATGCGGATCCCCGGGTTAATTAA	TTGTACAATCGGAGCATAATATCTTAGATAGATGTCTCAAGAGACTATCCCGGATCCCCGGGTTAATTAA	TCGTGTGACGTGATATTAATATAGTAAAAGTGCATATTCAATATTATTTAGAATTCGAGCTCGTTTAAAC	0		0		0
YBR031W	RPL4A	II	300166	301254	+	CATCACTTTTCTTGTAATTTAGCAATATCCCAAGAACAATCATCGAAATG	AGACTGGTACCAAGCCAGCTGCTGTTTTCACCGAAACTTTGAAACACGAT	TGTATGTATATAAAAAATAAAAGAATATTTTTAATGTACTAATAAGTTTA	CATCACTTTTCTTGTAATTTAGCAATATCCCAAGAACAATCATCGAAATGCGGATCCCCGGGTTAATTAA	AGACTGGTACCAAGCCAGCTGCTGTTTTCACCGAAACTTTGAAACACGATCGGATCCCCGGGTTAATTAA	TGTATGTATATAAAAAATAAAAGAATATTTTTAATGTACTAATAAGTTTAGAATTCGAGCTCGTTTAAAC	0		0		0
YBR032W	YBR032W	II	301519	301821	+	AAGGTTACATACAAGATTTCTTCAGCGTTTGTTACTTCAGGAAGGCAATG	ACACTCCATGCCAGTATCTGTATGTGTTTTTGCAACAAGCACGACTGGAG	CAGAATCTTAATCTTATAGAGACAAATTTTGCTAGCGTGACTCTTTATTA	AAGGTTACATACAAGATTTCTTCAGCGTTTGTTACTTCAGGAAGGCAATGCGGATCCCCGGGTTAATTAA	ACACTCCATGCCAGTATCTGTATGTGTTTTTGCAACAAGCACGACTGGAGCGGATCCCCGGGTTAATTAA	CAGAATCTTAATCTTATAGAGACAAATTTTGCTAGCGTGACTCTTTATTAGAATTCGAGCTCGTTTAAAC	0		0		0
YBR033W	EDS1	II	301944	304703	+	GTAGCCCGCTACGTAGAAATACATAACAATAGAATAATCTTTCAAAAATG	GGAAATTGATGGATGATTCAGAATTGGGTTGTTGCTGTTGCTTCTTTAAC	ATCTATCCTTCATTAGGATGCTATTTTTCACCTTGTTATCATGAATATTA	GTAGCCCGCTACGTAGAAATACATAACAATAGAATAATCTTTCAAAAATGCGGATCCCCGGGTTAATTAA	GGAAATTGATGGATGATTCAGAATTGGGTTGTTGCTGTTGCTTCTTTAACCGGATCCCCGGGTTAATTAA	ATCTATCCTTCATTAGGATGCTATTTTTCACCTTGTTATCATGAATATTAGAATTCGAGCTCGTTTAAAC	0		0		0
YBR034C	HMT1,HCP1,ODP1,RMT1	II	304930	305976	-	CGTTTCCAAAAAAGAGTTAGAACCGACAAATTCATCCAAAGAAAATAATG	TCGACGGTAATTCAAGAAGCAGAAAAAACGAAGGTTCTTATTTAATGCAT	GTTTATTTGCTTTTCAAATTTTTTTCTTTCTCCAGCAAACAAAAGTCTTA	CGTTTCCAAAAAAGAGTTAGAACCGACAAATTCATCCAAAGAAAATAATGCGGATCCCCGGGTTAATTAA	TCGACGGTAATTCAAGAAGCAGAAAAAACGAAGGTTCTTATTTAATGCATCGGATCCCCGGGTTAATTAA	GTTTATTTGCTTTTCAAATTTTTTTCTTTCTCCAGCAAACAAAAGTCTTAGAATTCGAGCTCGTTTAAAC	0		0		0
YBR035C	PDX3	II	306269	306955	-	GATACTCTACCTAGACCAGTAGTACACTTCACGGATCTGCACTGAAAATG	ACAGAAGAAAAACAGAAAACGATCCATGGAAAGTCGTTAGACTAGCCCCA	ATATGGTGTTAAATAGATCCTACATTGAATTTTTCATTAACAGTCCCTCA	GATACTCTACCTAGACCAGTAGTACACTTCACGGATCTGCACTGAAAATGCGGATCCCCGGGTTAATTAA	ACAGAAGAAAAACAGAAAACGATCCATGGAAAGTCGTTAGACTAGCCCCACGGATCCCCGGGTTAATTAA	ATATGGTGTTAAATAGATCCTACATTGAATTTTTCATTAACAGTCCCTCAGAATTCGAGCTCGTTTAAAC	0		0		0
YBR036C	CSG2,CLS2	II	309081	310313	-	CTCTTGAGCTGGTGAGTTAGCACGATAACAAACAAAGATACAGCGTCATG	TAAGTTTGTTGGTCCTATCAGTAACACTCGGGGAAGGTAAATACCACCAT	ATATGCTTGTTACATCATCATCAGTCATATAAAGTATGTTGTCCGTACTA	CTCTTGAGCTGGTGAGTTAGCACGATAACAAACAAAGATACAGCGTCATGCGGATCCCCGGGTTAATTAA	TAAGTTTGTTGGTCCTATCAGTAACACTCGGGGAAGGTAAATACCACCATCGGATCCCCGGGTTAATTAA	ATATGCTTGTTACATCATCATCAGTCATATAAAGTATGTTGTCCGTACTAGAATTCGAGCTCGTTTAAAC	0		0		0
YBR037C	SCO1,PET161	II	310565	311452	-	GTTCGTATAAGGCAAGGGAAACAGAAAAAACAGCAAACGTAGAAAAGATG	CAGAGCAGCGCGCCAAGCAGAAGGAGGCATGGTACTCCTTCTTATTCAAA	AAGTATATATGTATATACAAGGAAGAAAGTAGCATATATTTACAATCTTA	GTTCGTATAAGGCAAGGGAAACAGAAAAAACAGCAAACGTAGAAAAGATGCGGATCCCCGGGTTAATTAA	CAGAGCAGCGCGCCAAGCAGAAGGAGGCATGGTACTCCTTCTTATTCAAACGGATCCCCGGGTTAATTAA	AAGTATATATGTATATACAAGGAAGAAAGTAGCATATATTTACAATCTTAGAATTCGAGCTCGTTTAAAC	0		0		0
YBR038W	CHS2	II	311898	314789	+	GAAGTTACATATAGACCCAAATAAAAACCAAAGAACCACATATAGAAATG	CATGGGAAGTCTCTAAATTAGACTTACCAAATGTTTTCCACAAAAAGGGC	TGAGAAAAAAGAGGGAATGACGAGAAATTAGCTGAAAAATACTGGCATTA	GAAGTTACATATAGACCCAAATAAAAACCAAAGAACCACATATAGAAATGCGGATCCCCGGGTTAATTAA	CATGGGAAGTCTCTAAATTAGACTTACCAAATGTTTTCCACAAAAAGGGCCGGATCCCCGGGTTAATTAA	TGAGAAAAAAGAGGGAATGACGAGAAATTAGCTGAAAAATACTGGCATTAGAATTCGAGCTCGTTTAAAC	0		0		0
YBR039W	ATP3	II	315575	316510	+	TGGAAACAATTGAAGACGAGCAGTAAACATTATTTTATTTAGTAGTCATG	TCATTACTAATGAACTGGTTGATATTATTACTGGTGCTTCCTCTTTGGGA	TACAAAAACAACGTCAAATAAAGAGGCAATGCAGGGTGATTTTTTTATCA	TGGAAACAATTGAAGACGAGCAGTAAACATTATTTTATTTAGTAGTCATGCGGATCCCCGGGTTAATTAA	TCATTACTAATGAACTGGTTGATATTATTACTGGTGCTTCCTCTTTGGGACGGATCCCCGGGTTAATTAA	TACAAAAACAACGTCAAATAAAGAGGCAATGCAGGGTGATTTTTTTATCAGAATTCGAGCTCGTTTAAAC	0		0		0
YBR040W	FIG1	II	316968	317864	+	AATTATAGTAAACAAACAAACAAACAAACAAAAAAAAAAAAAAAAAAATG	ATAGGTACAATAACTACTCTTCGGATTCATCTACATTGCATTCCAAAGTT	ATTCTGAAATATCCGCTCAAAACTTATATGTTTATTTGAGGATAAAACTA	AATTATAGTAAACAAACAAACAAACAAACAAAAAAAAAAAAAAAAAAATGCGGATCCCCGGGTTAATTAA	ATAGGTACAATAACTACTCTTCGGATTCATCTACATTGCATTCCAAAGTTCGGATCCCCGGGTTAATTAA	ATTCTGAAATATCCGCTCAAAACTTATATGTTTATTTGAGGATAAAACTAGAATTCGAGCTCGTTTAAAC	0		0		0
YBR041W	FAT1	II	318266	320275	+	TTCAAATTCTATATCGTTGAACTTTTAATAGGCTGCGAATACCGACTATG	TCTTGACCGCTGCTGATTGGGAAGCCATCGATGCACAAACAATTAAATTA	ACTCTCGTGCAAGGAAAAATACTTTATCCTAATTCAGGAACATCAAATCA	TTCAAATTCTATATCGTTGAACTTTTAATAGGCTGCGAATACCGACTATGCGGATCCCCGGGTTAATTAA	TCTTGACCGCTGCTGATTGGGAAGCCATCGATGCACAAACAATTAAATTACGGATCCCCGGGTTAATTAA	ACTCTCGTGCAAGGAAAAATACTTTATCCTAATTCAGGAACATCAAATCAGAATTCGAGCTCGTTTAAAC	0		0		0
YBR042C	CST26,PSI1	II	320416	321609	-	ATATCAGGTCCACTGGTATTGAGATTGCTAGCGAGGTCAATAAGCTGATG	CAACTCTAACAATAATTTGGTTAGTTTATAAACTTTATTGTTTTATTTTT	TCTATCTATATATGTACCTAATAACATATGGAAAGGATTATTTAAATTCA	ATATCAGGTCCACTGGTATTGAGATTGCTAGCGAGGTCAATAAGCTGATGCGGATCCCCGGGTTAATTAA	CAACTCTAACAATAATTTGGTTAGTTTATAAACTTTATTGTTTTATTTTTCGGATCCCCGGGTTAATTAA	TCTATCTATATATGTACCTAATAACATATGGAAAGGATTATTTAAATTCAGAATTCGAGCTCGTTTAAAC	0		0		0
YBR043C	QDR3,AQR2	II	321876	323945	-	TAACTTGTTAACGTCTATGCTAGGACCGAAGTCAGAAAGCGATAAACATG	ATTACTGGAGAGAGAACTACGATTTACAAAAATTGTACGACAAAATTGAT	AGTCTACAATGAAAATATTTACGCTTCCGTCTTATTAACCGATATGATTA	TAACTTGTTAACGTCTATGCTAGGACCGAAGTCAGAAAGCGATAAACATGCGGATCCCCGGGTTAATTAA	ATTACTGGAGAGAGAACTACGATTTACAAAAATTGTACGACAAAATTGATCGGATCCCCGGGTTAATTAA	AGTCTACAATGAAAATATTTACGCTTCCGTCTTATTAACCGATATGATTAGAATTCGAGCTCGTTTAAAC	0		0		0
YBR044C	TCM62	II	324341	326059	-	TCTCCCACACTACTGTAAACATAAAACTCTCTTATGCTTTAACGAGTATG	GTAATACAATTATCACATGTGTATACAAAAAGCCTGAACGGCACAAAGCC	TTTACAATGACTCATTCTGACTATTTAAAAGTATGTAAGGGCTTTATCTA	TCTCCCACACTACTGTAAACATAAAACTCTCTTATGCTTTAACGAGTATGCGGATCCCCGGGTTAATTAA	GTAATACAATTATCACATGTGTATACAAAAAGCCTGAACGGCACAAAGCCCGGATCCCCGGGTTAATTAA	TTTACAATGACTCATTCTGACTATTTAAAAGTATGTAAGGGCTTTATCTAGAATTCGAGCTCGTTTAAAC	0		0		0
YBR045C	GIP1	II	328173	330092	-	CAGTTCGCAAATTTTTTGGTGAAGAGCTATTCAATTATTAGCTAATTATG	GTATAAGTAGTCAAGGGGCACAAATTATATCGCTTGATGAGGATGTTTTT	TGAAAACAATTTTACAGAGTATTGGCAGTTAAGTGTTGTTTTTTCGCTCA	CAGTTCGCAAATTTTTTGGTGAAGAGCTATTCAATTATTAGCTAATTATGCGGATCCCCGGGTTAATTAA	GTATAAGTAGTCAAGGGGCACAAATTATATCGCTTGATGAGGATGTTTTTCGGATCCCCGGGTTAATTAA	TGAAAACAATTTTACAGAGTATTGGCAGTTAAGTGTTGTTTTTTCGCTCAGAATTCGAGCTCGTTTAAAC	0		0		0
YBR046C	ZTA1	II	330507	331511	-	GCTACTAGTAAGCATTAAGAGACGAGATCGCTAACAACAAGACAAAAATG	ACATAGAAAGTAGAAAAACTGTTGGTAAGCTAGTTCTTGAAATACCACAA	AAGGCAAGAAAGCTGTCCAAATTATTACGATAAATCAATATATGATTCTA	GCTACTAGTAAGCATTAAGAGACGAGATCGCTAACAACAAGACAAAAATGCGGATCCCCGGGTTAATTAA	ACATAGAAAGTAGAAAAACTGTTGGTAAGCTAGTTCTTGAAATACCACAACGGATCCCCGGGTTAATTAA	AAGGCAAGAAAGCTGTCCAAATTATTACGATAAATCAATATATGATTCTAGAATTCGAGCTCGTTTAAAC	0		0		0
YBR047W	FMP23	II	331833	332360	+	GTAAATCTTTGTTCTGTGAACATAACTGAAAAAAAATCAGTTCATCAATG	TTGATGTCATGCTACAAGCCAAAGAAGTATTTGACAAAATGCAGAAAGAA	TAAAAAACTAACTGAATGAGTATAATTCAAATTTTTTATAGCTTTCTTCA	GTAAATCTTTGTTCTGTGAACATAACTGAAAAAAAATCAGTTCATCAATGCGGATCCCCGGGTTAATTAA	TTGATGTCATGCTACAAGCCAAAGAAGTATTTGACAAAATGCAGAAAGAACGGATCCCCGGGTTAATTAA	TAAAAAACTAACTGAATGAGTATAATTCAAATTTTTTATAGCTTTCTTCAGAATTCGAGCTCGTTTAAAC	0		0		0
YBR048W	RPS11B	II	332831	333812	+	AGCATTTGCTGAAGACTTAGAGGAAACGTATCAAGCCAGGGAAAAAGATG	TCAAGGTCTCTGCTGCTGCCGGTAAGGCCAACAAGCAATTTGCTAAATTT	GTTTTATCCTCCACTTATTATTATATCATCTTGTTAATTTTATTTCTTTA	AGCATTTGCTGAAGACTTAGAGGAAACGTATCAAGCCAGGGAAAAAGATGCGGATCCCCGGGTTAATTAA	TCAAGGTCTCTGCTGCTGCCGGTAAGGCCAACAAGCAATTTGCTAAATTTCGGATCCCCGGGTTAATTAA	GTTTTATCCTCCACTTATTATTATATCATCTTGTTAATTTTATTTCTTTAGAATTCGAGCTCGTTTAAAC	0		0		0
YBR049C	REB1,GRF2	II	334386	336818	-	GAACTCACGTGTTGCTGCTGAATTAGAATATTTATAGCTCAATCAATATG	AAGAGCTAGTTGATTATTTTAGCTCCAATATTTCAATGAAAACAGAAAAT	TCAAACATTATTGAGTTTTTCGCTTTCACCAATTATATTTTCCGGAATTA	GAACTCACGTGTTGCTGCTGAATTAGAATATTTATAGCTCAATCAATATGCGGATCCCCGGGTTAATTAA	AAGAGCTAGTTGATTATTTTAGCTCCAATATTTCAATGAAAACAGAAAATCGGATCCCCGGGTTAATTAA	TCAAACATTATTGAGTTTTTCGCTTTCACCAATTATATTTTCCGGAATTAGAATTCGAGCTCGTTTAAAC	0		0		0
YBR050C	REG2	II	337183	338199	-	TATATTGGAATAAGAAAAAAAAAATAGGAACAAGAAAGTGTGTGAGAATG	AAAATGACATTGACGCTTACATAGACACCAGTATACCCAACCTGCTCCTA	GAAGAAAATGAGACACAATTTCAATGTATTGAAAGTTTACGTAAAATTTA	TATATTGGAATAAGAAAAAAAAAATAGGAACAAGAAAGTGTGTGAGAATGCGGATCCCCGGGTTAATTAA	AAAATGACATTGACGCTTACATAGACACCAGTATACCCAACCTGCTCCTACGGATCCCCGGGTTAATTAA	GAAGAAAATGAGACACAATTTCAATGTATTGAAAGTTTACGTAAAATTTAGAATTCGAGCTCGTTTAAAC	1	YBR051W	1	YBR051W	0
YBR051W	YBR051W	II	337988	338338	+	TTCTTTGCTCGTGAAAGTCGAAATTTTTCTTCTTTACTGCTGGCAACATG	AGTTTCGAGACAACGCTAAATTTGACGGACATGCGAAGACATGCCATATA	AAAATAGTTATTGCTTCTTGAGTTGCAGCTTCTTCCTGGACGTACTGTTA	TTCTTTGCTCGTGAAAGTCGAAATTTTTCTTCTTTACTGCTGGCAACATGCGGATCCCCGGGTTAATTAA	AGTTTCGAGACAACGCTAAATTTGACGGACATGCGAAGACATGCCATATACGGATCCCCGGGTTAATTAA	AAAATAGTTATTGCTTCTTGAGTTGCAGCTTCTTCCTGGACGTACTGTTAGAATTCGAGCTCGTTTAAAC	1	YBR050C	1	YBR050C	0
YBR052C	RFS1	II	338720	339352	-	CCAGCATACTACTCACTATTATAAGCACATACTACGCCACATAGATAATG	GAGTTCACCAACTTCAAGGGAAGGCCTTTTACGACCGTATCAAAGATTTG	ATGTTACAGTTATACCATATCGTACTTATGTAAAGATATATACGGTTTTA	CCAGCATACTACTCACTATTATAAGCACATACTACGCCACATAGATAATGCGGATCCCCGGGTTAATTAA	GAGTTCACCAACTTCAAGGGAAGGCCTTTTACGACCGTATCAAAGATTTGCGGATCCCCGGGTTAATTAA	ATGTTACAGTTATACCATATCGTACTTATGTAAAGATATATACGGTTTTAGAATTCGAGCTCGTTTAAAC	0		0		0
YBR053C	YBR053C	II	339675	340751	-	CTTAGATTAAGTTTATATGCATTGAGCAACTAGACACTTTTCGTAAAATG	TGCTAGACGGAAATGTTCCTCTGGAATCTACAAAGCGACAACCTCTCCAC	TGCGCTGGATACGTATGCTGCATATATATAAACATATGTATATACACCTA	CTTAGATTAAGTTTATATGCATTGAGCAACTAGACACTTTTCGTAAAATGCGGATCCCCGGGTTAATTAA	TGCTAGACGGAAATGTTCCTCTGGAATCTACAAAGCGACAACCTCTCCACCGGATCCCCGGGTTAATTAA	TGCGCTGGATACGTATGCTGCATATATATAAACATATGTATATACACCTAGAATTCGAGCTCGTTTAAAC	0		0		0
YBR054W	YRO2	II	343101	344135	+	TTTCCTGATAACTTAAAGTGACACTATTTTTTAAAAAAAGCATCAAAATG	AGGCCAAGAAAGCCCAAGAAGAGGAGGAGGATGTAGCCACCGACTCTGAG	AGGAAAAAGAAGGAAAAAAACATTGCTACATCAGCAGATCAAAGCATTTA	TTTCCTGATAACTTAAAGTGACACTATTTTTTAAAAAAAGCATCAAAATGCGGATCCCCGGGTTAATTAA	AGGCCAAGAAAGCCCAAGAAGAGGAGGAGGATGTAGCCACCGACTCTGAGCGGATCCCCGGGTTAATTAA	AGGAAAAAGAAGGAAAAAAACATTGCTACATCAGCAGATCAAAGCATTTAGAATTCGAGCTCGTTTAAAC	0		0		0
YBR055C	PRP6,RNA6,TSM7269	II	344602	347301	-	GGGTGAGTTGACATAAAGAGTTTAACAGCAAGAAAACGTCACATTTTATG	TGCAATACTGCACACCTAGAGAGATTTTATTGCGCTTGATGAATGACAAA	AAATATACGCGCAGGCTAAGTAGAAAACAACGCAAGATAGAATTACTTTA	GGGTGAGTTGACATAAAGAGTTTAACAGCAAGAAAACGTCACATTTTATGCGGATCCCCGGGTTAATTAA	TGCAATACTGCACACCTAGAGAGATTTTATTGCGCTTGATGAATGACAAACGGATCCCCGGGTTAATTAA	AAATATACGCGCAGGCTAAGTAGAAAACAACGCAAGATAGAATTACTTTAGAATTCGAGCTCGTTTAAAC	0		0		0
YBR056W	YBR056W	II	347879	349384	+	CTCTCTATCCATCTATAAAATTTATTAAAACTTTTGAACTGCACAGAATG	GGGAATGGGATCAAGGCTACCAACGTGGGTTAGATGAGTTTAATAAGTAT	AAAGAATAGAAACGCCTATAGTTAGTATATATGTGTTTGTATATTTCTTA	CTCTCTATCCATCTATAAAATTTATTAAAACTTTTGAACTGCACAGAATGCGGATCCCCGGGTTAATTAA	GGGAATGGGATCAAGGCTACCAACGTGGGTTAGATGAGTTTAATAAGTATCGGATCCCCGGGTTAATTAA	AAAGAATAGAAACGCCTATAGTTAGTATATATGTGTTTGTATATTTCTTAGAATTCGAGCTCGTTTAAAC	0		0		0
YBR056W-A	YBR056W-A	II	351255	351455	+	CTTGTACTTTGAGAAATATCATCAAAAAAAAAAAGTGCGACATCACAATG	TATGTTGTCTGTGTCTAATTGATCTATGTTGTAGCTGCGCTGGCGGCATG	TTCATGATGATACAAGGCAAACCACAGCTTACAAGGCAAACCACAGCTTA	CTTGTACTTTGAGAAATATCATCAAAAAAAAAAAGTGCGACATCACAATGCGGATCCCCGGGTTAATTAA	TATGTTGTCTGTGTCTAATTGATCTATGTTGTAGCTGCGCTGGCGGCATGCGGATCCCCGGGTTAATTAA	TTCATGATGATACAAGGCAAACCACAGCTTACAAGGCAAACCACAGCTTAGAATTCGAGCTCGTTTAAAC	1	YBR056C-B	1	YBR056C-B	0
YBR056C-B	YBR056C-B	II	351293	351451	-	TGATGATACAAGGCAAACCACAGCTTACAAGGCAAACCACAGCTTACATG	TTCTTGGTGGCGGCGGCCCTTGTTGTATGTATATAGGTTGCGGTTGTGGT	GACATCACAATGAGACATCAATACTATCAACCACAACCGATGTATTATCA	TGATGATACAAGGCAAACCACAGCTTACAAGGCAAACCACAGCTTACATGCGGATCCCCGGGTTAATTAA	TTCTTGGTGGCGGCGGCCCTTGTTGTATGTATATAGGTTGCGGTTGTGGTCGGATCCCCGGGTTAATTAA	GACATCACAATGAGACATCAATACTATCAACCACAACCGATGTATTATCAGAATTCGAGCTCGTTTAAAC	1	YBR056W-A	1	YBR056W-A	0
YBR057C	MUM2,SPOT8	II	352193	353293	-	CCTCATTCTTTTTGCATACACGGCTCGTTTGGAATACTGTTGTAAAAATG	TGGAAGCCCATTTGGCTTCAAAGGAGTCTTCAAAGGAGGACGTTGCTAAT	CGTTTTTTAGAATTAGCCATATGTTCTCGATAATGAGTAAACCTCTTTCA	CCTCATTCTTTTTGCATACACGGCTCGTTTGGAATACTGTTGTAAAAATGCGGATCCCCGGGTTAATTAA	TGGAAGCCCATTTGGCTTCAAAGGAGTCTTCAAAGGAGGACGTTGCTAATCGGATCCCCGGGTTAATTAA	CGTTTTTTAGAATTAGCCATATGTTCTCGATAATGAGTAAACCTCTTTCAGAATTCGAGCTCGTTTAAAC	0		0		0
YBR058C	UBP14,GID6	II	353672	356017	-	GTAAATTCATCCAAAAAGAGAGCCCGAAGTCTTTCTCACATTCAGAAATG	GCATTGAAGATATGAAAAAAAATGGTTATATTTATTTCTATACAAGATGC	TATATATATATGTGTGTGTGTGTGTGTGTGTGTGTGTAAACGTTCTTTTA	GTAAATTCATCCAAAAAGAGAGCCCGAAGTCTTTCTCACATTCAGAAATGCGGATCCCCGGGTTAATTAA	GCATTGAAGATATGAAAAAAAATGGTTATATTTATTTCTATACAAGATGCCGGATCCCCGGGTTAATTAA	TATATATATATGTGTGTGTGTGTGTGTGTGTGTGTGTAAACGTTCTTTTAGAATTCGAGCTCGTTTAAAC	0		0		0
YBR058C-A	TSC3	II	356324	356566	-	TGTAGAAACCGGAAGAACAAAGGTGGAACATATCATAAGGGGAAGAAATG	TCACAATTTTCAGTTTGAGTTTCTTCGGTATACTAAAGTATTGCTTCCTT	CCTCCAGCTTATACTATTATTAACCGAATAAGGATATAAATAATCATTCA	TGTAGAAACCGGAAGAACAAAGGTGGAACATATCATAAGGGGAAGAAATGCGGATCCCCGGGTTAATTAA	TCACAATTTTCAGTTTGAGTTTCTTCGGTATACTAAAGTATTGCTTCCTTCGGATCCCCGGGTTAATTAA	CCTCCAGCTTATACTATTATTAACCGAATAAGGATATAAATAATCATTCAGAATTCGAGCTCGTTTAAAC	0		0		0
YBR059C	AKL1	II	356861	360187	-	GTTTTCGTCCCTGTCGCCTGTTATTTTCTTTCTAATTAGCACTGATCATG	GCAGTAACGGGAAAAGGAGATCTTTTTTCTCAGTCTTTAGAAGCGAGAAA	ATGTAACAATGTATGTATATGATTTTATATGTGCTCTATTTATCGAATCA	GTTTTCGTCCCTGTCGCCTGTTATTTTCTTTCTAATTAGCACTGATCATGCGGATCCCCGGGTTAATTAA	GCAGTAACGGGAAAAGGAGATCTTTTTTCTCAGTCTTTAGAAGCGAGAAACGGATCCCCGGGTTAATTAA	ATGTAACAATGTATGTATATGATTTTATATGTGCTCTATTTATCGAATCAGAATTCGAGCTCGTTTAAAC	0		0		0
YBR060C	ORC2,RRR1,SIR5	II	360652	362514	-	GCTATATCTTTAAAACAAGTTTTTGTAGTACTGCGAATTGCCATAACATG	ACACGTATGCGGAACTTGAAAAACTTCTGAAAACCGTTTTAAATACTCTA	AGCTAGCAAGCCTAGTACTATTACAATTGTTCGTGATATGTATACATTTA	GCTATATCTTTAAAACAAGTTTTTGTAGTACTGCGAATTGCCATAACATGCGGATCCCCGGGTTAATTAA	ACACGTATGCGGAACTTGAAAAACTTCTGAAAACCGTTTTAAATACTCTACGGATCCCCGGGTTAATTAA	AGCTAGCAAGCCTAGTACTATTACAATTGTTCGTGATATGTATACATTTAGAATTCGAGCTCGTTTAAAC	0		0		0
YBR061C	TRM7	II	364787	365719	-	ACAACAGTAGATGAGTACAAGGCAAGCTTAAAAAGAAAGTATTCAAGATG	ACAAGAAAGCTTTGGAATTAAAAAGGAGCGGGAAACTCACTAGATCAGTT	ATGTAGTGACTTATTTAATTGTTTGATTAGAGGTAGTAATATTGCAATCA	ACAACAGTAGATGAGTACAAGGCAAGCTTAAAAAGAAAGTATTCAAGATGCGGATCCCCGGGTTAATTAA	ACAAGAAAGCTTTGGAATTAAAAAGGAGCGGGAAACTCACTAGATCAGTTCGGATCCCCGGGTTAATTAA	ATGTAGTGACTTATTTAATTGTTTGATTAGAGGTAGTAATATTGCAATCAGAATTCGAGCTCGTTTAAAC	0		0		0
YBR062C	YBR062C	II	365976	366600	-	GAAATAATAGAAAGATATATTCATCAAACATAATCACAATCAAAAAAATG	AGATTGATACAACTGAAGCAGAACTGGAAGAAGATTGGGGTATGTACGGT	CTATTCTACTTAGGTTTGGTGTCTTTATATAATATAAAAGAAAGATATTA	GAAATAATAGAAAGATATATTCATCAAACATAATCACAATCAAAAAAATGCGGATCCCCGGGTTAATTAA	AGATTGATACAACTGAAGCAGAACTGGAAGAAGATTGGGGTATGTACGGTCGGATCCCCGGGTTAATTAA	CTATTCTACTTAGGTTTGGTGTCTTTATATAATATAAAAGAAAGATATTAGAATTCGAGCTCGTTTAAAC	0		0		0
YBR063C	YBR063C	II	366970	368184	-	GATTTCTGATAGCTCTTTTTTTTCCAATATCGATAAAAAACTAAAATATG	TTAATGATAAAGGCGCAACTTCGATTCTACTGTGGTACTCTAACTATTCA	GTTGGCATATCTTACATTTTCCGGATTATGTATCAAATAAACTTTATCTA	GATTTCTGATAGCTCTTTTTTTTCCAATATCGATAAAAAACTAAAATATGCGGATCCCCGGGTTAATTAA	TTAATGATAAAGGCGCAACTTCGATTCTACTGTGGTACTCTAACTATTCACGGATCCCCGGGTTAATTAA	GTTGGCATATCTTACATTTTCCGGATTATGTATCAAATAAACTTTATCTAGAATTCGAGCTCGTTTAAAC	1	YBR064W	1	YBR064W	0
YBR064W	YBR064W	II	367763	368191	+	TAACGTCACTTCGATTATTGAGGCAGTCTTCATTAAAGTTTATTACAATG	AGCCATATTCATATGGAAAAGTGCTTTTTAAACCTAGTTCCTCCATATTT	ATTGACTGATTTCTGATAGCTCTTTTTTTTCCAATATCGATAAAAAACTA	TAACGTCACTTCGATTATTGAGGCAGTCTTCATTAAAGTTTATTACAATGCGGATCCCCGGGTTAATTAA	AGCCATATTCATATGGAAAAGTGCTTTTTAAACCTAGTTCCTCCATATTTCGGATCCCCGGGTTAATTAA	ATTGACTGATTTCTGATAGCTCTTTTTTTTCCAATATCGATAAAAAACTAGAATTCGAGCTCGTTTAAAC	1	YBR063C	1	YBR063C	0
YBR065C	ECM2,SLT11	II	368584	369678	-	TGAATAGAAGGTAGCTAACGGAAAAGAGTTATTGCACCCTTAATATAATG	ATAAGGACAGATCAAAGAAATCGAAACCTCGCGCTAACAAGTTAACAATA	GATCAAACAGTTCGTTTCTTCAACCCATGATTTTTCTTACGTTTCATCTA	TGAATAGAAGGTAGCTAACGGAAAAGAGTTATTGCACCCTTAATATAATGCGGATCCCCGGGTTAATTAA	ATAAGGACAGATCAAAGAAATCGAAACCTCGCGCTAACAAGTTAACAATACGGATCCCCGGGTTAATTAA	GATCAAACAGTTCGTTTCTTCAACCCATGATTTTTCTTACGTTTCATCTAGAATTCGAGCTCGTTTAAAC	0		0		0
YBR066C	NRG2	II	370037	370699	-	CTACTGTTCGAAGAACAAAAAATATAAAGCTTCTACAAAATTTCCAGATG	CTCATGCAAACAAGAAGAAAAGAAACTGGAAGAGGAGGGAGGCTAGCAGT	TGTACGTTATTTGAATATTTAAATGTTTTTGGCTGAGCTCACTCACATCA	CTACTGTTCGAAGAACAAAAAATATAAAGCTTCTACAAAATTTCCAGATGCGGATCCCCGGGTTAATTAA	CTCATGCAAACAAGAAGAAAAGAAACTGGAAGAGGAGGGAGGCTAGCAGTCGGATCCCCGGGTTAATTAA	TGTACGTTATTTGAATATTTAAATGTTTTTGGCTGAGCTCACTCACATCAGAATTCGAGCTCGTTTAAAC	0		0		0
YBR067C	TIP1	II	372103	372735	-	ACAATAATTGCTATTGCATAACTATACCCTCTGCTAAATAAAATAAAATG	GCGCTGCCTCTTTCGGTGCTGTTGTTGCAGGTGCAGCTGCTTTATTGTTA	TAATAATGGAGGTAATTTTTCAAATATTTGTTGTAAAAGGTTCCCTTTTA	ACAATAATTGCTATTGCATAACTATACCCTCTGCTAAATAAAATAAAATGCGGATCCCCGGGTTAATTAA	GCGCTGCCTCTTTCGGTGCTGTTGTTGCAGGTGCAGCTGCTTTATTGTTACGGATCCCCGGGTTAATTAA	TAATAATGGAGGTAATTTTTCAAATATTTGTTGTAAAAGGTTCCCTTTTAGAATTCGAGCTCGTTTAAAC	0		0		0
YBR068C	BAP2	II	373861	375690	-	ATACTATCAATTTATTTAGCTTCAATAAAACTCAAGTGATTTTAGAAATG	AAAAACTAAGGAATATGTCTTTGATGAGAAAAGCTTATCATTTCTGGTGT	AACCGGCTCTAATGGGAAGTGTCCAGACCTGAGTGGTGTAGTTAAGTTTA	ATACTATCAATTTATTTAGCTTCAATAAAACTCAAGTGATTTTAGAAATGCGGATCCCCGGGTTAATTAA	AAAAACTAAGGAATATGTCTTTGATGAGAAAAGCTTATCATTTCTGGTGTCGGATCCCCGGGTTAATTAA	AACCGGCTCTAATGGGAAGTGTCCAGACCTGAGTGGTGTAGTTAAGTTTAGAATTCGAGCTCGTTTAAAC	0		0		0
YBR069C	TAT1,TAP1,VAP1	II	376574	378433	-	TACCACCGTAGCTACCTAATATAGTTTCTCGATAAAAAGGCGTAAAAATG	ACAGCTCGCGTTCAAGAAAGTTTTTTAAGAGGATGACCAATTTCTGGTGC	GCAACGAAAGCCCGATGAAGCCAAGCGGAAAATGAATGGAATTGCTGTTA	TACCACCGTAGCTACCTAATATAGTTTCTCGATAAAAAGGCGTAAAAATGCGGATCCCCGGGTTAATTAA	ACAGCTCGCGTTCAAGAAAGTTTTTTAAGAGGATGACCAATTTCTGGTGCCGGATCCCCGGGTTAATTAA	GCAACGAAAGCCCGATGAAGCCAAGCGGAAAATGAATGGAATTGCTGTTAGAATTCGAGCTCGTTTAAAC	0		0		0
YBR070C	ALG14	II	379221	379934	-	CGGTTTATTATTGTATCAGGAAAGTCGAAAGAAGTGACTTGAAGATCATG	AATTGAGGGACAATTATTTACCAAGATCCAAGTGGTTCGGCATCCTTGTT	ACTTCAAAAATAGTTGGAAGTTTTACTATCCTACATAAATGGTTTACTTA	CGGTTTATTATTGTATCAGGAAAGTCGAAAGAAGTGACTTGAAGATCATGCGGATCCCCGGGTTAATTAA	AATTGAGGGACAATTATTTACCAAGATCCAAGTGGTTCGGCATCCTTGTTCGGATCCCCGGGTTAATTAA	ACTTCAAAAATAGTTGGAAGTTTTACTATCCTACATAAATGGTTTACTTAGAATTCGAGCTCGTTTAAAC	0		0		0
YBR071W	YBR071W	II	380411	381046	+	CATACCAACTATATATTGTGACGGCACAAAAAGACAAAATACGTAAAATG	TGGACAACCTGGATATGGGTTCCAGTAGAAGGACATCGTTGGACTTTTTT	CGAATTGTCCAACATCAACAACAAAGTGTGTCCTATGGTAGGTTATATTA	CATACCAACTATATATTGTGACGGCACAAAAAGACAAAATACGTAAAATGCGGATCCCCGGGTTAATTAA	TGGACAACCTGGATATGGGTTCCAGTAGAAGGACATCGTTGGACTTTTTTCGGATCCCCGGGTTAATTAA	CGAATTGTCCAACATCAACAACAAAGTGTGTCCTATGGTAGGTTATATTAGAATTCGAGCTCGTTTAAAC	0		0		0
YBR072W	HSP26	II	382030	382674	+	TAAAACAGGTATCCAAAAAAGCAAACAAACAAACTAAACAAATTAACATG	AGAACCACGTCAAGAAGATTGAGGTTTCTTCTCAAGAATCGTGGGGTAAC	CAACAATGGTCCTCGCGAGAGGGACAACACTATAGAGCCAGGTCACTTTA	TAAAACAGGTATCCAAAAAAGCAAACAAACAAACTAAACAAATTAACATGCGGATCCCCGGGTTAATTAA	AGAACCACGTCAAGAAGATTGAGGTTTCTTCTCAAGAATCGTGGGGTAACCGGATCCCCGGGTTAATTAA	CAACAATGGTCCTCGCGAGAGGGACAACACTATAGAGCCAGGTCACTTTAGAATTCGAGCTCGTTTAAAC	0		0		0
YBR072C-A	YBR072C-A	II	382860	383021	-	TTTCTTTTTTTTTTTTAGCTCTTCGCGTTTTATTTTTTATTTTCTTGATG	TGAAGATTTTGGTAATTACAAGAACGAGGTTAGATTCCTTCGTTAAAACT	AGTTATAAAAACTTGCTTTGGCTTCGATATATGACCGTTATTTTTGACTA	TTTCTTTTTTTTTTTTAGCTCTTCGCGTTTTATTTTTTATTTTCTTGATGCGGATCCCCGGGTTAATTAA	TGAAGATTTTGGTAATTACAAGAACGAGGTTAGATTCCTTCGTTAAAACTCGGATCCCCGGGTTAATTAA	AGTTATAAAAACTTGCTTTGGCTTCGATATATGACCGTTATTTTTGACTAGAATTCGAGCTCGTTTAAAC	0		0		0
YBR073W	RDH54,TID1	II	383112	385988	+	GAAAACCTACTATAAATAACCGATTAGAATCGAGTTTTTGTATTGAAATG	GTATTACCTTTGCGTTTGTAAAGCCCGGCGAGATATGTCTCAGAGAACAA	TTAAATAATAGCTATTTTATTTAGTATATAAGTGTCCATATTTGGCGTCA	GAAAACCTACTATAAATAACCGATTAGAATCGAGTTTTTGTATTGAAATGCGGATCCCCGGGTTAATTAA	GTATTACCTTTGCGTTTGTAAAGCCCGGCGAGATATGTCTCAGAGAACAACGGATCCCCGGGTTAATTAA	TTAAATAATAGCTATTTTATTTAGTATATAAGTGTCCATATTTGGCGTCAGAATTCGAGCTCGTTTAAAC	0		0		0
YBR074W	YBR074W	II	386286	389216	+	TTATCTACAAGGAAATAAATTGATAGGTAAAGTTAAAGAATCACGGCATG	TTACCAACGAACAGAAAGGATTAGTTATTGTCAAGGATGCTATAATTTTA	TAGGCGAATTTGAGTTTATAAAAATTTACATTTAAAACTAATTAGAATTA	TTATCTACAAGGAAATAAATTGATAGGTAAAGTTAAAGAATCACGGCATGCGGATCCCCGGGTTAATTAA	TTACCAACGAACAGAAAGGATTAGTTATTGTCAAGGATGCTATAATTTTACGGATCCCCGGGTTAATTAA	TAGGCGAATTTGAGTTTATAAAAATTTACATTTAAAACTAATTAGAATTAGAATTCGAGCTCGTTTAAAC	0		0		0
YBR076W	ECM8	II	390227	391291	+	CTTGCTATCCTAACAGTATTTAATATTAGCTATTTAAAAGCCTTAAGATG	CCACGTTCCGAACGAAATGTTTATATGTCCAAGTTATAACAAAAAGCAAT	TTTGATTTGTTATATGATCATTTATTTTTAATATCTTGCGTACACAATCA	CTTGCTATCCTAACAGTATTTAATATTAGCTATTTAAAAGCCTTAAGATGCGGATCCCCGGGTTAATTAA	CCACGTTCCGAACGAAATGTTTATATGTCCAAGTTATAACAAAAAGCAATCGGATCCCCGGGTTAATTAA	TTTGATTTGTTATATGATCATTTATTTTTAATATCTTGCGTACACAATCAGAATTCGAGCTCGTTTAAAC	0		0		0
YBR076C-A	YBR076C-A	II	391351	391617	-	GATTACGCGGATTGCCGTGGTGCACTTTCGTGCACTCGCACATATATATG	TGGTGAATATTAGTATTTATCAGCCGTCTCGTAATCGTTTAGTTCGTTAC	GATATTAAAAATAAATGATCATATAACAAATCAAACAAAATTTGCCGCTA	GATTACGCGGATTGCCGTGGTGCACTTTCGTGCACTCGCACATATATATGCGGATCCCCGGGTTAATTAA	TGGTGAATATTAGTATTTATCAGCCGTCTCGTAATCGTTTAGTTCGTTACCGGATCCCCGGGTTAATTAA	GATATTAAAAATAAATGATCATATAACAAATCAAACAAAATTTGCCGCTAGAATTCGAGCTCGTTTAAAC	0		0		0
YBR077C	SLM4,EGO3,GSE1,NIR1	II	391805	392293	-	AAAAGGCAGTTATCAGCAGCAAACGGTATCCAAAATATTGAAGCAATATG	TTGAAAGAGCTATGAGAGAGTTGACTGATTTGTTTGGCTACAAGCTAGGT	CGGAGACGCATGAAAAGGTGTGGCCTCGATACATATTGTTAAACCCATCA	AAAAGGCAGTTATCAGCAGCAAACGGTATCCAAAATATTGAAGCAATATGCGGATCCCCGGGTTAATTAA	TTGAAAGAGCTATGAGAGAGTTGACTGATTTGTTTGGCTACAAGCTAGGTCGGATCCCCGGGTTAATTAA	CGGAGACGCATGAAAAGGTGTGGCCTCGATACATATTGTTAAACCCATCAGAATTCGAGCTCGTTTAAAC	0		0		0
YBR078W	ECM33	II	393123	394742	+	TTATTTGACTTTTAAAGATCTAGTTTTAATTTTACTATTATTCCGCAATG	CAGCCACTTCATTCATGGGTGTCGTTGCTGCTGTTGGCGTTGCCTTACTA	GAGAAGAAATTAAAGTAATAATAGAAACACAAATTGTTGCTTTAATCTTA	TTATTTGACTTTTAAAGATCTAGTTTTAATTTTACTATTATTCCGCAATGCGGATCCCCGGGTTAATTAA	CAGCCACTTCATTCATGGGTGTCGTTGCTGCTGTTGGCGTTGCCTTACTACGGATCCCCGGGTTAATTAA	GAGAAGAAATTAAAGTAATAATAGAAACACAAATTGTTGCTTTAATCTTAGAATTCGAGCTCGTTTAAAC	0		0		0
YBR079C	RPG1,TIF32	II	395383	398277	-	AGAGAGAGTTCCAAAATAAACCATACAAACGCCCAGGAAACATCAAGATG	TGACTATGGCTGAAAAGTTGAGAGCCAAGAGATTGGCCAAGGGGGGCAGG	ACGTATAAAAAACGGTATAAATTAAGTAGATCATTTTGCGTTGTCTGTTA	AGAGAGAGTTCCAAAATAAACCATACAAACGCCCAGGAAACATCAAGATGCGGATCCCCGGGTTAATTAA	TGACTATGGCTGAAAAGTTGAGAGCCAAGAGATTGGCCAAGGGGGGCAGGCGGATCCCCGGGTTAATTAA	ACGTATAAAAAACGGTATAAATTAAGTAGATCATTTTGCGTTGTCTGTTAGAATTCGAGCTCGTTTAAAC	0		0		0
YBR080C	SEC18,ANU4	II	398614	400890	-	AAGATAAGAGCAAATAGTACCGTATATTCAGCCTTTATAAATTGAGTATG	ACGATGAAGATCCCGTGAACGAGCTTGTTGAGTTGATGACCCAATCCGCA	GAAGGGATAAAGAATAAAAATACAAGGACATGAAAAATTTGAAATAATTA	AAGATAAGAGCAAATAGTACCGTATATTCAGCCTTTATAAATTGAGTATGCGGATCCCCGGGTTAATTAA	ACGATGAAGATCCCGTGAACGAGCTTGTTGAGTTGATGACCCAATCCGCACGGATCCCCGGGTTAATTAA	GAAGGGATAAAGAATAAAAATACAAGGACATGAAAAATTTGAAATAATTAGAATTCGAGCTCGTTTAAAC	0		0		0
YBR081C	SPT7,GIT2	II	401253	405251	-	TGGTTACTCTTTAAACTGTAACACTACAAAGAAATTAAGTCTGAATAATG	ATATGGGCAGCAATAGTTCATTTAGCTTGAGCCTTCCTCGCCTTAATCAA	AAATGTATTTAATTAAAGATAAAATATTCAACTATTTAGCGCGCTCATTA	TGGTTACTCTTTAAACTGTAACACTACAAAGAAATTAAGTCTGAATAATGCGGATCCCCGGGTTAATTAA	ATATGGGCAGCAATAGTTCATTTAGCTTGAGCCTTCCTCGCCTTAATCAACGGATCCCCGGGTTAATTAA	AAATGTATTTAATTAAAGATAAAATATTCAACTATTTAGCGCGCTCATTAGAATTCGAGCTCGTTTAAAC	0		0		0
YBR082C	UBC4	II	406628	407169	-	ATTTCACTGACTATAGAGTACATACATAAACAAGCATCCAAAAAAACATG	GACCCAAGTACGAAGCTACAGCCAGAGAATGGACAAAGAAATACGCTGTA	CCCATATAAATCTTGCTTCTCTTTTTCAGCTGAGTAAGGACTTCTGTTTA	ATTTCACTGACTATAGAGTACATACATAAACAAGCATCCAAAAAAACATGCGGATCCCCGGGTTAATTAA	GACCCAAGTACGAAGCTACAGCCAGAGAATGGACAAAGAAATACGCTGTACGGATCCCCGGGTTAATTAA	CCCATATAAATCTTGCTTCTCTTTTTCAGCTGAGTAAGGACTTCTGTTTAGAATTCGAGCTCGTTTAAAC	0		0		0
YBR083W	TEC1,ROC1	II	409169	410629	+	AAGAAGAATAATCCACCTATTTCAACAATTCTGATACCTGTTTAACCATG	CACATCAAAGGAACTTTACGCCATCCAACCAATCGCATGGGAACTTTTAT	ATACGTATGCGTATTTATGTACGAGATGTATGTATGTATGTAGACATTTA	AAGAAGAATAATCCACCTATTTCAACAATTCTGATACCTGTTTAACCATGCGGATCCCCGGGTTAATTAA	CACATCAAAGGAACTTTACGCCATCCAACCAATCGCATGGGAACTTTTATCGGATCCCCGGGTTAATTAA	ATACGTATGCGTATTTATGTACGAGATGTATGTATGTATGTAGACATTTAGAATTCGAGCTCGTTTAAAC	0		0		0
YBR084W	MIS1	II	411054	413981	+	GATTCTCTCAGTCTGTTCATTTGTCAGATATTTAAGGCTAAAAGGAAATG	GTTACATGGCAGTAGAAGTCGACGACGACGGTGAAATTGAAGGTCTATTT	ACGGACATCGAGGTCGAATTGATGCCATTAGGAGTCTGCCAAACTATTTA	GATTCTCTCAGTCTGTTCATTTGTCAGATATTTAAGGCTAAAAGGAAATGCGGATCCCCGGGTTAATTAA	GTTACATGGCAGTAGAAGTCGACGACGACGGTGAAATTGAAGGTCTATTTCGGATCCCCGGGTTAATTAA	ACGGACATCGAGGTCGAATTGATGCCATTAGGAGTCTGCCAAACTATTTAGAATTCGAGCTCGTTTAAAC	0		0		0
YBR084C-A	RPL19A	II	414186	415261	-	GATTTTACGCTTCACATAGAAAGTTGATTAAGAACTCCAAAGCAAAAATG	GAGCTCAAAGAGTTGCTGAAAAGAGAGATGCTTTATTGAAGGAAGACGCT	GTTTATTAACTGAGTATGTATATTAAGATAAATTAATTAAAGAAAATTTA	GATTTTACGCTTCACATAGAAAGTTGATTAAGAACTCCAAAGCAAAAATGCGGATCCCCGGGTTAATTAA	GAGCTCAAAGAGTTGCTGAAAAGAGAGATGCTTTATTGAAGGAAGACGCTCGGATCCCCGGGTTAATTAA	GTTTATTAACTGAGTATGTATATTAAGATAAATTAATTAAAGAAAATTTAGAATTCGAGCTCGTTTAAAC	0		0		0
YBR085W	AAC3,ANC3	II	415983	416906	+	AATTGAAGACGGTTTACCTGAAGTGATATACTGTGCCTTGAGAAACAATG	TTTCCATGTATGACCAGTTGCAAATGATATTGTTCGGTAAAAAATTCAAA	AAGGTGAAGAGAAGTCGAGAAAATGACTTTTTTCTTCATCCAACTGATCA	AATTGAAGACGGTTTACCTGAAGTGATATACTGTGCCTTGAGAAACAATGCGGATCCCCGGGTTAATTAA	TTTCCATGTATGACCAGTTGCAAATGATATTGTTCGGTAAAAAATTCAAACGGATCCCCGGGTTAATTAA	AAGGTGAAGAGAAGTCGAGAAAATGACTTTTTTCTTCATCCAACTGATCAGAATTCGAGCTCGTTTAAAC	0		0		0
YBR085C-A	YBR085C-A	II	418907	419164	-	ATAGGGGCTCAAGTTACCAACTACAATAAATTACATTATACTATAACATG	ATATCATTGGTGAGGCCAAAGATTATCTTTTGGATTTGGCCGGCCAGGCT	AAGTGTGCATGAAGTGACTCGTATCGAACAAATATTTAGCCACTCGTTCA	ATAGGGGCTCAAGTTACCAACTACAATAAATTACATTATACTATAACATGCGGATCCCCGGGTTAATTAA	ATATCATTGGTGAGGCCAAAGATTATCTTTTGGATTTGGCCGGCCAGGCTCGGATCCCCGGGTTAATTAA	AAGTGTGCATGAAGTGACTCGTATCGAACAAATATTTAGCCACTCGTTCAGAATTCGAGCTCGTTTAAAC	0		0		0
YBR086C	IST2	II	420201	423041	-	AATACATTTGAAAAAGATTAAAACAAGCACAAGCGGTTGAGCATACTATG	AAAAACCAAAACATAAAAAGGGGCTATTGCATAAGCTGAAAAAGAAGCTT	TGTCACCATATTATAAAAATAAAATTTGTTATCGTCCTAGCTTTTTTTTA	AATACATTTGAAAAAGATTAAAACAAGCACAAGCGGTTGAGCATACTATGCGGATCCCCGGGTTAATTAA	AAAAACCAAAACATAAAAAGGGGCTATTGCATAAGCTGAAAAAGAAGCTTCGGATCCCCGGGTTAATTAA	TGTCACCATATTATAAAAATAAAATTTGTTATCGTCCTAGCTTTTTTTTAGAATTCGAGCTCGTTTAAAC	0		0		0
YBR087W	RFC5	II	423765	424829	+	CATTTGTATGATGGTTCATGGAAATTATAGATTAGTACAGCACAAACATG	CAATATTCCATTTGGAAGGGTTCATAGCAAAAGTTATGTGCTGTCTAGAT	TATCAGCTTTTTGTGTGACTTATACAGTATTTATGACATATCTTACATTA	CATTTGTATGATGGTTCATGGAAATTATAGATTAGTACAGCACAAACATGCGGATCCCCGGGTTAATTAA	CAATATTCCATTTGGAAGGGTTCATAGCAAAAGTTATGTGCTGTCTAGATCGGATCCCCGGGTTAATTAA	TATCAGCTTTTTGTGTGACTTATACAGTATTTATGACATATCTTACATTAGAATTCGAGCTCGTTTAAAC	0		0		0
YBR088C	POL30	II	424990	425766	-	CAGCAACAAGCAGCAAGCACTAAGTACGCAGTCAAAAGAGAGAAAAAATG	AGAGTGGGTTCCTACAGTTTTTCTTGGCTCCTAAATTTAATGACGAAGAA	TTTTTTGTTTATTATTTTTAGTATACAACTATATAGATAATTTACATTTA	CAGCAACAAGCAGCAAGCACTAAGTACGCAGTCAAAAGAGAGAAAAAATGCGGATCCCCGGGTTAATTAA	AGAGTGGGTTCCTACAGTTTTTCTTGGCTCCTAAATTTAATGACGAAGAACGGATCCCCGGGTTAATTAA	TTTTTTGTTTATTATTTTTAGTATACAACTATATAGATAATTTACATTTAGAATTCGAGCTCGTTTAAAC	1	YBR089W	1	YBR089W	0
YBR089W	YBR089W	II	425183	425782	+	ATTTAGCTCCGAACGTCAAGTCGACAGGTTGATCCATTTCAAGTTTGATG	TGAAAAGGGATGCTTCTTCAAATTTTGCTTCTAACATTTTTTCTCTCTTT	CGTCCTTTTTCACTCACAGCAACAAGCAGCAAGCACTAAGTACGCAGTCA	ATTTAGCTCCGAACGTCAAGTCGACAGGTTGATCCATTTCAAGTTTGATGCGGATCCCCGGGTTAATTAA	TGAAAAGGGATGCTTCTTCAAATTTTGCTTCTAACATTTTTTCTCTCTTTCGGATCCCCGGGTTAATTAA	CGTCCTTTTTCACTCACAGCAACAAGCAGCAAGCACTAAGTACGCAGTCAGAATTCGAGCTCGTTTAAAC	1	YBR088C	1	YBR088C	0
YBR089C-A	NHP6B,YBR090C-A	II	426190	426489	-	GTACTAACTAATTAACTTAGAACATTAACATATATAAAACTAGCGCTATG	ACAAGAAGAGATACGAATCTGAAAAGGAATTGTACAATGCTACACGTGCT	TTTCAAAAGTACGTTGTATGGGAGGTAGAGAACATTGAGTTGTTAGATCA	GTACTAACTAATTAACTTAGAACATTAACATATATAAAACTAGCGCTATGCGGATCCCCGGGTTAATTAA	ACAAGAAGAGATACGAATCTGAAAAGGAATTGTACAATGCTACACGTGCTCGGATCCCCGGGTTAATTAA	TTTCAAAAGTACGTTGTATGGGAGGTAGAGAACATTGAGTTGTTAGATCAGAATTCGAGCTCGTTTAAAC	1	YBR090C	1	YBR090C	0
YBR090C	YBR090C	II	426333	427058	-	ATATATAGCATTATAAGCTGTGTAGACAATTTTAGAAGTACATTTATATG	GTTCTTTGCTAATGAAAACAGAGACATTGTCCGTTCCGAGAATCCTGACG	TAAGGCCTTCCACCTCTCACCCAATATTCTGCCTACTTGGCCAAAAGTTA	ATATATAGCATTATAAGCTGTGTAGACAATTTTAGAAGTACATTTATATGCGGATCCCCGGGTTAATTAA	GTTCTTTGCTAATGAAAACAGAGACATTGTCCGTTCCGAGAATCCTGACGCGGATCCCCGGGTTAATTAA	TAAGGCCTTCCACCTCTCACCCAATATTCTGCCTACTTGGCCAAAAGTTAGAATTCGAGCTCGTTTAAAC	1	YBR089C-A	1	YBR089C-A	0
YBR091C	TIM12,MRS5	II	427155	427484	-	ATAGATATCGGAGCTCCCGTATAATATTAAAGTGCACCAAGAAAAGGATG	GACATTATTCGCGATTTGTGGCCAAAGAAATAGCTGATGATTCCAAAAAA	AGGTTACTATTATATACAAACAGCACAGACAGTCCTCATATTTACAGCTA	ATAGATATCGGAGCTCCCGTATAATATTAAAGTGCACCAAGAAAAGGATGCGGATCCCCGGGTTAATTAA	GACATTATTCGCGATTTGTGGCCAAAGAAATAGCTGATGATTCCAAAAAACGGATCCCCGGGTTAATTAA	AGGTTACTATTATATACAAACAGCACAGACAGTCCTCATATTTACAGCTAGAATTCGAGCTCGTTTAAAC	0		0		0
YBR092C	PHO3,phoC	II	427698	429101	-	TCATAAAAAAAATACTACAGTAAAGAAAGGGCCATTCCAAATTACCTATG	TCTACTGGGACTGGAATACTACTCACTACAACGATACCCTATTAAAACAA	ATCGATGGGTATTTATTTATATTTGCAATATTATTTATTTATACAATTTA	TCATAAAAAAAATACTACAGTAAAGAAAGGGCCATTCCAAATTACCTATGCGGATCCCCGGGTTAATTAA	TCTACTGGGACTGGAATACTACTCACTACAACGATACCCTATTAAAACAACGGATCCCCGGGTTAATTAA	ATCGATGGGTATTTATTTATATTTGCAATATTATTTATTTATACAATTTAGAATTCGAGCTCGTTTAAAC	0		0		0
YBR093C	PHO5,phoE	II	429548	430951	-	GAGAATAAGAACAACAACAAATAGAGCAAGCAAATTCGAGATTACCAATG	TCTACTGGGACTGGAACACTACTCATTACAACGCCAGTCTATTGAGACAA	ATTTGGGTATTCGTATTTAGTTTCCAATATTATTTAGTTATACAAAACTA	GAGAATAAGAACAACAACAAATAGAGCAAGCAAATTCGAGATTACCAATGCGGATCCCCGGGTTAATTAA	TCTACTGGGACTGGAACACTACTCATTACAACGCCAGTCTATTGAGACAACGGATCCCCGGGTTAATTAA	ATTTGGGTATTCGTATTTAGTTTCCAATATTATTTAGTTATACAAAACTAGAATTCGAGCTCGTTTAAAC	0		0		0
YBR094W	PBY1	II	432036	434297	+	TGATCTCTGACATTAAAAATTCGGAAACAATAAATATTTCTTTTAAGATG	AAACAGACCCGAACTTCGTAAAAGTCATTGATTACACTTCAAACGGTTGG	AGTAATAATAACAGTATTTTAGGATGGGTTCTTTTTTTTTTTTTGTTTCA	TGATCTCTGACATTAAAAATTCGGAAACAATAAATATTTCTTTTAAGATGCGGATCCCCGGGTTAATTAA	AAACAGACCCGAACTTCGTAAAAGTCATTGATTACACTTCAAACGGTTGGCGGATCCCCGGGTTAATTAA	AGTAATAATAACAGTATTTTAGGATGGGTTCTTTTTTTTTTTTTGTTTCAGAATTCGAGCTCGTTTAAAC	0		0		0
YBR095C	RXT2,RAF60	II	434406	435698	-	AGAGGTTGAGAAACAAATATCTCAGCTGTTGCTTCTTGTTGATCGAGATG	AAGACGGTGTTGTAGACGATAATGAACCTGATGAAGAAGCTAATAGAGCC	AATACATATGCCTTGATTTTATTTCCGAAATTTTTTGTTTTGTCAATTTA	AGAGGTTGAGAAACAAATATCTCAGCTGTTGCTTCTTGTTGATCGAGATGCGGATCCCCGGGTTAATTAA	AAGACGGTGTTGTAGACGATAATGAACCTGATGAAGAAGCTAATAGAGCCCGGATCCCCGGGTTAATTAA	AATACATATGCCTTGATTTTATTTCCGAAATTTTTTGTTTTGTCAATTTAGAATTCGAGCTCGTTTAAAC	0		0		0
YBR096W	YBR096W	II	436021	436713	+	GTAACTAGTGCTTTCCAATATCTACAACAAAATAAAATAATAGAATAATG	ACGAGACAGTACCATTGGAAAACTTGAGCCAAGAGTACTGTTCAGAAATC	AAGATAGATTTATATATTTTATAATACCGGCTATATGTGTATAGAAGTTA	GTAACTAGTGCTTTCCAATATCTACAACAAAATAAAATAATAGAATAATGCGGATCCCCGGGTTAATTAA	ACGAGACAGTACCATTGGAAAACTTGAGCCAAGAGTACTGTTCAGAAATCCGGATCCCCGGGTTAATTAA	AAGATAGATTTATATATTTTATAATACCGGCTATATGTGTATAGAAGTTAGAATTCGAGCTCGTTTAAAC	0		0		0
YBR097W	VPS15,GRD8,VAC4,VPL19,VPS40	II	436951	441315	+	GAAATACAAAAGCTGTAAGGTTATCAAAAAGGAAGGCATACAGTATAATG	CACCTTTGCTGGTTGCTTGTGATAACTCAGGGCTTATTGGAATCTTCCAA	AAATTTATACGCATTTAGAATAAAGAAGCTGAATAAAATAAAAAAAATTA	GAAATACAAAAGCTGTAAGGTTATCAAAAAGGAAGGCATACAGTATAATGCGGATCCCCGGGTTAATTAA	CACCTTTGCTGGTTGCTTGTGATAACTCAGGGCTTATTGGAATCTTCCAACGGATCCCCGGGTTAATTAA	AAATTTATACGCATTTAGAATAAAGAAGCTGAATAAAATAAAAAAAATTAGAATTCGAGCTCGTTTAAAC	0		0		0
YBR098W	MMS4,SLX2,YBR100W	II	441515	443590	+	TGGATTATGGTATAGAATAATAGTAGTCACATATTGCAGCTAGTTAAATG	AAAGATTGTACAAACTGTTTACTTGTACTGATCCAAATGATACTATTGAA	ACGACTGCCTTAAGGTATGTTCTTATATACAAAGTTTCGTTCGATCATCA	TGGATTATGGTATAGAATAATAGTAGTCACATATTGCAGCTAGTTAAATGCGGATCCCCGGGTTAATTAA	AAAGATTGTACAAACTGTTTACTTGTACTGATCCAAATGATACTATTGAACGGATCCCCGGGTTAATTAA	ACGACTGCCTTAAGGTATGTTCTTATATACAAAGTTTCGTTCGATCATCAGAATTCGAGCTCGTTTAAAC	1	YBR099C	1	YBR099C	0
YBR099C	YBR099C	II	442924	443307	-	ATTTTACATTCAAATGAGCATATTTCATATACCGAATTGCGGGATCCATG	ATAATTCTTTCTTTTGTGAAGTGTATTGTTCAAAAAATTCTTGCGCATCA	TACCCCTGTGATCCCAAAATAGTTGAAGAAAACGTTTTGATTCTATATTA	ATTTTACATTCAAATGAGCATATTTCATATACCGAATTGCGGGATCCATGCGGATCCCCGGGTTAATTAA	ATAATTCTTTCTTTTGTGAAGTGTATTGTTCAAAAAATTCTTGCGCATCACGGATCCCCGGGTTAATTAA	TACCCCTGTGATCCCAAAATAGTTGAAGAAAACGTTTTGATTCTATATTAGAATTCGAGCTCGTTTAAAC	1	YBR098W	1	YBR098W	0
YBR101C	FES1	II	443821	444693	-	ACCTTTCAACGAAAGAGTAAAATAGAAAAAAAAACACATACATAACTATG	TAAAGGACAGACTTAATGAAGACGATTATTTAGCCGTAAAGTATGTATTA	TAATATGAAATGGTGAATGTAATATCATTTTATTTCTACGGACGTAATCA	ACCTTTCAACGAAAGAGTAAAATAGAAAAAAAAACACATACATAACTATGCGGATCCCCGGGTTAATTAA	TAAAGGACAGACTTAATGAAGACGATTATTTAGCCGTAAAGTATGTATTACGGATCCCCGGGTTAATTAA	TAATATGAAATGGTGAATGTAATATCATTTTATTTCTACGGACGTAATCAGAATTCGAGCTCGTTTAAAC	0		0		0
YBR102C	EXO84,USA3	II	445062	447323	-	ATTAGACCAGGTAAGAGACTGAAAGTTGAAATATTTGTACTGTGAAAATG	TTGTCTACAAATTGGACGAGTTTATCAAAAAGAACAGTGATAAAATTCGC	CTACACATCATATATATTGAAGTGAGGTTTATTTTCTGTGATCTTGTTTA	ATTAGACCAGGTAAGAGACTGAAAGTTGAAATATTTGTACTGTGAAAATGCGGATCCCCGGGTTAATTAA	TTGTCTACAAATTGGACGAGTTTATCAAAAAGAACAGTGATAAAATTCGCCGGATCCCCGGGTTAATTAA	CTACACATCATATATATTGAAGTGAGGTTTATTTTCTGTGATCTTGTTTAGAATTCGAGCTCGTTTAAAC	0		0		0
YBR103W	SIF2,EMB1	II	447709	449316	+	AAATAACAGAAACAAAAAAAAGGTAGGGAAGGCCCATCACACGGAAAATG	ACAAGATTTCTGTAGCATACTCGCTTCAAGAAGGTTCAGTTGTAGCCATA	ACAATAAGAATGATAAAATTCATCTGTTTATGTACTGTACCTAGTTATTA	AAATAACAGAAACAAAAAAAAGGTAGGGAAGGCCCATCACACGGAAAATGCGGATCCCCGGGTTAATTAA	ACAAGATTTCTGTAGCATACTCGCTTCAAGAAGGTTCAGTTGTAGCCATACGGATCCCCGGGTTAATTAA	ACAATAAGAATGATAAAATTCATCTGTTTATGTACTGTACCTAGTTATTAGAATTCGAGCTCGTTTAAAC	0		0		0
YBR103C-A	YBR103C-A	II	449320	449463	-	ATGCTCATTGTCTTCTCTCATCGCGAGCGGCCGTTATCTTCAAAGTGATG	AAAGAAATAACAATAAGAATGATAAAATTCATCTGTTTATGTACTGTACC	CTGTAGCATACTCGCTTCAAGAAGGTTCAGTTGTAGCCATATAATAACTA	ATGCTCATTGTCTTCTCTCATCGCGAGCGGCCGTTATCTTCAAAGTGATGCGGATCCCCGGGTTAATTAA	AAAGAAATAACAATAAGAATGATAAAATTCATCTGTTTATGTACTGTACCCGGATCCCCGGGTTAATTAA	CTGTAGCATACTCGCTTCAAGAAGGTTCAGTTGTAGCCATATAATAACTAGAATTCGAGCTCGTTTAAAC	0		0		0
YBR104W	YMC2	II	449667	450656	+	AGAAAAAAGCGGCGCAATAATTTCGTGTATTACAATTACAGTTAGTCATG	GTGCGACATTCCTGACGTTTGAATTAGTCATGAGATTTCTGGGGGAAGAG	CATGTCTATGTCTATATCTATAAAACGATGTTTTCATATATACTCTCCTA	AGAAAAAAGCGGCGCAATAATTTCGTGTATTACAATTACAGTTAGTCATGCGGATCCCCGGGTTAATTAA	GTGCGACATTCCTGACGTTTGAATTAGTCATGAGATTTCTGGGGGAAGAGCGGATCCCCGGGTTAATTAA	CATGTCTATGTCTATATCTATAAAACGATGTTTTCATATATACTCTCCTAGAATTCGAGCTCGTTTAAAC	0		0		0
YBR105C	VID24,GID4	II	450881	451969	-	TTGTGGCGTCTTGTGCATGACACCAACACATATCGCAAGCTTGAGTCATG	CATCTTTGAAAAATAAAGTCGAGTCCAGTGATTGTTCTTTTGAGTTTGCT	TTAGTGAAGAGAAAAGGGTATGCAGGTAAAAACGAATATATCACACATCA	TTGTGGCGTCTTGTGCATGACACCAACACATATCGCAAGCTTGAGTCATGCGGATCCCCGGGTTAATTAA	CATCTTTGAAAAATAAAGTCGAGTCCAGTGATTGTTCTTTTGAGTTTGCTCGGATCCCCGGGTTAATTAA	TTAGTGAAGAGAAAAGGGTATGCAGGTAAAAACGAATATATCACACATCAGAATTCGAGCTCGTTTAAAC	0		0		0
YBR106W	PHO88	II	452658	453224	+	GAAACTATAACAGTATAACACAGCACAAGAGAACCGAGCAGCCCGCCATG	AATCTATCGAAGAAGCTGAAAGAGCCGGTAACGCTGGTGTTAAGGCTGAA	TTTTTACATAAAAACTAGGAAAAAAAAATACTTCGCTTTTGATCGAATCA	GAAACTATAACAGTATAACACAGCACAAGAGAACCGAGCAGCCCGCCATGCGGATCCCCGGGTTAATTAA	AATCTATCGAAGAAGCTGAAAGAGCCGGTAACGCTGGTGTTAAGGCTGAACGGATCCCCGGGTTAATTAA	TTTTTACATAAAAACTAGGAAAAAAAAATACTTCGCTTTTGATCGAATCAGAATTCGAGCTCGTTTAAAC	0		0		0
YBR107C	IML3,MCM19	II	453793	454530	-	GGTTGATTTGATTGTCTATAGGTATCAACGTACTTCCTTTGGATGGAATG	GGAACAGAGTTCTAGCAGTTGTACTCCAATCGATTCAGTTTACCAGCGAG	TAGAGCTGTGGTTTTTTATTGTATCTTGGTGAATATTCTTTATAGTGTTA	GGTTGATTTGATTGTCTATAGGTATCAACGTACTTCCTTTGGATGGAATGCGGATCCCCGGGTTAATTAA	GGAACAGAGTTCTAGCAGTTGTACTCCAATCGATTCAGTTTACCAGCGAGCGGATCCCCGGGTTAATTAA	TAGAGCTGTGGTTTTTTATTGTATCTTGGTGAATATTCTTTATAGTGTTAGAATTCGAGCTCGTTTAAAC	0		0		0
YBR108W	AIM3	II	454822	457665	+	TATGTTCGAGAGAGGTCTTTCATAAAAAAATCAAGTTATCAACCAGCATG	ACAAACGAAATGTTGTTCCTCAAGAAGATGACAGACTGCATAAATTAAAA	TAACTAAATTTAGCCAGTATTAAGTTCAATGTTGCGTAGCTATTTCATTA	TATGTTCGAGAGAGGTCTTTCATAAAAAAATCAAGTTATCAACCAGCATGCGGATCCCCGGGTTAATTAA	ACAAACGAAATGTTGTTCCTCAAGAAGATGACAGACTGCATAAATTAAAACGGATCCCCGGGTTAATTAA	TAACTAAATTTAGCCAGTATTAAGTTCAATGTTGCGTAGCTATTTCATTAGAATTCGAGCTCGTTTAAAC	0		0		0
YBR109C	CMD1,CaM	II	457919	458362	-	ATCGAACTACAAAGAAAGAGCTTAGTTAATACAAATAAAAAAGTACAATG	ATGGATCAGGCGAGATCAACATTCAACAATTCGCTGCTTTGTTATCTAAA	GAATGGTAAGGGTAAGATAGCGGGAGCAAAAAATCACAAGGATGCACCTA	ATCGAACTACAAAGAAAGAGCTTAGTTAATACAAATAAAAAAGTACAATGCGGATCCCCGGGTTAATTAA	ATGGATCAGGCGAGATCAACATTCAACAATTCGCTGCTTTGTTATCTAAACGGATCCCCGGGTTAATTAA	GAATGGTAAGGGTAAGATAGCGGGAGCAAAAAATCACAAGGATGCACCTAGAATTCGAGCTCGTTTAAAC	0		0		0
YBR109W-A	YBR109W-A	II	458608	458832	+	TGTCTCAAATTGGGTGGAAAAGAGGGTGCTTGAATTCATTAGGACATATG	TTAATTGGTCATATATCTTTCAATCAGCAATTAGCAAAGCCATTAGAGGG	AAAAACATTTTCACCAATTGACTATAGCCCCTAAAATGCCGTTACAATTA	TGTCTCAAATTGGGTGGAAAAGAGGGTGCTTGAATTCATTAGGACATATGCGGATCCCCGGGTTAATTAA	TTAATTGGTCATATATCTTTCAATCAGCAATTAGCAAAGCCATTAGAGGGCGGATCCCCGGGTTAATTAA	AAAAACATTTTCACCAATTGACTATAGCCCCTAAAATGCCGTTACAATTAGAATTCGAGCTCGTTTAAAC	0		0		0
YBR110W	ALG1	II	458872	460221	+	GAGGGTAATTGTAACGGCATTTTAGGGGCTATAGTCAATTGGTGAAAATG	GATGGCAATCAAATTGGGAACGAACAATGAGAGATTTGAAGCTAATTCAT	GTCGAAAATAGTAATTTTCAAAAAAGAAAGGCTGAGTTACCATTGACTCA	GAGGGTAATTGTAACGGCATTTTAGGGGCTATAGTCAATTGGTGAAAATGCGGATCCCCGGGTTAATTAA	GATGGCAATCAAATTGGGAACGAACAATGAGAGATTTGAAGCTAATTCATCGGATCCCCGGGTTAATTAA	GTCGAAAATAGTAATTTTCAAAAAAGAAAGGCTGAGTTACCATTGACTCAGAATTCGAGCTCGTTTAAAC	0		0		0
YBR111C	YSA1,RMA2	II	461178	461873	-	GCTTTTATGATTATTCTTTCGGCATTTTCCTTCCTTCTCATACTTAGATG	TTCAAAACGTAGCTCAAGGTATCCTCATGGCCAAGCAATACCACATCAAA	ATTAACATCTCGCCTATTTTTCATACAGAAACACTACTTATCGCTATCTA	GCTTTTATGATTATTCTTTCGGCATTTTCCTTCCTTCTCATACTTAGATGCGGATCCCCGGGTTAATTAA	TTCAAAACGTAGCTCAAGGTATCCTCATGGCCAAGCAATACCACATCAAACGGATCCCCGGGTTAATTAA	ATTAACATCTCGCCTATTTTTCATACAGAAACACTACTTATCGCTATCTAGAATTCGAGCTCGTTTAAAC	0		0		0
YBR111W-A	SUS1	II	462139	462579	+	CAACACATGCGACAAAATCAGAAGTAACAATTCTGGCCTTCACTCCAATG	CCGTTTTAAAGCAAATAAGGGAATTTCTTGAAGAGATTGTAGATACACAA	TGAGCATATGTAATAATATTGGGAATTAAGGTGCATTTTCGTATCCTTCA	CAACACATGCGACAAAATCAGAAGTAACAATTCTGGCCTTCACTCCAATGCGGATCCCCGGGTTAATTAA	CCGTTTTAAAGCAAATAAGGGAATTTCTTGAAGAGATTGTAGATACACAACGGATCCCCGGGTTAATTAA	TGAGCATATGTAATAATATTGGGAATTAAGGTGCATTTTCGTATCCTTCAGAATTCGAGCTCGTTTAAAC	0		0		0
YBR112C	CYC8,CRT8,SSN6	II	462870	465770	-	GCAACAACAACAAACAAAACACGACTGGAAAAAAAAAATTAGGAAAAATG	CAAGAGAAAATGTAGTAAGGCAAGTGGAAGAAGATGAAAACTACGACGAC	TCTCGTTGATTATAAATTAGTAGATTAATTTTTTGAATGCAAACTTTTTA	GCAACAACAACAAACAAAACACGACTGGAAAAAAAAAATTAGGAAAAATGCGGATCCCCGGGTTAATTAA	CAAGAGAAAATGTAGTAAGGCAAGTGGAAGAAGATGAAAACTACGACGACCGGATCCCCGGGTTAATTAA	TCTCGTTGATTATAAATTAGTAGATTAATTTTTTGAATGCAAACTTTTTAGAATTCGAGCTCGTTTAAAC	1	YBR113W	1	YBR113W	0
YBR113W	YBR113W	II	465566	466048	+	TGTTAAAGCCTTTGCAGATGAGGGATTGAACTGTAAAGTGGCGTCATATG	GAACAGGAAACAAAAAACAAAAAGACAAAGAAAAAAATGCGCTTTTGCTT	TTTTATTTTTCTTTTCTTCGGTCGGTCGTTCTTTTCCCTTCCGATTATCA	TGTTAAAGCCTTTGCAGATGAGGGATTGAACTGTAAAGTGGCGTCATATGCGGATCCCCGGGTTAATTAA	GAACAGGAAACAAAAAACAAAAAGACAAAGAAAAAAATGCGCTTTTGCTTCGGATCCCCGGGTTAATTAA	TTTTATTTTTCTTTTCTTCGGTCGGTCGTTCTTTTCCCTTCCGATTATCAGAATTCGAGCTCGTTTAAAC	1	YBR112C	1	YBR112C	0
YBR114W	RAD16,PSO5	II	467248	469620	+	ATTTTAGATACTCTTGGCCGTATAACTGGTGTACCAACTGAAAAATCATG	CTGCCATTAGCAGACTAACGCCAGCTGATTTACAGTTCTTATTCAATAAC	TGTCACTTAAAAACTCCGAGAATAATATATAATAAGAGAATAAAATATTA	ATTTTAGATACTCTTGGCCGTATAACTGGTGTACCAACTGAAAAATCATGCGGATCCCCGGGTTAATTAA	CTGCCATTAGCAGACTAACGCCAGCTGATTTACAGTTCTTATTCAATAACCGGATCCCCGGGTTAATTAA	TGTCACTTAAAAACTCCGAGAATAATATATAATAAGAGAATAAAATATTAGAATTCGAGCTCGTTTAAAC	0		0		0
YBR115C	LYS2	II	469748	473926	-	AGTGAAAAACTGCTAATTATAGAGAGATATCACAGAGTTACTCACTAATG	TAAGTCTAGTTGCTTCAGGTGCTGGTGCTCGTGGAAGCTCCGCAGCAGCT	TCATATTTAATTATTGTACATGGACATATCATACGTAATGCTCAACCTTA	AGTGAAAAACTGCTAATTATAGAGAGATATCACAGAGTTACTCACTAATGCGGATCCCCGGGTTAATTAA	TAAGTCTAGTTGCTTCAGGTGCTGGTGCTCGTGGAAGCTCCGCAGCAGCTCGGATCCCCGGGTTAATTAA	TCATATTTAATTATTGTACATGGACATATCATACGTAATGCTCAACCTTAGAATTCGAGCTCGTTTAAAC	0		0		0
YBR116C	YBR116C	II	474199	474726	-	TGATATTATCCTGGTGTCAACAGGATCAGAAGTCTCCATTTCTATAGATG	ATTATTCGATTTTCTTCTTGCTGACCGCTTCTAGAGGCATCGCACAGTTT	ATTGCAAGTGGAATTCCGCTGGCAAAACTATTGAAGAGTTTTCCTCGCTA	TGATATTATCCTGGTGTCAACAGGATCAGAAGTCTCCATTTCTATAGATGCGGATCCCCGGGTTAATTAA	ATTATTCGATTTTCTTCTTGCTGACCGCTTCTAGAGGCATCGCACAGTTTCGGATCCCCGGGTTAATTAA	ATTGCAAGTGGAATTCCGCTGGCAAAACTATTGAAGAGTTTTCCTCGCTAGAATTCGAGCTCGTTTAAAC	1	YBR117C	1	YBR117C	0
YBR117C	TKL2	II	474392	476437	-	CTCTACGTAGACGATTATACCTTACTAATCAAAAAAAGAACAAAAAAATG	TCAATTACTACAAAGGAAAGCAGTTGCTTTCTCCTATGGGAAGAGCTTTC	TCAACCAGGAAGTGTGAAATAGCAAAGAACTGTTTACTTCTTCAGACTTA	CTCTACGTAGACGATTATACCTTACTAATCAAAAAAAGAACAAAAAAATGCGGATCCCCGGGTTAATTAA	TCAATTACTACAAAGGAAAGCAGTTGCTTTCTCCTATGGGAAGAGCTTTCCGGATCCCCGGGTTAATTAA	TCAACCAGGAAGTGTGAAATAGCAAAGAACTGTTTACTTCTTCAGACTTAGAATTCGAGCTCGTTTAAAC	1	YBR116C	1	YBR116C	0
YBR118W	TEF2,EF-1%20alpha	II	477671	479047	+	GTACTTGTTTTTAGAATATACGGTCAACGAACTATAATTAACTAAACATG	CTGAAAAGGCCGCTAAGGTTACCAAGGCTGCTCAAAAGGCTGCTAAGAAA	AATAAGAGGTATATAAAAATATTATATGGAAGCAATAATTATTACTCTTA	GTACTTGTTTTTAGAATATACGGTCAACGAACTATAATTAACTAAACATGCGGATCCCCGGGTTAATTAA	CTGAAAAGGCCGCTAAGGTTACCAAGGCTGCTCAAAAGGCTGCTAAGAAACGGATCCCCGGGTTAATTAA	AATAAGAGGTATATAAAAATATTATATGGAAGCAATAATTATTACTCTTAGAATTCGAGCTCGTTTAAAC	0		0		0
YBR119W	MUD1	II	479338	480323	+	AAAAGCTGCTATCAACAAAAGACGGCCTCATCAAACCTAAAGAAACCATG	GCTCCACTTACAAGCTACAAAACAATGACGTTACCATAGGATTTGCTAAG	TTATCTGTGAATTTCTTTACTCGAGGTATACTTCCGCAAAGGAAATTCTA	AAAAGCTGCTATCAACAAAAGACGGCCTCATCAAACCTAAAGAAACCATGCGGATCCCCGGGTTAATTAA	GCTCCACTTACAAGCTACAAAACAATGACGTTACCATAGGATTTGCTAAGCGGATCCCCGGGTTAATTAA	TTATCTGTGAATTTCTTTACTCGAGGTATACTTCCGCAAAGGAAATTCTAGAATTCGAGCTCGTTTAAAC	0		0		0
YBR120C	CBP6	II	480435	480923	-	TATCAGCTTACCAAGTTAAACTCCGTATTCCACAAGCAAGTGCCAAAATG	AGAAAAAGGAAAGCTTATTTACTGCAATGAGAACTGTATTATTTGGTAAA	CATTATGAATAAATATGTATTTACAAGCTTAGAAAATAATGTGCTCTTTA	TATCAGCTTACCAAGTTAAACTCCGTATTCCACAAGCAAGTGCCAAAATGCGGATCCCCGGGTTAATTAA	AGAAAAAGGAAAGCTTATTTACTGCAATGAGAACTGTATTATTTGGTAAACGGATCCCCGGGTTAATTAA	CATTATGAATAAATATGTATTTACAAGCTTAGAAAATAATGTGCTCTTTAGAATTCGAGCTCGTTTAAAC	0		0		0
YBR121C	GRS1	II	481364	483367	-	GACGATTTTACTCTCAGATTGTTAAAAAATCGGTTAAGATTAAAAGAATG	AGGATTTGACTCCTTTTATTGCCCAAGCTGAAGCTGAAGCTGAAACTGAC	TTTAATTTACATGTTTGGCGATATATAGTTAAAATTAAGTCATTTATTTA	GACGATTTTACTCTCAGATTGTTAAAAAATCGGTTAAGATTAAAAGAATGCGGATCCCCGGGTTAATTAA	AGGATTTGACTCCTTTTATTGCCCAAGCTGAAGCTGAAGCTGAAACTGACCGGATCCCCGGGTTAATTAA	TTTAATTTACATGTTTGGCGATATATAGTTAAAATTAAGTCATTTATTTAGAATTCGAGCTCGTTTAAAC	1	YBR121C-A	1	YBR121C-A	0
YBR121C-A	YBR121C-A	II	482326	482484	-	GATTGAACATTTCGTTGACCCATTGGACAAATCTCATCCAAAATTTAATG	GGTCGATAATGAAACTTTGGGTTACTTTATTGCCAGAATTTACCAATTTT	CATATGTTGACGGAATCTCAATTTGGACTCATCAACACCAATTTTCATCA	GATTGAACATTTCGTTGACCCATTGGACAAATCTCATCCAAAATTTAATGCGGATCCCCGGGTTAATTAA	GGTCGATAATGAAACTTTGGGTTACTTTATTGCCAGAATTTACCAATTTTCGGATCCCCGGGTTAATTAA	CATATGTTGACGGAATCTCAATTTGGACTCATCAACACCAATTTTCATCAGAATTCGAGCTCGTTTAAAC	1	YBR121C	1	YBR121C	0
YBR122C	MRPL36	II	483970	484503	-	AAAGAACGGGTACCAACGCAAACGAACACACGTTTTGTTCACTCCTAATG	AACAACAGATCAAATCAGGTAAGTTGGCCAGTAAGAAGAGAGACAAGAAG	AATATAAATTGGTTCGAGAATAGAAAAGTAAGGGGAGCAAACACTATTCA	AAAGAACGGGTACCAACGCAAACGAACACACGTTTTGTTCACTCCTAATGCGGATCCCCGGGTTAATTAA	AACAACAGATCAAATCAGGTAAGTTGGCCAGTAAGAAGAGAGACAAGAAGCGGATCCCCGGGTTAATTAA	AATATAAATTGGTTCGAGAATAGAAAAGTAAGGGGAGCAAACACTATTCAGAATTCGAGCTCGTTTAAAC	0		0		0
YBR123C	TFC1	II	484742	486691	-	TAATCTCTATAGCTTTCAAGAGCGAAAATATCTTCCAAATCGTGAAAATG	CGGAAACAATGAAAAGCGAGCTCAAGGGATTTGTTGATGAAGTCGATCTG	TGCACATTTGGCATATTTTGATATTGAAATAAAAGAAAACCTACTTATTA	TAATCTCTATAGCTTTCAAGAGCGAAAATATCTTCCAAATCGTGAAAATGCGGATCCCCGGGTTAATTAA	CGGAAACAATGAAAAGCGAGCTCAAGGGATTTGTTGATGAAGTCGATCTGCGGATCCCCGGGTTAATTAA	TGCACATTTGGCATATTTTGATATTGAAATAAAAGAAAACCTACTTATTAGAATTCGAGCTCGTTTAAAC	1	YBR124W	1	YBR124W	0
YBR124W	YBR124W	II	486507	486866	+	GAGATTCGATAGGTCCATGTTCTTTAAAGGCTTCTTTCACTTTTTCGATG	TTTTCAGAAAGACCAAAAGCGAAGAAGCGAAGAAGAGGACTTCTCTGTAC	ATAAATTCACATATTCATGTTTAGTTTTCCTTTTACATAATTTGGTCTTA	GAGATTCGATAGGTCCATGTTCTTTAAAGGCTTCTTTCACTTTTTCGATGCGGATCCCCGGGTTAATTAA	TTTTCAGAAAGACCAAAAGCGAAGAAGCGAAGAAGAGGACTTCTCTGTACCGGATCCCCGGGTTAATTAA	ATAAATTCACATATTCATGTTTAGTTTTCCTTTTACATAATTTGGTCTTAGAATTCGAGCTCGTTTAAAC	1	YBR123C	1	YBR123C	0
YBR125C	PTC4,GCT1	II	487199	488380	-	CCTATATAGCCATTTTAGAAAGTAACTTCAATTTGAAGAAGACAAAAATG	ACTGGTTTAATAAAATGAAGACCCGTTTGGAAAGAGAAAGGGGCCTAGTG	TTCAGATATGTATGAGAAAAAGGAAGAAGAAAAATAATTTTTTTTCCTTA	CCTATATAGCCATTTTAGAAAGTAACTTCAATTTGAAGAAGACAAAAATGCGGATCCCCGGGTTAATTAA	ACTGGTTTAATAAAATGAAGACCCGTTTGGAAAGAGAAAGGGGCCTAGTGCGGATCCCCGGGTTAATTAA	TTCAGATATGTATGAGAAAAAGGAAGAAGAAAAATAATTTTTTTTCCTTAGAATTCGAGCTCGTTTAAAC	0		0		0
YBR126C	TPS1,BYP1,CIF1,FDP1,GGS1,GLC6,TSS1	II	488905	490392	-	GCTAACAAACTAGGTACTCACATACAGACTTATTAAGACATAGAACTATG	AATTATACAGTACATCATCAAGCTCAACAAGCTCCTCTGCCACCAAAAAC	GAAAACCGGACCAGGAATAGACGATCGTCTCATTTGCATCGGGTTCATCA	GCTAACAAACTAGGTACTCACATACAGACTTATTAAGACATAGAACTATGCGGATCCCCGGGTTAATTAA	AATTATACAGTACATCATCAAGCTCAACAAGCTCCTCTGCCACCAAAAACCGGATCCCCGGGTTAATTAA	GAAAACCGGACCAGGAATAGACGATCGTCTCATTTGCATCGGGTTCATCAGAATTCGAGCTCGTTTAAAC	0		0		0
YBR126W-A	YBR126W-A	II	490850	491056	+	GTTCTGGTGCAGATGGAACAGAACAATCGCAACAAGAGCACGAAGATATG	AAAAAGAGCAAATCAAGCGTCTCCACCAGTTGGACGGCATTCCTCACGCT	GAAAAAAAAAAAAGAAAAAGATCAAGGAACACATCACCCTGGGCACATCA	GTTCTGGTGCAGATGGAACAGAACAATCGCAACAAGAGCACGAAGATATGCGGATCCCCGGGTTAATTAA	AAAAAGAGCAAATCAAGCGTCTCCACCAGTTGGACGGCATTCCTCACGCTCGGATCCCCGGGTTAATTAA	GAAAAAAAAAAAAGAAAAAGATCAAGGAACACATCACCCTGGGCACATCAGAATTCGAGCTCGTTTAAAC	1	YBR126W-B	1	YBR126W-B	0
YBR126W-B	YBR126W-B	II	490927	491070	+	GAACAACAGCATCAACCACAGAACGGACCGCTCGACTATGCTCACATATG	AAGCGTCTCCACCAGTTGGACGGCATTCCTCACGCTTGATGTGCCCAGGG	CATAATCCGTAATTGAAAAAAAAAAAAGAAAAAGATCAAGGAACACATCA	GAACAACAGCATCAACCACAGAACGGACCGCTCGACTATGCTCACATATGCGGATCCCCGGGTTAATTAA	AAGCGTCTCCACCAGTTGGACGGCATTCCTCACGCTTGATGTGCCCAGGGCGGATCCCCGGGTTAATTAA	CATAATCCGTAATTGAAAAAAAAAAAAGAAAAAGATCAAGGAACACATCAGAATTCGAGCTCGTTTAAAC	1	YBR126W-A	1	YBR126W-A	0
YBR127C	VMA2,ATPSV,VAT2	II	491269	492822	-	GATTGTAAGAGTAGACAGTACATCAAGCGAAAATAAATATTGCAGGAATG	CAAGAAGCTCCGGTAAGAAGAAGGACGCCAGCCAAGAAGAATCTCTAATC	AAAAACGGACAAAATAAAAAAAGCCTTTTTCTTCAGCAACCGTCCTCTTA	GATTGTAAGAGTAGACAGTACATCAAGCGAAAATAAATATTGCAGGAATGCGGATCCCCGGGTTAATTAA	CAAGAAGCTCCGGTAAGAAGAAGGACGCCAGCCAAGAAGAATCTCTAATCCGGATCCCCGGGTTAATTAA	AAAAACGGACAAAATAAAAAAAGCCTTTTTCTTCAGCAACCGTCCTCTTAGAATTCGAGCTCGTTTAAAC	0		0		0
YBR128C	ATG14,APG14,CVT12	II	493081	494115	-	TAGAGAAAAAGGGAAGTAAAAGTTAAAAACTAGAATCCTAGTATGACATG	CACCACCTCCAACAGTCACAGGACCTCATGACCGATGGTACGTGGTAGGC	TGACTACATGCAACTTTATACACACGGCAGGAAAAAAAGTGCGCACTCTA	TAGAGAAAAAGGGAAGTAAAAGTTAAAAACTAGAATCCTAGTATGACATGCGGATCCCCGGGTTAATTAA	CACCACCTCCAACAGTCACAGGACCTCATGACCGATGGTACGTGGTAGGCCGGATCCCCGGGTTAATTAA	TGACTACATGCAACTTTATACACACGGCAGGAAAAAAAGTGCGCACTCTAGAATTCGAGCTCGTTTAAAC	0		0		0
YBR129C	OPY1	II	494353	495339	-	CCATAAATAATTACGCTAATTTTGCCTTGGTAAATTTCATAAGACCAATG	ATTTCAAGAGTGGAATTTTGATAAGAAAAAAATTAAAGGCCGAAAATATA	TAGTACAAAGAAAAAAAAAGTCAATACATATTCATCATTGGCATTGCTTA	CCATAAATAATTACGCTAATTTTGCCTTGGTAAATTTCATAAGACCAATGCGGATCCCCGGGTTAATTAA	ATTTCAAGAGTGGAATTTTGATAAGAAAAAAATTAAAGGCCGAAAATATACGGATCCCCGGGTTAATTAA	TAGTACAAAGAAAAAAAAAGTCAATACATATTCATCATTGGCATTGCTTAGAATTCGAGCTCGTTTAAAC	0		0		0
YBR130C	SHE3	II	495592	496869	-	TCGTCTATCAAGCACGCCAAGGTTCAACGACACTACTTTTGTGTAAGATG	CCACTCATAAGAAAAAGGGAAATAGTATGGTTGTTCACGGGGCCCAATCC	ATTATCTAAATGAATCCTATATATATACTCCCTTGTGTCGGCATATTCTA	TCGTCTATCAAGCACGCCAAGGTTCAACGACACTACTTTTGTGTAAGATGCGGATCCCCGGGTTAATTAA	CCACTCATAAGAAAAAGGGAAATAGTATGGTTGTTCACGGGGCCCAATCCCGGATCCCCGGGTTAATTAA	ATTATCTAAATGAATCCTATATATATACTCCCTTGTGTCGGCATATTCTAGAATTCGAGCTCGTTTAAAC	0		0		0
YBR131W	CCZ1,CVT16	II	497163	499277	+	TACATTCTAAATCGTACAACTATTAAATTGATATATGAAAGACGGATATG	TTCAAAGTTTAGGTCGTGACGTGACTGACTGGTGGGAATCCAGGGAAATT	GTTACTTATTTTTATTCTATGTCTATCAAATGCTAAACGTTACATTTTTA	TACATTCTAAATCGTACAACTATTAAATTGATATATGAAAGACGGATATGCGGATCCCCGGGTTAATTAA	TTCAAAGTTTAGGTCGTGACGTGACTGACTGGTGGGAATCCAGGGAAATTCGGATCCCCGGGTTAATTAA	GTTACTTATTTTTATTCTATGTCTATCAAATGCTAAACGTTACATTTTTAGAATTCGAGCTCGTTTAAAC	1	YBR131C-A	1	YBR131C-A	0
YBR131C-A	YBR131C-A	II	497650	497739	-	ATAACTCTTTTTATCTAAAAGAATATTCTGCAAGATTATAGCGTCCCATG	AGAGGAATGTTGAAAATTTGCCCTTTTATAAAAACCAGGCCACATTACAG	CTGGAATGATATTTATTTGAATCTAGAAACTGTAACGAATAGATCATTTA	ATAACTCTTTTTATCTAAAAGAATATTCTGCAAGATTATAGCGTCCCATGCGGATCCCCGGGTTAATTAA	AGAGGAATGTTGAAAATTTGCCCTTTTATAAAAACCAGGCCACATTACAGCGGATCCCCGGGTTAATTAA	CTGGAATGATATTTATTTGAATCTAGAAACTGTAACGAATAGATCATTTAGAATTCGAGCTCGTTTAAAC	1	YBR131W	1	YBR131W	0
YBR132C	AGP2	II	499652	501442	-	CCCCCCTAAGCTGCACTTACATTTTGCTTCCATAACTTTTGCCAAGCATG	ACCATGAGATTGAAAGCTCCTTCGAAAAATTTCAATATTATAGCAAAGCA	TTTGGAGGCAGTCAATGTAAATTTGTGAATATAACGACATAATTGCATTA	CCCCCCTAAGCTGCACTTACATTTTGCTTCCATAACTTTTGCCAAGCATGCGGATCCCCGGGTTAATTAA	ACCATGAGATTGAAAGCTCCTTCGAAAAATTTCAATATTATAGCAAAGCACGGATCCCCGGGTTAATTAA	TTTGGAGGCAGTCAATGTAAATTTGTGAATATAACGACATAATTGCATTAGAATTCGAGCTCGTTTAAAC	0		0		0
YBR133C	HSL7	II	501804	504287	-	TCTTTTATACATATAATTTTTATATATACAAAGGGTTCAGTTTGCATATG	GTGTTTCCACGCTACATAATGTCTGTGGCAGAGCCTTTTCCCTGCCTCTG	TATGGATAGTTATTTGTTGCCGCAGTATATAGTATACAATGCAGAATTCA	TCTTTTATACATATAATTTTTATATATACAAAGGGTTCAGTTTGCATATGCGGATCCCCGGGTTAATTAA	GTGTTTCCACGCTACATAATGTCTGTGGCAGAGCCTTTTCCCTGCCTCTGCGGATCCCCGGGTTAATTAA	TATGGATAGTTATTTGTTGCCGCAGTATATAGTATACAATGCAGAATTCAGAATTCGAGCTCGTTTAAAC	1	YBR134W	1	YBR134W	0
YBR134W	YBR134W	II	504243	504644	+	TGACTAGAGACATTTTCTAGGAAACGTGACTTTTTGCTGTGCTGTTTATG	AGAATTTTCAGATAAAACAGTACTCGAGCCCTGAGATCTGTTTTAGGGTC	TACCACGAGAAAAAAAAATCACCTGACATATTTTTATAACCCGCCTTTTA	TGACTAGAGACATTTTCTAGGAAACGTGACTTTTTGCTGTGCTGTTTATGCGGATCCCCGGGTTAATTAA	AGAATTTTCAGATAAAACAGTACTCGAGCCCTGAGATCTGTTTTAGGGTCCGGATCCCCGGGTTAATTAA	TACCACGAGAAAAAAAAATCACCTGACATATTTTTATAACCCGCCTTTTAGAATTCGAGCTCGTTTAAAC	1	YBR133C	1	YBR133C	0
YBR135W	CKS1	II	504854	505306	+	TTGGATACAACTAGATTGACACGCACTTACTCTCGTCTTACAGTACTATG	ATCAAACACAATCGATTTCGAACGATATGCAAGTTCCACCCCAAATCTCC	GGAGCCTTGAAAAGGAATTCAATTTCAGTAATTAGAGTATATCAAAGCTA	TTGGATACAACTAGATTGACACGCACTTACTCTCGTCTTACAGTACTATGCGGATCCCCGGGTTAATTAA	ATCAAACACAATCGATTTCGAACGATATGCAAGTTCCACCCCAAATCTCCCGGATCCCCGGGTTAATTAA	GGAGCCTTGAAAAGGAATTCAATTTCAGTAATTAGAGTATATCAAAGCTAGAATTCGAGCTCGTTTAAAC	0		0		0
YBR136W	MEC1,ESR1,SAD3	II	505668	512774	+	CTGGACAACAAGAACGACATACACCGCGTAAAGGCCCACAAGACTGCATG	CATCAGAAGACAATCTAAGCAAGATGTATATTGGTTGGCTTCCATTTTGG	TTAGATCAAGAGGAAGTTCGTCTGTTGCCGAAAATGGTGGAAAGTCGTTA	CTGGACAACAAGAACGACATACACCGCGTAAAGGCCCACAAGACTGCATGCGGATCCCCGGGTTAATTAA	CATCAGAAGACAATCTAAGCAAGATGTATATTGGTTGGCTTCCATTTTGGCGGATCCCCGGGTTAATTAA	TTAGATCAAGAGGAAGTTCGTCTGTTGCCGAAAATGGTGGAAAGTCGTTAGAATTCGAGCTCGTTTAAAC	0		0		0
YBR137W	YBR137W	II	513044	513583	+	TATTATAAGAGCAAATTATTCAAAAAAAGTCTACGGAGAAAATTATTATG	CTTTAATTGCATTTGCTAATGAAAGTCTAGAAGAAGATTTGAATTTGGAT	AAATATTCTATGGTGTTCAAGCCTCTATTTTACTTCTACCTACATTCTCA	TATTATAAGAGCAAATTATTCAAAAAAAGTCTACGGAGAAAATTATTATGCGGATCCCCGGGTTAATTAA	CTTTAATTGCATTTGCTAATGAAAGTCTAGAAGAAGATTTGAATTTGGATCGGATCCCCGGGTTAATTAA	AAATATTCTATGGTGTTCAAGCCTCTATTTTACTTCTACCTACATTCTCAGAATTCGAGCTCGTTTAAAC	0		0		0
YBR138C	YBR138C	II	513762	515336	-	TCTCGAAAACTTGATCCAACCACTAATTAAAAGGTTAAAATTAAAGGATG	TTCCGCATTTCTTACGCAATCAAAATAGTGATCGTTTAAATTTTCAACCT	CACCAATGCAGTCCTGTTTGTTTTAGTGATCTCTTAGCAATGTATTTTCA	TCTCGAAAACTTGATCCAACCACTAATTAAAAGGTTAAAATTAAAGGATGCGGATCCCCGGGTTAATTAA	TTCCGCATTTCTTACGCAATCAAAATAGTGATCGTTTAAATTTTCAACCTCGGATCCCCGGGTTAATTAA	CACCAATGCAGTCCTGTTTGTTTTAGTGATCTCTTAGCAATGTATTTTCAGAATTCGAGCTCGTTTAAAC	0		0		0
YBR139W	YBR139W	II	515664	517190	+	GCATTTTTTCTTTAAAACAGCTATACAAAAAGTGATACCGACATACAATG	TTTCCGGTAATCGTGCTTTTTCGGATCTTTCCACCTTGGAAAATGCTAGT	AAGTATAATGATTGCAAGGTTAAGAGTGAAACATTTTTAGAGCACTACTA	GCATTTTTTCTTTAAAACAGCTATACAAAAAGTGATACCGACATACAATGCGGATCCCCGGGTTAATTAA	TTTCCGGTAATCGTGCTTTTTCGGATCTTTCCACCTTGGAAAATGCTAGTCGGATCCCCGGGTTAATTAA	AAGTATAATGATTGCAAGGTTAAGAGTGAAACATTTTTAGAGCACTACTAGAATTCGAGCTCGTTTAAAC	0		0		0
YBR140C	IRA1,GLC1,PPD1	II	517350	526628	-	TTCTTCTTCAGCATATAACATACAACAAGATTAAGGCTCTTTCTAAAATG	ATGAGAGAAAAAGATTAGCAACAATGATACTGGCAAGAATGTCGTGCTCC	ATTATAAGGAAAAACGTATATAATCACTGCAATACTCTAATTTAAAATTA	TTCTTCTTCAGCATATAACATACAACAAGATTAAGGCTCTTTCTAAAATGCGGATCCCCGGGTTAATTAA	ATGAGAGAAAAAGATTAGCAACAATGATACTGGCAAGAATGTCGTGCTCCCGGATCCCCGGGTTAATTAA	ATTATAAGGAAAAACGTATATAATCACTGCAATACTCTAATTTAAAATTAGAATTCGAGCTCGTTTAAAC	0		0		0
YBR141C	YBR141C	II	527025	528038	-	TTGATGGCAATCTTGTATCAGCTTAGCGATACCACTAATACAGCGGAATG	GAATCAAGGTTAACGACGGCCCTGGGTTGAACAATTTTGGTATTACCCTC	CTATATTGTATCCCTTTATGAAAAACTTCCAGGCGGTGTCGGCTCGCTTA	TTGATGGCAATCTTGTATCAGCTTAGCGATACCACTAATACAGCGGAATGCGGATCCCCGGGTTAATTAA	GAATCAAGGTTAACGACGGCCCTGGGTTGAACAATTTTGGTATTACCCTCCGGATCCCCGGGTTAATTAA	CTATATTGTATCCCTTTATGAAAAACTTCCAGGCGGTGTCGGCTCGCTTAGAATTCGAGCTCGTTTAAAC	1	YBR141W-A	1	YBR141W-A	0
YBR141W-A	YBR141W-A	II	527167	527262	+	GATACAAACAATAGTACAACTTATTACTTTGATGGCTATTAAGCATTATG	CGCAGTATCTTGAGTGCGTCACACAGGCTTGTGGCAGAACAATAAAGATG	CGCGGTGCAATGTGCCATCGCATGGTCAAATTTCTCAAGCCGCAAGGCTA	GATACAAACAATAGTACAACTTATTACTTTGATGGCTATTAAGCATTATGCGGATCCCCGGGTTAATTAA	CGCAGTATCTTGAGTGCGTCACACAGGCTTGTGGCAGAACAATAAAGATGCGGATCCCCGGGTTAATTAA	CGCGGTGCAATGTGCCATCGCATGGTCAAATTTCTCAAGCCGCAAGGCTAGAATTCGAGCTCGTTTAAAC	1	YBR141C	1	YBR141C	0
YBR142W	MAK5	II	528317	530638	+	AGGTAGAAATTCTTTAGTCAAATACCGGCATAATCAGTTTTTCCATCATG	AAAAGACAAACGCCTTAGAAACTTTGAAGAAAAAGAAAAAGAGAAATAAT	CGTAGAAAATACAGTGAAAGGAGAGTTTCTCTTCAAAAGCCTCGAGATTA	AGGTAGAAATTCTTTAGTCAAATACCGGCATAATCAGTTTTTCCATCATGCGGATCCCCGGGTTAATTAA	AAAAGACAAACGCCTTAGAAACTTTGAAGAAAAAGAAAAAGAGAAATAATCGGATCCCCGGGTTAATTAA	CGTAGAAAATACAGTGAAAGGAGAGTTTCTCTTCAAAAGCCTCGAGATTAGAATTCGAGCTCGTTTAAAC	0		0		0
YBR143C	SUP45,SAL4,SUP1,SUP47	II	530869	532182	-	GTCTCCTTATTAAGACTACAGAAATAGACAAAGGAAATACTTCAATAATG	CTGAGGATGAATATTATGACGAAGATGAAGGATCCGACTATGATTTCATT	TGATTAAATTCTTTTTGATTCGATTTTTTTCTCCCCCTTTTATTTATTTA	GTCTCCTTATTAAGACTACAGAAATAGACAAAGGAAATACTTCAATAATGCGGATCCCCGGGTTAATTAA	CTGAGGATGAATATTATGACGAAGATGAAGGATCCGACTATGATTTCATTCGGATCCCCGGGTTAATTAA	TGATTAAATTCTTTTTGATTCGATTTTTTTCTCCCCCTTTTATTTATTTAGAATTCGAGCTCGTTTAAAC	0		0		0
YBR144C	YBR144C	II	533235	533549	-	ACGATCCCGCGTCAGCAGATGTCACAATTTGATTATTTCATTGTCACATG	TCATGAAGACACTACTTGTAAAATTATATATATCCTTTTTTTTCATGTGC	TCCTCGAAGTTGCGTCGAAGATGAATGAAAGTAGTTGCTAATTCTTACTA	ACGATCCCGCGTCAGCAGATGTCACAATTTGATTATTTCATTGTCACATGCGGATCCCCGGGTTAATTAA	TCATGAAGACACTACTTGTAAAATTATATATATCCTTTTTTTTCATGTGCCGGATCCCCGGGTTAATTAA	TCCTCGAAGTTGCGTCGAAGATGAATGAAAGTAGTTGCTAATTCTTACTAGAATTCGAGCTCGTTTAAAC	0		0		0
YBR145W	ADH5	II	533762	534817	+	ATACCTAAGAAAATTATTTAACTACATATCTACAAAATCAAAGCATCATG	AGATGGAGAAGGGTGAAATTGTTGGTAGATATGTTGTTGAGACTTCTAAA	GCTTATATAAAAAGTAAAAATATATTCATCAAATTCGTTACAAAAGATCA	ATACCTAAGAAAATTATTTAACTACATATCTACAAAATCAAAGCATCATGCGGATCCCCGGGTTAATTAA	AGATGGAGAAGGGTGAAATTGTTGGTAGATATGTTGTTGAGACTTCTAAACGGATCCCCGGGTTAATTAA	GCTTATATAAAAAGTAAAAATATATTCATCAAATTCGTTACAAAAGATCAGAATTCGAGCTCGTTTAAAC	0		0		0
YBR146W	MRPS9	II	535260	536096	+	GATTAGCTAAAATTTACTCGTTGTGGACAGAGTTTGAGCCAAGCGGAATG	AGAAGCCAGGAAAAAAGAAGGCAAGAAAGATGCCAACATGGGTCAAGAGA	AGCACGCACGCTTCCGTTCGAAATTGAGGTAACAAGATGCACTAAGACTA	GATTAGCTAAAATTTACTCGTTGTGGACAGAGTTTGAGCCAAGCGGAATGCGGATCCCCGGGTTAATTAA	AGAAGCCAGGAAAAAAGAAGGCAAGAAAGATGCCAACATGGGTCAAGAGACGGATCCCCGGGTTAATTAA	AGCACGCACGCTTCCGTTCGAAATTGAGGTAACAAGATGCACTAAGACTAGAATTCGAGCTCGTTTAAAC	0		0		0
YBR147W	RTC2,RRT11	II	536575	537465	+	ATAACCCAGACGTAATAGCCTCAAGCGAGCATCCCTAAATTTCTGCCATG	AATTTTTCCTTTACGCCAAACCTAAATACGAGAAAATACTAATAGATAAT	TGAGTAAGTTTGAGTTTTAAGTGGAAAGATTAATAGAAGCCAACTAGTTA	ATAACCCAGACGTAATAGCCTCAAGCGAGCATCCCTAAATTTCTGCCATGCGGATCCCCGGGTTAATTAA	AATTTTTCCTTTACGCCAAACCTAAATACGAGAAAATACTAATAGATAATCGGATCCCCGGGTTAATTAA	TGAGTAAGTTTGAGTTTTAAGTGGAAAGATTAATAGAAGCCAACTAGTTAGAATTCGAGCTCGTTTAAAC	0		0		0
YBR148W	YSW1	II	537876	539705	+	TGCACCGGTGTATTAACATATATAAGGATACGTACGAACATAACATCATG	GTACAAAGTTGATAAAAGACAGCAAGAATGGCGCCTCCACCTTAACATCT	GATACTTAATGATTATATACTAGTAGCATTTTCAGTAAACGAAATTGTTA	TGCACCGGTGTATTAACATATATAAGGATACGTACGAACATAACATCATGCGGATCCCCGGGTTAATTAA	GTACAAAGTTGATAAAAGACAGCAAGAATGGCGCCTCCACCTTAACATCTCGGATCCCCGGGTTAATTAA	GATACTTAATGATTATATACTAGTAGCATTTTCAGTAAACGAAATTGTTAGAATTCGAGCTCGTTTAAAC	0		0		0
YBR149W	ARA1	II	539987	541021	+	TCCGCCTTCAATTGATAAAAGCGTCTTGATTTTAATCAACTGCTATCATG	TCCTTCCAGAGTTTACTGGTAACGGACCAAACTTGGACAATTTAAAGTAT	ACAAGATTAAGAAGCGAACTAAATAAAGTGAAAATAAAGTCGTTGTCTTA	TCCGCCTTCAATTGATAAAAGCGTCTTGATTTTAATCAACTGCTATCATGCGGATCCCCGGGTTAATTAA	TCCTTCCAGAGTTTACTGGTAACGGACCAAACTTGGACAATTTAAAGTATCGGATCCCCGGGTTAATTAA	ACAAGATTAAGAAGCGAACTAAATAAAGTGAAAATAAAGTCGTTGTCTTAGAATTCGAGCTCGTTTAAAC	0		0		0
YBR150C	TBS1	II	541209	544493	-	TCTTTTTTAAGTTAACAATGATTACAAGCCCAGCAGGAGTTGTGTGAATG	TTTTTTTTTACGATCGGGATTTCTTCTTCAAGAATGTGTGTGTAAAAATG	GTATGCATATGTATTAGTTAAATTACTCGAATGTCCTTTATATAATATTA	TCTTTTTTAAGTTAACAATGATTACAAGCCCAGCAGGAGTTGTGTGAATGCGGATCCCCGGGTTAATTAA	TTTTTTTTTACGATCGGGATTTCTTCTTCAAGAATGTGTGTGTAAAAATGCGGATCCCCGGGTTAATTAA	GTATGCATATGTATTAGTTAAATTACTCGAATGTCCTTTATATAATATTAGAATTCGAGCTCGTTTAAAC	0		0		0
YBR151W	APD1	II	545028	545978	+	GGCAAGAAGGCGGCCAAGAGAGAGATATCTTCTTTGTCCTTTGAATTATG	CGTTGCCGTTTCCCGAAAAAGTTCGCTGTATTAAGAAATATCAAAGCTGG	ATGGCAAATTTTATGGCGTCAAAAGATTGTATTTTGCTGGCCAACCTTTA	GGCAAGAAGGCGGCCAAGAGAGAGATATCTTCTTTGTCCTTTGAATTATGCGGATCCCCGGGTTAATTAA	CGTTGCCGTTTCCCGAAAAAGTTCGCTGTATTAAGAAATATCAAAGCTGGCGGATCCCCGGGTTAATTAA	ATGGCAAATTTTATGGCGTCAAAAGATTGTATTTTGCTGGCCAACCTTTAGAATTCGAGCTCGTTTAAAC	0		0		0
YBR152W	SPP381	II	546376	547251	+	CCGCTAGATTAAGAATTTTTTTTGGTTACTGATTTGAATCACATACGATG	ACCTAGGCAAGAATAGTAGAGATTACGAAGAAACTGAATATTCGGTTATA	ACATCAACTAACTGAAAGGCATGTGGGTTTGTGTGTGTGATGCGGTGTTA	CCGCTAGATTAAGAATTTTTTTTGGTTACTGATTTGAATCACATACGATGCGGATCCCCGGGTTAATTAA	ACCTAGGCAAGAATAGTAGAGATTACGAAGAAACTGAATATTCGGTTATACGGATCCCCGGGTTAATTAA	ACATCAACTAACTGAAAGGCATGTGGGTTTGTGTGTGTGATGCGGTGTTAGAATTCGAGCTCGTTTAAAC	0		0		0
YBR153W	RIB7	II	547460	548194	+	AACCTATTGGTAGCTTCTTTGTATTACTATCAACATTTTTAGAAGATATG	GGTGGAAGGGCATTACCGATGTGGTGCTTTGTGCGAGACTGGCCGATGAC	CACTAATTTCAGAAAGAAATTACACAGAAGGTGGAGTTCTAACACTATTA	AACCTATTGGTAGCTTCTTTGTATTACTATCAACATTTTTAGAAGATATGCGGATCCCCGGGTTAATTAA	GGTGGAAGGGCATTACCGATGTGGTGCTTTGTGCGAGACTGGCCGATGACCGGATCCCCGGGTTAATTAA	CACTAATTTCAGAAAGAAATTACACAGAAGGTGGAGTTCTAACACTATTAGAATTCGAGCTCGTTTAAAC	0		0		0
YBR154C	RPB5	II	548362	549009	-	ATTTACAAAATTTGTGCGCAGGTGGATATTACTAATAAGCTAAGACAATG	TAAGAAAAAGTGAAACCTCTGGTCGTTATGCCAGTTACAGAATCTGTATG	TTCTTGTTATTTTATATTATATGAAAGGGGTAAATCCAAATGCCACTCTA	ATTTACAAAATTTGTGCGCAGGTGGATATTACTAATAAGCTAAGACAATGCGGATCCCCGGGTTAATTAA	TAAGAAAAAGTGAAACCTCTGGTCGTTATGCCAGTTACAGAATCTGTATGCGGATCCCCGGGTTAATTAA	TTCTTGTTATTTTATATTATATGAAAGGGGTAAATCCAAATGCCACTCTAGAATTCGAGCTCGTTTAAAC	0		0		0
YBR155W	CNS1	II	549771	550928	+	ACATTCTAGCAAGTAAAAGAAAAGAATAAATTGGTTTTGCATCTAGAATG	GGTGGATTTCCAAGTGGGATAAGCAAAAAGCCTTAGAAAGAAGATCTGTG	ATTTCTATCTACAACTTTGCGTTACATATTTTTAACTATTTGACACTTCA	ACATTCTAGCAAGTAAAAGAAAAGAATAAATTGGTTTTGCATCTAGAATGCGGATCCCCGGGTTAATTAA	GGTGGATTTCCAAGTGGGATAAGCAAAAAGCCTTAGAAAGAAGATCTGTGCGGATCCCCGGGTTAATTAA	ATTTCTATCTACAACTTTGCGTTACATATTTTTAACTATTTGACACTTCAGAATTCGAGCTCGTTTAAAC	0		0		0
YBR156C	SLI15	II	551104	553200	-	GTATCTCCTCAACTGACGGACTTTGAAAGAGCCCGAAGATTTAAACAATG	ATCCTAGGCTAAACAGGTTGAAACCGCGTCAAATTGTGCCCAAAAGGTCT	ATTTAATGTTAACCAGTTTGAATTTTTCTTTTCTGGGGTAATCGAATTCA	GTATCTCCTCAACTGACGGACTTTGAAAGAGCCCGAAGATTTAAACAATGCGGATCCCCGGGTTAATTAA	ATCCTAGGCTAAACAGGTTGAAACCGCGTCAAATTGTGCCCAAAAGGTCTCGGATCCCCGGGTTAATTAA	ATTTAATGTTAACCAGTTTGAATTTTTCTTTTCTGGGGTAATCGAATTCAGAATTCGAGCTCGTTTAAAC	0		0		0
YBR157C	ICS2	II	553543	554310	-	CACCACCTTCGTTATTACTTCACTGAAGTTTCCCTTTCCAGCAAGATATG	AAACTGGAGACATATTGCAACCACTAATTGACTTAGATATTGACAATAAA	ATTTATCAAAACAAACGAAAAAAAAAAATGCGAGACAAATGATCCAGTCA	CACCACCTTCGTTATTACTTCACTGAAGTTTCCCTTTCCAGCAAGATATGCGGATCCCCGGGTTAATTAA	AAACTGGAGACATATTGCAACCACTAATTGACTTAGATATTGACAATAAACGGATCCCCGGGTTAATTAA	ATTTATCAAAACAAACGAAAAAAAAAAATGCGAGACAAATGATCCAGTCAGAATTCGAGCTCGTTTAAAC	0		0		0
YBR158W	AMN1,CST13,ICS4	II	556549	558198	+	TTTGATAATTTATCATTTTCCTTTTCTGTTAGTAAAGTACCCATTAAATG	ATATGACAGCTTGGGTTAATGCAGACGACGAAATAGAGAATAATGTGGAC	CTGGTGGTCTGTTGTGTACTATTTATAGGTAAAGTCACAAAAACCATCTA	TTTGATAATTTATCATTTTCCTTTTCTGTTAGTAAAGTACCCATTAAATGCGGATCCCCGGGTTAATTAA	ATATGACAGCTTGGGTTAATGCAGACGACGAAATAGAGAATAATGTGGACCGGATCCCCGGGTTAATTAA	CTGGTGGTCTGTTGTGTACTATTTATAGGTAAAGTCACAAAAACCATCTAGAATTCGAGCTCGTTTAAAC	0		0		0
YBR159W	IFA38	II	558685	559728	+	AAGAACAGTCTTCAAAGCAATCAATTCGTGTCGGTGCAGCTTAAGAAATG	CTATCAGAATTAGAGCCTTAAAAAAAGCCGCAAGACAGGTTAAAAAGGAA	TATATATATATATGTATTGTATAAAAACTATCTCGAGAACGATAATTCTA	AAGAACAGTCTTCAAAGCAATCAATTCGTGTCGGTGCAGCTTAAGAAATGCGGATCCCCGGGTTAATTAA	CTATCAGAATTAGAGCCTTAAAAAAAGCCGCAAGACAGGTTAAAAAGGAACGGATCCCCGGGTTAATTAA	TATATATATATATGTATTGTATAAAAACTATCTCGAGAACGATAATTCTAGAATTCGAGCTCGTTTAAAC	0		0		0
YBR160W	CDC28,CDK1,HSL5,SRM5	II	560078	560974	+	AGCTACAGTGGAAAATAGCCCAGATCAAATAGAACTATCCTTCGAACATG	ACCGGATTAGCGCCAGAAGAGCAGCCATCCACCCCTACTTCCAAGAATCA	ACAGTGCAGTAGCATTTGTAATATAATAGCGAAATAGATTATAATGCTTA	AGCTACAGTGGAAAATAGCCCAGATCAAATAGAACTATCCTTCGAACATGCGGATCCCCGGGTTAATTAA	ACCGGATTAGCGCCAGAAGAGCAGCCATCCACCCCTACTTCCAAGAATCACGGATCCCCGGGTTAATTAA	ACAGTGCAGTAGCATTTGTAATATAATAGCGAAATAGATTATAATGCTTAGAATTCGAGCTCGTTTAAAC	0		0		0
YBR161W	CSH1	II	561634	562764	+	ACCTTACAACAGTGCTAAAGTAGTTACAGTAAACCAATTAATACGTGATG	GCGTTTTCCTTGATATAGAAAAGAATCACGCAAAATTTACCGACTTAACC	TTTATCCATGCTCACAATATTATAGGGGTAGAACAGTGGCAATTCAATCA	ACCTTACAACAGTGCTAAAGTAGTTACAGTAAACCAATTAATACGTGATGCGGATCCCCGGGTTAATTAA	GCGTTTTCCTTGATATAGAAAAGAATCACGCAAAATTTACCGACTTAACCCGGATCCCCGGGTTAATTAA	TTTATCCATGCTCACAATATTATAGGGGTAGAACAGTGGCAATTCAATCAGAATTCGAGCTCGTTTAAAC	0		0		0
YBR162C	TOS1	II	563203	564570	-	TACACCCCATAAAATATCTAAAACCTAACGGAATTTGAACGAAAAAAATG	ATGTCGTTGACCAATGGTTGAGCAAGTCCGGTTCTTCTGCGGCCTTGCCA	ATAAATGAAAAAAAGGAAAATTTTATTGGTTAATAAGAAACGATCGACTA	TACACCCCATAAAATATCTAAAACCTAACGGAATTTGAACGAAAAAAATGCGGATCCCCGGGTTAATTAA	ATGTCGTTGACCAATGGTTGAGCAAGTCCGGTTCTTCTGCGGCCTTGCCACGGATCCCCGGGTTAATTAA	ATAAATGAAAAAAAGGAAAATTTTATTGGTTAATAAGAAACGATCGACTAGAATTCGAGCTCGTTTAAAC	0		0		0
YBR162W-A	YSY6	II	565231	565428	+	AAATAGCAGGGTGCAGAGGTCGAAGTAGATAGAGGACAACACCTGCGATG	TGTTTCTTCTCGTAGGTGGTGGTGTTTTGCAACTAATCAGCTATATCCTA	ACGTACTTGCTTCCACTGTACACTTATATATGCAATTTGCCACTGCTTCA	AAATAGCAGGGTGCAGAGGTCGAAGTAGATAGAGGACAACACCTGCGATGCGGATCCCCGGGTTAATTAA	TGTTTCTTCTCGTAGGTGGTGGTGTTTTGCAACTAATCAGCTATATCCTACGGATCCCCGGGTTAATTAA	ACGTACTTGCTTCCACTGTACACTTATATATGCAATTTGCCACTGCTTCAGAATTCGAGCTCGTTTAAAC	0		0		0
YBR163W	EXO5,DEM1	II	565723	567480	+	TCTTAATTTTTCAAGTAGGCTTTCTGCTTTTCTTCTGTACTTATCGTATG	TTGATCTAGGGAAAGAATTAAAAAAAATTATTCTTGAATCAAGTATGAAG	ACAACACCCTTTTAATAACTAGAATAAATAATGTTACAATACCTACACTA	TCTTAATTTTTCAAGTAGGCTTTCTGCTTTTCTTCTGTACTTATCGTATGCGGATCCCCGGGTTAATTAA	TTGATCTAGGGAAAGAATTAAAAAAAATTATTCTTGAATCAAGTATGAAGCGGATCCCCGGGTTAATTAA	ACAACACCCTTTTAATAACTAGAATAAATAATGTTACAATACCTACACTAGAATTCGAGCTCGTTTAAAC	0		0		0
YBR164C	ARL1,DLP2	II	567875	568426	-	AGAAAGATCTAAGAAGAAAGTTCCAGTAAAGTGAGTTATAGATCAAGATG	TTACCGAAGGTTTAGATTGGTTGATTGATGTTATAAAAGAGGAACAGTTA	CATTTAAAAAGTATGCATCTACACTTTTTTTTTGCAAATCTTTATCGCTA	AGAAAGATCTAAGAAGAAAGTTCCAGTAAAGTGAGTTATAGATCAAGATGCGGATCCCCGGGTTAATTAA	TTACCGAAGGTTTAGATTGGTTGATTGATGTTATAAAAGAGGAACAGTTACGGATCCCCGGGTTAATTAA	CATTTAAAAAGTATGCATCTACACTTTTTTTTTGCAAATCTTTATCGCTAGAATTCGAGCTCGTTTAAAC	0		0		0
YBR165W	UBS1	II	568852	569685	+	AAGAGCTAAACAGATTTTTTTATATTTTAATCAAAAAGCTAATAATTATG	AAACGAACGATAATCGCGGTAGTGAGCATTACACAAAGAGGAAAAAAATC	GTGAAAAAAGGAAGAAAGTTCTACTATTCTATGTAAAAATAAACCCATTA	AAGAGCTAAACAGATTTTTTTATATTTTAATCAAAAAGCTAATAATTATGCGGATCCCCGGGTTAATTAA	AAACGAACGATAATCGCGGTAGTGAGCATTACACAAAGAGGAAAAAAATCCGGATCCCCGGGTTAATTAA	GTGAAAAAAGGAAGAAAGTTCTACTATTCTATGTAAAAATAAACCCATTAGAATTCGAGCTCGTTTAAAC	0		0		0
YBR166C	TYR1	II	569842	571200	-	TACCGTAGCACTTGAAGGAAAGAGGACAGCATATCCACTTGATAAACATG	CCATTCTGAGTCATTCTAGTGACCGTTCGGCCGCTGAAAAAAGAAATACA	TTTCACAAAAGAAGGCCTAATATTATAGGAAATCAGCATTAAAAACATTA	TACCGTAGCACTTGAAGGAAAGAGGACAGCATATCCACTTGATAAACATGCGGATCCCCGGGTTAATTAA	CCATTCTGAGTCATTCTAGTGACCGTTCGGCCGCTGAAAAAAGAAATACACGGATCCCCGGGTTAATTAA	TTTCACAAAAGAAGGCCTAATATTATAGGAAATCAGCATTAAAAACATTAGAATTCGAGCTCGTTTAAAC	0		0		0
YBR167C	POP7,RPP2	II	571468	571890	-	GCAATAAGATTGACGGTCAAAGAAGAAAAGAGAACTCTGCACCCAGGATG	CCCAACTAAAGAAAAGGGCTGTAAGCGGTGTAGAATTGCGTATTTATGTT	AGCTATAAATAGTATACAATAACAATGAGCGCTAAAAGTATGACATATTA	GCAATAAGATTGACGGTCAAAGAAGAAAAGAGAACTCTGCACCCAGGATGCGGATCCCCGGGTTAATTAA	CCCAACTAAAGAAAAGGGCTGTAAGCGGTGTAGAATTGCGTATTTATGTTCGGATCCCCGGGTTAATTAA	AGCTATAAATAGTATACAATAACAATGAGCGCTAAAAGTATGACATATTAGAATTCGAGCTCGTTTAAAC	0		0		0
YBR168W	PEX32	II	572371	573612	+	CTTAATTTAGTTCAGTGGACATCATTTTGCTAATTTCAAGGAAAGAAATG	TGGAAAGTTTTACCAGGTCAAGAAAATGGAAACGACGCCTCTTCCATTTG	TTAGGCAACCAACTATATATGCAGTTTAGAGGCTTAAAGCAATACTATTA	CTTAATTTAGTTCAGTGGACATCATTTTGCTAATTTCAAGGAAAGAAATGCGGATCCCCGGGTTAATTAA	TGGAAAGTTTTACCAGGTCAAGAAAATGGAAACGACGCCTCTTCCATTTGCGGATCCCCGGGTTAATTAA	TTAGGCAACCAACTATATATGCAGTTTAGAGGCTTAAAGCAATACTATTAGAATTCGAGCTCGTTTAAAC	0		0		0
YBR169C	SSE2	II	573915	575996	-	TTTTTTTTTTTTTACCTGTAACAGACGTAACCAAAGGATATAATATAATG	CTGCAAGTGATGATAGCGATGACAACAATGATGAAAACATGGACCTTGAT	TTAAGAAAGAATAAAGAGGGAACAATCCAAATAGACAAAAATTCCGATTA	TTTTTTTTTTTTTACCTGTAACAGACGTAACCAAAGGATATAATATAATGCGGATCCCCGGGTTAATTAA	CTGCAAGTGATGATAGCGATGACAACAATGATGAAAACATGGACCTTGATCGGATCCCCGGGTTAATTAA	TTAAGAAAGAATAAAGAGGGAACAATCCAAATAGACAAAAATTCCGATTAGAATTCGAGCTCGTTTAAAC	0		0		0
YBR170C	NPL4,HRD4	II	576344	578086	-	GAAAAATTTCCCTATACTACTGATATCGATATACATTTAAGTGAAGTATG	TCTCATCGGCTGGTTGGCAAACGTTAGTCATGATCCTTCAGGAAAGCGGC	CGCATTTCTATTTTTTTAATCTAAAACCTCAAATCTTACAGTCTCTCCTA	GAAAAATTTCCCTATACTACTGATATCGATATACATTTAAGTGAAGTATGCGGATCCCCGGGTTAATTAA	TCTCATCGGCTGGTTGGCAAACGTTAGTCATGATCCTTCAGGAAAGCGGCCGGATCCCCGGGTTAATTAA	CGCATTTCTATTTTTTTAATCTAAAACCTCAAATCTTACAGTCTCTCCTAGAATTCGAGCTCGTTTAAAC	0		0		0
YBR171W	SEC66,HSS1,SEC71	II	578364	578984	+	ATTCAAGTACAGGAAAGAGGTACGCACAACTACTTGAGTTTGCCAATATG	GTATTAAAGAGTGGGAGCTGAAAATAAATAATGATGGAAGATTAGTCAAT	AAAAAAACACTGAACGAGCGAATACATATCTTTGCACACAGTAGGCACTA	ATTCAAGTACAGGAAAGAGGTACGCACAACTACTTGAGTTTGCCAATATGCGGATCCCCGGGTTAATTAA	GTATTAAAGAGTGGGAGCTGAAAATAAATAATGATGGAAGATTAGTCAATCGGATCCCCGGGTTAATTAA	AAAAAAACACTGAACGAGCGAATACATATCTTTGCACACAGTAGGCACTAGAATTCGAGCTCGTTTAAAC	0		0		0
YBR172C	SMY2	II	579150	581372	-	TTCCTTCCTCCTCCCCTATATACTCAACTTCTCAGCCCACATCAATAATG	ACGACGGCTGGGAATTCCAAGTAGTGAGCAAGAAGAAGGGTAGAAAACAC	GATAAAGAAATATGCAGTGAAAAGAAAAAATTATGAAGCTTTTCCTTTCA	TTCCTTCCTCCTCCCCTATATACTCAACTTCTCAGCCCACATCAATAATGCGGATCCCCGGGTTAATTAA	ACGACGGCTGGGAATTCCAAGTAGTGAGCAAGAAGAAGGGTAGAAAACACCGGATCCCCGGGTTAATTAA	GATAAAGAAATATGCAGTGAAAAGAAAAAATTATGAAGCTTTTCCTTTCAGAATTCGAGCTCGTTTAAAC	0		0		0
YBR173C	UMP1,RNS2	II	581726	582172	-	GAATGAGTATTAAATAGACAAGACCAGAAACAGCCTGCATACCAACTATG	CCATGGTAGGTGATGACGTCCACAGCAAAATCGAAAAACAATTAGGCATT	TTTCAATGGTTTACGTGACAGATGTATAAAGAAATTGAGAGCAATTTTTA	GAATGAGTATTAAATAGACAAGACCAGAAACAGCCTGCATACCAACTATGCGGATCCCCGGGTTAATTAA	CCATGGTAGGTGATGACGTCCACAGCAAAATCGAAAAACAATTAGGCATTCGGATCCCCGGGTTAATTAA	TTTCAATGGTTTACGTGACAGATGTATAAAGAAATTGAGAGCAATTTTTAGAATTCGAGCTCGTTTAAAC	0		0		0
YBR174C	YBR174C	II	582338	582652	-	GCGCTGTATGGCCGATAAAAGTGTGCAGCAGCCCATAAGATAAATGAATG	ACTTGCAAATGAATGAGCCTACGCTCAAACTTTCCAATATCTACCGCCAG	GTTACCCGAGGAGTGAAAAAAGCAAGACCATAAGAAATGCTTGTGCATCA	GCGCTGTATGGCCGATAAAAGTGTGCAGCAGCCCATAAGATAAATGAATGCGGATCCCCGGGTTAATTAA	ACTTGCAAATGAATGAGCCTACGCTCAAACTTTCCAATATCTACCGCCAGCGGATCCCCGGGTTAATTAA	GTTACCCGAGGAGTGAAAAAAGCAAGACCATAAGAAATGCTTGTGCATCAGAATTCGAGCTCGTTTAAAC	1	YBR175W	1	YBR175W	0
YBR175W	SWD3,CPS30,SAF35	II	582408	583355	+	GTTTGAGCGTAGGCTCATTCATTTGCAAGTGGCCATTATATGCTAACATG	TAATGTGTTCCCTTGCATTGAATGGAGATTGCTGTTTATGGAGATGGGTT	GTGTTACACCTTAAGGGAATGTCTGTCGTGTACATAACGCAGATTCTTTA	GTTTGAGCGTAGGCTCATTCATTTGCAAGTGGCCATTATATGCTAACATGCGGATCCCCGGGTTAATTAA	TAATGTGTTCCCTTGCATTGAATGGAGATTGCTGTTTATGGAGATGGGTTCGGATCCCCGGGTTAATTAA	GTGTTACACCTTAAGGGAATGTCTGTCGTGTACATAACGCAGATTCTTTAGAATTCGAGCTCGTTTAAAC	1	YBR174C	1	YBR174C	0
YBR176W	ECM31	II	583720	584658	+	TTAATAAATTAGCTTGCCATAAAATTAGGGAAATTTTTACTCACAATATG	AAGTTAAGGAGGACTTATGGAATGAATTCCTCTCTTCAATTAACGAAAAG	AAAATTTAAAGTTTTTTTCCCTATGCAGTGATTTTTATCTATATATTTTA	TTAATAAATTAGCTTGCCATAAAATTAGGGAAATTTTTACTCACAATATGCGGATCCCCGGGTTAATTAA	AAGTTAAGGAGGACTTATGGAATGAATTCCTCTCTTCAATTAACGAAAAGCGGATCCCCGGGTTAATTAA	AAAATTTAAAGTTTTTTTCCCTATGCAGTGATTTTTATCTATATATTTTAGAATTCGAGCTCGTTTAAAC	0		0		0
YBR177C	EHT1	II	584807	586162	-	CATTGATAGTAGTTGCGTAAAAAACAAAGCTCATAAAAGTTTCCGATATG	CTACCAAGGCAATTGCAGAATTTTTCACTAAGTTTGATGAATTAGTCGTA	CAATGTTGTATAAATACATAGGAAAGTGGTTTGAAAATTGTGTGACATCA	CATTGATAGTAGTTGCGTAAAAAACAAAGCTCATAAAAGTTTCCGATATGCGGATCCCCGGGTTAATTAA	CTACCAAGGCAATTGCAGAATTTTTCACTAAGTTTGATGAATTAGTCGTACGGATCCCCGGGTTAATTAA	CAATGTTGTATAAATACATAGGAAAGTGGTTTGAAAATTGTGTGACATCAGAATTCGAGCTCGTTTAAAC	1	YBR178W	1	YBR178W	0
YBR178W	YBR178W	II	586071	586445	+	ACTCGTCAAAATCAACTTGCTCCTTGTTGTCTTTTAAATGGAGTTTAATG	GGTTTTGCAAATCATTAAGCAGATACACAAGGGTCCTTTTAATGTTTATG	TTATTTTATTCCAAGCAGGTCCATTTTTTTTTTCACTTTGCACGAAATTA	ACTCGTCAAAATCAACTTGCTCCTTGTTGTCTTTTAAATGGAGTTTAATGCGGATCCCCGGGTTAATTAA	GGTTTTGCAAATCATTAAGCAGATACACAAGGGTCCTTTTAATGTTTATGCGGATCCCCGGGTTAATTAA	TTATTTTATTCCAAGCAGGTCCATTTTTTTTTTCACTTTGCACGAAATTAGAATTCGAGCTCGTTTAAAC	1	YBR177C	1	YBR177C	0
YBR179C	FZO1	II	586547	589114	-	ATTATCTGATATCACGGATAGAGGCAAAACGGTAGGCTCATTTAACGATG	GAACCGTGGCTCAAAAATTGATGGTGGAAGAAATAAATTTAGACATCGAT	CATTATGTATATTGATTTGAAAAGACCTCATATATTTACAAGAATATCTA	ATTATCTGATATCACGGATAGAGGCAAAACGGTAGGCTCATTTAACGATGCGGATCCCCGGGTTAATTAA	GAACCGTGGCTCAAAAATTGATGGTGGAAGAAATAAATTTAGACATCGATCGGATCCCCGGGTTAATTAA	CATTATGTATATTGATTTGAAAAGACCTCATATATTTACAAGAATATCTAGAATTCGAGCTCGTTTAAAC	0		0		0
YBR180W	DTR1	II	589741	591459	+	TAATTTTTCAAAAAAGAGTTTCAAGAGCTGGGAAAAGAATTAAGGCAATG	GTATATTATATCTTCTCATTTTTCAAAGAAAATATACTGCCAAAGAATTT	AATAAAATTCTAAAAGTTAAATTTTATAGCTAAACATAAACTATTTCTTA	TAATTTTTCAAAAAAGAGTTTCAAGAGCTGGGAAAAGAATTAAGGCAATGCGGATCCCCGGGTTAATTAA	GTATATTATATCTTCTCATTTTTCAAAGAAAATATACTGCCAAAGAATTTCGGATCCCCGGGTTAATTAA	AATAAAATTCTAAAAGTTAAATTTTATAGCTAAACATAAACTATTTCTTAGAATTCGAGCTCGTTTAAAC	0		0		0
YBR181C	RPS6B,LPG18,RPS101,RPS102	II	591712	592774	-	AAGTCATTAATTGAAACTATCCAGTGTGAATAGACGACTGAGCCATCATG	AGGCTGAAAAGGCCGAAATCAGAAAGAGAAGAGCTTCTTCTTTGAAGGCT	ATATCTAAAAGGAAAAAGTATAAAAATTATGCAGGTCCAAGACATACTTA	AAGTCATTAATTGAAACTATCCAGTGTGAATAGACGACTGAGCCATCATGCGGATCCCCGGGTTAATTAA	AGGCTGAAAAGGCCGAAATCAGAAAGAGAAGAGCTTCTTCTTTGAAGGCTCGGATCCCCGGGTTAATTAA	ATATCTAAAAGGAAAAAGTATAAAAATTATGCAGGTCCAAGACATACTTAGAATTCGAGCTCGTTTAAAC	0		0		0
YBR182C	SMP1	II	593506	594864	-	AGCTCTAGATAAGCAAACACAATTATTTTCAAAAAAATTTCTGCTAAATG	CGGTAGCTAGTTCAACTTTGAAATCCACGAGTTCGACAAACTCTCCAGAT	TTAAGCGAATGCTTTCTTGTAGTAAAAAGTAGCTAGAAAGCGATTCATTA	AGCTCTAGATAAGCAAACACAATTATTTTCAAAAAAATTTCTGCTAAATGCGGATCCCCGGGTTAATTAA	CGGTAGCTAGTTCAACTTTGAAATCCACGAGTTCGACAAACTCTCCAGATCGGATCCCCGGGTTAATTAA	TTAAGCGAATGCTTTCTTGTAGTAAAAAGTAGCTAGAAAGCGATTCATTAGAATTCGAGCTCGTTTAAAC	0		0		0
YBR182C-A	YBR182C-A	II	595361	595555	-	AGGTTAATGGTTGGCGATACTAACTAAAAAGAATTTGTAGAAATGCCATG	AGCTTGCTCTTAAGCTGTCAAAGAAAACTAGTGGCACTCACACTACGCAC	AATTTACGTAAGCGTTAATGGAAAACAATAACGATGTGGTGTAAAAGCTA	AGGTTAATGGTTGGCGATACTAACTAAAAAGAATTTGTAGAAATGCCATGCGGATCCCCGGGTTAATTAA	AGCTTGCTCTTAAGCTGTCAAAGAAAACTAGTGGCACTCACACTACGCACCGGATCCCCGGGTTAATTAA	AATTTACGTAAGCGTTAATGGAAAACAATAACGATGTGGTGTAAAAGCTAGAATTCGAGCTCGTTTAAAC	0		0		0
YBR183W	YPC1	II	596115	597065	+	ATTTGTAAATAAAAGCAGAAATCTTTATTTAAGAAAATAGAAGATTGATG	TATTTGGCCCATACGTAGAAGATCAATCAATTGAAGTTAAAAAGGAGAAG	AAAATAAATATGCCTATACATTATGAATATATATTATGCTATAATTATTA	ATTTGTAAATAAAAGCAGAAATCTTTATTTAAGAAAATAGAAGATTGATGCGGATCCCCGGGTTAATTAA	TATTTGGCCCATACGTAGAAGATCAATCAATTGAAGTTAAAAAGGAGAAGCGGATCCCCGGGTTAATTAA	AAAATAAATATGCCTATACATTATGAATATATATTATGCTATAATTATTAGAATTCGAGCTCGTTTAAAC	0		0		0
YBR184W	YBR184W	II	597363	598934	+	AATTGTTGTAACACAAATACTAAGAAATTTGTTAGCTAATTCGGGACATG	ATGACGATTCAACGGAAAGATGGGTTAGAATGGGAGAGTTAATGCACTAT	TTTATTAAATAGTTTTTCATGAAAAAAGTTATTGAAGCATCTCCCTTTCA	AATTGTTGTAACACAAATACTAAGAAATTTGTTAGCTAATTCGGGACATGCGGATCCCCGGGTTAATTAA	ATGACGATTCAACGGAAAGATGGGTTAGAATGGGAGAGTTAATGCACTATCGGATCCCCGGGTTAATTAA	TTTATTAAATAGTTTTTCATGAAAAAAGTTATTGAAGCATCTCCCTTTCAGAATTCGAGCTCGTTTAAAC	0		0		0
YBR185C	MBA1	II	599123	599959	-	AAATTTCCATCAGAAAGCAAGCCTATCCATTCAGCTAAGCTTATGAGATG	CCATACACAGAATGAAAGTTAACGGTGATATATATCGTTTACCTCCAAGC	CTATTTACAGATGTTCCAAAACTTTTCGCATTTATATACATATTGCCTTA	AAATTTCCATCAGAAAGCAAGCCTATCCATTCAGCTAAGCTTATGAGATGCGGATCCCCGGGTTAATTAA	CCATACACAGAATGAAAGTTAACGGTGATATATATCGTTTACCTCCAAGCCGGATCCCCGGGTTAATTAA	CTATTTACAGATGTTCCAAAACTTTTCGCATTTATATACATATTGCCTTAGAATTCGAGCTCGTTTAAAC	0		0		0
YBR186W	PCH2	II	600553	602360	+	TTTCATAAAAATATTCTGATCTCAAACTGAAGACATAAAATAAGGATATG	TTGTTCTGGCATTAGCTATGTCAGCGCGGAAGCTGAGCGCAGCGCGGAAG	AGTATGAGACAAAAGAAAGAAGCGAAAAAAAGGAAAAAGCTCCTCCGTCA	TTTCATAAAAATATTCTGATCTCAAACTGAAGACATAAAATAAGGATATGCGGATCCCCGGGTTAATTAA	TTGTTCTGGCATTAGCTATGTCAGCGCGGAAGCTGAGCGCAGCGCGGAAGCGGATCCCCGGGTTAATTAA	AGTATGAGACAAAAGAAAGAAGCGAAAAAAAGGAAAAAGCTCCTCCGTCAGAATTCGAGCTCGTTTAAAC	0		0		0
YBR187W	GDT1	II	602634	603476	+	TTAGGTTCTACAAAGCAAGATACAAATACGAGGCCATCGAGTATTCAATG	TCTTCATTTTCGCCTTGATGTATATATATCAAGCATTCACAACTCAGGAT	GAAGAGAAAAAAGAGAGAATCCAAGAAGAATACGGTTACAAACCATCTCA	TTAGGTTCTACAAAGCAAGATACAAATACGAGGCCATCGAGTATTCAATGCGGATCCCCGGGTTAATTAA	TCTTCATTTTCGCCTTGATGTATATATATCAAGCATTCACAACTCAGGATCGGATCCCCGGGTTAATTAA	GAAGAGAAAAAAGAGAGAATCCAAGAAGAATACGGTTACAAACCATCTCAGAATTCGAGCTCGTTTAAAC	0		0		0
YBR188C	NTC20	II	603685	604107	-	TCTACTTTTTTACGACTTACTTGTTGCGACTACTTTTTACAACCAGTATG	TAAGGAAAAGGGTATTACAGGAACCCGACCGTGACAATGATGATAGCGGC	GCCAACCCAATGAAGTCTTGCGCACGCAATTGGTTGTAATTATCCGATCA	TCTACTTTTTTACGACTTACTTGTTGCGACTACTTTTTACAACCAGTATGCGGATCCCCGGGTTAATTAA	TAAGGAAAAGGGTATTACAGGAACCCGACCGTGACAATGATGATAGCGGCCGGATCCCCGGGTTAATTAA	GCCAACCCAATGAAGTCTTGCGCACGCAATTGGTTGTAATTATCCGATCAGAATTCGAGCTCGTTTAAAC	0		0		0
YBR189W	RPS9B,RPS13A,SUP46	II	604508	605508	+	TGCATAGACAAGAAAGAAAGCAACAAGACAACTAAGACTAAGCAACAATG	GAAAGGCTGAAGCTTCCGGTGAAGCTGCTGAAGAAGCCGAAGACGAAGAA	TGAAAAGTTATAAAATTTATTATACAGTTATGAAATCAGCGAATTATTTA	TGCATAGACAAGAAAGAAAGCAACAAGACAACTAAGACTAAGCAACAATGCGGATCCCCGGGTTAATTAA	GAAAGGCTGAAGCTTCCGGTGAAGCTGCTGAAGAAGCCGAAGACGAAGAACGGATCCCCGGGTTAATTAA	TGAAAAGTTATAAAATTTATTATACAGTTATGAAATCAGCGAATTATTTAGAATTCGAGCTCGTTTAAAC	0		0		0
YBR190W	YBR190W	II	605966	606277	+	CCTGTACATCTTCACCATCACCACACCCTTTTTTACTGGAGGCAAGGATG	TTGAACTTTGGAATAAGAGAACCAAGACAAAAATAACTAGCAACAATGGG	CATGATTCGTTCGTGCTGTAGATTCATAGGATTAAATGACATACGATTTA	CCTGTACATCTTCACCATCACCACACCCTTTTTTACTGGAGGCAAGGATGCGGATCCCCGGGTTAATTAA	TTGAACTTTGGAATAAGAGAACCAAGACAAAAATAACTAGCAACAATGGGCGGATCCCCGGGTTAATTAA	CATGATTCGTTCGTGCTGTAGATTCATAGGATTAAATGACATACGATTTAGAATTCGAGCTCGTTTAAAC	1	YBR191W	1	YBR191W	0
YBR191W	RPL21A,URP1	II	606270	607140	+	GATTGAACTTTGGAATAAGAGAACCAAGACAAAAATAACTAGCAACAATG	AAGGTAACGTTCCTCAAACTTTGGCCCCAGTTCCATACGAAACTTTCATC	CCTAAAACCTGAAAATCTTTTTCGATACAAAACCAGCATCGGGTAAATTA	GATTGAACTTTGGAATAAGAGAACCAAGACAAAAATAACTAGCAACAATGCGGATCCCCGGGTTAATTAA	AAGGTAACGTTCCTCAAACTTTGGCCCCAGTTCCATACGAAACTTTCATCCGGATCCCCGGGTTAATTAA	CCTAAAACCTGAAAATCTTTTTCGATACAAAACCAGCATCGGGTAAATTAGAATTCGAGCTCGTTTAAAC	1	YBR190W	1	YBR190W	0
YBR191W-A	YBR191W-A	II	607149	607223	+	CAAACTTTGGCCCCAGTTCCATACGAAACTTTCATCTAATTTACCCGATG	GATTTTCAGGTTTTAGGTTTTATTTTTTGTCTATTTTTAAATATATAATA	TAATCTAAATGTACAAATTATGGATATTAGACACAATTTATTTTTTATTA	CAAACTTTGGCCCCAGTTCCATACGAAACTTTCATCTAATTTACCCGATGCGGATCCCCGGGTTAATTAA	GATTTTCAGGTTTTAGGTTTTATTTTTTGTCTATTTTTAAATATATAATACGGATCCCCGGGTTAATTAA	TAATCTAAATGTACAAATTATGGATATTAGACACAATTTATTTTTTATTAGAATTCGAGCTCGTTTAAAC	0		0		0
YBR192W	RIM2,PYT1	II	607652	608785	+	ACATAGTTGACCATTCTCATATCCCATAATTTTTCAAGGAGATAAAGATG	ACAGTATAATTATGTTTGGTACATGGGAAATTGTTATAAGGCTACTATCG	GTATGTCTTGGCCCTAAAGTGAATTTAGAGTTTTTTAGATTTCAAGGCTA	ACATAGTTGACCATTCTCATATCCCATAATTTTTCAAGGAGATAAAGATGCGGATCCCCGGGTTAATTAA	ACAGTATAATTATGTTTGGTACATGGGAAATTGTTATAAGGCTACTATCGCGGATCCCCGGGTTAATTAA	GTATGTCTTGGCCCTAAAGTGAATTTAGAGTTTTTTAGATTTCAAGGCTAGAATTCGAGCTCGTTTAAAC	0		0		0
YBR193C	MED8	II	609082	609753	-	AACCCCGAGCAAGAAGAACAAAAGAAAAACATAAAGCAACGTGGAATATG	CAGGGGAAAAGCCCATTATTACGGGATCTACTTCAACATCATCTAGTAAT	CTAGTAACAATAAAATGTTTTAAAATATCAGTAGCGTGAAGTAAAATTCA	AACCCCGAGCAAGAAGAACAAAAGAAAAACATAAAGCAACGTGGAATATGCGGATCCCCGGGTTAATTAA	CAGGGGAAAAGCCCATTATTACGGGATCTACTTCAACATCATCTAGTAATCGGATCCCCGGGTTAATTAA	CTAGTAACAATAAAATGTTTTAAAATATCAGTAGCGTGAAGTAAAATTCAGAATTCGAGCTCGTTTAAAC	0		0		0
YBR194W	AIM4,SOY1	II	610038	610409	+	TTTAGTTCTCGCATTCCATCATTTTATACTATATACGTTTGAGCTTAATG	CTGAAGTTCAAGCCAGACTGGGAAACCTCGAGAATATCAAAATACCAAAG	TATTGTATTTCGAAGAAAGTGGTTGCTCATTTATTACCTTTGAACTTTCA	TTTAGTTCTCGCATTCCATCATTTTATACTATATACGTTTGAGCTTAATGCGGATCCCCGGGTTAATTAA	CTGAAGTTCAAGCCAGACTGGGAAACCTCGAGAATATCAAAATACCAAAGCGGATCCCCGGGTTAATTAA	TATTGTATTTCGAAGAAAGTGGTTGCTCATTTATTACCTTTGAACTTTCAGAATTCGAGCTCGTTTAAAC	0		0		0
YBR195C	MSI1,CAC3	II	610614	611882	-	TATCAGGTCCTATTTCTGACAAACAATATACAAATTTAGTTTCAAAGATG	ATAATTCAGTTCACATATGGAAACCTGCAGGAAACCTTGTTGGACATTCG	ATAGGGACAGGAGCCATTAGCATGCCTGGCTTCAAGGAACGTTTAGGTCA	TATCAGGTCCTATTTCTGACAAACAATATACAAATTTAGTTTCAAAGATGCGGATCCCCGGGTTAATTAA	ATAATTCAGTTCACATATGGAAACCTGCAGGAAACCTTGTTGGACATTCGCGGATCCCCGGGTTAATTAA	ATAGGGACAGGAGCCATTAGCATGCCTGGCTTCAAGGAACGTTTAGGTCAGAATTCGAGCTCGTTTAAAC	0		0		0
YBR196C	PGI1,CDC30	II	612236	613900	-	CCTCTAGTCTTGCAAAATCGATTTAGAATCAAGATACCAGCCTAAAAATG	CCCACGATGCTTCTACCAACGGTTTAATCAATCAATTCAAGGAATGGATG	TAATATAGCTTTAATGTTCTTTAGGTATATATTTAAGAGCGATTTGTTCA	CCTCTAGTCTTGCAAAATCGATTTAGAATCAAGATACCAGCCTAAAAATGCGGATCCCCGGGTTAATTAA	CCCACGATGCTTCTACCAACGGTTTAATCAATCAATTCAAGGAATGGATGCGGATCCCCGGGTTAATTAA	TAATATAGCTTTAATGTTCTTTAGGTATATATTTAAGAGCGATTTGTTCAGAATTCGAGCTCGTTTAAAC	0		0		0
YBR196C-A	YBR196C-A	II	614024	614173	-	TGGTAATTTTTTGGGTTTGCAATCATCACCATCTGCACGTTGTTATAATG	TTCCCTATTTGTTTCGTCCCATTTTTCCTTTTCTCATTGTTCTCATATCT	TAAAATATTAAGTAAAAGAAAGCATTGATTATGAAGAAAGGACCTTTTTA	TGGTAATTTTTTGGGTTTGCAATCATCACCATCTGCACGTTGTTATAATGCGGATCCCCGGGTTAATTAA	TTCCCTATTTGTTTCGTCCCATTTTTCCTTTTCTCATTGTTCTCATATCTCGGATCCCCGGGTTAATTAA	TAAAATATTAAGTAAAAGAAAGCATTGATTATGAAGAAAGGACCTTTTTAGAATTCGAGCTCGTTTAAAC	0		0		0
YBR196C-B	YBR196C-B	II	614526	614630	-	CATTTCCTGGCGGCTATTTGCATCGCTATGTAAGTGGCAATGTTCGGATG	CCAAGACTATTTTATTCTCAGCACTTGTCCTACGTGGGGTTAGAGGCGAG	ATGTCCGATGGCAAAATTCTCTTTGCTTCCGCAGCGGGGCCAAAGTCTTA	CATTTCCTGGCGGCTATTTGCATCGCTATGTAAGTGGCAATGTTCGGATGCGGATCCCCGGGTTAATTAA	CCAAGACTATTTTATTCTCAGCACTTGTCCTACGTGGGGTTAGAGGCGAGCGGATCCCCGGGTTAATTAA	ATGTCCGATGGCAAAATTCTCTTTGCTTCCGCAGCGGGGCCAAAGTCTTAGAATTCGAGCTCGTTTAAAC	0		0		0
YBR197C	YBR197C	II	615203	615856	-	GAGAAATAAGATGAAATGTATGTTGCTGGCACGAACGAAGACAAATAATG	AGAAGTACGTGAGCCAAGTTGTCGATACTATTAAAGATGTTCACCGATGC	GACGGGACTTTTAGCATCCTCTAAATATTTTCAACCCATACATGTCATCA	GAGAAATAAGATGAAATGTATGTTGCTGGCACGAACGAAGACAAATAATGCGGATCCCCGGGTTAATTAA	AGAAGTACGTGAGCCAAGTTGTCGATACTATTAAAGATGTTCACCGATGCCGGATCCCCGGGTTAATTAA	GACGGGACTTTTAGCATCCTCTAAATATTTTCAACCCATACATGTCATCAGAATTCGAGCTCGTTTAAAC	0		0		0
YBR198C	TAF5,TAF90	II	616127	618523	-	AGATACGAGAAACTCCGGGTTCAAGTTGAGATACTTGAAAAATAAGAATG	TCAAGTTCAGCAGAAGCAATTTAGCCCTTGCAGGAGGTGCTTTCAGGCCA	ATACTTATTACATATCACTTCCATGCTGTTATTTTTTTCAGTGTGAATTA	AGATACGAGAAACTCCGGGTTCAAGTTGAGATACTTGAAAAATAAGAATGCGGATCCCCGGGTTAATTAA	TCAAGTTCAGCAGAAGCAATTTAGCCCTTGCAGGAGGTGCTTTCAGGCCACGGATCCCCGGGTTAATTAA	ATACTTATTACATATCACTTCCATGCTGTTATTTTTTTCAGTGTGAATTAGAATTCGAGCTCGTTTAAAC	0		0		0
YBR199W	KTR4	II	618909	620303	+	ACACAATTTTTAGTTTAGACCCAACAAGGTGAACCATACGAACTGATATG	AGGCAACCTGGATAAGACACTCTATGTCTGAGGAAGAGTTAGAAATGTAT	GATGCCGTTCTCGAAAGCAGCGGCACAAATTCTCAAAGCTAATGTCTTCA	ACACAATTTTTAGTTTAGACCCAACAAGGTGAACCATACGAACTGATATGCGGATCCCCGGGTTAATTAA	AGGCAACCTGGATAAGACACTCTATGTCTGAGGAAGAGTTAGAAATGTATCGGATCCCCGGGTTAATTAA	GATGCCGTTCTCGAAAGCAGCGGCACAAATTCTCAAAGCTAATGTCTTCAGAATTCGAGCTCGTTTAAAC	0		0		0
YBR200W	BEM1,SRO1	II	620872	622527	+	ACGTTGAAAGCACTGTGTGAAAAGAAATTGTCAAGAAAGCCATATAAATG	AAGTCAGTAACATAATCCAAGCCAAACTGAAAATTTCCGTTCACGATATT	CATCTGCCAAGTAAAGAAGAAAAATGCTTCGTCTTCTAACACTAGATTCA	ACGTTGAAAGCACTGTGTGAAAAGAAATTGTCAAGAAAGCCATATAAATGCGGATCCCCGGGTTAATTAA	AAGTCAGTAACATAATCCAAGCCAAACTGAAAATTTCCGTTCACGATATTCGGATCCCCGGGTTAATTAA	CATCTGCCAAGTAAAGAAGAAAAATGCTTCGTCTTCTAACACTAGATTCAGAATTCGAGCTCGTTTAAAC	0		0		0
YBR200W-A	YBR200W-A	II	622983	623147	+	TTCAGAAGAGACTACAAGAAAAATTCTGAACATATTTATTCTTAAATATG	ACCGCAGCCCAAAGATACTTTCTCTTTATTTTATTAGCGATAGGACAGGC	TACAATAATTTCAATTACTTTCTGCTTGATTAATAGTGATTATCATTTTA	TTCAGAAGAGACTACAAGAAAAATTCTGAACATATTTATTCTTAAATATGCGGATCCCCGGGTTAATTAA	ACCGCAGCCCAAAGATACTTTCTCTTTATTTTATTAGCGATAGGACAGGCCGGATCCCCGGGTTAATTAA	TACAATAATTTCAATTACTTTCTGCTTGATTAATAGTGATTATCATTTTAGAATTCGAGCTCGTTTAAAC	0		0		0
YBR201W	DER1	II	623576	624211	+	AGCAGAGATTTCGTCACCAACAGAAGAAAAGCTAAAGCCCAAGCAATATG	TCGATTTGTGTAAATCTCCGTACGACTGGTTCCGCAACACTGAAACACCC	CGTTCACTTTTGTTATTGGTTTTTGGTAAATAAAAACGGCCTTTCCTTTA	AGCAGAGATTTCGTCACCAACAGAAGAAAAGCTAAAGCCCAAGCAATATGCGGATCCCCGGGTTAATTAA	TCGATTTGTGTAAATCTCCGTACGACTGGTTCCGCAACACTGAAACACCCCGGATCCCCGGGTTAATTAA	CGTTCACTTTTGTTATTGGTTTTTGGTAAATAAAAACGGCCTTTCCTTTAGAATTCGAGCTCGTTTAAAC	0		0		0
YBR201C-A	YBR201C-A	II	624493	624696	-	TTTTTTTGTAATATATAGGAAATATCACAAAAGATCGAGGACTAACAATG	CACACTACTACAAGGACGAATTTTGTTCTCAACGATCATACACCAGGTTT	GTCTCGGTAATTTTCTCCCTAATGATAACCCATATTTTCGAAAGACTCTA	TTTTTTTGTAATATATAGGAAATATCACAAAAGATCGAGGACTAACAATGCGGATCCCCGGGTTAATTAA	CACACTACTACAAGGACGAATTTTGTTCTCAACGATCATACACCAGGTTTCGGATCCCCGGGTTAATTAA	GTCTCGGTAATTTTCTCCCTAATGATAACCCATATTTTCGAAAGACTCTAGAATTCGAGCTCGTTTAAAC	0		0		0
YBR202W	MCM7,CDC47	II	625772	628309	+	ATTAGCTTGAATCTTGCAGGAAGAACTCAATACAGATAGACCAGATTATG	CTTCCGCTAATGTGAGCGCCCAAGATTCTGATATCGATCTACAAGACGCT	AAAAAGAATAAAGAATGAAGGCCCTGTTGCTTTTTTTTTTAGAACTTTCA	ATTAGCTTGAATCTTGCAGGAAGAACTCAATACAGATAGACCAGATTATGCGGATCCCCGGGTTAATTAA	CTTCCGCTAATGTGAGCGCCCAAGATTCTGATATCGATCTACAAGACGCTCGGATCCCCGGGTTAATTAA	AAAAAGAATAAAGAATGAAGGCCCTGTTGCTTTTTTTTTTAGAACTTTCAGAATTCGAGCTCGTTTAAAC	0		0		0
YBR203W	COS111	II	629168	631942	+	AAAAGGAGAAAGAAAAAAAGGTACACTAAACAAGGTCGAGTGTATTGATG	ATCTAAGGAGAAATGTTGGCGAAAATAACTACTATGCTGAAAGCATCATA	TGGCCAAATAAATTAACAGAACGTATGCTGTTAAAAGAGAGCAGTCGTTA	AAAAGGAGAAAGAAAAAAAGGTACACTAAACAAGGTCGAGTGTATTGATGCGGATCCCCGGGTTAATTAA	ATCTAAGGAGAAATGTTGGCGAAAATAACTACTATGCTGAAAGCATCATACGGATCCCCGGGTTAATTAA	TGGCCAAATAAATTAACAGAACGTATGCTGTTAAAAGAGAGCAGTCGTTAGAATTCGAGCTCGTTTAAAC	0		0		0
YBR204C	YBR204C	II	632254	633381	-	CTCAACGTTAGAAGAAAGCCTTAAACCGAGAACTTTTTCTCTTGGTAATG	AATTGGTGTGTGAAAACTTTCAACGAGAGGTGATTGATAATTCCAAATTG	AGTGTGCACGAAAATCTAGTTACGCAATGTGAAATCTAGAAAACCTTCTA	CTCAACGTTAGAAGAAAGCCTTAAACCGAGAACTTTTTCTCTTGGTAATGCGGATCCCCGGGTTAATTAA	AATTGGTGTGTGAAAACTTTCAACGAGAGGTGATTGATAATTCCAAATTGCGGATCCCCGGGTTAATTAA	AGTGTGCACGAAAATCTAGTTACGCAATGTGAAATCTAGAAAACCTTCTAGAATTCGAGCTCGTTTAAAC	0		0		0
YBR205W	KTR3	II	633622	634836	+	AGGCCTCGTCTGCGGACAACAACACTATCAATATCCAGCGTGCAATTATG	GTACTAGAAAGTACTTTTCAGCAGGAAATTACAAGCTTCCACCAGGAATT	TTTTAGCACCTGTTTTGACGGAGCAGGCGCTATTTGTAGTTTGGTTTTTA	AGGCCTCGTCTGCGGACAACAACACTATCAATATCCAGCGTGCAATTATGCGGATCCCCGGGTTAATTAA	GTACTAGAAAGTACTTTTCAGCAGGAAATTACAAGCTTCCACCAGGAATTCGGATCCCCGGGTTAATTAA	TTTTAGCACCTGTTTTGACGGAGCAGGCGCTATTTGTAGTTTGGTTTTTAGAATTCGAGCTCGTTTAAAC	1	YBR206W	1	YBR206W	0
YBR206W	YBR206W	II	634601	634924	+	TGATTACTTAGACAGTTCTGGTGGATTCTTCTACGAAAGATGGGGGGATG	CAGGTGCTAAAACGTCAACATGTATCTATCTATATACACATAATTCAATG	ACCCATTTTTGAACCCAAGAAGGCACTAGAATAAAGTGAGGTGGCTACTA	TGATTACTTAGACAGTTCTGGTGGATTCTTCTACGAAAGATGGGGGGATGCGGATCCCCGGGTTAATTAA	CAGGTGCTAAAACGTCAACATGTATCTATCTATATACACATAATTCAATGCGGATCCCCGGGTTAATTAA	ACCCATTTTTGAACCCAAGAAGGCACTAGAATAAAGTGAGGTGGCTACTAGAATTCGAGCTCGTTTAAAC	1	YBR205W	1	YBR205W	0
YBR207W	FTH1	II	635146	636543	+	AACTCTAAGAATAGAGAACTAGAGTGGTGTTCATATTTCTAGTCACCATG	CCAAAGATAGTTCTGTGCCCCTAATAATTGATAGCAGTGGTTCAGCAAAT	AATGTATGAAAAGAAGCTTAAAATTATTACGTGTGTTTGTTATGTTCTCA	AACTCTAAGAATAGAGAACTAGAGTGGTGTTCATATTTCTAGTCACCATGCGGATCCCCGGGTTAATTAA	CCAAAGATAGTTCTGTGCCCCTAATAATTGATAGCAGTGGTTCAGCAAATCGGATCCCCGGGTTAATTAA	AATGTATGAAAAGAAGCTTAAAATTATTACGTGTGTTTGTTATGTTCTCAGAATTCGAGCTCGTTTAAAC	0		0		0
YBR208C	DUR1%2C2,DUR80	II	636703	642210	-	GAAATATCTTTTTTATAGTCACAATAAATTTCAGTTTTGATTAAAAAATG	GTGATATGGTTGATTCTGGTGACATAGTGGCCGTCATAGAGACATTGGCA	AGACTAAATGAGTGCTCCTTTGATTTTAGATGCCAACAAAAGGTAATTCA	GAAATATCTTTTTTATAGTCACAATAAATTTCAGTTTTGATTAAAAAATGCGGATCCCCGGGTTAATTAA	GTGATATGGTTGATTCTGGTGACATAGTGGCCGTCATAGAGACATTGGCACGGATCCCCGGGTTAATTAA	AGACTAAATGAGTGCTCCTTTGATTTTAGATGCCAACAAAAGGTAATTCAGAATTCGAGCTCGTTTAAAC	0		0		0
YBR209W	YBR209W	II	642583	642900	+	CAATGGCTTGCGCTAACTGCGAACAGAGTGCCCTATGAAATAGGGGAATG	TTAAAAAGGGTATTGCCAATACACATAGTAGCCTTATCTGCAGCAAGCCA	AACATGTTCTTTGCTTTTTTTCCCCAACGACGTCGAACACATTAGTCCTA	CAATGGCTTGCGCTAACTGCGAACAGAGTGCCCTATGAAATAGGGGAATGCGGATCCCCGGGTTAATTAA	TTAAAAAGGGTATTGCCAATACACATAGTAGCCTTATCTGCAGCAAGCCACGGATCCCCGGGTTAATTAA	AACATGTTCTTTGCTTTTTTTCCCCAACGACGTCGAACACATTAGTCCTAGAATTCGAGCTCGTTTAAAC	0		0		0
YBR210W	ERV15	II	645550	645978	+	GATAAAACTAACTGCAGGCACCAAGAAGTTCGAAGCCAAGAGTAAAGATG	TCTACAGAATGGTCACAGCGTTACTTGAAAATGATGCAAATTTGATAAGC	CTTCATAGATATGCACAAATCTCTCTTTTTTTTTCCTGTTGTCGCTATTA	GATAAAACTAACTGCAGGCACCAAGAAGTTCGAAGCCAAGAGTAAAGATGCGGATCCCCGGGTTAATTAA	TCTACAGAATGGTCACAGCGTTACTTGAAAATGATGCAAATTTGATAAGCCGGATCCCCGGGTTAATTAA	CTTCATAGATATGCACAAATCTCTCTTTTTTTTTCCTGTTGTCGCTATTAGAATTCGAGCTCGTTTAAAC	0		0		0
YBR211C	AME1,ARP100	II	646158	647132	-	TGTATTGTCTTGACTATTTGCGTGTTCATTTAAAGAAAAACCTCAGTATG	AGATAAATAAAATTAATGAAAATCTTTCTAACGAATTACAACCAAGTCTA	CATATATATATATATATATATATATATACATCTTTTGAACCAATTCCCTA	TGTATTGTCTTGACTATTTGCGTGTTCATTTAAAGAAAAACCTCAGTATGCGGATCCCCGGGTTAATTAA	AGATAAATAAAATTAATGAAAATCTTTCTAACGAATTACAACCAAGTCTACGGATCCCCGGGTTAATTAA	CATATATATATATATATATATATATATACATCTTTTGAACCAATTCCCTAGAATTCGAGCTCGTTTAAAC	0		0		0
YBR212W	NGR1,RBP1	II	647886	649904	+	TTTTTCATATCCTTCGCCATCGATTTTTGCCTGAAAAATTTACACAAATG	AGCATCCTAATAGGAACAATGTTCCGCCAATTCATCCTTCTCTTCTACAT	ATAAAACTGCGGACAAGATTAAAATTTTCTTTTTTTGTCTTTTGTAATCA	TTTTTCATATCCTTCGCCATCGATTTTTGCCTGAAAAATTTACACAAATGCGGATCCCCGGGTTAATTAA	AGCATCCTAATAGGAACAATGTTCCGCCAATTCATCCTTCTCTTCTACATCGGATCCCCGGGTTAATTAA	ATAAAACTGCGGACAAGATTAAAATTTTCTTTTTTTGTCTTTTGTAATCAGAATTCGAGCTCGTTTAAAC	0		0		0
YBR213W	MET8	II	650368	651192	+	TTGTTCATGAAGTGTGCAAAATAAGAGAGTGTATAATAGGATAAAAAATG	CCTTGCAGTTCCCTCCCAGAGAACGGTTGCTTAGCGAGTACTGCTCGTCT	CTACACAATAGAAAGGACGCGCCCCTTAAAAGAGGAGGCCCTGTCGCTCA	TTGTTCATGAAGTGTGCAAAATAAGAGAGTGTATAATAGGATAAAAAATGCGGATCCCCGGGTTAATTAA	CCTTGCAGTTCCCTCCCAGAGAACGGTTGCTTAGCGAGTACTGCTCGTCTCGGATCCCCGGGTTAATTAA	CTACACAATAGAAAGGACGCGCCCCTTAAAAGAGGAGGCCCTGTCGCTCAGAATTCGAGCTCGTTTAAAC	0		0		0
YBR214W	SDS24	II	651415	652998	+	AACTATAAACACTTATAGAACAATTACCGTTTCTTCCTTCACACAACATG	AAGAAGTGGATCCGCAATCCGCAAGAAGACAGAGAGGCAGTATCGCCATG	TTTTTTGAGGGAGAGGGAAACAGCGGGAAAAGACAACGCTGCAAGCCTCA	AACTATAAACACTTATAGAACAATTACCGTTTCTTCCTTCACACAACATGCGGATCCCCGGGTTAATTAA	AAGAAGTGGATCCGCAATCCGCAAGAAGACAGAGAGGCAGTATCGCCATGCGGATCCCCGGGTTAATTAA	TTTTTTGAGGGAGAGGGAAACAGCGGGAAAAGACAACGCTGCAAGCCTCAGAATTCGAGCTCGTTTAAAC	0		0		0
YBR215W	HPC2	II	653356	655317	+	TTAAACGAACAGCATTAACCTCCACGACCATATTCAAACGATTGGAAATG	GTTTGGAGCGTGCAAATGGTACCATGAAAAGAGGTGGTGTTAAAAATAAA	CATTTTTTATGTCGTTCAGGGATTTTGGAAAATCTCTGACACAATGCTTA	TTAAACGAACAGCATTAACCTCCACGACCATATTCAAACGATTGGAAATGCGGATCCCCGGGTTAATTAA	GTTTGGAGCGTGCAAATGGTACCATGAAAAGAGGTGGTGTTAAAAATAAACGGATCCCCGGGTTAATTAA	CATTTTTTATGTCGTTCAGGGATTTTGGAAAATCTCTGACACAATGCTTAGAATTCGAGCTCGTTTAAAC	0		0		0
YBR216C	YBP1	II	655576	657600	-	TGAAAAAGAAAATCACCCTAGACATTCAATACGATACTCAGACACTAATG	AAATTGTGGATAAAAACGAATCTCTAAATGACTATTTTACTGGTATAAAA	AGTATGGCATGTTCAATATCTTGGTGGAAATGAAATAGATAAGAACTTCA	TGAAAAAGAAAATCACCCTAGACATTCAATACGATACTCAGACACTAATGCGGATCCCCGGGTTAATTAA	AAATTGTGGATAAAAACGAATCTCTAAATGACTATTTTACTGGTATAAAACGGATCCCCGGGTTAATTAA	AGTATGGCATGTTCAATATCTTGGTGGAAATGAAATAGATAAGAACTTCAGAATTCGAGCTCGTTTAAAC	0		0		0
YBR217W	ATG12,APG12	II	657832	658392	+	GTACATCCCTAACTGTATATTCTACAGTAGAGTGAACCAATGACAGTATG	AGACTAATGATGAGCTTATTGTAAGTTATTGTGCATCCGTAGCGTTTGGT	TGATCGACTGTAGGTTTTCTTCTTAGACCATTCCAGCGCCCGGGTATTTA	GTACATCCCTAACTGTATATTCTACAGTAGAGTGAACCAATGACAGTATGCGGATCCCCGGGTTAATTAA	AGACTAATGATGAGCTTATTGTAAGTTATTGTGCATCCGTAGCGTTTGGTCGGATCCCCGGGTTAATTAA	TGATCGACTGTAGGTTTTCTTCTTAGACCATTCCAGCGCCCGGGTATTTAGAATTCGAGCTCGTTTAAAC	0		0		0
YBR218C	PYC2	II	658707	662249	-	ACAGTTACTAGGAGAGAAAATAAGGGACATAGAGAACAAAATAAAATATG	ATTTGTTGGTTGTCCTAGAAGAAGAAACCCTACCCCCATCCCAAAAAAAG	ACAGCTAGTATTTTCAGATGTCATAAAATATAATTAACGAGTAAAAATTA	ACAGTTACTAGGAGAGAAAATAAGGGACATAGAGAACAAAATAAAATATGCGGATCCCCGGGTTAATTAA	ATTTGTTGGTTGTCCTAGAAGAAGAAACCCTACCCCCATCCCAAAAAAAGCGGATCCCCGGGTTAATTAA	ACAGCTAGTATTTTCAGATGTCATAAAATATAATTAACGAGTAAAAATTAGAATTCGAGCTCGTTTAAAC	0		0		0
YBR219C	YBR219C	II	662499	663303	-	CGGCCTTCCATACAAGAGTTGCAGACCCCGTGCTGGGTGGCACATATATG	TTACGTCTCGAGCTATTTATTATAAGAGTCAGAATTGGCGCAGGGAGTGT	AATCACAGAAACACAATAGGAAATATCCGATGGGGAGTACTTCTTACTTA	CGGCCTTCCATACAAGAGTTGCAGACCCCGTGCTGGGTGGCACATATATGCGGATCCCCGGGTTAATTAA	TTACGTCTCGAGCTATTTATTATAAGAGTCAGAATTGGCGCAGGGAGTGTCGGATCCCCGGGTTAATTAA	AATCACAGAAACACAATAGGAAATATCCGATGGGGAGTACTTCTTACTTAGAATTCGAGCTCGTTTAAAC	1	YBR220C	1	YBR220C	0
YBR220C	YBR220C	II	662995	664677	-	GGCAGTATAATATACCATAGTTATAGGGGGATAAAACAAAAGTAGGCATG	GGAAAATCCTCCATTTACAAAGTCTGCCAATCAGTTCCTGGAGATGTACG	AAAATTTTCTTGAACGTAATGTCGTACAATTCTTGTTTGAGGGGTCGTTA	GGCAGTATAATATACCATAGTTATAGGGGGATAAAACAAAAGTAGGCATGCGGATCCCCGGGTTAATTAA	GGAAAATCCTCCATTTACAAAGTCTGCCAATCAGTTCCTGGAGATGTACGCGGATCCCCGGGTTAATTAA	AAAATTTTCTTGAACGTAATGTCGTACAATTCTTGTTTGAGGGGTCGTTAGAATTCGAGCTCGTTTAAAC	1	YBR219C	1	YBR219C	0
YBR221C	PDB1	II	665153	666253	-	ATCGCAGTTTAGTAAGTTCTTTTACTTTTGCAATAATTTTGTTCAACATG	CTGATACTCCAACCATCGTTAAAGCTGTCAAAGAAGTCTTGTCAATTGAA	GTTCCCTATCTCCTTCTTTCTCTCCTTCCTATTGGATTGAAGTTTATTTA	ATCGCAGTTTAGTAAGTTCTTTTACTTTTGCAATAATTTTGTTCAACATGCGGATCCCCGGGTTAATTAA	CTGATACTCCAACCATCGTTAAAGCTGTCAAAGAAGTCTTGTCAATTGAACGGATCCCCGGGTTAATTAA	GTTCCCTATCTCCTTCTTTCTCTCCTTCCTATTGGATTGAAGTTTATTTAGAATTCGAGCTCGTTTAAAC	0		0		0
YBR221W-A	YBR221W-A	II	666538	666642	+	ACTTTTAATGACGGAGAACTTCTTAGTTGAAGACTCGTCTCTTTTGCATG	GAAAAAGAATCAGCTTAGGCATGATAAATACTGTGGTTTCATTAGATAGA	AAAGCTTCTATCTGGCACCCGTTTATATACGCCAATACTTATGTATTTTA	ACTTTTAATGACGGAGAACTTCTTAGTTGAAGACTCGTCTCTTTTGCATGCGGATCCCCGGGTTAATTAA	GAAAAAGAATCAGCTTAGGCATGATAAATACTGTGGTTTCATTAGATAGACGGATCCCCGGGTTAATTAA	AAAGCTTCTATCTGGCACCCGTTTATATACGCCAATACTTATGTATTTTAGAATTCGAGCTCGTTTAAAC	0		0		0
YBR222C	PCS60,FAT2	II	666720	668351	-	CCACTGTGCTGCAAGAGGTTAGACGCTTCACGCACATTTTTGCTACAATG	GAGTTATCGCAGAAACTTTTGCTAAGAGCAGCAGAAATAAGAGTAAGTTG	TGCCAGATAGAAGCTTTCAGAGAGCATAAAATTGTACAGGATACTGCCTA	CCACTGTGCTGCAAGAGGTTAGACGCTTCACGCACATTTTTGCTACAATGCGGATCCCCGGGTTAATTAA	GAGTTATCGCAGAAACTTTTGCTAAGAGCAGCAGAAATAAGAGTAAGTTGCGGATCCCCGGGTTAATTAA	TGCCAGATAGAAGCTTTCAGAGAGCATAAAATTGTACAGGATACTGCCTAGAATTCGAGCTCGTTTAAAC	0		0		0
YBR223C	TDP1	II	668663	670297	-	GTGAGCCCAGACAAGAATGATGATAATGTGTTTTCAACCGATCATTAATG	ACGACTTAGCTGAGGACGAGTGCTTTTGCCTTGCTCGTCATGAGAACGAC	CCCATATAGTGATGCCTAAGTGGACAGCAACATCGCGCTCTTACTTGTTA	GTGAGCCCAGACAAGAATGATGATAATGTGTTTTCAACCGATCATTAATGCGGATCCCCGGGTTAATTAA	ACGACTTAGCTGAGGACGAGTGCTTTTGCCTTGCTCGTCATGAGAACGACCGGATCCCCGGGTTAATTAA	CCCATATAGTGATGCCTAAGTGGACAGCAACATCGCGCTCTTACTTGTTAGAATTCGAGCTCGTTTAAAC	2	YBR223W-A;YBR224W	2	YBR223W-A;YBR224W	0
YBR223W-A	YBR223W-A	II	668721	668840	+	CATGACGAGCAAGGCAAAAGCACTCGTCCTCAGCTAAGTCGTATGGTATG	TAAAAGTACGGCACGTGACCTTCCTGGTATTTGCTAACCTGCGACTATGG	TGGGGCACCGTTTCAAGAAAACCACGCAATTATGAAGCAGGAGTGCTTTA	CATGACGAGCAAGGCAAAAGCACTCGTCCTCAGCTAAGTCGTATGGTATGCGGATCCCCGGGTTAATTAA	TAAAAGTACGGCACGTGACCTTCCTGGTATTTGCTAACCTGCGACTATGGCGGATCCCCGGGTTAATTAA	TGGGGCACCGTTTCAAGAAAACCACGCAATTATGAAGCAGGAGTGCTTTAGAATTCGAGCTCGTTTAAAC	1	YBR223C	1	YBR223C	0
YBR224W	YBR224W	II	670125	670640	+	TTGTTTCTATTCTCTCACTCAAATCTTGTTCCTGATTAGTCAAATCAATG	TCATTTATCCACTTTTTATAAACTGCTCAAGTAAATACAATGGGCTCCAA	TACTGGTTAACCCCCTATCATTCTTACTATCAATGTTTTTTGCTTCCTTA	TTGTTTCTATTCTCTCACTCAAATCTTGTTCCTGATTAGTCAAATCAATGCGGATCCCCGGGTTAATTAA	TCATTTATCCACTTTTTATAAACTGCTCAAGTAAATACAATGGGCTCCAACGGATCCCCGGGTTAATTAA	TACTGGTTAACCCCCTATCATTCTTACTATCAATGTTTTTTGCTTCCTTAGAATTCGAGCTCGTTTAAAC	2	YBR223C;YBR225W	2	YBR223C;YBR225W	0
YBR225W	YBR225W	II	670627	673329	+	TTTTCCCCTCATTTATCCACTTTTTATAAACTGCTCAAGTAAATACAATG	TTAGAACTTTGTATGTGGTGGCGCAAAAGCCAAAGCTGCCATATACCAAA	GAAGTAATTCTTGAACAATTTAAAAAAAAATTGGAACGGCGGCACAATTA	TTTTCCCCTCATTTATCCACTTTTTATAAACTGCTCAAGTAAATACAATGCGGATCCCCGGGTTAATTAA	TTAGAACTTTGTATGTGGTGGCGCAAAAGCCAAAGCTGCCATATACCAAACGGATCCCCGGGTTAATTAA	GAAGTAATTCTTGAACAATTTAAAAAAAAATTGGAACGGCGGCACAATTAGAATTCGAGCTCGTTTAAAC	2	YBR224W;YBR226C	2	YBR224W;YBR226C	0
YBR226C	YBR226C	II	673155	673565	-	ACATTCATACCCCAACAATTCCCAAGAGAAGCTTAACATAAAAAAAAATG	CGGTATCCTTTGGAGGACAACTACTATCTGGTAGTTGCCTCCTTAACATG	ACAGATATGGGCTTTTTGAATGAATTTAATTCTTTAGATATGTGGGACTA	ACATTCATACCCCAACAATTCCCAAGAGAAGCTTAACATAAAAAAAAATGCGGATCCCCGGGTTAATTAA	CGGTATCCTTTGGAGGACAACTACTATCTGGTAGTTGCCTCCTTAACATGCGGATCCCCGGGTTAATTAA	ACAGATATGGGCTTTTTGAATGAATTTAATTCTTTAGATATGTGGGACTAGAATTCGAGCTCGTTTAAAC	1	YBR225W	1	YBR225W	0
YBR227C	MCX1	II	673572	675134	-	CAAACAAAACCATAGAAGACAAGGCACTCTAATTACATTTCACACTCATG	GTCATTCTGCTAACATTCATACCCCAACAATTCCCAAGAGAAGCTTAACA	ACATTTATTACATCTATATTTATATATTCTATACCATTCATTTTTTTTTA	CAAACAAAACCATAGAAGACAAGGCACTCTAATTACATTTCACACTCATGCGGATCCCCGGGTTAATTAA	GTCATTCTGCTAACATTCATACCCCAACAATTCCCAAGAGAAGCTTAACACGGATCCCCGGGTTAATTAA	ACATTTATTACATCTATATTTATATATTCTATACCATTCATTTTTTTTTAGAATTCGAGCTCGTTTAAAC	0		0		0
YBR228W	SLX1	II	675313	676227	+	TAATGTTCTCTTTTTTCAAAAAATATTAAAAAGATAAGAAAGGTACCATG	GGACGACCCTAGTCAAGTTTTCGACAAGAATGAAGTTAGCTCACGGGAAG	ATAACCATTATCTATAGAAAAAAAAGAACCGAAAATTGTGTCAGGCCCTA	TAATGTTCTCTTTTTTCAAAAAATATTAAAAAGATAAGAAAGGTACCATGCGGATCCCCGGGTTAATTAA	GGACGACCCTAGTCAAGTTTTCGACAAGAATGAAGTTAGCTCACGGGAAGCGGATCCCCGGGTTAATTAA	ATAACCATTATCTATAGAAAAAAAAGAACCGAAAATTGTGTCAGGCCCTAGAATTCGAGCTCGTTTAAAC	0		0		0
YBR229C	ROT2,GLS2	II	676357	679221	-	TGCTCTGCGTATCTTAAAATAGCGGTCTCGAATCAACCGTATGCAACATG	CCATTCTTAACCTATCGCTTGACATAACTGAAGATTGGGAAGTTATTTTT	TAAGAAAGAGCTAAAAAGATGTAAAGATATCACTTCGTTTTTTTCCCTCA	TGCTCTGCGTATCTTAAAATAGCGGTCTCGAATCAACCGTATGCAACATGCGGATCCCCGGGTTAATTAA	CCATTCTTAACCTATCGCTTGACATAACTGAAGATTGGGAAGTTATTTTTCGGATCCCCGGGTTAATTAA	TAAGAAAGAGCTAAAAAGATGTAAAGATATCACTTCGTTTTTTTCCCTCAGAATTCGAGCTCGTTTAAAC	0		0		0
YBR230C	OM14	II	679549	680050	-	TATTCCAACAATTAGAAACATAACATCTACCTCCAGCATCTCATAATATG	CGCTGGACGGTATAATTTCAAAGAAATACTACTCCAGATACGACAAGAAA	GTGTGAGTGTGTGAGTGTGTGAAAGGATGTTATTAAATAGTATGTTATTA	TATTCCAACAATTAGAAACATAACATCTACCTCCAGCATCTCATAATATGCGGATCCCCGGGTTAATTAA	CGCTGGACGGTATAATTTCAAAGAAATACTACTCCAGATACGACAAGAAACGGATCCCCGGGTTAATTAA	GTGTGAGTGTGTGAGTGTGTGAAAGGATGTTATTAAATAGTATGTTATTAGAATTCGAGCTCGTTTAAAC	0		0		0
YBR230W-A	YBR230W-A	II	680362	680562	+	AGCAACAAAGGAAAAGGAAACAAGTAAAAAAAAAAAAAGAGACTAGCATG	AAGCAGCTAAGGCCCTATCACAACGGGTCAAGAAAGAGTATGCCGCCAAT	CACGCAACCAAATATGTAAGTATATAAAATATATGTATGTGTGTGCACTA	AGCAACAAAGGAAAAGGAAACAAGTAAAAAAAAAAAAAGAGACTAGCATGCGGATCCCCGGGTTAATTAA	AAGCAGCTAAGGCCCTATCACAACGGGTCAAGAAAGAGTATGCCGCCAATCGGATCCCCGGGTTAATTAA	CACGCAACCAAATATGTAAGTATATAAAATATATGTATGTGTGTGCACTAGAATTCGAGCTCGTTTAAAC	0		0		0
YBR231C	SWC5,AOR1	II	682179	683090	-	AAACTGGAATAATATTGTTTCAAGAAAGAAAACCCACTAGCCTATAAATG	TGCGCCGGCAACAACTTGCTCAGCAGTTGCAGCAGGATAGCGAAGCTTCA	AAAAATTTGAGCAGAAAAGCATGTTATTTAATACATGTAATATTTGTCTA	AAACTGGAATAATATTGTTTCAAGAAAGAAAACCCACTAGCCTATAAATGCGGATCCCCGGGTTAATTAA	TGCGCCGGCAACAACTTGCTCAGCAGTTGCAGCAGGATAGCGAAGCTTCACGGATCCCCGGGTTAATTAA	AAAAATTTGAGCAGAAAAGCATGTTATTTAATACATGTAATATTTGTCTAGAATTCGAGCTCGTTTAAAC	0		0		0
YBR232C	YBR232C	II	683373	683732	-	CCCTCACGTAAACAATTCTTTCAGGAACACCTCTGATATTATTTGATATG	TTGAGCTAAAGAGTATTACAGAAAGATTATTTAATGCCGCGCTGGACGAT	CTTTTTCATATTCAAACTTATCCATAGCCACATCCACTCTAACAATTTTA	CCCTCACGTAAACAATTCTTTCAGGAACACCTCTGATATTATTTGATATGCGGATCCCCGGGTTAATTAA	TTGAGCTAAAGAGTATTACAGAAAGATTATTTAATGCCGCGCTGGACGATCGGATCCCCGGGTTAATTAA	CTTTTTCATATTCAAACTTATCCATAGCCACATCCACTCTAACAATTTTAGAATTCGAGCTCGTTTAAAC	1	YBR233W	1	YBR233W	0
YBR233W	PBP2,HEK1	II	683428	684669	+	CCAGCGCGGCATTAAATAATCTTTCTGTAATACTCTTTAGCTCAATTATG	AAATTGAAATTGATAGATCAAATGCTGAACGTAAAAGAAGGTCGCCCCTC	TTTCTGTATTTTTATTTTCTATGTGTTTTTATTGACTAGCAGTATATTTA	CCAGCGCGGCATTAAATAATCTTTCTGTAATACTCTTTAGCTCAATTATGCGGATCCCCGGGTTAATTAA	AAATTGAAATTGATAGATCAAATGCTGAACGTAAAAGAAGGTCGCCCCTCCGGATCCCCGGGTTAATTAA	TTTCTGTATTTTTATTTTCTATGTGTTTTTATTGACTAGCAGTATATTTAGAATTCGAGCTCGTTTAAAC	1	YBR232C	1	YBR232C	0
YBR233W-A	DAD3	II	684977	685261	+	AGCCAGTCAAAGTCGCTGTGAAACATACACGGCGTTGTAGTCACAGTATG	TTATCTTGCAAAGAAAGCAAGAACAGGAGTCTTTGGGTAGCAATTCTAAA	GTACCGTAAAAAATAAAGCATCAGAATCAATTTCTTGCACCAAACCATTA	AGCCAGTCAAAGTCGCTGTGAAACATACACGGCGTTGTAGTCACAGTATGCGGATCCCCGGGTTAATTAA	TTATCTTGCAAAGAAAGCAAGAACAGGAGTCTTTGGGTAGCAATTCTAAACGGATCCCCGGGTTAATTAA	GTACCGTAAAAAATAAAGCATCAGAATCAATTTCTTGCACCAAACCATTAGAATTCGAGCTCGTTTAAAC	0		0		0
YBR234C	ARC40	II	685438	686592	-	TAGGAAAAATAAGCCGAAGTAAACGTATATTAGTTGAGAGTCTCCTAATG	CACAAGTCTCTTCCTGTGGGTTAGACGGTAAGATCGTCATTTATACAATT	TGAGGTAGGGAATACACATAACAATATATATATATACGTATGTATATTTA	TAGGAAAAATAAGCCGAAGTAAACGTATATTAGTTGAGAGTCTCCTAATGCGGATCCCCGGGTTAATTAA	CACAAGTCTCTTCCTGTGGGTTAGACGGTAAGATCGTCATTTATACAATTCGGATCCCCGGGTTAATTAA	TGAGGTAGGGAATACACATAACAATATATATATATACGTATGTATATTTAGAATTCGAGCTCGTTTAAAC	0		0		0
YBR235W	YBR235W	II	686901	690263	+	TTTTGCCAGCCAATTCTCTTTAAGAATAGGCCTTTCTTGTAGGATTAATG	CTCCATGCATGTTAATCAATTCGCAAACCATGACAGTAACTACTGCATTA	TGTAGTAAATAAGTTCTGGGGAAATGCATAACGATATATGTGTTATTCTA	TTTTGCCAGCCAATTCTCTTTAAGAATAGGCCTTTCTTGTAGGATTAATGCGGATCCCCGGGTTAATTAA	CTCCATGCATGTTAATCAATTCGCAAACCATGACAGTAACTACTGCATTACGGATCCCCGGGTTAATTAA	TGTAGTAAATAAGTTCTGGGGAAATGCATAACGATATATGTGTTATTCTAGAATTCGAGCTCGTTTAAAC	0		0		0
YBR236C	ABD1	II	690383	691693	-	AACTACTACAACGTGGAGTCGTCCATTATCCGTCTTAGAAAAGTAGAATG	CATTCCGTAAGGTAAAACAGTATATCGAACCGGAAAGCGTAAAGCCCAAC	AATACAGATGCTTTATAGTAGGGTTATTGTTTCTATTCATTTTTATTTCA	AACTACTACAACGTGGAGTCGTCCATTATCCGTCTTAGAAAAGTAGAATGCGGATCCCCGGGTTAATTAA	CATTCCGTAAGGTAAAACAGTATATCGAACCGGAAAGCGTAAAGCCCAACCGGATCCCCGGGTTAATTAA	AATACAGATGCTTTATAGTAGGGTTATTGTTTCTATTCATTTTTATTTCAGAATTCGAGCTCGTTTAAAC	0		0		0
YBR237W	PRP5,RNA5	II	691969	694518	+	TTCGAGAAGGGAAATCATAACGCTGTTGCCTTGGGTTTATTTGAGGTATG	AAGAGGGGGTCGTAAAGGCTGCAAGCTTGTCTTTGAAGAGTACTAAATAC	CTAACTACGAAAGTATATAGCACCACGAGTGAGTTAAATTCTAAAAACTA	TTCGAGAAGGGAAATCATAACGCTGTTGCCTTGGGTTTATTTGAGGTATGCGGATCCCCGGGTTAATTAA	AAGAGGGGGTCGTAAAGGCTGCAAGCTTGTCTTTGAAGAGTACTAAATACCGGATCCCCGGGTTAATTAA	CTAACTACGAAAGTATATAGCACCACGAGTGAGTTAAATTCTAAAAACTAGAATTCGAGCTCGTTTAAAC	0		0		0
YBR238C	YBR238C	II	695107	697302	-	TGATATTTCTTACTCTAATTGCTTTTCTATCTTGCAAATCTGATCCTATG	TTAACGATATTCCTATTCCTGAATTACATAATTTGAAGCCAACGTGTGTT	TTTTTTGTTCTGTAGAGAAAGAAGGTGAAAAGTGAAGGATATTAACTTTA	TGATATTTCTTACTCTAATTGCTTTTCTATCTTGCAAATCTGATCCTATGCGGATCCCCGGGTTAATTAA	TTAACGATATTCCTATTCCTGAATTACATAATTTGAAGCCAACGTGTGTTCGGATCCCCGGGTTAATTAA	TTTTTTGTTCTGTAGAGAAAGAAGGTGAAAAGTGAAGGATATTAACTTTAGAATTCGAGCTCGTTTAAAC	0		0		0
YBR239C	ERT1	II	698354	699943	-	CAGACACACGAAGGTATAAAAATAAAATACATTGATGAATCATCGTGATG	TCTCTGGTTTGCCCCTCATGATCTTGGGTAACTTCATGCCCATACTCAAT	TATTATATAATACGAGGTAGTAAAATGAGAAAAAAAGAAAAAAAAAGTCA	CAGACACACGAAGGTATAAAAATAAAATACATTGATGAATCATCGTGATGCGGATCCCCGGGTTAATTAA	TCTCTGGTTTGCCCCTCATGATCTTGGGTAACTTCATGCCCATACTCAATCGGATCCCCGGGTTAATTAA	TATTATATAATACGAGGTAGTAAAATGAGAAAAAAAGAAAAAAAAAGTCAGAATTCGAGCTCGTTTAAAC	0		0		0
YBR240C	THI2,PHO6,phoF	II	700490	701842	-	TCACCACGTATATATATAGCCTATATATATATCCGCACTAGAACCAAATG	AACTGAAGTGTAATCAACAATTTTACAAGGATGTATATGCCATGCAGGAC	TTTGGCTTTTTTTTTCTTGAAATGAGTGAAGGGAAGGCTCAATAAGCCTA	TCACCACGTATATATATAGCCTATATATATATCCGCACTAGAACCAAATGCGGATCCCCGGGTTAATTAA	AACTGAAGTGTAATCAACAATTTTACAAGGATGTATATGCCATGCAGGACCGGATCCCCGGGTTAATTAA	TTTGGCTTTTTTTTTCTTGAAATGAGTGAAGGGAAGGCTCAATAAGCCTAGAATTCGAGCTCGTTTAAAC	0		0		0
YBR241C	YBR241C	II	702589	704055	-	TTGGAACAACAACAAAACACAGAGACTAAGGCATAACAAACTAAGTCATG	TACCCGAGACAAAGGGCAAGACTACATACAGCGAGGTTTGGGCTGGCTAC	GAAAGAAGTAAAAAATAGTTGCTTAGGTATATATGACTGGCTACAGATCA	TTGGAACAACAACAAAACACAGAGACTAAGGCATAACAAACTAAGTCATGCGGATCCCCGGGTTAATTAA	TACCCGAGACAAAGGGCAAGACTACATACAGCGAGGTTTGGGCTGGCTACCGGATCCCCGGGTTAATTAA	GAAAGAAGTAAAAAATAGTTGCTTAGGTATATATGACTGGCTACAGATCAGAATTCGAGCTCGTTTAAAC	0		0		0
YBR242W	YBR242W	II	704670	705386	+	TATTCTCATAAAAAACAATTGTCAAAGAAAGCCTACATAAAAAAAATATG	TCGTGCAGCGCCAAAAATACTTCGCCGATTTGACTCAATCGATAACTAAA	GTAGTTACTTTGTACTTTTATGACGCAAAAGTTGGTATTTATGATAATTA	TATTCTCATAAAAAACAATTGTCAAAGAAAGCCTACATAAAAAAAATATGCGGATCCCCGGGTTAATTAA	TCGTGCAGCGCCAAAAATACTTCGCCGATTTGACTCAATCGATAACTAAACGGATCCCCGGGTTAATTAA	GTAGTTACTTTGTACTTTTATGACGCAAAAGTTGGTATTTATGATAATTAGAATTCGAGCTCGTTTAAAC	0		0		0
YBR243C	ALG7,TUR1	II	705447	706793	-	TTTATCAAGTAGAGCAAGGCGGAGAACGGTAACAAAAAGTAGACTATATG	ACGCTATAGGCGCTATCATCTTTGGCCACGACAACCTATGGACAGTACGT	CAACTTTTGCGTCATAAAAGTACAAAGTAACTACCAATACATAATCTTCA	TTTATCAAGTAGAGCAAGGCGGAGAACGGTAACAAAAAGTAGACTATATGCGGATCCCCGGGTTAATTAA	ACGCTATAGGCGCTATCATCTTTGGCCACGACAACCTATGGACAGTACGTCGGATCCCCGGGTTAATTAA	CAACTTTTGCGTCATAAAAGTACAAAGTAACTACCAATACATAATCTTCAGAATTCGAGCTCGTTTAAAC	0		0		0
YBR244W	GPX2,AMI1	II	707528	708016	+	CTGACCTTGACAAGAATACAATTAGCAACAAAAAGTAATAATTCAAAATG	TAACAAAACCATCGTCCTTGGACCAAGAAATCCAAAGCCTGTTAAGTAAA	TGTATTATTTATTGTTCCGGATAATTGCTTGATTATAGACAAAGATATCA	CTGACCTTGACAAGAATACAATTAGCAACAAAAAGTAATAATTCAAAATGCGGATCCCCGGGTTAATTAA	TAACAAAACCATCGTCCTTGGACCAAGAAATCCAAAGCCTGTTAAGTAAACGGATCCCCGGGTTAATTAA	TGTATTATTTATTGTTCCGGATAATTGCTTGATTATAGACAAAGATATCAGAATTCGAGCTCGTTTAAAC	0		0		0
YBR245C	ISW1,SGN2	II	708150	711539	-	ATAGCTATGCAAAAACCAGCTAGAGGTGGATGTAGAAATACCCTATTATG	GAACTGAACAGTTGGTAGCAGAGAAAATTCCGGAAAACGAAACCACTCAT	ATGGTGTAGGATATATTAAAAAAAATCGAAATATAAAAAAAGAAGGTTTA	ATAGCTATGCAAAAACCAGCTAGAGGTGGATGTAGAAATACCCTATTATGCGGATCCCCGGGTTAATTAA	GAACTGAACAGTTGGTAGCAGAGAAAATTCCGGAAAACGAAACCACTCATCGGATCCCCGGGTTAATTAA	ATGGTGTAGGATATATTAAAAAAAATCGAAATATAAAAAAAGAAGGTTTAGAATTCGAGCTCGTTTAAAC	0		0		0
YBR246W	RRT2	II	711591	712754	+	GGGTATTTCTACATCCACCTCTAGCTGGTTTTTGCATAGCTATACATATG	TGATCGCAACATGCTCATTTTATGATAATTCCTTGCAAACATGGATAGTT	TATTAGCCTATATATTAGTCCATATATTGCAGACTGAATTTTTTTTTCTA	GGGTATTTCTACATCCACCTCTAGCTGGTTTTTGCATAGCTATACATATGCGGATCCCCGGGTTAATTAA	TGATCGCAACATGCTCATTTTATGATAATTCCTTGCAAACATGGATAGTTCGGATCCCCGGGTTAATTAA	TATTAGCCTATATATTAGTCCATATATTGCAGACTGAATTTTTTTTTCTAGAATTCGAGCTCGTTTAAAC	0		0		0
YBR247C	ENP1,MEG1	II	713004	714455	-	GTTTTAAGACTTACAGATAAAACAATATATTAGAAAGATTAACTATAATG	AGTTTGTTGATCCACAGGAAGCTAATGATGATTTAATGATTGATGTCAAT	GGAAAGACCGAGCGATATAAAATTGATGAAAAATTGATATTACAGCATCA	GTTTTAAGACTTACAGATAAAACAATATATTAGAAAGATTAACTATAATGCGGATCCCCGGGTTAATTAA	AGTTTGTTGATCCACAGGAAGCTAATGATGATTTAATGATTGATGTCAATCGGATCCCCGGGTTAATTAA	GGAAAGACCGAGCGATATAAAATTGATGAAAAATTGATATTACAGCATCAGAATTCGAGCTCGTTTAAAC	0		0		0
YBR248C	HIS7	II	714807	716465	-	GTATCCAGTTTAGGTTTTTTAATTATTTACAAGTAAAGAAAAAGAGAATG	TAAAGGAGTATTTACTAGAGCACGGATTAAAGGTTAGAATGGATGAAGAG	CGTATATAGACTGAGTCAAGATTATAAAGTATACATATCCAACCACATTA	GTATCCAGTTTAGGTTTTTTAATTATTTACAAGTAAAGAAAAAGAGAATGCGGATCCCCGGGTTAATTAA	TAAAGGAGTATTTACTAGAGCACGGATTAAAGGTTAGAATGGATGAAGAGCGGATCCCCGGGTTAATTAA	CGTATATAGACTGAGTCAAGATTATAAAGTATACATATCCAACCACATTAGAATTCGAGCTCGTTTAAAC	0		0		0
YBR249C	ARO4	II	716882	717994	-	TTATATATTTAACCGCTAAATTTAGTAAACAAAAGAATCTATCAGAAATG	TGAGGAAATTGGCTGCTGCTGTCAGACAAAGAAGAGAAGTTAACAAGAAA	AGTGGTAGAGGAAAGAATGTACGTTACATATATCATTAAAAAAACATCTA	TTATATATTTAACCGCTAAATTTAGTAAACAAAAGAATCTATCAGAAATGCGGATCCCCGGGTTAATTAA	TGAGGAAATTGGCTGCTGCTGTCAGACAAAGAAGAGAAGTTAACAAGAAACGGATCCCCGGGTTAATTAA	AGTGGTAGAGGAAAGAATGTACGTTACATATATCATTAAAAAAACATCTAGAATTCGAGCTCGTTTAAAC	0		0		0
YBR250W	SPO23	II	719033	720604	+	CTTGCAACAAAATCAGACAAATAGAATTTCCCTTTTTTGTTTGACTAATG	TACAAGATGAACCCCCACTATATTCTATGGTAGCAGGTGAGAATAGCTTA	AAAAAAAAAAGGATAAAATAGAGGCGTTGTTCTGAGGTACCGAACATTCA	CTTGCAACAAAATCAGACAAATAGAATTTCCCTTTTTTGTTTGACTAATGCGGATCCCCGGGTTAATTAA	TACAAGATGAACCCCCACTATATTCTATGGTAGCAGGTGAGAATAGCTTACGGATCCCCGGGTTAATTAA	AAAAAAAAAAGGATAAAATAGAGGCGTTGTTCTGAGGTACCGAACATTCAGAATTCGAGCTCGTTTAAAC	0		0		0
YBR251W	MRPS5	II	721390	722313	+	GACGGTAAACCATACAAGAAACAGATTTCATAGATCAATAGGTAAAGATG	TGGGTAGAGGCAAAAAGCTTGTTGATGTCAGGAAAGTTTACTATTCAAGC	CTTATGTAAAACGAGAGATAATGGTGCGTGTGTATGTACATAGTATTTCA	GACGGTAAACCATACAAGAAACAGATTTCATAGATCAATAGGTAAAGATGCGGATCCCCGGGTTAATTAA	TGGGTAGAGGCAAAAAGCTTGTTGATGTCAGGAAAGTTTACTATTCAAGCCGGATCCCCGGGTTAATTAA	CTTATGTAAAACGAGAGATAATGGTGCGTGTGTATGTACATAGTATTTCAGAATTCGAGCTCGTTTAAAC	0		0		0
YBR252W	DUT1	II	722611	723054	+	CTCGAATGAGATGTTTGCACTGATACAGCGAGCCAAAAAATAACCAAATG	CTCTGGAAGAAAGTGCAAGAGGGGCCGGTGGCTTTGGTAGCACTGGTAAC	TGATTTTATTATACATTATACAAGTGTGCCAAAGTATATACACTAAGTTA	CTCGAATGAGATGTTTGCACTGATACAGCGAGCCAAAAAATAACCAAATGCGGATCCCCGGGTTAATTAA	CTCTGGAAGAAAGTGCAAGAGGGGCCGGTGGCTTTGGTAGCACTGGTAACCGGATCCCCGGGTTAATTAA	TGATTTTATTATACATTATACAAGTGTGCCAAAGTATATACACTAAGTTAGAATTCGAGCTCGTTTAAAC	0		0		0
YBR253W	SRB6,MED22	II	723270	723635	+	ACAGATTGTGATGATAGGCATCCTGTACTCCTTTTTTTTACAAGAAAATG	AGGAATTACTGGATAACTGTATAGAAACGTTCGTGGCGGAAAAAACTACG	TGTATTTTTTTTTTTTTTTGGCCAAATAATAGATAAATACCGCCTTTTTA	ACAGATTGTGATGATAGGCATCCTGTACTCCTTTTTTTTACAAGAAAATGCGGATCCCCGGGTTAATTAA	AGGAATTACTGGATAACTGTATAGAAACGTTCGTGGCGGAAAAAACTACGCGGATCCCCGGGTTAATTAA	TGTATTTTTTTTTTTTTTTGGCCAAATAATAGATAAATACCGCCTTTTTAGAATTCGAGCTCGTTTAAAC	0		0		0
YBR254C	TRS20	II	723736	724263	-	ACTAATACGAATAGAGAATACAGAAAAAACATACAAAGCACATTGAGATG	CGGCATTCGACTCGAGGGTAAGGACATTAGCACGTAAGCATTTGTCCAAA	ATATACATATACGCCATAAAAAATCTCTGCATCTATCTTATTTCCCATTA	ACTAATACGAATAGAGAATACAGAAAAAACATACAAAGCACATTGAGATGCGGATCCCCGGGTTAATTAA	CGGCATTCGACTCGAGGGTAAGGACATTAGCACGTAAGCATTTGTCCAAACGGATCCCCGGGTTAATTAA	ATATACATATACGCCATAAAAAATCTCTGCATCTATCTTATTTCCCATTAGAATTCGAGCTCGTTTAAAC	0		0		0
YBR255W	MTC4	II	724456	726540	+	ATATACACTTCAGCAGAGGAGGGGGAGGTACTTTAAACGGATGAAACATG	TTCGGTTCACAATTTTTTTAGTTCTAAAAATCATTAAGGCATTGCTGTGG	TATATCAGTGCAGATGGTTTATTTCTATAAATACATAGACCCGCAAATTA	ATATACACTTCAGCAGAGGAGGGGGAGGTACTTTAAACGGATGAAACATGCGGATCCCCGGGTTAATTAA	TTCGGTTCACAATTTTTTTAGTTCTAAAAATCATTAAGGCATTGCTGTGGCGGATCCCCGGGTTAATTAA	TATATCAGTGCAGATGGTTTATTTCTATAAATACATAGACCCGCAAATTAGAATTCGAGCTCGTTTAAAC	0		0		0
YBR255C-A	YBR255C-A	II	726618	727074	-	GTAACCAACCGTCCCTAAATACCAACGACACAAAAACTGCTGCTACTATG	GAGGCCTTTTTCTGGAGGATGAGAGTTTGAACTCTTCCCGGTCAACTACA	CCATCTGCACTGATATATGAATATATAAGTAGACATGAAAATAACTTTCA	GTAACCAACCGTCCCTAAATACCAACGACACAAAAACTGCTGCTACTATGCGGATCCCCGGGTTAATTAA	GAGGCCTTTTTCTGGAGGATGAGAGTTTGAACTCTTCCCGGTCAACTACACGGATCCCCGGGTTAATTAA	CCATCTGCACTGATATATGAATATATAAGTAGACATGAAAATAACTTTCAGAATTCGAGCTCGTTTAAAC	0		0		0
YBR256C	RIB5	II	727386	728102	-	CCTAACGTACATGTCAAACCAATTGGTGAGATCGTAACCATAGCACAATG	CTATGATCTCAAACATTATCGAGGAGAAGGTTAGAAACTACCTAAATAAA	CACTTCAAAAATGCGTTTATGAAACCTATTTATGACGAATTTTTTATTTA	CCTAACGTACATGTCAAACCAATTGGTGAGATCGTAACCATAGCACAATGCGGATCCCCGGGTTAATTAA	CTATGATCTCAAACATTATCGAGGAGAAGGTTAGAAACTACCTAAATAAACGGATCCCCGGGTTAATTAA	CACTTCAAAAATGCGTTTATGAAACCTATTTATGACGAATTTTTTATTTAGAATTCGAGCTCGTTTAAAC	0		0		0
YBR257W	POP4	II	728885	729724	+	AAAGACTAAAGAAAATAAGCACGATTTGGACTCCCCTATTTGTCAGAATG	GGAAGTTCAAAAGTCGTCGTTGTGATGATATGCTATATTATATACAGAAT	TGAACTCTTATGAAGAGGAAGCAAATGGAAGTACGTAATAACTCTTACTA	AAAGACTAAAGAAAATAAGCACGATTTGGACTCCCCTATTTGTCAGAATGCGGATCCCCGGGTTAATTAA	GGAAGTTCAAAAGTCGTCGTTGTGATGATATGCTATATTATATACAGAATCGGATCCCCGGGTTAATTAA	TGAACTCTTATGAAGAGGAAGCAAATGGAAGTACGTAATAACTCTTACTAGAATTCGAGCTCGTTTAAAC	0		0		0
YBR258C	SHG1,CPS15	II	729734	730162	-	AGCTGAAACACAGTATAAGAGAGTAGAGCTTATTTCAAATCCAAAAAATG	AACTTCAGGAAACACTGAACTCTTATGAAGAGGAAGCAAATGGAAGTACG	GTCGTTGTGATGATATGCTATATTATATACAGAATTAGTAAGAGTTATTA	AGCTGAAACACAGTATAAGAGAGTAGAGCTTATTTCAAATCCAAAAAATGCGGATCCCCGGGTTAATTAA	AACTTCAGGAAACACTGAACTCTTATGAAGAGGAAGCAAATGGAAGTACGCGGATCCCCGGGTTAATTAA	GTCGTTGTGATGATATGCTATATTATATACAGAATTAGTAAGAGTTATTAGAATTCGAGCTCGTTTAAAC	0		0		0
YBR259W	YBR259W	II	730387	732453	+	CAAGCGGTATATGAACTCAGTTTTAAGGTGTAGTTTATTTTATAGTCATG	ATTTTAAGTACAAAAGGGATGGACAGAAAACATCATTAATAAGGTTAATT	ATTTACTACAAAACTTGCTAAGGTCCAACTCCCTGTCTTCACGGTTGTTA	CAAGCGGTATATGAACTCAGTTTTAAGGTGTAGTTTATTTTATAGTCATGCGGATCCCCGGGTTAATTAA	ATTTTAAGTACAAAAGGGATGGACAGAAAACATCATTAATAAGGTTAATTCGGATCCCCGGGTTAATTAA	ATTTACTACAAAACTTGCTAAGGTCCAACTCCCTGTCTTCACGGTTGTTAGAATTCGAGCTCGTTTAAAC	0		0		0
YBR260C	RGD1	II	732639	734639	-	AAAAACATACAATCTCGGAAGATTAAAAGAGAAGTGATATAGACAAGATG	TGGCAATGGAAGTATTATTAGAGGTTTCAGATCAAGCTTTTGAGCCTGAA	TACAAGTGGAAATTAAAGACGGAATGAAAATATCATAAGTGCTATGTTTA	AAAAACATACAATCTCGGAAGATTAAAAGAGAAGTGATATAGACAAGATGCGGATCCCCGGGTTAATTAA	TGGCAATGGAAGTATTATTAGAGGTTTCAGATCAAGCTTTTGAGCCTGAACGGATCCCCGGGTTAATTAA	TACAAGTGGAAATTAAAGACGGAATGAAAATATCATAAGTGCTATGTTTAGAATTCGAGCTCGTTTAAAC	0		0		0
YBR261C	TAE1,NTM1	II	734832	735530	-	CATCGGTGTCAAGAGCATCTCCAAGAAAGAATACATAAACAACAACGATG	CAAGAGAATTGTACCCAGTGAGGATGTACGCACTCAAGCCCATGCCAAAC	AGCACAAGAAAAGGGGCGTATCTATATAAATCTATGCATCCTTGATCCTA	CATCGGTGTCAAGAGCATCTCCAAGAAAGAATACATAAACAACAACGATGCGGATCCCCGGGTTAATTAA	CAAGAGAATTGTACCCAGTGAGGATGTACGCACTCAAGCCCATGCCAAACCGGATCCCCGGGTTAATTAA	AGCACAAGAAAAGGGGCGTATCTATATAAATCTATGCATCCTTGATCCTAGAATTCGAGCTCGTTTAAAC	0		0		0
YBR262C	AIM5,FMP51	II	735720	736040	-	GACAGAACAGACAGTGGACTAAGAACCAGCAGATAACGGAGAGAATCATG	ATGAACAGATAAGAAACTCTGTCGATTGGATCTACTCCTGGGGTAAGAAT	TTATATACATGAGGATGTTCGTTACAGTAGGAGAAATAGAAAGCTCGCTA	GACAGAACAGACAGTGGACTAAGAACCAGCAGATAACGGAGAGAATCATGCGGATCCCCGGGTTAATTAA	ATGAACAGATAAGAAACTCTGTCGATTGGATCTACTCCTGGGGTAAGAATCGGATCCCCGGGTTAATTAA	TTATATACATGAGGATGTTCGTTACAGTAGGAGAAATAGAAAGCTCGCTAGAATTCGAGCTCGTTTAAAC	0		0		0
YBR263W	SHM1,SHMT1,TMP3	II	736264	737736	+	AATCATCAAGCCGACATTTCCACATCGAGTCTCATAGTCTTTCAATCATG	CTGGCGAGATTTCCAAGTGGGTCGGTCAATACCCTGTCCCAGGTGATATC	GCTGTATATGTTAATACATAAAGTATTTGATTTTAAATCATAATTACTTA	AATCATCAAGCCGACATTTCCACATCGAGTCTCATAGTCTTTCAATCATGCGGATCCCCGGGTTAATTAA	CTGGCGAGATTTCCAAGTGGGTCGGTCAATACCCTGTCCCAGGTGATATCCGGATCCCCGGGTTAATTAA	GCTGTATATGTTAATACATAAAGTATTTGATTTTAAATCATAATTACTTAGAATTCGAGCTCGTTTAAAC	0		0		0
YBR264C	YPT10	II	737770	738369	-	AATTACTCCAGGAAATACAAGTAGCACAAAATACGGAGGAATACGATATG	GAAATATACTGGAAATAAATAAAAAAAAAAGCGGCAGTGGCTGTATATGT	CAGGTGATATCTAAGTAATTATGATTTAAAATCAAATACTTTATGTATTA	AATTACTCCAGGAAATACAAGTAGCACAAAATACGGAGGAATACGATATGCGGATCCCCGGGTTAATTAA	GAAATATACTGGAAATAAATAAAAAAAAAAGCGGCAGTGGCTGTATATGTCGGATCCCCGGGTTAATTAA	CAGGTGATATCTAAGTAATTATGATTTAAAATCAAATACTTTATGTATTAGAATTCGAGCTCGTTTAAAC	0		0		0
YBR265W	TSC10	II	738582	739544	+	AAGATTGCCTCAAGAAAAGAAGTTATCGGTATAATCTTTTGTAGGTAATG	CCTGGTATATCAGGAAATGGTTTCGTGAAAATGACGGCAAGAAGGCCAAC	AATAAAGAGAGTCACGGGGAATATCGGGAATGAGAGTGGATGTGCTCTCA	AAGATTGCCTCAAGAAAAGAAGTTATCGGTATAATCTTTTGTAGGTAATGCGGATCCCCGGGTTAATTAA	CCTGGTATATCAGGAAATGGTTTCGTGAAAATGACGGCAAGAAGGCCAACCGGATCCCCGGGTTAATTAA	AATAAAGAGAGTCACGGGGAATATCGGGAATGAGAGTGGATGTGCTCTCAGAATTCGAGCTCGTTTAAAC	0		0		0
YBR267W	REI1	II	739841	741022	+	ATGCTTCTCATTAGAAGTCAAGAAGAGAGCATATCAGTAACAATACGATG	GTGCCAAGTTCGTCAATAACCAACCACACTACAGAGACCAACTTCTGCAG	AGCAGTATATATGCGACAAAATACTAAAAAAAGTAGTGCAAAAAGAATTA	ATGCTTCTCATTAGAAGTCAAGAAGAGAGCATATCAGTAACAATACGATGCGGATCCCCGGGTTAATTAA	GTGCCAAGTTCGTCAATAACCAACCACACTACAGAGACCAACTTCTGCAGCGGATCCCCGGGTTAATTAA	AGCAGTATATATGCGACAAAATACTAAAAAAAGTAGTGCAAAAAGAATTAGAATTCGAGCTCGTTTAAAC	1	YBR266C	1	YBR266C	0
YBR266C	SLM6	II	739936	740388	-	CGACTAGATATTTCTGTTCTGGGATATAAAACCCGTGGGTCCTAAACATG	ATGTCTCAAATGATATTGGTGGCAATTGTGCAACACGTCTTTTCAAATTG	GATTCAAGCGACGAGCAGCGGGCCCACATGAAGTCCGATTGGCATCGCTA	CGACTAGATATTTCTGTTCTGGGATATAAAACCCGTGGGTCCTAAACATGCGGATCCCCGGGTTAATTAA	ATGTCTCAAATGATATTGGTGGCAATTGTGCAACACGTCTTTTCAAATTGCGGATCCCCGGGTTAATTAA	GATTCAAGCGACGAGCAGCGGGCCCACATGAAGTCCGATTGGCATCGCTAGAATTCGAGCTCGTTTAAAC	1	YBR267W	1	YBR267W	0
YBR268W	MRPL37	II	741299	741616	+	AAAGCAGTTATATCTACAGCAAAGGAAATAGCTGCTGAAGACTGAAGATG	GGAAGGCGAACAGGCAGCGAATCAAGCAAAACAATTTCTTGAGCCAACTT	ACATATTTATTTACAAGGATACCAAACTTGATCTTATTAACGGAGGCTTA	AAAGCAGTTATATCTACAGCAAAGGAAATAGCTGCTGAAGACTGAAGATGCGGATCCCCGGGTTAATTAA	GGAAGGCGAACAGGCAGCGAATCAAGCAAAACAATTTCTTGAGCCAACTTCGGATCCCCGGGTTAATTAA	ACATATTTATTTACAAGGATACCAAACTTGATCTTATTAACGGAGGCTTAGAATTCGAGCTCGTTTAAAC	0		0		0
YBR269C	FMP21	II	742160	742576	-	AACTTGCTAAAGAGTCAGAAAGAACCAAATAATAAAAAGAAGAACTAATG	ACCCGTTGAGACACGGCGATTATTCGTTTAACGGAAGAGTAACGGATTTC	TTCATCAAATAAGAATAGTATTATTAAAAATTGGCCGGACCAAATATCTA	AACTTGCTAAAGAGTCAGAAAGAACCAAATAATAAAAAGAAGAACTAATGCGGATCCCCGGGTTAATTAA	ACCCGTTGAGACACGGCGATTATTCGTTTAACGGAAGAGTAACGGATTTCCGGATCCCCGGGTTAATTAA	TTCATCAAATAAGAATAGTATTATTAAAAATTGGCCGGACCAAATATCTAGAATTCGAGCTCGTTTAAAC	0		0		0
YBR270C	BIT2	II	742761	744398	-	CAATAAGCATAAGTGGCTAGGCGAGTCTTAAACTACAGAGTCAAGCAATG	GAAACCAAAGAATTATTGGTGAACTTCTTGAGGGCATACGCATGAGTATA	CACCTATCTATATGCCACTATTGTATATTACTAAATAAAATATTTAATTA	CAATAAGCATAAGTGGCTAGGCGAGTCTTAAACTACAGAGTCAAGCAATGCGGATCCCCGGGTTAATTAA	GAAACCAAAGAATTATTGGTGAACTTCTTGAGGGCATACGCATGAGTATACGGATCCCCGGGTTAATTAA	CACCTATCTATATGCCACTATTGTATATTACTAAATAAAATATTTAATTAGAATTCGAGCTCGTTTAAAC	0		0		0
YBR271W	YBR271W	II	744852	746111	+	AGTATCTAACTCATGCAAGTTAGGAGTTCCATAGCGGATATTTCACTATG	TGGATGATTGGGGTGCCGTTAAGTATTTATATAGGCAAATCGTTCGCAAT	TATTATAAAGAAAAACTATTCGCCTAAGCGCGTTCGTTTCTTTCCCACTA	AGTATCTAACTCATGCAAGTTAGGAGTTCCATAGCGGATATTTCACTATGCGGATCCCCGGGTTAATTAA	TGGATGATTGGGGTGCCGTTAAGTATTTATATAGGCAAATCGTTCGCAATCGGATCCCCGGGTTAATTAA	TATTATAAAGAAAAACTATTCGCCTAAGCGCGTTCGTTTCTTTCCCACTAGAATTCGAGCTCGTTTAAAC	0		0		0
YBR272C	HSM3	II	746361	747803	-	AGTTTACAACTATAATCACCGCAAAAGAACTCAGCGAAACAGGAGCAATG	ACGGAAAAAATTATTCCACAGGCAGTGAAACTAAGATTGCAGATTGCAGA	CATTAAACAATCAAGGCCGCCTTTATAGTTGCGCTTATGCAACATAATCA	AGTTTACAACTATAATCACCGCAAAAGAACTCAGCGAAACAGGAGCAATGCGGATCCCCGGGTTAATTAA	ACGGAAAAAATTATTCCACAGGCAGTGAAACTAAGATTGCAGATTGCAGACGGATCCCCGGGTTAATTAA	CATTAAACAATCAAGGCCGCCTTTATAGTTGCGCTTATGCAACATAATCAGAATTCGAGCTCGTTTAAAC	0		0		0
YBR273C	UBX7,CUI3	II	748061	749371	-	GCACTTACAAAGAAGCAAGGATAGCTAAACCAAACAGCCGTAACCAAATG	TTAATGGTAATAATGTCCATTTAGAAAAGAAAAAGGACGAAGATAAAAAA	ATTCACGTCTAATACTAGTCATAAATGGAGTTGAAGCCATTAACTACTTA	GCACTTACAAAGAAGCAAGGATAGCTAAACCAAACAGCCGTAACCAAATGCGGATCCCCGGGTTAATTAA	TTAATGGTAATAATGTCCATTTAGAAAAGAAAAAGGACGAAGATAAAAAACGGATCCCCGGGTTAATTAA	ATTCACGTCTAATACTAGTCATAAATGGAGTTGAAGCCATTAACTACTTAGAATTCGAGCTCGTTTAAAC	0		0		0
YBR274W	CHK1	II	749594	751177	+	CATAAGAGTATATCATAAGTTGCTGTATATGGGCAGCACGTATTACTATG	TGTTCAAGAAAATTTCAACTATCTGTAGGGATATTATCCTAATTCCCAAC	TTTTTTTTGATCAGTGCATCTTAACCCTTCTTTTGTCTCCATTTTTTTCA	CATAAGAGTATATCATAAGTTGCTGTATATGGGCAGCACGTATTACTATGCGGATCCCCGGGTTAATTAA	TGTTCAAGAAAATTTCAACTATCTGTAGGGATATTATCCTAATTCCCAACCGGATCCCCGGGTTAATTAA	TTTTTTTTGATCAGTGCATCTTAACCCTTCTTTTGTCTCCATTTTTTTCAGAATTCGAGCTCGTTTAAAC	0		0		0
YBR275C	RIF1	II	751356	757106	-	TTATTACAGGATTGCCATTGCAAAATCGTTTTTGTGGTCAATTTGCAATG	ATTTTATGATGAGGCTCGAATATTACTCAAACAGGGATAATGATATGAAT	ATTGTAATTAATTTATTGCCATTTTGATCTATTCTACATACTAACAATCA	TTATTACAGGATTGCCATTGCAAAATCGTTTTTGTGGTCAATTTGCAATGCGGATCCCCGGGTTAATTAA	ATTTTATGATGAGGCTCGAATATTACTCAAACAGGGATAATGATATGAATCGGATCCCCGGGTTAATTAA	ATTGTAATTAATTTATTGCCATTTTGATCTATTCTACATACTAACAATCAGAATTCGAGCTCGTTTAAAC	0		0		0
YBR276C	PPS1	II	757620	760043	-	TGTCATTGAGGTAGAAGGGGCGGGTATAGAAAACTAGAGCAACAACCATG	ATTGGCACATCATCTGTAGGGGTATCGCTGAGGTTAATATGAAGTACACA	ATTTTCCTACGTATTATACAGTTGTACGTATACTTATATAACAAAGTTCA	TGTCATTGAGGTAGAAGGGGCGGGTATAGAAAACTAGAGCAACAACCATGCGGATCCCCGGGTTAATTAA	ATTGGCACATCATCTGTAGGGGTATCGCTGAGGTTAATATGAAGTACACACGGATCCCCGGGTTAATTAA	ATTTTCCTACGTATTATACAGTTGTACGTATACTTATATAACAAAGTTCAGAATTCGAGCTCGTTTAAAC	0		0		0
YBR277C	YBR277C	II	760215	760616	-	ATTCAGGCTCTTCTATAACAACCTCTTGATCGCTCCGACCCGGTTGCATG	CTTGTTTTTATCTGTTGGGGCAGGCAGTTGTTAAGGCCATTAATTTCGCG	TTGCAATTATGTTTCCATGATGCTTTTGAAGTAATAATTTATTTTTATTA	ATTCAGGCTCTTCTATAACAACCTCTTGATCGCTCCGACCCGGTTGCATGCGGATCCCCGGGTTAATTAA	CTTGTTTTTATCTGTTGGGGCAGGCAGTTGTTAAGGCCATTAATTTCGCGCGGATCCCCGGGTTAATTAA	TTGCAATTATGTTTCCATGATGCTTTTGAAGTAATAATTTATTTTTATTAGAATTCGAGCTCGTTTAAAC	1	YBR278W	1	YBR278W	0
YBR278W	DPB3	II	760294	760899	+	GCCCCAACAGATAAAAACAAGCAAGGGTCAACCGTGTTGCAAAAAAAATG	ACTCCGACTCTTCTGATATCGAAGTTGACCATACGAAAAGCACCGATCCT	AACATATTGCATCGAATAGTAATTACATAGCAATAATAGCAACAACACTA	GCCCCAACAGATAAAAACAAGCAAGGGTCAACCGTGTTGCAAAAAAAATGCGGATCCCCGGGTTAATTAA	ACTCCGACTCTTCTGATATCGAAGTTGACCATACGAAAAGCACCGATCCTCGGATCCCCGGGTTAATTAA	AACATATTGCATCGAATAGTAATTACATAGCAATAATAGCAACAACACTAGAATTCGAGCTCGTTTAAAC	1	YBR277C	1	YBR277C	0
YBR279W	PAF1	II	761257	762594	+	GTATTCAGTACAATAGAACAGTGCTCATAATAGTATAAAGGGTCACAATG	TTCATACTGAACAAAAACCAGAGGAAGAAAAGGAAACTTTACAAGAAGAA	AAAAGAACTACAGGTTTAAAATCAATCTCCCTTCACTTCTCAATATTCTA	GTATTCAGTACAATAGAACAGTGCTCATAATAGTATAAAGGGTCACAATGCGGATCCCCGGGTTAATTAA	TTCATACTGAACAAAAACCAGAGGAAGAAAAGGAAACTTTACAAGAAGAACGGATCCCCGGGTTAATTAA	AAAAGAACTACAGGTTTAAAATCAATCTCCCTTCACTTCTCAATATTCTAGAATTCGAGCTCGTTTAAAC	0		0		0
YBR280C	SAF1	II	762784	764697	-	TTATTGTCCAAAGGATATACTCTCAATTATAAATGGAAAAGCACATCATG	GTGTAACTGCTGGTGGCTGGCAAACCGGTGCATTAATCATCAAGAAGCAT	CACCCAAACGGAATCCAAAATGCAAAATCGAAATGACACCTAAAAATTCA	TTATTGTCCAAAGGATATACTCTCAATTATAAATGGAAAAGCACATCATGCGGATCCCCGGGTTAATTAA	GTGTAACTGCTGGTGGCTGGCAAACCGGTGCATTAATCATCAAGAAGCATCGGATCCCCGGGTTAATTAA	CACCCAAACGGAATCCAAAATGCAAAATCGAAATGACACCTAAAAATTCAGAATTCGAGCTCGTTTAAAC	0		0		0
YBR281C	DUG2	II	764970	767606	-	CCCTGTAAGGAAAAGTGAAAAACGAGGGCAGAAGTAATTGTGAAATCATG	AAAATTGGTCTAATTTGACTGAGATTTTGTCTAAAGTATTCAATAGGTTA	AAATTGGGTATATATTAAGCACTTTAAAATCAATTGTTTGTAGTTGTTTA	CCCTGTAAGGAAAAGTGAAAAACGAGGGCAGAAGTAATTGTGAAATCATGCGGATCCCCGGGTTAATTAA	AAAATTGGTCTAATTTGACTGAGATTTTGTCTAAAGTATTCAATAGGTTACGGATCCCCGGGTTAATTAA	AAATTGGGTATATATTAAGCACTTTAAAATCAATTGTTTGTAGTTGTTTAGAATTCGAGCTCGTTTAAAC	0		0		0
YBR282W	MRPL27	II	768240	768680	+	ACGGGAATCAAAGATTACCTTGAAAGTGAGGACAGCAAATAACTAAAATG	GGGTACAAAGCGAAGGGGCCACCGACACTTCATGTTATAAGGAGCGTGGA	TCGAAAACTAGTATTTACACGCATATTGAAGAAAGATTATAAATAACTTA	ACGGGAATCAAAGATTACCTTGAAAGTGAGGACAGCAAATAACTAAAATGCGGATCCCCGGGTTAATTAA	GGGTACAAAGCGAAGGGGCCACCGACACTTCATGTTATAAGGAGCGTGGACGGATCCCCGGGTTAATTAA	TCGAAAACTAGTATTTACACGCATATTGAAGAAAGATTATAAATAACTTAGAATTCGAGCTCGTTTAAAC	0		0		0
YBR283C	SSH1	II	768943	770415	-	ACGCATTTTTTAGCACATTTGCCCCCGCCACTCTCCATTGTTTTAGTATG	GTGGCGGTCAAAGTGCTTTGAATCAAGTCTTGGGTGTTCCAGGTGCTATG	AATTTGATCTTCTTTTTTGTTTTCCTTCTTTTTTTTCTTTTCTTTGTTTA	ACGCATTTTTTAGCACATTTGCCCCCGCCACTCTCCATTGTTTTAGTATGCGGATCCCCGGGTTAATTAA	GTGGCGGTCAAAGTGCTTTGAATCAAGTCTTGGGTGTTCCAGGTGCTATGCGGATCCCCGGGTTAATTAA	AATTTGATCTTCTTTTTTGTTTTCCTTCTTTTTTTTCTTTTCTTTGTTTAGAATTCGAGCTCGTTTAAAC	0		0		0
YBR284W	YBR284W	II	771239	773632	+	GTAAATAGTACAGGAAAAGGAGGACTTATCAGGGTATCACACAAACAATG	GTCAATATCGCAGTAGCACTCTCGCAGGGGAGTGGCGACTCATAATTGCG	TAATATTAGCGTCACAATATGCGCCCCTCGAAGAAACATGAGCGAATTCA	GTAAATAGTACAGGAAAAGGAGGACTTATCAGGGTATCACACAAACAATGCGGATCCCCGGGTTAATTAA	GTCAATATCGCAGTAGCACTCTCGCAGGGGAGTGGCGACTCATAATTGCGCGGATCCCCGGGTTAATTAA	TAATATTAGCGTCACAATATGCGCCCCTCGAAGAAACATGAGCGAATTCAGAATTCGAGCTCGTTTAAAC	0		0		0
YBR285W	YBR285W	II	773922	774356	+	TTTATAACATAACAATTCGAAATCTCTAAGCTCGCTTATAGTTGACAATG	GCAGAATACTAAAGTGTAGCACTAGAAGGAGCTACTTGAGATACAAGAAA	AAGAAAGGTGATTATATCAAGATATATAATGAAGCAGCTCAATTGTCTTA	TTTATAACATAACAATTCGAAATCTCTAAGCTCGCTTATAGTTGACAATGCGGATCCCCGGGTTAATTAA	GCAGAATACTAAAGTGTAGCACTAGAAGGAGCTACTTGAGATACAAGAAACGGATCCCCGGGTTAATTAA	AAGAAAGGTGATTATATCAAGATATATAATGAAGCAGCTCAATTGTCTTAGAATTCGAGCTCGTTTAAAC	0		0		0
YBR286W	APE3,APY1	II	774700	776313	+	AATTGGTAGAAGAAGCCAAAAAAAAAAAAAAAACAGAAACGCCAACCATG	TGAATGCTCAACAACCACAATTTAAGTACAGGGCCGACTTCTTGATTATT	TTTTCTTTTAGATAATTATACAGAAATACTTGATGTGAACAGTACACTTA	AATTGGTAGAAGAAGCCAAAAAAAAAAAAAAAACAGAAACGCCAACCATGCGGATCCCCGGGTTAATTAA	TGAATGCTCAACAACCACAATTTAAGTACAGGGCCGACTTCTTGATTATTCGGATCCCCGGGTTAATTAA	TTTTCTTTTAGATAATTATACAGAAATACTTGATGTGAACAGTACACTTAGAATTCGAGCTCGTTTAAAC	0		0		0
YBR287W	YBR287W	II	776571	777854	+	ATTCCCAACTAACCATACCCTCATAGATTACTCTGCATTTCTACTATATG	TTATTGTTGTCTCAGGTGCAATTTACGTTTTACAGTGGGCTAACCCAACT	AAGACTTTCATTCATGAAGACTCTATACAAAGGAATGAAAAGTTGTATTA	ATTCCCAACTAACCATACCCTCATAGATTACTCTGCATTTCTACTATATGCGGATCCCCGGGTTAATTAA	TTATTGTTGTCTCAGGTGCAATTTACGTTTTACAGTGGGCTAACCCAACTCGGATCCCCGGGTTAATTAA	AAGACTTTCATTCATGAAGACTCTATACAAAGGAATGAAAAGTTGTATTAGAATTCGAGCTCGTTTAAAC	0		0		0
YBR288C	APM3,YKS6	II	778012	779463	-	TTGGGCAACAACAGAGGCTGTAAACCTTACCAACCCAACCAAAATAGATG	ACAAGGGTGCAAAGTATAAGACCCAGACAGGCAATTTTCAAGTAAGGCTG	CATTATATTCTATTTAGTTTCGCATGGAATTTCAAGTACACATATAACTA	TTGGGCAACAACAGAGGCTGTAAACCTTACCAACCCAACCAAAATAGATGCGGATCCCCGGGTTAATTAA	ACAAGGGTGCAAAGTATAAGACCCAGACAGGCAATTTTCAAGTAAGGCTGCGGATCCCCGGGTTAATTAA	CATTATATTCTATTTAGTTTCGCATGGAATTTCAAGTACACATATAACTAGAATTCGAGCTCGTTTAAAC	0		0		0
YBR289W	SNF5,HAF4,SWI10,TYE4	II	779667	782384	+	AAGCATCATCAAGGGAACATATAGTAAAGAACTACACAAAAGCAACAATG	TGTTGACTAATAGCAATAATGGTAGCAGTAACAATAACACACAGAATACA	ACGGTTATTTACATCTCCGGTATATTTTATATATGTGTATATATTTTCTA	AAGCATCATCAAGGGAACATATAGTAAAGAACTACACAAAAGCAACAATGCGGATCCCCGGGTTAATTAA	TGTTGACTAATAGCAATAATGGTAGCAGTAACAATAACACACAGAATACACGGATCCCCGGGTTAATTAA	ACGGTTATTTACATCTCCGGTATATTTTATATATGTGTATATATTTTCTAGAATTCGAGCTCGTTTAAAC	0		0		0
YBR290W	BSD2	II	782591	783556	+	AAGAGCATGAGAATAACAAGAACACGTAGTCTAGGAAACTAAGCGCTATG	AAGTCAAAAAATTGGAAAAGAAATACCTCAACCAAAGTCAAAATCAAGCA	ACTTAAAAAAGTTATATATCTCTTTTTATCATAATGAAGAAGATGGCTTA	AAGAGCATGAGAATAACAAGAACACGTAGTCTAGGAAACTAAGCGCTATGCGGATCCCCGGGTTAATTAA	AAGTCAAAAAATTGGAAAAGAAATACCTCAACCAAAGTCAAAATCAAGCACGGATCCCCGGGTTAATTAA	ACTTAAAAAAGTTATATATCTCTTTTTATCATAATGAAGAAGATGGCTTAGAATTCGAGCTCGTTTAAAC	0		0		0
YBR291C	CTP1	II	783673	784572	-	GAAAGAACTCCAAAGTAGAGCTTGAATTATAAATTAGCATTTTACCGATG	GTGGTGGTATTGTTTTCACTATCTATGAAAAGGTCTTAGTTATGCTAGCC	TAACGAGTAGAAAACATTAGATGATATATTGTACACAATAATACATTTCA	GAAAGAACTCCAAAGTAGAGCTTGAATTATAAATTAGCATTTTACCGATGCGGATCCCCGGGTTAATTAA	GTGGTGGTATTGTTTTCACTATCTATGAAAAGGTCTTAGTTATGCTAGCCCGGATCCCCGGGTTAATTAA	TAACGAGTAGAAAACATTAGATGATATATTGTACACAATAATACATTTCAGAATTCGAGCTCGTTTAAAC	0		0		0
YBR292C	YBR292C	II	784702	785073	-	TGCAATAACTCTTCTTACTAAGAGGTAACTTACATCTTGACTTTTTAATG	CTGCGGAATTTTCAATTATTAGAAGTGAAAAAAAAAAAAAAGAAGAACAA	CTTCGACATTTTACGTTTTATATATCACGCTAAAGTGAGACTAAATTTCA	TGCAATAACTCTTCTTACTAAGAGGTAACTTACATCTTGACTTTTTAATGCGGATCCCCGGGTTAATTAA	CTGCGGAATTTTCAATTATTAGAAGTGAAAAAAAAAAAAAAGAAGAACAACGGATCCCCGGGTTAATTAA	CTTCGACATTTTACGTTTTATATATCACGCTAAAGTGAGACTAAATTTCAGAATTCGAGCTCGTTTAAAC	0		0		0
YBR293W	VBA2	II	787006	788430	+	CCGTTACAGCTTCGACGTACCAAACGATTGGTAACGAATTTAATCAGATG	TGATACTCTGCATCCTTAAAGACAATCTGGCGAAACCTAAAACAAGAAGA	CTGTTAATGTATCAATTGAGTCGGTCAAGGGCATAGGTATATATTGTTTA	CCGTTACAGCTTCGACGTACCAAACGATTGGTAACGAATTTAATCAGATGCGGATCCCCGGGTTAATTAA	TGATACTCTGCATCCTTAAAGACAATCTGGCGAAACCTAAAACAAGAAGACGGATCCCCGGGTTAATTAA	CTGTTAATGTATCAATTGAGTCGGTCAAGGGCATAGGTATATATTGTTTAGAATTCGAGCTCGTTTAAAC	0		0		0
YBR294W	SUL1,SFP2	II	789235	791814	+	TAGCTTTAAAAATAAAAATAAATCCCTGCAGAATACTCGGAAAGAATATG	ATTTACCGTTTTTTCATATCGATATACCCGATTTTTCTAAATGGGACGTT	ATAACTAAAAACAGGGGGGGTAATTAAAGTACTTACTATCTACTACACTA	TAGCTTTAAAAATAAAAATAAATCCCTGCAGAATACTCGGAAAGAATATGCGGATCCCCGGGTTAATTAA	ATTTACCGTTTTTTCATATCGATATACCCGATTTTTCTAAATGGGACGTTCGGATCCCCGGGTTAATTAA	ATAACTAAAAACAGGGGGGGTAATTAAAGTACTTACTATCTACTACACTAGAATTCGAGCTCGTTTAAAC	0		0		0
YBR295W	PCA1,CAD2,PAY2	II	792849	796499	+	TGCTTCCAGGATTTATACAATGAAAGAGCCCAAAGCTGCTGATAACGATG	GTATCCTCCCTGTAATTTTTGTAGCTATACTTCTGCGTTATGCAAAGATT	AGAAAAGAAAAAAGAAAATCTACAATCAAATAGCAGCAGTACCTGGACTA	TGCTTCCAGGATTTATACAATGAAAGAGCCCAAAGCTGCTGATAACGATGCGGATCCCCGGGTTAATTAA	GTATCCTCCCTGTAATTTTTGTAGCTATACTTCTGCGTTATGCAAAGATTCGGATCCCCGGGTTAATTAA	AGAAAAGAAAAAAGAAAATCTACAATCAAATAGCAGCAGTACCTGGACTAGAATTCGAGCTCGTTTAAAC	0		0		0
YBR296C	PHO89,ITN1	II	796798	798522	-	ACTGGAGCGTATCTAATCGAATCAATATAAACAAAGATTAAGCAAAAATG	ATGGTATCATTTTGAATGCTCCTCGCTTTGGTGTGGAATACCAAATGACA	TCTACCTAATGTTGTAAAACTGTATTCATAACCGAAACACATTATGATTA	ACTGGAGCGTATCTAATCGAATCAATATAAACAAAGATTAAGCAAAAATGCGGATCCCCGGGTTAATTAA	ATGGTATCATTTTGAATGCTCCTCGCTTTGGTGTGGAATACCAAATGACACGGATCCCCGGGTTAATTAA	TCTACCTAATGTTGTAAAACTGTATTCATAACCGAAACACATTATGATTAGAATTCGAGCTCGTTTAAAC	0		0		0
YBR296C-A	YBR296C-A	II	800123	800242	-	CTGGGGAATTTATTTTTCAAGATTTGGTTCCAGGTTTTTCCCCAGAAATG	CCATTTCCTTGTCAACTCTGTCTTATATCAGAGTCCATAAACTAGTAAAA	GTTTGTGAAAAAAATTTTATGGTGAGATATTGTTCGATTCTACGAAGTCA	CTGGGGAATTTATTTTTCAAGATTTGGTTCCAGGTTTTTCCCCAGAAATGCGGATCCCCGGGTTAATTAA	CCATTTCCTTGTCAACTCTGTCTTATATCAGAGTCCATAAACTAGTAAAACGGATCCCCGGGTTAATTAA	GTTTGTGAAAAAAATTTTATGGTGAGATATTGTTCGATTCTACGAAGTCAGAATTCGAGCTCGTTTAAAC	0		0		0
YBR297W	MAL33,MAL3R,MALR	II	800523	801929	+	TATCAAACATCGAACGAGAGCATCTTGAAGATATTTATGTTCTAAATATG	GACCACTGCGCCTAAATGATGATTCCAAAGATGAAGACGACATAATTCCT	TCTATCAGTATATCTATCTCGTATAAGTGAACGGCGTGAACAATAAATTA	TATCAAACATCGAACGAGAGCATCTTGAAGATATTTATGTTCTAAATATGCGGATCCCCGGGTTAATTAA	GACCACTGCGCCTAAATGATGATTCCAAAGATGAAGACGACATAATTCCTCGGATCCCCGGGTTAATTAA	TCTATCAGTATATCTATCTCGTATAAGTGAACGGCGTGAACAATAAATTAGAATTCGAGCTCGTTTAAAC	0		0		0
YBR298C	MAL31,MAL3T,MALT	II	802631	804475	-	GTATTCAGTATAACAATAAGAATTACATCCAAGACTATTAATTAACTATG	AAACTTCTGTGGTAGATGAAGGGCGAAACACCTCATCTGTTGTGAACAAA	ATAAAATAAAATTAAATAACGCCGTATCTACCTACTGGCTAAAAAAATCA	GTATTCAGTATAACAATAAGAATTACATCCAAGACTATTAATTAACTATGCGGATCCCCGGGTTAATTAA	AAACTTCTGTGGTAGATGAAGGGCGAAACACCTCATCTGTTGTGAACAAACGGATCCCCGGGTTAATTAA	ATAAAATAAAATTAAATAACGCCGTATCTACCTACTGGCTAAAAAAATCAGAATTCGAGCTCGTTTAAAC	0		0		0
YBR298C-A	YBR298C-A	II	805035	805256	-	AAAAACTGCTTAAGAGATAGATGGTTTAATTTTTTAGAGACGTATTAATG	CACTCTTCGAGCCAATTCTTAATTGTGTGGGGTCCGCGAAAACTTCCGGA	GTTGAAAATTTCGCTAAACACGGGGTTTAAGTTTAAGTTTACAGGATTTA	AAAAACTGCTTAAGAGATAGATGGTTTAATTTTTTAGAGACGTATTAATGCGGATCCCCGGGTTAATTAA	CACTCTTCGAGCCAATTCTTAATTGTGTGGGGTCCGCGAAAACTTCCGGACGGATCCCCGGGTTAATTAA	GTTGAAAATTTCGCTAAACACGGGGTTTAAGTTTAAGTTTACAGGATTTAGAATTCGAGCTCGTTTAAAC	0		0		0
YBR299W	MAL32,MAL3S,MALS	II	805351	807105	+	TTGATAATCTCAAATGTACATCAGTCAAGCGTAACTAAAATACATAAATG	TTTCCTCCAGAGTTTTGAAACCATGGGAAGGTAGAATCTACCTCGTCAAA	TCTGTTATTTCGTTAAAGTACGCGCTAAAAAAAAGTCGGCACTAATTTTA	TTGATAATCTCAAATGTACATCAGTCAAGCGTAACTAAAATACATAAATGCGGATCCCCGGGTTAATTAA	TTTCCTCCAGAGTTTTGAAACCATGGGAAGGTAGAATCTACCTCGTCAAACGGATCCCCGGGTTAATTAA	TCTGTTATTTCGTTAAAGTACGCGCTAAAAAAAAGTCGGCACTAATTTTAGAATTCGAGCTCGTTTAAAC	0		0		0
YBR300C	YBR300C	II	808600	809097	-	TTTCGTCAGATTGAGCTAGAGTGGTGGTTGCGGAAGCAGTAGCAGCGATG	ACCAAATTTGCTTTGAACCCTCGTTAAGAGGCCACCTAATCTTTGTGCTC	TTCTATTTTAAGAAAAACAGAATCGACAATTTTCCCGTAGCAACCGTTTA	TTTCGTCAGATTGAGCTAGAGTGGTGGTTGCGGAAGCAGTAGCAGCGATGCGGATCCCCGGGTTAATTAA	ACCAAATTTGCTTTGAACCCTCGTTAAGAGGCCACCTAATCTTTGTGCTCCGGATCCCCGGGTTAATTAA	TTCTATTTTAAGAAAAACAGAATCGACAATTTTCCCGTAGCAACCGTTTAGAATTCGAGCTCGTTTAAAC	1	YBR301W	1	YBR301W	0
YBR301W	PAU24,DAN3	II	809057	809419	+	TATTTCTTGTTAAGCTTACATCAGCACTAAAAAACAAAACAAATACAATG	CAGCCATCTCTAGTGCTCTATCCAAGGACGGTATCTACACTATCGCAAAC	GTTATTTCTTAAGGTTTATGGAATTTCATTCGTAAAGGCATCAGTCTCTA	TATTTCTTGTTAAGCTTACATCAGCACTAAAAAACAAAACAAATACAATGCGGATCCCCGGGTTAATTAA	CAGCCATCTCTAGTGCTCTATCCAAGGACGGTATCTACACTATCGCAAACCGGATCCCCGGGTTAATTAA	GTTATTTCTTAAGGTTTATGGAATTTCATTCGTAAAGGCATCAGTCTCTAGAATTCGAGCTCGTTTAAAC	1	YBR300C	1	YBR300C	0
YBR302C	COS2	II	810340	811479	-	ACTATCTCGAATAAAAAACCCCTCGAACTGCCATCTCACTACCGAAAATG	GGCCATACATTAAAGAAGCGCAATTATCCCGCAGTGAGGTGCTCTTAGTG	AGCTGACAAACTACAAAATATATAAATTGAAAAAGTTGTATTTATCTCTA	ACTATCTCGAATAAAAAACCCCTCGAACTGCCATCTCACTACCGAAAATGCGGATCCCCGGGTTAATTAA	GGCCATACATTAAAGAAGCGCAATTATCCCGCAGTGAGGTGCTCTTAGTGCGGATCCCCGGGTTAATTAA	AGCTGACAAACTACAAAATATATAAATTGAAAAAGTTGTATTTATCTCTAGAATTCGAGCTCGTTTAAAC	0		0		0
YCL076W	YCL076W	III	1392	2135	+	ATTACATTTACATGACATATAGGAAGGTCCAATAAACTTACTACATTATG	TTGCACAAGACAGAAGAAACTATCAAAAGAAAGGAAATAAGGGATGTATA	TCGTTTAAGCAGAGAACAGTTGCTTATGCGATGATCAGCTCCGTAAATTA	ATTACATTTACATGACATATAGGAAGGTCCAATAAACTTACTACATTATGCGGATCCCCGGGTTAATTAA	TTGCACAAGACAGAAGAAACTATCAAAAGAAAGGAAATAAGGGATGTATACGGATCCCCGGGTTAATTAA	TCGTTTAAGCAGAGAACAGTTGCTTATGCGATGATCAGCTCCGTAAATTAGAATTCGAGCTCGTTTAAAC	1	YCL075W	1	YCL075W	0
YCL075W	YCL075W	III	2126	2566	+	TTGGTTGCACAAGACAGAAGAAACTATCAAAAGAAAGGAAATAAGGGATG	TACATGACGTATCTTACGTTCCTGATTTACCAGTTAACCTGATATCCGTT	CCCTCTTTTGTGAACGTAACAGAAGAGTTTGATTTAGTGCATAGTTTTCA	TTGGTTGCACAAGACAGAAGAAACTATCAAAAGAAAGGAAATAAGGGATGCGGATCCCCGGGTTAATTAA	TACATGACGTATCTTACGTTCCTGATTTACCAGTTAACCTGATATCCGTTCGGATCCCCGGGTTAATTAA	CCCTCTTTTGTGAACGTAACAGAAGAGTTTGATTTAGTGCATAGTTTTCAGAATTCGAGCTCGTTTAAAC	1	YCL076W	1	YCL076W	0
YCL074W	YCL074W	III	2824	3750	+	GATTATTTCTGGCCCTTGCTAGCTGCCTCAAACTAATAGTATATCAGATG	CATCTACTGAGGCAGAATACATTACTGCAAGTGAAACTGTCATGGAGATA	GATGAGATAAGTGGCTGGCCTAAGTGTTCAAACAAGTTTTGAATCCATTA	GATTATTTCTGGCCCTTGCTAGCTGCCTCAAACTAATAGTATATCAGATGCGGATCCCCGGGTTAATTAA	CATCTACTGAGGCAGAATACATTACTGCAAGTGAAACTGTCATGGAGATACGGATCCCCGGGTTAATTAA	GATGAGATAAGTGGCTGGCCTAAGTGTTCAAACAAGTTTTGAATCCATTAGAATTCGAGCTCGTTTAAAC	0		0		0
YCL073C	YCL073C	III	6479	8326	-	AAAGAGAAAAAAAAAAAAAAGGAATAATCAAGTAAATAAATTATCGGATG	AAATCAAGGCACTTTTTAGACATAATCGAAGTAACAAGAAATTAGGATGT	TGATTTTGCTTTCATTTTTTTTTGCCCTTTTTTCACCAGCTTGGGGATCA	AAAGAGAAAAAAAAAAAAAAGGAATAATCAAGTAAATAAATTATCGGATGCGGATCCCCGGGTTAATTAA	AAATCAAGGCACTTTTTAGACATAATCGAAGTAACAAGAAATTAGGATGTCGGATCCCCGGGTTAATTAA	TGATTTTGCTTTCATTTTTTTTTGCCCTTTTTTCACCAGCTTGGGGATCAGAATTCGAGCTCGTTTAAAC	0		0		0
YCL069W	VBA3	III	9706	11082	+	TACTTATTTTTGAAGCCGGATCCCTAATTGCTGCCCTTGCCTCTTCAATG	TAATCATACCAAAAAAGGACGAGACACCAGAAGATAATTTAGAAGACAAG	TGTATAAAAGGCGAAAAAAATAAAATGAAAATAAGAAAATAACTGCGCTA	TACTTATTTTTGAAGCCGGATCCCTAATTGCTGCCCTTGCCTCTTCAATGCGGATCCCCGGGTTAATTAA	TAATCATACCAAAAAAGGACGAGACACCAGAAGATAATTTAGAAGACAAGCGGATCCCCGGGTTAATTAA	TGTATAAAAGGCGAAAAAAATAAAATGAAAATAAGAAAATAACTGCGCTAGAATTCGAGCTCGTTTAAAC	0		0		0
YCL068C	YCL068C	III	11503	12285	-	TCGCAAAAATACATAAACAATCAACCCTCTCCTCAGACACTACTAAGATG	TTAATAAAAACAAACACAAAAATCACTCCGTCCCTCGTCTAATACAAGTT	GCGCACATAGAATGAAATGTAAACAAAGATTTCAGAAAAATCGTCATTCA	TCGCAAAAATACATAAACAATCAACCCTCTCCTCAGACACTACTAAGATGCGGATCCCCGGGTTAATTAA	TTAATAAAAACAAACACAAAAATCACTCCGTCCCTCGTCTAATACAAGTTCGGATCCCCGGGTTAATTAA	GCGCACATAGAATGAAATGTAAACAAAGATTTCAGAAAAATCGTCATTCAGAATTCGAGCTCGTTTAAAC	0		0		0
YCL067C	HMLALPHA2,ALPHA2	III	12386	13018	-	ATCAGCTTAGAAGTGGGCAAGAAAAAAAGGAAGATAAGCAAGAAAAAATG	CAGAATTAGCGGACCTCTTGAGCGGTGAGCCTCTGGCAAAGAAGAAAGAA	TATATATATATATTCTACACAGATATATACATATTTGTTTTTCGGGCTCA	ATCAGCTTAGAAGTGGGCAAGAAAAAAAGGAAGATAAGCAAGAAAAAATGCGGATCCCCGGGTTAATTAA	CAGAATTAGCGGACCTCTTGAGCGGTGAGCCTCTGGCAAAGAAGAAAGAACGGATCCCCGGGTTAATTAA	TATATATATATATTCTACACAGATATATACATATTTGTTTTTCGGGCTCAGAATTCGAGCTCGTTTAAAC	0		0		0
YCL066W	HMLALPHA1,ALPHA1	III	13282	13809	+	GAAATGTATCAACCATATATAATAACTTAATAGACGACATTCACAATATG	AAGTACGTGGTGACGGATATTGGGAAGATGTGTTTGTACATTTGGCCTTA	CAACATTCAGTACTCGAAAGATAAACAACCTCCGCCACGACCACACTCTA	GAAATGTATCAACCATATATAATAACTTAATAGACGACATTCACAATATGCGGATCCCCGGGTTAATTAA	AAGTACGTGGTGACGGATATTGGGAAGATGTGTTTGTACATTTGGCCTTACGGATCCCCGGGTTAATTAA	CAACATTCAGTACTCGAAAGATAAACAACCTCCGCCACGACCACACTCTAGAATTCGAGCTCGTTTAAAC	1	YCL065W	1	YCL065W	0
YCL065W	YCL065W	III	13751	14119	+	TTTTATAAACCCTGGTTTTGGTTTTGTAGAGTGGTTGACGAATAATTATG	TTGCATTGTCTATATACTGTATTTACCAAATCTTAATTTTAGTCAAACAT	ATTTTCCCAAGGCTTAGTATACACATCCTTAAATACGAAAGTAAACATTA	TTTTATAAACCCTGGTTTTGGTTTTGTAGAGTGGTTGACGAATAATTATGCGGATCCCCGGGTTAATTAA	TTGCATTGTCTATATACTGTATTTACCAAATCTTAATTTTAGTCAAACATCGGATCCCCGGGTTAATTAA	ATTTTCCCAAGGCTTAGTATACACATCCTTAAATACGAAAGTAAACATTAGAATTCGAGCTCGTTTAAAC	1	YCL066W	1	YCL066W	0
YCL064C	CHA1	III	15798	16880	-	TTTTTTAAGTGCTGGATAGACAAGAGACAGGAAAATTAACCAGCGAGATG	CTGACAATTTCATATTTCCAGAAAAAAATATTGTGAATTTAAAAAGTGCT	AATTATCAAGGGCAAATTGATGCTTCAACGAAAAAGTTATTGGATTTTCA	TTTTTTAAGTGCTGGATAGACAAGAGACAGGAAAATTAACCAGCGAGATGCGGATCCCCGGGTTAATTAA	CTGACAATTTCATATTTCCAGAAAAAAATATTGTGAATTTAAAAAGTGCTCGGATCCCCGGGTTAATTAA	AATTATCAAGGGCAAATTGATGCTTCAACGAAAAAGTTATTGGATTTTCAGAATTCGAGCTCGTTTAAAC	0		0		0
YCL063W	VAC17,YCL062W	III	17290	18561	+	GATAGATAAGAAACAGCTCGCATAAGGAAACAAGGACACATCGATTAATG	GCGTCTCTATAGAAGAATTGCAAGATGCTTTGAATACAGAACTGCTGTTT	AAACATTTGGAGCAAAAGAAGAGTAGGTTAGGTAAAGGAGGCATTAATTA	GATAGATAAGAAACAGCTCGCATAAGGAAACAAGGACACATCGATTAATGCGGATCCCCGGGTTAATTAA	GCGTCTCTATAGAAGAATTGCAAGATGCTTTGAATACAGAACTGCTGTTTCGGATCCCCGGGTTAATTAA	AAACATTTGGAGCAAAAGAAGAGTAGGTTAGGTAAAGGAGGCATTAATTAGAATTCGAGCTCGTTTAAAC	0		0		0
YCL061C	MRC1,YCL060C	III	18816	22106	-	AGGAAGTTCGTTATTCGCTTTTGAACTTATCACCAAATATTTTAGTGATG	AAACAAAATCGAATAAACTTTTTGAAAGCGGACAAGATAGCTTTGATAAT	ACAGCTTCTGGAGTTCAATCAACTTCTTCGGAAAAGATAAAAAACCACTA	AGGAAGTTCGTTATTCGCTTTTGAACTTATCACCAAATATTTTAGTGATGCGGATCCCCGGGTTAATTAA	AAACAAAATCGAATAAACTTTTTGAAAGCGGACAAGATAGCTTTGATAATCGGATCCCCGGGTTAATTAA	ACAGCTTCTGGAGTTCAATCAACTTCTTCGGAAAAGATAAAAAACCACTAGAATTCGAGCTCGTTTAAAC	0		0		0
YCL059C	KRR1	III	22429	23379	-	GTAGACAGCAAACAAAAGGGTCACACAAATATCCAAATTGGCAAACGATG	CAAAAGATTTCATAGCTCCGGAAGAAGAAGCATACAAGCCAAACCAAAAT	TTCTATATATATATAGACATATATGAAGGATTCCGTAGCGGTGTAAACTA	GTAGACAGCAAACAAAAGGGTCACACAAATATCCAAATTGGCAAACGATGCGGATCCCCGGGTTAATTAA	CAAAAGATTTCATAGCTCCGGAAGAAGAAGCATACAAGCCAAACCAAAATCGGATCCCCGGGTTAATTAA	TTCTATATATATATAGACATATATGAAGGATTCCGTAGCGGTGTAAACTAGAATTCGAGCTCGTTTAAAC	0		0		0
YCL058C	FYV5,MDF1	III	23523	23981	-	TAAGCGACGATGCTTTATATATATTCAAAAAAAAAAATAATAAAAATATG	TGCTAAATGCCCTTGAGTTATTGTACCTTATTATAGCAGGCTTGCACATC	TCATCGCTAAAAGAATTAGAAATATAAGGAAAAAAAAATTTTCGTTTTCA	TAAGCGACGATGCTTTATATATATTCAAAAAAAAAAATAATAAAAATATGCGGATCCCCGGGTTAATTAA	TGCTAAATGCCCTTGAGTTATTGTACCTTATTATAGCAGGCTTGCACATCCGGATCCCCGGGTTAATTAA	TCATCGCTAAAAGAATTAGAAATATAAGGAAAAAAAAATTTTCGTTTTCAGAATTCGAGCTCGTTTAAAC	1	YCL058W-A	1	YCL058W-A	0
YCL058W-A	ADF1	III	23584	23925	+	CTGCTATAATAAGGTACAATAACTCAAGGGCATTTAGCAAGGAAAAAATG	CAAACGACAGCATGCTGAAGCAGATCGAAATGATATCCGGCTTTTCCTTA	CATTCCGCTCTATATGTATATATTTACGTAACTTTCACCACTATTCCCTA	CTGCTATAATAAGGTACAATAACTCAAGGGCATTTAGCAAGGAAAAAATGCGGATCCCCGGGTTAATTAA	CAAACGACAGCATGCTGAAGCAGATCGAAATGATATCCGGCTTTTCCTTACGGATCCCCGGGTTAATTAA	CATTCCGCTCTATATGTATATATTTACGTAACTTTCACCACTATTCCCTAGAATTCGAGCTCGTTTAAAC	1	YCL058C	1	YCL058C	0
YCL057C-A	YCL057C-A	III	24032	24325	-	AACTTTGCTACGAGAGGGAATAAACACGGAAAAAGACAAAATATACCATG	AGGGCGACGCCATCTTTAGATCCAGCGCTGGCCTCAGATCCTCGAAGGTT	TTTATTATTTTTTTTTTTGAATATATATAAAGCATCGTCGCTTAAGACTA	AACTTTGCTACGAGAGGGAATAAACACGGAAAAAGACAAAATATACCATGCGGATCCCCGGGTTAATTAA	AGGGCGACGCCATCTTTAGATCCAGCGCTGGCCTCAGATCCTCGAAGGTTCGGATCCCCGGGTTAATTAA	TTTATTATTTTTTTTTTTGAATATATATAAAGCATCGTCGCTTAAGACTAGAATTCGAGCTCGTTTAAAC	0		0		0
YCL057W	PRD1	III	24768	26906	+	GAAGGAATGGTTGGATTTGAGTTTAAAAATAGAGGGAATACTTGGAGATG	GTAGGGAACCTTCTAAGGATGCTTTCTTGAAGGAGCTGGGCTTACAGAAC	TAATAACACTTTGTAGAATAATTGTATAATTTTATGCTTGAACGAATTTA	GAAGGAATGGTTGGATTTGAGTTTAAAAATAGAGGGAATACTTGGAGATGCGGATCCCCGGGTTAATTAA	GTAGGGAACCTTCTAAGGATGCTTTCTTGAAGGAGCTGGGCTTACAGAACCGGATCCCCGGGTTAATTAA	TAATAACACTTTGTAGAATAATTGTATAATTTTATGCTTGAACGAATTTAGAATTCGAGCTCGTTTAAAC	0		0		0
YCL056C	YCL056C	III	26925	27359	-	GTAAAGAGGAGATGAATAAAAGTAAAGGAAGAAGAAAAGAAAGTTGAATG	GGTTATTTAAAAGATTATCTAACATAATAACACTTTGTAGAATAATTGTA	TCTTGAAGGAGCTGGGCTTACAGAACTAAATTCGTTCAAGCATAAAATTA	GTAAAGAGGAGATGAATAAAAGTAAAGGAAGAAGAAAAGAAAGTTGAATGCGGATCCCCGGGTTAATTAA	GGTTATTTAAAAGATTATCTAACATAATAACACTTTGTAGAATAATTGTACGGATCCCCGGGTTAATTAA	TCTTGAAGGAGCTGGGCTTACAGAACTAAATTCGTTCAAGCATAAAATTAGAATTCGAGCTCGTTTAAAC	0		0		0
YCL055W	KAR4	III	27929	28936	+	GTAGAACAGCCATTATAAAACAAAAGAGAAGTGAGAATACTATTAAGATG	AAAATGAGATTGAGCTGTTAAGACCAAGAAGTCCAGTACAAAAAGCACAA	TACTAGTATATTTAATTGAGCTAAGCAAGGATTTATGTGTTGATGCTTTA	GTAGAACAGCCATTATAAAACAAAAGAGAAGTGAGAATACTATTAAGATGCGGATCCCCGGGTTAATTAA	AAAATGAGATTGAGCTGTTAAGACCAAGAAGTCCAGTACAAAAAGCACAACGGATCCCCGGGTTAATTAA	TACTAGTATATTTAATTGAGCTAAGCAAGGATTTATGTGTTGATGCTTTAGAATTCGAGCTCGTTTAAAC	0		0		0
YCL054W	SPB1	III	31449	33974	+	GCTTCAGTTTGTAGTTAGATTTAACTCAATAGAGGTGATTGGCAAAAATG	ATGAACAAAGAGCCCTAAGACGTATCGCAAAGAAGCATCACAAGAAAAAG	TATTTTCAATATTATACAAGGGAATGGAAAAATAATGCTCTTTGTTACTA	GCTTCAGTTTGTAGTTAGATTTAACTCAATAGAGGTGATTGGCAAAAATGCGGATCCCCGGGTTAATTAA	ATGAACAAAGAGCCCTAAGACGTATCGCAAAGAAGCATCACAAGAAAAAGCGGATCCCCGGGTTAATTAA	TATTTTCAATATTATACAAGGGAATGGAAAAATAATGCTCTTTGTTACTAGAATTCGAGCTCGTTTAAAC	0		0		0
YCL052C	PBN1	III	34143	35393	-	AATCGGGAGGAGAATAAACGCAAGAAGTGTGCGTTTCTAGCTGAGTAATG	TCTCCAAGGTATTTGGTAACAACAAGAAGAAAAGATCAGTAAAACGGGAA	CCTATCGTTTTGAATTCAGAAAATACGAGTGCACAGTAGAACAATTTTTA	AATCGGGAGGAGAATAAACGCAAGAAGTGTGCGTTTCTAGCTGAGTAATGCGGATCCCCGGGTTAATTAA	TCTCCAAGGTATTTGGTAACAACAAGAAGAAAAGATCAGTAAAACGGGAACGGATCCCCGGGTTAATTAA	CCTATCGTTTTGAATTCAGAAAATACGAGTGCACAGTAGAACAATTTTTAGAATTCGAGCTCGTTTAAAC	0		0		0
YCL051W	LRE1	III	35865	37616	+	TTCTGAACCCTCGGCAATTATTTCATACTCCTTCTCAGAATAGGAAAATG	GGAAAAGAAAATCCAAATTAGGACTCTTTAGACATATTTTTTCAAGGAAG	TAAGGTTACGATTCACCTTTTTATTACTTATTATTAATATTGTTGTATTA	TTCTGAACCCTCGGCAATTATTTCATACTCCTTCTCAGAATAGGAAAATGCGGATCCCCGGGTTAATTAA	GGAAAAGAAAATCCAAATTAGGACTCTTTAGACATATTTTTTCAAGGAAGCGGATCCCCGGGTTAATTAA	TAAGGTTACGATTCACCTTTTTATTACTTATTATTAATATTGTTGTATTAGAATTCGAGCTCGTTTAAAC	0		0		0
YCL050C	APA1,DTP1	III	37836	38801	-	TTTAGATAGATTTTAGAACAAACAGAAAAGTAAAAATTAAAATAAAAATG	AATGTGGTTTCCCAAACACTTCTGGTCAAAAACCAAACGAATACAACTAT	ATATATATACATACATGTATACGTGTATACTTGTACTTGTGAAGGACTCA	TTTAGATAGATTTTAGAACAAACAGAAAAGTAAAAATTAAAATAAAAATGCGGATCCCCGGGTTAATTAA	AATGTGGTTTCCCAAACACTTCTGGTCAAAAACCAAACGAATACAACTATCGGATCCCCGGGTTAATTAA	ATATATATACATACATGTATACGTGTATACTTGTACTTGTGAAGGACTCAGAATTCGAGCTCGTTTAAAC	0		0		0
YCL049C	YCL049C	III	39786	40724	-	GCAATTCCAGGGTTCAAGAGAGAAAAATCTGTAATCACTTCGAACCAATG	AATCTCTTTGGAGTACATTGAAAAAAATTTTCTCTAAAAGAAGTATAAGT	TTGTAGACTTTTTGCTAGAGACCTCATCAAAGTGCTACCAACTAAGATCA	GCAATTCCAGGGTTCAAGAGAGAAAAATCTGTAATCACTTCGAACCAATGCGGATCCCCGGGTTAATTAA	AATCTCTTTGGAGTACATTGAAAAAAATTTTCTCTAAAAGAAGTATAAGTCGGATCCCCGGGTTAATTAA	TTGTAGACTTTTTGCTAGAGACCTCATCAAAGTGCTACCAACTAAGATCAGAATTCGAGCTCGTTTAAAC	0		0		0
YCL048W-A	YCL048W-A	III	41488	41727	+	TAAAACAATTAAAGCTCCCTTTTCAAACCTTATACTTCCGTTAAATAATG	CGGCGGGTGCCTTTGGAGCAGCAATCGCTGCCGGTGTTGCCTTCTTATTC	TTATGGAATTAGAAAGAAAGAAAAAAATAAAGGAAATAAAAATGTTCCTA	TAAAACAATTAAAGCTCCCTTTTCAAACCTTATACTTCCGTTAAATAATGCGGATCCCCGGGTTAATTAA	CGGCGGGTGCCTTTGGAGCAGCAATCGCTGCCGGTGTTGCCTTCTTATTCCGGATCCCCGGGTTAATTAA	TTATGGAATTAGAAAGAAAGAAAAAAATAAAGGAAATAAAAATGTTCCTAGAATTCGAGCTCGTTTAAAC	0		0		0
YCL048W	SPS22	III	42165	43556	+	TACAACAAGGAAAACCAAAAGCCATTTTTTCATTACTTGATCGACTTATG	AATTGGACCCCCTTCTTTTTGGTACATGCCTTGTTGCTATGTTATTGTTT	TAATATTAGGAACAAAAAAAACTTTCTGTTATACTAGACTAGTAATCTTA	TACAACAAGGAAAACCAAAAGCCATTTTTTCATTACTTGATCGACTTATGCGGATCCCCGGGTTAATTAA	AATTGGACCCCCTTCTTTTTGGTACATGCCTTGTTGCTATGTTATTGTTTCGGATCCCCGGGTTAATTAA	TAATATTAGGAACAAAAAAAACTTTCTGTTATACTAGACTAGTAATCTTAGAATTCGAGCTCGTTTAAAC	0		0		0
YCL047C	YCL047C	III	43661	44437	-	ACTTAATCAATGACGGTTGATAGCAGTACGTGCACTAGCAGACTAATATG	TGCCATTGTGCATATACGATTATTTGATCAATAATAAGACAATATTTGAT	TATACATATATCTCCATGAAAGGCATTTGAATTTCTATCTTTCTCTTTCA	ACTTAATCAATGACGGTTGATAGCAGTACGTGCACTAGCAGACTAATATGCGGATCCCCGGGTTAATTAA	TGCCATTGTGCATATACGATTATTTGATCAATAATAAGACAATATTTGATCGGATCCCCGGGTTAATTAA	TATACATATATCTCCATGAAAGGCATTTGAATTTCTATCTTTCTCTTTCAGAATTCGAGCTCGTTTAAAC	0		0		0
YCL045C	EMC1	III	44623	46905	-	TACCTACATTCATATCAACACTTTCATCCTCCCCTTCCCCCATAGCAATG	TCCGTCCTTCTGTTTCAAACAAGAAGTTGAAATCCCAATGGCTAATTAAA	GGAGCCTTGAAATGTGTATCTGATATATATAATGTGTATGTAAATATCTA	TACCTACATTCATATCAACACTTTCATCCTCCCCTTCCCCCATAGCAATGCGGATCCCCGGGTTAATTAA	TCCGTCCTTCTGTTTCAAACAAGAAGTTGAAATCCCAATGGCTAATTAAACGGATCCCCGGGTTAATTAA	GGAGCCTTGAAATGTGTATCTGATATATATAATGTGTATGTAAATATCTAGAATTCGAGCTCGTTTAAAC	1	YCL046W	1	YCL046W	0
YCL046W	YCL046W	III	46640	46963	+	CACAAACCATTGCGTTATGGTCATTACTATCCAGTTGAATCTCATCAATG	TGGGGGAAGGGGAGGATGAAAGTGTTGATATGAATGTAGGTATTAGTTAT	ATATTATATATGCAAATATATAATAACATATATATATATACACTCCATTA	CACAAACCATTGCGTTATGGTCATTACTATCCAGTTGAATCTCATCAATGCGGATCCCCGGGTTAATTAA	TGGGGGAAGGGGAGGATGAAAGTGTTGATATGAATGTAGGTATTAGTTATCGGATCCCCGGGTTAATTAA	ATATTATATATGCAAATATATAATAACATATATATATATACACTCCATTAGAATTCGAGCTCGTTTAAAC	1	YCL045C	1	YCL045C	0
YCL044C	MGR1	III	47111	48364	-	CTCATCCTCCTCCATTCCCTCTCCTTTTCCAATTACCGTAATAAAAGATG	AGCCGTTACCAGGGCCTACCCCCAAGGCTCTCACTAATGAAAAGACACAT	AGAAGGATTTAATATACGCACGGTACAACTAAGCAATCCGCAAAGACCTA	CTCATCCTCCTCCATTCCCTCTCCTTTTCCAATTACCGTAATAAAAGATGCGGATCCCCGGGTTAATTAA	AGCCGTTACCAGGGCCTACCCCCAAGGCTCTCACTAATGAAAAGACACATCGGATCCCCGGGTTAATTAA	AGAAGGATTTAATATACGCACGGTACAACTAAGCAATCCGCAAAGACCTAGAATTCGAGCTCGTTTAAAC	0		0		0
YCL043C	PDI1,MFP1,TRG1	III	48653	50221	-	TAAAGCTGCCAAGCTCTACATAAAGAAAAACATACATCTATCCCGTTATG	ATGCTGACGCTGAATTGGCTGACGAAGAAGATGCCATTCACGATGAATTG	AAATTTCTTATATATCTCTATTTAATGAAAAACCAAAGTGATCAGAATTA	TAAAGCTGCCAAGCTCTACATAAAGAAAAACATACATCTATCCCGTTATGCGGATCCCCGGGTTAATTAA	ATGCTGACGCTGAATTGGCTGACGAAGAAGATGCCATTCACGATGAATTGCGGATCCCCGGGTTAATTAA	AAATTTCTTATATATCTCTATTTAATGAAAAACCAAAGTGATCAGAATTAGAATTCGAGCTCGTTTAAAC	1	YCL041C	1	YCL041C	0
YCL041C	YCL041C	III	50133	50627	-	GGGGGCCCCCTGAAAGGGGTTGACCGTCCGTCGGCACACCACTTATAATG	TCCCTGCTGCTCGCCTCCTCTGTTTTCGCCCAACAAGAGGCTGTGGCCCC	TGTACTCATTGAAGGAGTCGGTGGCCAACTTAACGACAGCGGAGTCTTCA	GGGGGCCCCCTGAAAGGGGTTGACCGTCCGTCGGCACACCACTTATAATGCGGATCCCCGGGTTAATTAA	TCCCTGCTGCTCGCCTCCTCTGTTTTCGCCCAACAAGAGGCTGTGGCCCCCGGATCCCCGGGTTAATTAA	TGTACTCATTGAAGGAGTCGGTGGCCAACTTAACGACAGCGGAGTCTTCAGAATTCGAGCTCGTTTAAAC	2	YCL043C;YCL042W	2	YCL043C;YCL042W	0
YCL042W	YCL042W	III	50584	50943	+	AAAAAATCAAAAAAAACAAAAAACGGGAAATAACAATAACGACAAAAATG	GGACCAGATCTGCGACGATTTCGAGGTTACCCCCGAGAAGCTGGACGAAT	CTTTGGTGGAGCTAGACCTTTTTCCATTTGTTCGATGAAGTAAGCAGTTA	AAAAAATCAAAAAAAACAAAAAACGGGAAATAACAATAACGACAAAAATGCGGATCCCCGGGTTAATTAA	GGACCAGATCTGCGACGATTTCGAGGTTACCCCCGAGAAGCTGGACGAATCGGATCCCCGGGTTAATTAA	CTTTGGTGGAGCTAGACCTTTTTCCATTTGTTCGATGAAGTAAGCAGTTAGAATTCGAGCTCGTTTAAAC	2	YCL041C;YCL040W	2	YCL041C;YCL040W	0
YCL040W	GLK1,HOR3	III	50838	52340	+	TCCGTAAACCACAACACCACCACTAATACAACTCTATCATACACAAGATG	TTGCCAAGGATGGTTCCGGAGTGGGTGCCGCCTTGTGTGCGCTTGTAGCA	GGTAAGTACGGTGGGATACGTACACAAACCAAAAAAATGTAAAAAGATCA	TCCGTAAACCACAACACCACCACTAATACAACTCTATCATACACAAGATGCGGATCCCCGGGTTAATTAA	TTGCCAAGGATGGTTCCGGAGTGGGTGCCGCCTTGTGTGCGCTTGTAGCACGGATCCCCGGGTTAATTAA	GGTAAGTACGGTGGGATACGTACACAAACCAAAAAAATGTAAAAAGATCAGAATTCGAGCTCGTTTAAAC	1	YCL042W	1	YCL042W	0
YCL039W	GID7,MOH2	III	52645	54882	+	AAATATGAAAAACACTTCCAAGGGGGCGTACTACTTCAACTAATAAAATG	CTTCTGGCGGTGATGACGGTAAGATAAAAATCTGGAAAATTTCAAGAAAT	TTTTTGTTACATAAAACTTTGCTTACGTATATATATAAGGTGGAGTATTA	AAATATGAAAAACACTTCCAAGGGGGCGTACTACTTCAACTAATAAAATGCGGATCCCCGGGTTAATTAA	CTTCTGGCGGTGATGACGGTAAGATAAAAATCTGGAAAATTTCAAGAAATCGGATCCCCGGGTTAATTAA	TTTTTGTTACATAAAACTTTGCTTACGTATATATATAAGGTGGAGTATTAGAATTCGAGCTCGTTTAAAC	0		0		0
YCL038C	ATG22,AUT4	III	54941	56527	-	GCCCTTATAAGCAATAGTTTGCTCATAACATATTCTCTACATTAGATATG	AGGCTGAAGAACTCAGTCAAGTTTTACCTGAAAGTGAAAGAAGGTTGGAT	ATATATATACGTAAGCAAAGTTTTATGTAACAAAAAAAAAAAAAGAACTA	GCCCTTATAAGCAATAGTTTGCTCATAACATATTCTCTACATTAGATATGCGGATCCCCGGGTTAATTAA	AGGCTGAAGAACTCAGTCAAGTTTTACCTGAAAGTGAAAGAAGGTTGGATCGGATCCCCGGGTTAATTAA	ATATATATACGTAAGCAAAGTTTTATGTAACAAAAAAAAAAAAAGAACTAGAATTCGAGCTCGTTTAAAC	0		0		0
YCL037C	SRO9	III	57374	58678	-	CTGGACCTGCTAACGTGTTTCATCTTCTTTTCACTTCTCTGCCCACGATG	CCAAAGAAGACTCTGCGCCGGTTGCTGCCGGTGAATCCGAGTCTTCCTTA	AATGCAATGAACGAATCCATTTTTTATTTTGCAAGTGTGAGAGGCCTTTA	CTGGACCTGCTAACGTGTTTCATCTTCTTTTCACTTCTCTGCCCACGATGCGGATCCCCGGGTTAATTAA	CCAAAGAAGACTCTGCGCCGGTTGCTGCCGGTGAATCCGAGTCTTCCTTACGGATCCCCGGGTTAATTAA	AATGCAATGAACGAATCCATTTTTTATTTTGCAAGTGTGAGAGGCCTTTAGAATTCGAGCTCGTTTAAAC	0		0		0
YCL036W	GFD2,YCD6	III	59026	60726	+	AAAGGAGGCAATGAGAACTTGGGTCTTGCTCGAGAGTCCAGATCCACATG	CGTATTTCGGAACTGCTAAAGACGCCTTCACAAGCACTCTTCCGACACAC	ATACAAGCATGTGTTTGTATTTACAGGAAAAAAATCGATGAATATATTTA	AAAGGAGGCAATGAGAACTTGGGTCTTGCTCGAGAGTCCAGATCCACATGCGGATCCCCGGGTTAATTAA	CGTATTTCGGAACTGCTAAAGACGCCTTCACAAGCACTCTTCCGACACACCGGATCCCCGGGTTAATTAA	ATACAAGCATGTGTTTGTATTTACAGGAAAAAAATCGATGAATATATTTAGAATTCGAGCTCGTTTAAAC	0		0		0
YCL035C	GRX1	III	60841	61173	-	GCATTCGCATAATTATACAAATAGACAAAACCTCAGAAGGAAAAAAAATG	TGAGGGAGACTGGTGAATTGGAGGAATTGTTAGAACCTATTCTTGCAAAT	ATAAGCTCATTATAAACCTGTGTGCATGGAAAAAACTTTGTCTGCCCTTA	GCATTCGCATAATTATACAAATAGACAAAACCTCAGAAGGAAAAAAAATGCGGATCCCCGGGTTAATTAA	TGAGGGAGACTGGTGAATTGGAGGAATTGTTAGAACCTATTCTTGCAAATCGGATCCCCGGGTTAATTAA	ATAAGCTCATTATAAACCTGTGTGCATGGAAAAAACTTTGTCTGCCCTTAGAATTCGAGCTCGTTTAAAC	0		0		0
YCL034W	LSB5	III	61658	62722	+	ACAGTGTGAGAGAGTGATAAAGCATTGGAGGCAGGCAAAACAAGAACATG	CTTATCAGCCGTCCACGATCTCAAACCCTTTCGGTGATCATAACAAAATT	TATATATATATATATATATATGTGTGTATGCATACGTACATACTTCTTCA	ACAGTGTGAGAGAGTGATAAAGCATTGGAGGCAGGCAAAACAAGAACATGCGGATCCCCGGGTTAATTAA	CTTATCAGCCGTCCACGATCTCAAACCCTTTCGGTGATCATAACAAAATTCGGATCCCCGGGTTAATTAA	TATATATATATATATATATATGTGTGTATGCATACGTACATACTTCTTCAGAATTCGAGCTCGTTTAAAC	0		0		0
YCL033C	MXR2,MSRB	III	62776	63282	-	CGCCGATGATAGTTTAAATAAAGGGAGAAAGGAAGCAATATCAAAAAATG	AGGACACCAGACACTGTGTGAACAGTGCGTCTTTAAACCTCAAGAAGGAT	ATGTACGTATGCATACACACATATATATATATATATATATAGTACATTTA	CGCCGATGATAGTTTAAATAAAGGGAGAAAGGAAGCAATATCAAAAAATGCGGATCCCCGGGTTAATTAA	AGGACACCAGACACTGTGTGAACAGTGCGTCTTTAAACCTCAAGAAGGATCGGATCCCCGGGTTAATTAA	ATGTACGTATGCATACACACATATATATATATATATATATAGTACATTTAGAATTCGAGCTCGTTTAAAC	0		0		0
YCL032W	STE50	III	63441	64481	+	AAGGACTCGAAAAGACAGAGGTCGTACTAGCAGAGATAGCAAATCAGATG	AAGTAGCAATGATGAACGGAAGTGACAATGTCACCCCCGGTGGAAGACTC	TCCTATTCGTGTAAGTTTAGTATGATGATGTGCATGACAACTGCACATTA	AAGGACTCGAAAAGACAGAGGTCGTACTAGCAGAGATAGCAAATCAGATGCGGATCCCCGGGTTAATTAA	AAGTAGCAATGATGAACGGAAGTGACAATGTCACCCCCGGTGGAAGACTCCGGATCCCCGGGTTAATTAA	TCCTATTCGTGTAAGTTTAGTATGATGATGTGCATGACAACTGCACATTAGAATTCGAGCTCGTTTAAAC	0		0		0
YCL031C	RRP7	III	64675	65568	-	CGAACGAACTAGGTAACAGATAACAACCTCAGATAGAGTGTTACGGGATG	AAGAAAGAATCAAGGTAATGAAAGCTAAGAGAAAATTCAATCCATACACT	TTATAGATATATTGAGATATGTTGAATATGATGACGAGGATGGTGGTTTA	CGAACGAACTAGGTAACAGATAACAACCTCAGATAGAGTGTTACGGGATGCGGATCCCCGGGTTAATTAA	AAGAAAGAATCAAGGTAATGAAAGCTAAGAGAAAATTCAATCCATACACTCGGATCCCCGGGTTAATTAA	TTATAGATATATTGAGATATGTTGAATATGATGACGAGGATGGTGGTTTAGAATTCGAGCTCGTTTAAAC	0		0		0
YCL030C	HIS4	III	65934	68333	-	GCTGTGTAATAGTAATACAATAGTTTACAAAATTTTTTTTCTGAATAATG	CTGTGAAAATCAGAATGAGTAAGCTTGGGTTGATCCCAAAGGATTTCCAG	TATACATATTATTTTCGTTAGTGTTCGGTTTCCAAGTTAGAAATAATCTA	GCTGTGTAATAGTAATACAATAGTTTACAAAATTTTTTTTCTGAATAATGCGGATCCCCGGGTTAATTAA	CTGTGAAAATCAGAATGAGTAAGCTTGGGTTGATCCCAAAGGATTTCCAGCGGATCCCCGGGTTAATTAA	TATACATATTATTTTCGTTAGTGTTCGGTTTCCAAGTTAGAAATAATCTAGAATTCGAGCTCGTTTAAAC	0		0		0
YCL029C	BIK1,ARM5,PAC14	III	68599	69921	-	GTAAAAGGCGTTGAGCTGTGGCTGGCTGTGTATGCGTTTGAAATACCATG	ATAATACAGCAGAATGCCCCCATCACAATCCTGACAACCAGCAGTTCTTC	TTAATTAACTAATTTACCGGAGTCACTATTAGAGTCAGTTCGACTGCCTA	GTAAAAGGCGTTGAGCTGTGGCTGGCTGTGTATGCGTTTGAAATACCATGCGGATCCCCGGGTTAATTAA	ATAATACAGCAGAATGCCCCCATCACAATCCTGACAACCAGCAGTTCTTCCGGATCCCCGGGTTAATTAA	TTAATTAACTAATTTACCGGAGTCACTATTAGAGTCAGTTCGACTGCCTAGAATTCGAGCTCGTTTAAAC	0		0		0
YCL028W	RNQ1,%5BPIN(%2B)%5D	III	70150	71367	+	TAAAAGAACGTACATATAGCGATACAAACGTATAGCAAAGATCTGAAATG	TTTCTGGCAACTTTTCTCAACAGAACAATAACGGCAACCAGAACCGCTAC	ATAAACAAATACGTAAACAAAGGATAGAAGGCGAACTGAATCATCGTTCA	TAAAAGAACGTACATATAGCGATACAAACGTATAGCAAAGATCTGAAATGCGGATCCCCGGGTTAATTAA	TTTCTGGCAACTTTTCTCAACAGAACAATAACGGCAACCAGAACCGCTACCGGATCCCCGGGTTAATTAA	ATAAACAAATACGTAAACAAAGGATAGAAGGCGAACTGAATCATCGTTCAGAATTCGAGCTCGTTTAAAC	0		0		0
YCL027W	FUS1	III	71803	73341	+	TTTCCTTTAAGAGCAGGATATAAGCCATCAAGTTTCTGAAAATCAAAATG	TCAATGAAGATAGAGGCATTGTGCCTGGTGACTGTCTCCAAGAATACGAC	ACAGAATTATAGGTATAGATTAAATGCGAACGTCAATATTATTTTCATCA	TTTCCTTTAAGAGCAGGATATAAGCCATCAAGTTTCTGAAAATCAAAATGCGGATCCCCGGGTTAATTAA	TCAATGAAGATAGAGGCATTGTGCCTGGTGACTGTCTCCAAGAATACGACCGGATCCCCGGGTTAATTAA	ACAGAATTATAGGTATAGATTAAATGCGAACGTCAATATTATTTTCATCAGAATTCGAGCTCGTTTAAAC	0		0		0
YCL026C-B	HBN1,YCL027C-A	III	73405	73986	-	CTGAAGTATCCTATATCAACATATATACAAAAAAACAATCCAATATCATG	CACCTCCAGGTGAAAAGACCTACATCAAAAACGATGTTGAAATCTTCAAT	GTTCGCATTTAATCTATACCTATAATTCTGTACTTATATACTGTTCCTTA	CTGAAGTATCCTATATCAACATATATACAAAAAAACAATCCAATATCATGCGGATCCCCGGGTTAATTAA	CACCTCCAGGTGAAAAGACCTACATCAAAAACGATGTTGAAATCTTCAATCGGATCCCCGGGTTAATTAA	GTTCGCATTTAATCTATACCTATAATTCTGTACTTATATACTGTTCCTTAGAATTCGAGCTCGTTTAAAC	0		0		0
YCL026C-A	FRM2,YCLX08C	III	74704	75285	-	TATATACACCATCAAAATCAAGAACACCAGACCTCCAAGCCAAAGAAATG	CCTTGCCAGAAGAAAAGACTTTTATCAATAACGTAATCAACGTTTATCAC	TTACTTCATGAGATAAATTAAGATCTCCTCATATGCGAATTTCCTGTTCA	TATATACACCATCAAAATCAAGAACACCAGACCTCCAAGCCAAAGAAATGCGGATCCCCGGGTTAATTAA	CCTTGCCAGAAGAAAAGACTTTTATCAATAACGTAATCAACGTTTATCACCGGATCCCCGGGTTAATTAA	TTACTTCATGAGATAAATTAAGATCTCCTCATATGCGAATTTCCTGTTCAGAATTCGAGCTCGTTTAAAC	0		0		0
YCL025C	AGP1,YCC5	III	76018	77919	-	TCTTTATAGAAGAAGCACGCTAATATAGACAAAGATAGCTTCGCACAATG	AACGTTTGAGGAACGGACCTTATTGGAAAAGGGTCGTTGCCTTCTGGTGT	AGAAGTACAAAAATGAATAAATATAAAAGAAGTAAATGCTTTTTTTTTTA	TCTTTATAGAAGAAGCACGCTAATATAGACAAAGATAGCTTCGCACAATGCGGATCCCCGGGTTAATTAA	AACGTTTGAGGAACGGACCTTATTGGAAAAGGGTCGTTGCCTTCTGGTGTCGGATCCCCGGGTTAATTAA	AGAAGTACAAAAATGAATAAATATAAAAGAAGTAAATGCTTTTTTTTTTAGAATTCGAGCTCGTTTAAAC	0		0		0
YCL023C	YCL023C	III	78949	79296	-	CCGTTGTTGTTGAAAATGGACTTTGAGATTACTTTGACGGCTGTTCTATG	ACGCGTTTTCTTGCACAGCACGCGAAAAAAAGAACGAGATGTTTTCCTTT	GTAAAGGCGCTCTTTCAGCAATGACGATTTATGCTAATATGTTTTCCTTA	CCGTTGTTGTTGAAAATGGACTTTGAGATTACTTTGACGGCTGTTCTATGCGGATCCCCGGGTTAATTAA	ACGCGTTTTCTTGCACAGCACGCGAAAAAAAGAACGAGATGTTTTCCTTTCGGATCCCCGGGTTAATTAA	GTAAAGGCGCTCTTTCAGCAATGACGATTTATGCTAATATGTTTTCCTTAGAATTCGAGCTCGTTTAAAC	1	YCL024W	1	YCL024W	0
YCL024W	KCC4	III	79162	82275	+	ATAGGCTTGATAATAGTGCTGACGTAAATTACCAGAACTACTGCAGTATG	TTGCTACAGAAATCCAAATTATTTTACAAAAAGAAGGTGTTTTGGACAAA	GTTACATCGTATTGTCCATTTGGGGATCGATTATCCCTCCCTTTTTTTTA	ATAGGCTTGATAATAGTGCTGACGTAAATTACCAGAACTACTGCAGTATGCGGATCCCCGGGTTAATTAA	TTGCTACAGAAATCCAAATTATTTTACAAAAAGAAGGTGTTTTGGACAAACGGATCCCCGGGTTAATTAA	GTTACATCGTATTGTCCATTTGGGGATCGATTATCCCTCCCTTTTTTTTAGAATTCGAGCTCGTTTAAAC	2	YCL023C;YCL022C	2	YCL023C;YCL022C	0
YCL022C	YCL022C	III	81570	82085	-	GCGTAGATCGTAAAAATAAAATACTGTCATTCACCAATTTTCCTGTTATG	GGTTTGGATTTTTATCCTTCATGTCGTATTCCTGTGATATGCCAACGCCT	AAGGATGGTGATAATGTGAATAATGATAATATATTGAGCGACTTTCCTCA	GCGTAGATCGTAAAAATAAAATACTGTCATTCACCAATTTTCCTGTTATGCGGATCCCCGGGTTAATTAA	GGTTTGGATTTTTATCCTTCATGTCGTATTCCTGTGATATGCCAACGCCTCGGATCCCCGGGTTAATTAA	AAGGATGGTGATAATGTGAATAATGATAATATATTGAGCGACTTTCCTCAGAATTCGAGCTCGTTTAAAC	1	YCL024W	1	YCL024W	0
YCL021W-A	YCL021W-A	III	83620	83997	+	AGAAGAACAGTAAAATAAAGCAAGGTACGTGAAATTAATATTTTTAAATG	TCCTGACACCATTGGCTATTTGGATATTTTATATTGACTTTCGTGTACAT	AATAGTCAATGCCCGTGGTTCATTTGCCAATAGAACAGTCGATGTGATCA	AGAAGAACAGTAAAATAAAGCAAGGTACGTGAAATTAATATTTTTAAATGCGGATCCCCGGGTTAATTAA	TCCTGACACCATTGGCTATTTGGATATTTTATATTGACTTTCGTGTACATCGGATCCCCGGGTTAATTAA	AATAGTCAATGCCCGTGGTTCATTTGCCAATAGAACAGTCGATGTGATCAGAATTCGAGCTCGTTTAAAC	0		0		0
YCL020W	YCL020W	III	85102	86418	+	AGAACTTCTAGTATATCTACATACCTAATATTATTGCCTTATAAAAAATG	ACTTAAGCGATGACAACGAACTTAGTCTTAGGCCAGCAACAGAAAGAATC	GAAGGTGATCAGGTAGTTCGTCATTCGAGTCTATTGTGTGTGTTGGCTTA	AGAACTTCTAGTATATCTACATACCTAATATTATTGCCTTATAAAAAATGCGGATCCCCGGGTTAATTAA	ACTTAAGCGATGACAACGAACTTAGTCTTAGGCCAGCAACAGAAAGAATCCGGATCCCCGGGTTAATTAA	GAAGGTGATCAGGTAGTTCGTCATTCGAGTCTATTGTGTGTGTTGGCTTAGAATTCGAGCTCGTTTAAAC	1	YCL019W	1	YCL019W	0
YCL019W	YCL019W	III	85102	90415	+	AGAACTTCTAGTATATCTACATACCTAATATTATTGCCTTATAAAAAATG	AACCTCTTCCGATAAAAACATTTAAACTATTAACTAACAAATGGATTCAT	ATGATAGTTGATTTTTATTCCAACATACCACCCATAATGTAATAGATCTA	AGAACTTCTAGTATATCTACATACCTAATATTATTGCCTTATAAAAAATGCGGATCCCCGGGTTAATTAA	AACCTCTTCCGATAAAAACATTTAAACTATTAACTAACAAATGGATTCATCGGATCCCCGGGTTAATTAA	ATGATAGTTGATTTTTATTCCAACATACCACCCATAATGTAATAGATCTAGAATTCGAGCTCGTTTAAAC	1	YCL020W	1	YCL020W	0
YCL018W	LEU2	III	91324	92418	+	ACATTTCAGCAATATATATATATATATTTCAAGGATATACCATTCTAATG	CCACCGAAGTCGGTGATGCTGTCGCCGAAGAAGTTAAGAAAATCCTTGCT	TCATTTATAAAGTTTATGTACAAATATCATAAAAAAAGAGAATCTTTTTA	ACATTTCAGCAATATATATATATATATTTCAAGGATATACCATTCTAATGCGGATCCCCGGGTTAATTAA	CCACCGAAGTCGGTGATGCTGTCGCCGAAGAAGTTAAGAAAATCCTTGCTCGGATCCCCGGGTTAATTAA	TCATTTATAAAGTTTATGTACAAATATCATAAAAAAAGAGAATCTTTTTAGAATTCGAGCTCGTTTAAAC	0		0		0
YCL017C	NFS1,SPL1	III	92777	94270	-	TTCATTAAAATATATCGCATACACGAAGGAACTGCTACAACTGGAAGATG	AAATGGTTCAAGAAGGTATTGACTTAAACTCCATCAAATGGTCAGGTCAT	TGGAGGATTTTCTCTAAAAAAAAAAAAATACAACAAATAAAAAACACTCA	TTCATTAAAATATATCGCATACACGAAGGAACTGCTACAACTGGAAGATGCGGATCCCCGGGTTAATTAA	AAATGGTTCAAGAAGGTATTGACTTAAACTCCATCAAATGGTCAGGTCATCGGATCCCCGGGTTAATTAA	TGGAGGATTTTCTCTAAAAAAAAAAAAATACAACAAATAAAAAACACTCAGAATTCGAGCTCGTTTAAAC	0		0		0
YCL016C	DCC1	III	94621	95763	-	GAACGGTAAAAATCCACCAGAGATTTGCTCACTAATAATCCTGTACCATG	AGTATGCCCGCCGTAAAAGACTGGGCAAAAAGACCGTGGTCACGAGCAGG	TGGTTCCGCTATATATTCGCATTGCCCATCGAAGGCAGTTTTGTGTGCTA	GAACGGTAAAAATCCACCAGAGATTTGCTCACTAATAATCCTGTACCATGCGGATCCCCGGGTTAATTAA	AGTATGCCCGCCGTAAAAGACTGGGCAAAAAGACCGTGGTCACGAGCAGGCGGATCCCCGGGTTAATTAA	TGGTTCCGCTATATATTCGCATTGCCCATCGAAGGCAGTTTTGTGTGCTAGAATTCGAGCTCGTTTAAAC	0		0		0
YCL014W	BUD3,YCL012W	III	96281	101191	+	TTCGGGCTGTTATCTGGTTGCTAAAAGAGTATATTTACACCTCACCAATG	ATGGGAAACAGAACTGCGCTGTTGGTGGCCCAGAGAAACTGAAATTTTAT	GTATACATTGCATTAAATTAAAAAGAAAAAAAAAATCAATAAAACACTCA	TTCGGGCTGTTATCTGGTTGCTAAAAGAGTATATTTACACCTCACCAATGCGGATCCCCGGGTTAATTAA	ATGGGAAACAGAACTGCGCTGTTGGTGGCCCAGAGAAACTGAAATTTTATCGGATCCCCGGGTTAATTAA	GTATACATTGCATTAAATTAAAAAGAAAAAAAAAATCAATAAAACACTCAGAATTCGAGCTCGTTTAAAC	0		0		0
YCL012C	YCL012C	III	101317	101788	-	GAGAAGAAAAGCTACACAATTAATTTCCAAAAATTGCAAATACGAGTATG	CCCCCGATGGAACCCCTATTGATCCAAAAGCATTCACCTTTGATAGTAGG	GGGGGAAAAACCTCCCACTTAAGTAAAACTGAATATATTAGATACCTTTA	GAGAAGAAAAGCTACACAATTAATTTCCAAAAATTGCAAATACGAGTATGCGGATCCCCGGGTTAATTAA	CCCCCGATGGAACCCCTATTGATCCAAAAGCATTCACCTTTGATAGTAGGCGGATCCCCGGGTTAATTAA	GGGGGAAAAACCTCCCACTTAAGTAAAACTGAATATATTAGATACCTTTAGAATTCGAGCTCGTTTAAAC	0		0		0
YCL011C	GBP2,RLF6	III	102075	103358	-	GCTATGGGCGAAAAGGAAACAAACATCAGCTGGATTTTTTCGCCAAGATG	ATTATAATTATGGTGGTTGTAGTTTACAGATCTCTTATGCTAGACGTGAT	ACGTTATCATAAAGTACACAGGTCATGGTTCGGTTGGTGCTTAGGAATTA	GCTATGGGCGAAAAGGAAACAAACATCAGCTGGATTTTTTCGCCAAGATGCGGATCCCCGGGTTAATTAA	ATTATAATTATGGTGGTTGTAGTTTACAGATCTCTTATGCTAGACGTGATCGGATCCCCGGGTTAATTAA	ACGTTATCATAAAGTACACAGGTCATGGTTCGGTTGGTGCTTAGGAATTAGAATTCGAGCTCGTTTAAAC	0		0		0
YCL010C	SGF29	III	103571	104350	-	AGTGGGGGGAGTTTTTCACAGCAAAACACACGGTCACCTTTCTTATTATG	GCCGTCTAGTGCTGCCTTCGCCAACGGCTTTGGCAAACCTAGCAAGGAAA	TGCCATGAGAAGATCTTATGATATGTAGTAAATGTTAACCACCATTGCTA	AGTGGGGGGAGTTTTTCACAGCAAAACACACGGTCACCTTTCTTATTATGCGGATCCCCGGGTTAATTAA	GCCGTCTAGTGCTGCCTTCGCCAACGGCTTTGGCAAACCTAGCAAGGAAACGGATCCCCGGGTTAATTAA	TGCCATGAGAAGATCTTATGATATGTAGTAAATGTTAACCACCATTGCTAGAATTCGAGCTCGTTTAAAC	0		0		0
YCL009C	ILV6	III	104619	105548	-	TATACAGAATCTTTAGAACATCTGAGCTCACTAACCCAGTCTTTCTAATG	AAGACGAAAAGATCAGCGAAATCGTCGACATTTCCCAACTACCACCTGGT	TGTATAGAGGAGAGTCCCGAGGGCGATCGCAAGGCCGAGAGACTAACCTA	TATACAGAATCTTTAGAACATCTGAGCTCACTAACCCAGTCTTTCTAATGCGGATCCCCGGGTTAATTAA	AAGACGAAAAGATCAGCGAAATCGTCGACATTTCCCAACTACCACCTGGTCGGATCCCCGGGTTAATTAA	TGTATAGAGGAGAGTCCCGAGGGCGATCGCAAGGCCGAGAGACTAACCTAGAATTCGAGCTCGTTTAAAC	0		0		0
YCL008C	STP22,VPL15,VPS23	III	105696	106853	-	AGTTGGTATCTTAACGGCCAAGAAAAGAGAGAGAGTGAAGAGCAACGATG	AGCAATTCCTTGTGCGATGGCACATCCAACGAATCACCTCACCGTTATCG	TAAAAAAATATTTTTTATGGCACTTCGGCGATGCGAAAGAAAGTGAGTCA	AGTTGGTATCTTAACGGCCAAGAAAAGAGAGAGAGTGAAGAGCAACGATGCGGATCCCCGGGTTAATTAA	AGCAATTCCTTGTGCGATGGCACATCCAACGAATCACCTCACCGTTATCGCGGATCCCCGGGTTAATTAA	TAAAAAAATATTTTTTATGGCACTTCGGCGATGCGAAAGAAAGTGAGTCAGAATTCGAGCTCGTTTAAAC	0		0		0
YCL007C	YCL007C	III	106974	107366	-	TCTGCAAATTCAGGTCTCAAATCTGAACGGCGTGGAGCCACCAAGGGATG	TCATTACTCTTTGTTCTTTATTATTCGTTGGACCTTTGTTTCTTAAAGTA	TATTCTCGCTCTGTGAAAAAAGACTACTACATTTTTTGACCTTTTATCTA	TCTGCAAATTCAGGTCTCAAATCTGAACGGCGTGGAGCCACCAAGGGATGCGGATCCCCGGGTTAATTAA	TCATTACTCTTTGTTCTTTATTATTCGTTGGACCTTTGTTTCTTAAAGTACGGATCCCCGGGTTAATTAA	TATTCTCGCTCTGTGAAAAAAGACTACTACATTTTTTGACCTTTTATCTAGAATTCGAGCTCGTTTAAAC	1	YCL005W-A	1	YCL005W-A	0
YCL005W-A	VMA9,CWH36,LDB10	III	107023	107417	+	ATACTTTAAGAAACAAAGGTCCAACGAATAATAAAGAACAAAGAGTAATG	ATCCCTTGGTGGCTCCACGCCGTTCAGATTTGAGACCTGAATTTGCAGAA	TTTTCTTATACTCAGGAAACGTCACTTGGCTTGATATACTCGACGCTTTA	ATACTTTAAGAAACAAAGGTCCAACGAATAATAAAGAACAAAGAGTAATGCGGATCCCCGGGTTAATTAA	ATCCCTTGGTGGCTCCACGCCGTTCAGATTTGAGACCTGAATTTGCAGAACGGATCCCCGGGTTAATTAA	TTTTCTTATACTCAGGAAACGTCACTTGGCTTGATATACTCGACGCTTTAGAATTCGAGCTCGTTTAAAC	1	YCL007C	1	YCL007C	0
YCL005W	LDB16	III	108021	108791	+	CATCAGCAACTGTAGGAGGAGAAAGCAGGTATATAACTAGCCGCAATATG	CCAGTGATGCGGACATCGTTAATATAAAGATTTTACGAAGGAATTCTAGG	ATTTCTATCATTCACTTGTTAGTGCATGAGAAGAAGTAATTGCAATATCA	CATCAGCAACTGTAGGAGGAGAAAGCAGGTATATAACTAGCCGCAATATGCGGATCCCCGGGTTAATTAA	CCAGTGATGCGGACATCGTTAATATAAAGATTTTACGAAGGAATTCTAGGCGGATCCCCGGGTTAATTAA	ATTTCTATCATTCACTTGTTAGTGCATGAGAAGAAGTAATTGCAATATCAGAATTCGAGCTCGTTTAAAC	0		0		0
YCL004W	PGS1,PEL1,YCL003W	III	109105	110670	+	CAGCTTGTCCATAATTGCTAATAGCATACTCAGGATAACATATATTAATG	ATGTTGGCACTGGTGTAAAGATAGCTACCTCCATTTTGGGTAAAAAACTT	TTTTATTTTTCCATATTTACAGGCGACATACTATGATAGAATAGAATCTA	CAGCTTGTCCATAATTGCTAATAGCATACTCAGGATAACATATATTAATGCGGATCCCCGGGTTAATTAA	ATGTTGGCACTGGTGTAAAGATAGCTACCTCCATTTTGGGTAAAAAACTTCGGATCCCCGGGTTAATTAA	TTTTATTTTTCCATATTTACAGGCGACATACTATGATAGAATAGAATCTAGAATTCGAGCTCGTTTAAAC	0		0		0
YCL002C	YCL002C	III	110808	111675	-	AGGAGAGGTTGAGGAGCCCTGCGAAGCAATTATATTGAATCATTCACATG	TTCAGTATGTTTACGTAGGACGGAAACCACGGTTGCCAAAAGGAAAACTA	TTTGCAAACATCGCAAAGCCATTAAGGTAGAGAATGAGCTGACCTTGTTA	AGGAGAGGTTGAGGAGCCCTGCGAAGCAATTATATTGAATCATTCACATGCGGATCCCCGGGTTAATTAA	TTCAGTATGTTTACGTAGGACGGAAACCACGGTTGCCAAAAGGAAAACTACGGATCCCCGGGTTAATTAA	TTTGCAAACATCGCAAAGCCATTAAGGTAGAGAATGAGCTGACCTTGTTAGAATTCGAGCTCGTTTAAAC	0		0		0
YCL001W	RER1	III	111916	112482	+	ACTAAGTGTTACACGAAAGGCATAGAGTATCAAAAAAAGGAAGCAAGATG	GATATATACCCTTAGATATCGGTAAGAAGAAATATTCTCATTCTTCTAAC	TAAGATACGAATGTGTTCGTTGAATAGGTATGTGGAGTCAGGGTATATCA	ACTAAGTGTTACACGAAAGGCATAGAGTATCAAAAAAAGGAAGCAAGATGCGGATCCCCGGGTTAATTAA	GATATATACCCTTAGATATCGGTAAGAAGAAATATTCTCATTCTTCTAACCGGATCCCCGGGTTAATTAA	TAAGATACGAATGTGTTCGTTGAATAGGTATGTGGAGTCAGGGTATATCAGAATTCGAGCTCGTTTAAAC	0		0		0
YCL001W-A	YCL001W-A	III	113080	113541	+	CGAAGATAACGGTTACACAATTATCACGTTGATTCGTCAACTTAAAGATG	ACAAGAAAGAACGGATGACACAGTGGTTAGAAATTTCAATTTTGATGAAC	CAGCAGTGTCTTCGCATAAAATCCAGGGGAGCATAATATTATTATTCTCA	CGAAGATAACGGTTACACAATTATCACGTTGATTCGTCAACTTAAAGATGCGGATCCCCGGGTTAATTAA	ACAAGAAAGAACGGATGACACAGTGGTTAGAAATTTCAATTTTGATGAACCGGATCCCCGGGTTAATTAA	CAGCAGTGTCTTCGCATAAAATCCAGGGGAGCATAATATTATTATTCTCAGAATTCGAGCTCGTTTAAAC	0		0		0
YCL001W-B	YCL001W-B	III	113770	114024	+	ACTCTATGATAGTGCATAACACTAAAAAGTTGAAAGAATCCCGTATCATG	TACTCAGTACTTCAAAAATCACAGTGAGCAACTTGACAAACCAACAGATA	TTTGAAAAGTTCATCAAGGTATTGGATGGTATATTTTAAGACACAGCCTA	ACTCTATGATAGTGCATAACACTAAAAAGTTGAAAGAATCCCGTATCATGCGGATCCCCGGGTTAATTAA	TACTCAGTACTTCAAAAATCACAGTGAGCAACTTGACAAACCAACAGATACGGATCCCCGGGTTAATTAA	TTTGAAAAGTTCATCAAGGTATTGGATGGTATATTTTAAGACACAGCCTAGAATTCGAGCTCGTTTAAAC	0		0		0
YCR001W	YCR001W	III	115685	115999	+	GGAGTTCTACGTAAACCACTTAGAATGCAGTTTCTCTTCTAAATAACATG	TTCTAAAGAAAATATCCTTTTTTATTTATGTGAACTTCACTGTATACTTT	GTCAAGAAAAGTGATCGAGTAAAATAGAAGAAATCCACCGAAAGGTACTA	GGAGTTCTACGTAAACCACTTAGAATGCAGTTTCTCTTCTAAATAACATGCGGATCCCCGGGTTAATTAA	TTCTAAAGAAAATATCCTTTTTTATTTATGTGAACTTCACTGTATACTTTCGGATCCCCGGGTTAATTAA	GTCAAGAAAAGTGATCGAGTAAAATAGAAGAAATCCACCGAAAGGTACTAGAATTCGAGCTCGTTTAAAC	0		0		0
YCR002C	CDC10	III	117380	118348	-	ACAAGGCCAAGCCCCACGGTTACTACAAGCACTCTATAAATATATTAATG	ATGCGAATAGTCGTTCCTCAGCTCATATGTCTAGCAACGCCATTCAACGT	AATTCTTAATAACATAAGATATATAATCACCACCATTCTTATGAGATTCA	ACAAGGCCAAGCCCCACGGTTACTACAAGCACTCTATAAATATATTAATGCGGATCCCCGGGTTAATTAA	ATGCGAATAGTCGTTCCTCAGCTCATATGTCTAGCAACGCCATTCAACGTCGGATCCCCGGGTTAATTAA	AATTCTTAATAACATAAGATATATAATCACCACCATTCTTATGAGATTCAGAATTCGAGCTCGTTTAAAC	0		0		0
YCR003W	MRPL32	III	118620	119171	+	ACCTTAACTTGGAGACAAAAACACCAGGGAATATCAGCAAACAAACTATG	AAGATAAAGATAACTATTTGGAACGTCGCGTTCGGACTTTAAAAAAGGAC	CAGGCTTAAGTTTATTTAAAAAGGAAACCACTAGATGAAAGATGAGCCTA	ACCTTAACTTGGAGACAAAAACACCAGGGAATATCAGCAAACAAACTATGCGGATCCCCGGGTTAATTAA	AAGATAAAGATAACTATTTGGAACGTCGCGTTCGGACTTTAAAAAAGGACCGGATCCCCGGGTTAATTAA	CAGGCTTAAGTTTATTTAAAAAGGAAACCACTAGATGAAAGATGAGCCTAGAATTCGAGCTCGTTTAAAC	0		0		0
YCR004C	YCP4	III	119575	120318	-	AAAGAGAGTAAACAAAACAATACAGACTCAATTGAAGCACTATAAGAATG	CTGCAGAAAAGAAGGAGGACAAAGGATTATTATCCTGCTGTACTGTCATG	GAATTAATGTTAGTAAGAACTAAATATTAGACGCGAACTGTTGTTTCTTA	AAAGAGAGTAAACAAAACAATACAGACTCAATTGAAGCACTATAAGAATGCGGATCCCCGGGTTAATTAA	CTGCAGAAAAGAAGGAGGACAAAGGATTATTATCCTGCTGTACTGTCATGCGGATCCCCGGGTTAATTAA	GAATTAATGTTAGTAAGAACTAAATATTAGACGCGAACTGTTGTTTCTTAGAATTCGAGCTCGTTTAAAC	0		0		0
YCR005C	CIT2	III	120946	122328	-	ACAGGTTCTCAAAACTTTTTGTTTTAATAATACTAGTAACAAGAAAAATG	ATTCTACTGAGAAATACAAGGAATTGGTCAAAAACATTGAAAGCAAACTA	AGGAAAGAAAAATATGCAGAGGGGTGTAAAAGTAGGATGTAATCCAACTA	ACAGGTTCTCAAAACTTTTTGTTTTAATAATACTAGTAACAAGAAAAATGCGGATCCCCGGGTTAATTAA	ATTCTACTGAGAAATACAAGGAATTGGTCAAAAACATTGAAAGCAAACTACGGATCCCCGGGTTAATTAA	AGGAAAGAAAAATATGCAGAGGGGTGTAAAAGTAGGATGTAATCCAACTAGAATTCGAGCTCGTTTAAAC	0		0		0
YCR006C	YCR006C	III	122530	123003	-	ATTAAAAACAAGAAAATGTGTTGCCATTTCCGTAAAATGAATGGCCCATG	AAAACAATAACAATGGTAAGCGCAATTACCTTTTGAGCGTTACATTCGTA	TGGGCCCTTTTGAGAGCATGACTATCTTTAGATTAACGTCACCAATTTCA	ATTAAAAACAAGAAAATGTGTTGCCATTTCCGTAAAATGAATGGCCCATGCGGATCCCCGGGTTAATTAA	AAAACAATAACAATGGTAAGCGCAATTACCTTTTGAGCGTTACATTCGTACGGATCCCCGGGTTAATTAA	TGGGCCCTTTTGAGAGCATGACTATCTTTAGATTAACGTCACCAATTTCAGAATTCGAGCTCGTTTAAAC	0		0		0
YCR007C	YCR007C	III	126011	126730	-	CGGTTGTCTATACCATATCAAGACAAGAAACAAAACTCCGTATCTGCATG	AAGCACAACAGGAATATTGGAGAAAGCAATATCCTGACGCCGATATACCA	TACATCGCTCAGTATAAGTGCTAAATAAAATTATCAAGATTTATATTTCA	CGGTTGTCTATACCATATCAAGACAAGAAACAAAACTCCGTATCTGCATGCGGATCCCCGGGTTAATTAA	AAGCACAACAGGAATATTGGAGAAAGCAATATCCTGACGCCGATATACCACGGATCCCCGGGTTAATTAA	TACATCGCTCAGTATAAGTGCTAAATAAAATTATCAAGATTTATATTTCAGAATTCGAGCTCGTTTAAAC	0		0		0
YCR008W	SAT4,HAL4	III	128470	130281	+	AAAAAGTAATCAGATTTTATTTTATTTCGACATTACCCCTCAAATATATG	GTGAATGGGGAAGGGAGATAAAATGCTGCCATAATGGGCGCGCATTGAAA	ACCGAATTGTTCCAAAATATCGTGATATTTGAAAGTGAAGTACTCGTTTA	AAAAAGTAATCAGATTTTATTTTATTTCGACATTACCCCTCAAATATATGCGGATCCCCGGGTTAATTAA	GTGAATGGGGAAGGGAGATAAAATGCTGCCATAATGGGCGCGCATTGAAACGGATCCCCGGGTTAATTAA	ACCGAATTGTTCCAAAATATCGTGATATTTGAAAGTGAAGTACTCGTTTAGAATTCGAGCTCGTTTAAAC	0		0		0
YCR009C	RVS161,END6,FUS7,SPE161	III	130745	131542	-	AACTATACAAATCCTATTATAAGAAGCCAGAAGAAAGCTGATACAAGATG	AACTATTAGGACAAATGACAAGCCTAGATATTTGTGCGCTCGGGATAAAA	GAAAGAAACATAAATGACCGTAAAAAACTAAAGGCAAAAGCATTAATTTA	AACTATACAAATCCTATTATAAGAAGCCAGAAGAAAGCTGATACAAGATGCGGATCCCCGGGTTAATTAA	AACTATTAGGACAAATGACAAGCCTAGATATTTGTGCGCTCGGGATAAAACGGATCCCCGGGTTAATTAA	GAAAGAAACATAAATGACCGTAAAAAACTAAAGGCAAAAGCATTAATTTAGAATTCGAGCTCGTTTAAAC	0		0		0
YCR010C	ADY2,ATO1	III	132273	133124	-	AGATATAACTAAACAACCACAAAACAACTCATATACAAACAAATAATATG	ATGTACTGGCTCGTCCATTCCCATTACCATCTACTGAAAGGGTAATCTTT	CTACTCTTTTTTATTTCAATAGTTCTCGTTATTAGTAGGTCGTGCTCTTA	AGATATAACTAAACAACCACAAAACAACTCATATACAAACAAATAATATGCGGATCCCCGGGTTAATTAA	ATGTACTGGCTCGTCCATTCCCATTACCATCTACTGAAAGGGTAATCTTTCGGATCCCCGGGTTAATTAA	CTACTCTTTTTTATTTCAATAGTTCTCGTTATTAGTAGGTCGTGCTCTTAGAATTCGAGCTCGTTTAAAC	0		0		0
YCR011C	ADP1	III	133724	136873	-	TACAGAAACTTGCACACTAAAAATACACAACTAAAAGCAATTACAGTATG	TTTTAATAATGGGGTATCTAGCCCTTAAGTGGATAGTTGTGGAACAAAAG	AAATTATTATTTCTTATGTAAAAGAAGAGACTATATACGACGCCTATCTA	TACAGAAACTTGCACACTAAAAATACACAACTAAAAGCAATTACAGTATGCGGATCCCCGGGTTAATTAA	TTTTAATAATGGGGTATCTAGCCCTTAAGTGGATAGTTGTGGAACAAAAGCGGATCCCCGGGTTAATTAA	AAATTATTATTTCTTATGTAAAAGAAGAGACTATATACGACGCCTATCTAGAATTCGAGCTCGTTTAAAC	0		0		0
YCR012W	PGK1	III	137746	138996	+	GATCATCAAGGAAGTAATTATCTACTTTTTACAACAAATATAAAACAATG	TATTGGAAGGTAAGGAATTGCCAGGTGTTGCTTTCTTATCCGAAAAGAAA	AAAGAGAAAAGAAAAAAATTGATCTATCGATTTCAATTCAATTCAATTTA	GATCATCAAGGAAGTAATTATCTACTTTTTACAACAAATATAAAACAATGCGGATCCCCGGGTTAATTAA	TATTGGAAGGTAAGGAATTGCCAGGTGTTGCTTTCTTATCCGAAAAGAAACGGATCCCCGGGTTAATTAA	AAAGAGAAAAGAAAAAAATTGATCTATCGATTTCAATTCAATTCAATTTAGAATTCGAGCTCGTTTAAAC	1	YCR013C	1	YCR013C	0
YCR013C	YCR013C	III	138402	139049	-	TAAAAAATATTCAAAAAATAAAATAAACTATTATTTTAGCGTAAAGGATG	CACCACCAATGATGATAGAGTCGACCTTGTCCAACAAGTTGTCAATCAAT	AGACCATTCTTGGCCATCTTAGGTGGTGCCAAGGTTGCTGACAAGATTCA	TAAAAAATATTCAAAAAATAAAATAAACTATTATTTTAGCGTAAAGGATGCGGATCCCCGGGTTAATTAA	CACCACCAATGATGATAGAGTCGACCTTGTCCAACAAGTTGTCAATCAATCGGATCCCCGGGTTAATTAA	AGACCATTCTTGGCCATCTTAGGTGGTGCCAAGGTTGCTGACAAGATTCAGAATTCGAGCTCGTTTAAAC	1	YCR012W	1	YCR012W	0
YCR014C	POL4,POLX	III	139185	140933	-	TGATAATAAGTAAAGGATAAACATGCGACCTGTTAGACAAATCGCACATG	AATACGCTGAACCCGAACATAGAAATATCGAATGGGAAAAAAAAACTGCA	TTATTAAGATTTTTATTAAAAAAAAATTCGCTCCTCTTTTAATGCCTTTA	TGATAATAAGTAAAGGATAAACATGCGACCTGTTAGACAAATCGCACATGCGGATCCCCGGGTTAATTAA	AATACGCTGAACCCGAACATAGAAATATCGAATGGGAAAAAAAAACTGCACGGATCCCCGGGTTAATTAA	TTATTAAGATTTTTATTAAAAAAAAATTCGCTCCTCTTTTAATGCCTTTAGAATTCGAGCTCGTTTAAAC	0		0		0
YCR015C	YCR015C	III	141217	142170	-	CCAATGCATTTAACAATTGCAGTAACCAGAAGCGAACAGTGGAGGATATG	TGAAATCCTGGGACTCTTTAAAAGATTTGATCATGCAGGTAACAAAAATG	CAACGTCCTGGTTATATAAATTTGAATATACAGGATTTCATCCGTTTCTA	CCAATGCATTTAACAATTGCAGTAACCAGAAGCGAACAGTGGAGGATATGCGGATCCCCGGGTTAATTAA	TGAAATCCTGGGACTCTTTAAAAGATTTGATCATGCAGGTAACAAAAATGCGGATCCCCGGGTTAATTAA	CAACGTCCTGGTTATATAAATTTGAATATACAGGATTTCATCCGTTTCTAGAATTCGAGCTCGTTTAAAC	0		0		0
YCR016W	YCR016W	III	143634	144506	+	CTTTATCGACAAATTACAAGCAGAAGAAACATTCACTTCACAATTAAATG	AGAATGATGACTCGGAGCAGATAGAACTTAAGAATTTCTTCGTTGATGTT	CACAGTAAAATATATACTACAACTGAACAACGTTGTTGAACTCTATGTTA	CTTTATCGACAAATTACAAGCAGAAGAAACATTCACTTCACAATTAAATGCGGATCCCCGGGTTAATTAA	AGAATGATGACTCGGAGCAGATAGAACTTAAGAATTTCTTCGTTGATGTTCGGATCCCCGGGTTAATTAA	CACAGTAAAATATATACTACAACTGAACAACGTTGTTGAACTCTATGTTAGAATTCGAGCTCGTTTAAAC	0		0		0
YCR017C	CWH43	III	144773	147634	-	CTCGAGGAATAAGTAACCAGGAATACAGAAGGTATCCACCGCCAGTTATG	GTGAGAGGGGTCACTTCTACCATGTTTTTGATGAGCCACGTTATTACTTA	TACACACAATGTGATTACACTGATTTATAAAACCACCTTACGGCCTCTTA	CTCGAGGAATAAGTAACCAGGAATACAGAAGGTATCCACCGCCAGTTATGCGGATCCCCGGGTTAATTAA	GTGAGAGGGGTCACTTCTACCATGTTTTTGATGAGCCACGTTATTACTTACGGATCCCCGGGTTAATTAA	TACACACAATGTGATTACACTGATTTATAAAACCACCTTACGGCCTCTTAGAATTCGAGCTCGTTTAAAC	0		0		0
YCR018C	SRD1	III	148238	148903	-	TGTTAAGAGGTTGCTAGGTAAATAACCAGACATTTACTATTGCTAGTATG	ATGAAAAAAAAAGGCAAGCAGCAGATAAAAGGATAGATCGAAACAATCCA	TCCTAGTGGAAAAATATCATCTATGCGGTGAAAGAATTAAATAGATACTA	TGTTAAGAGGTTGCTAGGTAAATAACCAGACATTTACTATTGCTAGTATGCGGATCCCCGGGTTAATTAA	ATGAAAAAAAAAGGCAAGCAGCAGATAAAAGGATAGATCGAAACAATCCACGGATCCCCGGGTTAATTAA	TCCTAGTGGAAAAATATCATCTATGCGGTGAAAGAATTAAATAGATACTAGAATTCGAGCTCGTTTAAAC	0		0		0
YCR018C-A	YCR018C-A	III	151608	151862	-	GTTTTCAGATCAACATTCAAACACGGTTGTTAGGTGGTTGTTTTCTGATG	TTATCAATCCTTGCACTTCAGCTTCCTCTAACTTCGATGACAGCTTCTCA	ATATTATCAATATATTATCATATACGGTGTTAAGATGATGACATAAGTTA	GTTTTCAGATCAACATTCAAACACGGTTGTTAGGTGGTTGTTTTCTGATGCGGATCCCCGGGTTAATTAA	TTATCAATCCTTGCACTTCAGCTTCCTCTAACTTCGATGACAGCTTCTCACGGATCCCCGGGTTAATTAA	ATATTATCAATATATTATCATATACGGTGTTAAGATGATGACATAAGTTAGAATTCGAGCTCGTTTAAAC	0		0		0
YCR019W	MAK32	III	152837	153928	+	ATTTGATTTAAGAAGTTTACTGTTCTAAGAAAATAAAGAACGTGATAATG	AGTCCGGTCTTCAATATAATATAAACGATCTTTACAAAAGTCTAACACGA	ATGTATATTTTTGCAGAAAAATAAGAGCAATGAACAAGCTGATATGATCA	ATTTGATTTAAGAAGTTTACTGTTCTAAGAAAATAAAGAACGTGATAATGCGGATCCCCGGGTTAATTAA	AGTCCGGTCTTCAATATAATATAAACGATCTTTACAAAAGTCTAACACGACGGATCCCCGGGTTAATTAA	ATGTATATTTTTGCAGAAAAATAAGAGCAATGAACAAGCTGATATGATCAGAATTCGAGCTCGTTTAAAC	0		0		0
YCR020C	PET18,HIT2	III	154012	154659	-	TTTAGCGCAAATAATAACAATATCAACAATATCTGCAAGGAAGAACAATG	TGAAGGTTTCACAGTTCGAGTTCGAATTTTTTGAATCTTGTTACAACGCC	AAAATATACATATATATATATAAGTAAGTGTTATATACTACTTGAGATTA	TTTAGCGCAAATAATAACAATATCAACAATATCTGCAAGGAAGAACAATGCGGATCCCCGGGTTAATTAA	TGAAGGTTTCACAGTTCGAGTTCGAATTTTTTGAATCTTGTTACAACGCCCGGATCCCCGGGTTAATTAA	AAAATATACATATATATATATAAGTAAGTGTTATATACTACTTGAGATTAGAATTCGAGCTCGTTTAAAC	0		0		0
YCR020C-A	MAK31,LSM9,NAA38,SMX1	III	154830	155096	-	GGGTGAAGATAGTCTTCAACAAACTTAGTAAGGGGCACCAAAGCGTCATG	TTCTGCAGGAGCTTACTGCGAATAAAGTTGAATTGATGGCTAATATTGTT	TTTTTGCCAAGCAATTGTTACTATGGAAACTATTAGAACCATATGCGCTA	GGGTGAAGATAGTCTTCAACAAACTTAGTAAGGGGCACCAAAGCGTCATGCGGATCCCCGGGTTAATTAA	TTCTGCAGGAGCTTACTGCGAATAAAGTTGAATTGATGGCTAATATTGTTCGGATCCCCGGGTTAATTAA	TTTTTGCCAAGCAATTGTTACTATGGAAACTATTAGAACCATATGCGCTAGAATTCGAGCTCGTTTAAAC	0		0		0
YCR020W-B	HTL1	III	155320	155556	+	TAGAACGAAAGGATTGTGTTATTTAGAACAGAGTATCAGTATATCGTATG	TGGAAGAAATGAAAAAAATGCTCGATGCTTTGAAAAATGAAAGGAAAAAG	TTCACATTCAATATTTTGTAGCTTACAATTGTGAATGTTGCGTTTTCCTA	TAGAACGAAAGGATTGTGTTATTTAGAACAGAGTATCAGTATATCGTATGCGGATCCCCGGGTTAATTAA	TGGAAGAAATGAAAAAAATGCTCGATGCTTTGAAAAATGAAAGGAAAAAGCGGATCCCCGGGTTAATTAA	TTCACATTCAATATTTTGTAGCTTACAATTGTGAATGTTGCGTTTTCCTAGAATTCGAGCTCGTTTAAAC	0		0		0
YCR021C	HSP30,YRO1	III	156109	157107	-	GTTTGAGACTTTAATATCTTTTGATTACTAAAAACAACAAATTTCAAATG	CAATCCACGAACCCGAACCTGAAGCAGAGCAAGCTGTCGAAGATACTGCT	TTTGAAATGTGTTAAGCAAAGAATGATTAAGACAATCTCAAGCTGCTCTA	GTTTGAGACTTTAATATCTTTTGATTACTAAAAACAACAAATTTCAAATGCGGATCCCCGGGTTAATTAA	CAATCCACGAACCCGAACCTGAAGCAGAGCAAGCTGTCGAAGATACTGCTCGGATCCCCGGGTTAATTAA	TTTGAAATGTGTTAAGCAAAGAATGATTAAGACAATCTCAAGCTGCTCTAGAATTCGAGCTCGTTTAAAC	0		0		0
YCR022C	YCR022C	III	157421	157765	-	CGTTTTGCATAAGTAAGAATAACTACTTGTGCAGGGTGCCGAAAGGGATG	CTTCGTTATTTCATCATCCCTTTCTGCTATGGCAAGGACAAGTTTTTTTC	TATGAAAACTTTGGCCAATTAGGGAGAGGAAAGTTTTCGATGAGATGCTA	CGTTTTGCATAAGTAAGAATAACTACTTGTGCAGGGTGCCGAAAGGGATGCGGATCCCCGGGTTAATTAA	CTTCGTTATTTCATCATCCCTTTCTGCTATGGCAAGGACAAGTTTTTTTCCGGATCCCCGGGTTAATTAA	TATGAAAACTTTGGCCAATTAGGGAGAGGAAAGTTTTCGATGAGATGCTAGAATTCGAGCTCGTTTAAAC	0		0		0
YCR023C	YCR023C	III	158538	160373	-	AAGGAACTAGGAAGTGGTAAGCATATGAACACACGAATATAAAAGATATG	TGGCTCATCGATCTAGTTTAAGCAGCTTAAGTAACCAACGCTGTACCACA	TTTTTTTATTAGATATCCTTTTTGCAAGCCTTCTGAAAAAAAATTTCTCA	AAGGAACTAGGAAGTGGTAAGCATATGAACACACGAATATAAAAGATATGCGGATCCCCGGGTTAATTAA	TGGCTCATCGATCTAGTTTAAGCAGCTTAAGTAACCAACGCTGTACCACACGGATCCCCGGGTTAATTAA	TTTTTTTATTAGATATCCTTTTTGCAAGCCTTCTGAAAAAAAATTTCTCAGAATTCGAGCTCGTTTAAAC	0		0		0
YCR024C	SLM5	III	160744	162222	-	CGCTTACTAAGAGAGAAAGAAAGAGAACAAGCGAATACAAACAGCTAATG	TAAAGGATGCCATACCCTTTTATAGAACATCTGCAGAATCCATCGATTTT	TGAACAGTGAGTAAATACATAGAAGGAGATAAGAAACAAATGGAATATCA	CGCTTACTAAGAGAGAAAGAAAGAGAACAAGCGAATACAAACAGCTAATGCGGATCCCCGGGTTAATTAA	TAAAGGATGCCATACCCTTTTATAGAACATCTGCAGAATCCATCGATTTTCGGATCCCCGGGTTAATTAA	TGAACAGTGAGTAAATACATAGAAGGAGATAAGAAACAAATGGAATATCAGAATTCGAGCTCGTTTAAAC	0		0		0
YCR024C-B	YCR024C-B	III	162599	162865	-	CCCTTCATCTTTGTTTATATCCATTCTAGAACATGAATTAGACTACTATG	TCCAAATTGTTAGCTTTTTTCCTTTTATCACTATTATTTTTTTCCACTCT	AGTTATCATGAGGAGTCATCAGCCAGACTTAACAATCACACACATTGTTA	CCCTTCATCTTTGTTTATATCCATTCTAGAACATGAATTAGACTACTATGCGGATCCCCGGGTTAATTAA	TCCAAATTGTTAGCTTTTTTCCTTTTATCACTATTATTTTTTTCCACTCTCGGATCCCCGGGTTAATTAA	AGTTATCATGAGGAGTCATCAGCCAGACTTAACAATCACACACATTGTTAGAATTCGAGCTCGTTTAAAC	0		0		0
YCR024C-A	PMP1	III	162945	163067	-	TTGTTTGTTTCTCCTCTTCCCATTTCAGCACTTTTAATCTATCATAAATG	CCATTATCTACAGAAAATGGCAAGCTAGACAAAGAGGATTGCAAAGATTC	AACAAAGATGAAGGGGACAGGAAATAAAATGGCTCGCTCCGCCCTTTTTA	TTGTTTGTTTCTCCTCTTCCCATTTCAGCACTTTTAATCTATCATAAATGCGGATCCCCGGGTTAATTAA	CCATTATCTACAGAAAATGGCAAGCTAGACAAAGAGGATTGCAAAGATTCCGGATCCCCGGGTTAATTAA	AACAAAGATGAAGGGGACAGGAAATAAAATGGCTCGCTCCGCCCTTTTTAGAATTCGAGCTCGTTTAAAC	0		0		0
YCR025C	YCR025C	III	163446	163856	-	ACAAGCTGAAACTAGGCGTGTTAACTCTTTCCTAAACGAGGAGGTTTATG	CAAACAGAAAGCAGAAAGCAGAAAGATGTCAATATAGACTTGTCACTGCG	AAAAAAAATGGGAAATTATTATCGGAAAAAATTGAAGCTATCTTCTATTA	ACAAGCTGAAACTAGGCGTGTTAACTCTTTCCTAAACGAGGAGGTTTATGCGGATCCCCGGGTTAATTAA	CAAACAGAAAGCAGAAAGCAGAAAGATGTCAATATAGACTTGTCACTGCGCGGATCCCCGGGTTAATTAA	AAAAAAAATGGGAAATTATTATCGGAAAAAATTGAAGCTATCTTCTATTAGAATTCGAGCTCGTTTAAAC	0		0		0
YCR026C	NPP1	III	164111	166339	-	GTAATTACATATATCTGAAAAGAGGTACAGTATAACACTCTCTATAGATG	TCATTGACGACATAATTGACAGCATCGACGATTTAGTCGATTCTGATACC	ACAAGGATGCGTCTTTTATTTCATAACGCGGTTGTCCCACCTTAAGCTTA	GTAATTACATATATCTGAAAAGAGGTACAGTATAACACTCTCTATAGATGCGGATCCCCGGGTTAATTAA	TCATTGACGACATAATTGACAGCATCGACGATTTAGTCGATTCTGATACCCGGATCCCCGGGTTAATTAA	ACAAGGATGCGTCTTTTATTTCATAACGCGGTTGTCCCACCTTAAGCTTAGAATTCGAGCTCGTTTAAAC	0		0		0
YCR027C	RHB1,RSG1	III	167370	167999	-	AACAGTTTTATTGGGGCACGGCGAGAAAAGATATAACCTGTGACATAATG	AAGGAACTCTGGGGCTTGATGCCGAAAATAATAATAAATGTTCTATAATG	GCTTTCCTACTAATAAAACCAATGATATCCTAGGGACGCTCGAGTTTTCA	AACAGTTTTATTGGGGCACGGCGAGAAAAGATATAACCTGTGACATAATGCGGATCCCCGGGTTAATTAA	AAGGAACTCTGGGGCTTGATGCCGAAAATAATAATAAATGTTCTATAATGCGGATCCCCGGGTTAATTAA	GCTTTCCTACTAATAAAACCAATGATATCCTAGGGACGCTCGAGTTTTCAGAATTCGAGCTCGTTTAAAC	0		0		0
YCR028C	FEN2	III	170886	172424	-	GAAGCTGTTTTCAGAATTTTTGATTGGAGAGAGCCTGGGCCTAAGTCATG	AAGTTGAACTTCATAATGAGGAAATGGCCGAAATTTCAAATCCTTTCCGA	CATTACCATCAACAGGACCAATGAATAGCTAAAAGAATCGAATGTATCTA	GAAGCTGTTTTCAGAATTTTTGATTGGAGAGAGCCTGGGCCTAAGTCATGCGGATCCCCGGGTTAATTAA	AAGTTGAACTTCATAATGAGGAAATGGCCGAAATTTCAAATCCTTTCCGACGGATCCCCGGGTTAATTAA	CATTACCATCAACAGGACCAATGAATAGCTAAAAGAATCGAATGTATCTAGAATTCGAGCTCGTTTAAAC	0		0		0
YCR028C-A	RIM1	III	172950	173440	-	TGTCCTTGACAAATACAAAACAAACAAAAATCCACTAATCCATTGTAATG	GGAAGAAATTAGAAGATGCTGAGGGCCAAGAAAATGCTGCTTCTTCAGAA	AAAAAATATCGAGGAAGAGTCGAAATAAGCAAGCGTAAATATTACAATTA	TGTCCTTGACAAATACAAAACAAACAAAAATCCACTAATCCATTGTAATGCGGATCCCCGGGTTAATTAA	GGAAGAAATTAGAAGATGCTGAGGGCCAAGAAAATGCTGCTTCTTCAGAACGGATCCCCGGGTTAATTAA	AAAAAATATCGAGGAAGAGTCGAAATAAGCAAGCGTAAATATTACAATTAGAATTCGAGCTCGTTTAAAC	0		0		0
YCR030C	SYP1,YCR029C-A	III	173826	176438	-	GTCGTATTGAAGCAAGCTTATTTGAAAATTGCGAATAATCACCTCTCATG	ATGTAAACACAAAAAGAACTTTGACCACTGGTAACTACCATGGTCTCGCT	AAACAAAAGAACAATTAATATTGAAAAATAGAAGCATAGCAGAAATATCA	GTCGTATTGAAGCAAGCTTATTTGAAAATTGCGAATAATCACCTCTCATGCGGATCCCCGGGTTAATTAA	ATGTAAACACAAAAAGAACTTTGACCACTGGTAACTACCATGGTCTCGCTCGGATCCCCGGGTTAATTAA	AAACAAAAGAACAATTAATATTGAAAAATAGAAGCATAGCAGAAATATCAGAATTCGAGCTCGTTTAAAC	0		0		0
YCR031C	RPS14A,CRY1,RPL59	III	177500	178220	-	GATTCTATTTTAAACCCAAGGAGAGTAAGAAACCACAAGAACCCGCCATG	TTCCATCTGACTCCACCAGAAAGAAGGGTGGTAGAAGAGGTAGAAGATTA	TAACTGTAAAAAATAATACGGCAATACAAGTACAATACATGCATAACTCA	GATTCTATTTTAAACCCAAGGAGAGTAAGAAACCACAAGAACCCGCCATGCGGATCCCCGGGTTAATTAA	TTCCATCTGACTCCACCAGAAAGAAGGGTGGTAGAAGAGGTAGAAGATTACGGATCCCCGGGTTAATTAA	TAACTGTAAAAAATAATACGGCAATACAAGTACAATACATGCATAACTCAGAATTCGAGCTCGTTTAAAC	0		0		0
YCR032W	BPH1	III	179520	186023	+	CCAATTGGTTCTTTCTCCTTTCTGCCAAAAAAAAACACAATACGGATATG	AGATAGAAGTGATTGCGGGAACATTAGATGGCAGATTAGCTATTTGGTAC	AACTACAAAAATTGAATCATTTAAAGAAAGGCGTTACGATGTGATGCCTA	CCAATTGGTTCTTTCTCCTTTCTGCCAAAAAAAAACACAATACGGATATGCGGATCCCCGGGTTAATTAA	AGATAGAAGTGATTGCGGGAACATTAGATGGCAGATTAGCTATTTGGTACCGGATCCCCGGGTTAATTAA	AACTACAAAAATTGAATCATTTAAAGAAAGGCGTTACGATGTGATGCCTAGAATTCGAGCTCGTTTAAAC	0		0		0
YCR033W	SNT1	III	186489	190169	+	TACTAACTTGTGCATAGAACAGCAAACAGAAACAAAGCGTAAGAAACATG	CCGCGCCAGATGCAATGAGCAGTTTTTTATCTAAAAAGGAAAATAATAAT	GATGGAAAAGAAGTAGAGCATATGTATTGCCCGTCTCAGCCGTTTGTTCA	TACTAACTTGTGCATAGAACAGCAAACAGAAACAAAGCGTAAGAAACATGCGGATCCCCGGGTTAATTAA	CCGCGCCAGATGCAATGAGCAGTTTTTTATCTAAAAAGGAAAATAATAATCGGATCCCCGGGTTAATTAA	GATGGAAAAGAAGTAGAGCATATGTATTGCCCGTCTCAGCCGTTTGTTCAGAATTCGAGCTCGTTTAAAC	0		0		0
YCR034W	FEN1,ELO2,GNS1,VBM2	III	190592	191635	+	TTTGTACAAAGTGAAAAGGTTGAACTAATTATCTTCGTCTAGAAGCCATG	ACGTTCCTACTCCATCTCCATCACCAAAACCTCAACACAGAAGAAAAAGG	CGAATATACGAAAGTTGAATACTTAAATTCTTTCAAAGATTTTACACTTA	TTTGTACAAAGTGAAAAGGTTGAACTAATTATCTTCGTCTAGAAGCCATGCGGATCCCCGGGTTAATTAA	ACGTTCCTACTCCATCTCCATCACCAAAACCTCAACACAGAAGAAAAAGGCGGATCCCCGGGTTAATTAA	CGAATATACGAAAGTTGAATACTTAAATTCTTTCAAAGATTTTACACTTAGAATTCGAGCTCGTTTAAAC	0		0		0
YCR035C	RRP43	III	191834	193018	-	TACACAAATAAGTTTGACAGTAGTTTCACAGGCATCTAATATTGGAAATG	TGTTGTTATCTAGGGTTAGAGCGGACGATTTGTCAACAAGATTTAACATA	TTTTCCGTTTCCTTTCGACAGTCATCAGATAATTTTATCCGAGTCTTTTA	TACACAAATAAGTTTGACAGTAGTTTCACAGGCATCTAATATTGGAAATGCGGATCCCCGGGTTAATTAA	TGTTGTTATCTAGGGTTAGAGCGGACGATTTGTCAACAAGATTTAACATACGGATCCCCGGGTTAATTAA	TTTTCCGTTTCCTTTCGACAGTCATCAGATAATTTTATCCGAGTCTTTTAGAATTCGAGCTCGTTTAAAC	0		0		0
YCR036W	RBK1	III	193297	194298	+	GATGTTTGTTGTCTTTCATCCCAAAGTTCCAACAGCATATTTCAAAGATG	AAGGTGCTGCTGAAAGCATGCCACTGTATAAAGATGTTCAGAAAGATGCA	CGAAAACTAAAATTTAACAAACTAAAAGTAAAAAATTGCAGTAGATTTTA	GATGTTTGTTGTCTTTCATCCCAAAGTTCCAACAGCATATTTCAAAGATGCGGATCCCCGGGTTAATTAA	AAGGTGCTGCTGAAAGCATGCCACTGTATAAAGATGTTCAGAAAGATGCACGGATCCCCGGGTTAATTAA	CGAAAACTAAAATTTAACAAACTAAAAGTAAAAAATTGCAGTAGATTTTAGAATTCGAGCTCGTTTAAAC	0		0		0
YCR037C	PHO87	III	194414	197185	-	AAGGTGCAGCAAAACTACGGTAAAGGCGGCTATTATTGTGCCTCGAAATG	TAATTACTCTCGGTTATGGTATTAGTTCTTCCGTCTTAAAAGGTAGCACT	AGGTACAAAGAATGCAGTAATAAGAAATGTAATTACATGAGGGCAGTTTA	AAGGTGCAGCAAAACTACGGTAAAGGCGGCTATTATTGTGCCTCGAAATGCGGATCCCCGGGTTAATTAA	TAATTACTCTCGGTTATGGTATTAGTTCTTCCGTCTTAAAAGGTAGCACTCGGATCCCCGGGTTAATTAA	AGGTACAAAGAATGCAGTAATAAGAAATGTAATTACATGAGGGCAGTTTAGAATTCGAGCTCGTTTAAAC	0		0		0
YCR038C	BUD5	III	197621	199549	-	GAATTAGCGGACCTCTTGAGCGGTGAGCCTCTGGCAAAGAAGAAAGAATG	ACAAAGACAGGGCGTATCAAGTCAGTATAGCTAAGGTTCCAAGGCTTACC	CGTACAAGAAGCAAAAGGAAGTCATCTTTCTTTGAACAGTTCTGTTTTTA	GAATTAGCGGACCTCTTGAGCGGTGAGCCTCTGGCAAAGAAGAAAGAATGCGGATCCCCGGGTTAATTAA	ACAAAGACAGGGCGTATCAAGTCAGTATAGCTAAGGTTCCAAGGCTTACCCGGATCCCCGGGTTAATTAA	CGTACAAGAAGCAAAAGGAAGTCATCTTTCTTTGAACAGTTCTGTTTTTAGAATTCGAGCTCGTTTAAAC	2	YCR038W-A;YCR039C	2	YCR038W-A;YCR039C	0
YCR038W-A	YCR038W-A	III	199293	199418	+	GGATTTTTTTTGGGACGATATTGTCATTATAGGGCAGTGTGTGACTTATG	CCTGGATAGCGAAGCGTGCGGTTACAAATAGGTCGTCTTGTTCAAGAAGG	TCCTCAGACACTACTAAGATGTTTGTACTGATAGATAATGTCCTCGCCTA	GGATTTTTTTTGGGACGATATTGTCATTATAGGGCAGTGTGTGACTTATGCGGATCCCCGGGTTAATTAA	CCTGGATAGCGAAGCGTGCGGTTACAAATAGGTCGTCTTGTTCAAGAAGGCGGATCCCCGGGTTAATTAA	TCCTCAGACACTACTAAGATGTTTGTACTGATAGATAATGTCCTCGCCTAGAATTCGAGCTCGTTTAAAC	1	YCR038C	1	YCR038C	0
YCR039C	MATALPHA2,ALPHA2	III	199546	200178	-	ATCAGCTTAGAAGTGGGCAAGAAAAAAAGGAAGATAAGCAAGAAAAAATG	CAGAATTAGCGGACCTCTTGAGCGGTGAGCCTCTGGCAAAGAAGAAAGAA	TATATATATATATTCTACACAGATATATACATATTTGTTTTTCGGGCTCA	ATCAGCTTAGAAGTGGGCAAGAAAAAAAGGAAGATAAGCAAGAAAAAATGCGGATCCCCGGGTTAATTAA	CAGAATTAGCGGACCTCTTGAGCGGTGAGCCTCTGGCAAAGAAGAAAGAACGGATCCCCGGGTTAATTAA	TATATATATATATTCTACACAGATATATACATATTTGTTTTTCGGGCTCAGAATTCGAGCTCGTTTAAAC	1	YCR038C	1	YCR038C	0
YCR040W	MATALPHA1,ALPHA1	III	200442	200969	+	GAAATGTATCAACCATATATAATAACTTAATAGACGACATTCACAATATG	AAGTACGTGGTGACGGATATTGGGAAGATGTGTTTGTACATTTGGCCTTA	CAACATTCAGTACTCGAAAGATAAACAACCTCCGCCACGACCACACTCTA	GAAATGTATCAACCATATATAATAACTTAATAGACGACATTCACAATATGCGGATCCCCGGGTTAATTAA	AAGTACGTGGTGACGGATATTGGGAAGATGTGTTTGTACATTTGGCCTTACGGATCCCCGGGTTAATTAA	CAACATTCAGTACTCGAAAGATAAACAACCTCCGCCACGACCACACTCTAGAATTCGAGCTCGTTTAAAC	1	YCR041W	1	YCR041W	0
YCR041W	YCR041W	III	200911	201243	+	TTTTATAAACCCTGGTTTTGGTTTTGTAGAGTGGTTGACGAATAATTATG	TCTTTGTTCTTATCTTAACCATAAACGATCTTGATGTGACTTTTGTAATT	CCTAGAGTAATGGTGCATTTGTCATCCGTCCCGTATAGCCAATTCGTTCA	TTTTATAAACCCTGGTTTTGGTTTTGTAGAGTGGTTGACGAATAATTATGCGGATCCCCGGGTTAATTAA	TCTTTGTTCTTATCTTAACCATAAACGATCTTGATGTGACTTTTGTAATTCGGATCCCCGGGTTAATTAA	CCTAGAGTAATGGTGCATTTGTCATCCGTCCCGTATAGCCAATTCGTTCAGAATTCGAGCTCGTTTAAAC	2	YCR040W;YCR042C	2	YCR040W;YCR042C	0
YCR042C	TAF2,TAF150,TSM1	III	201174	205397	-	AGTTTTGGACAGTGAAGAGGTGACAACAGGATAAATAGGTGGACTTCATG	CATCAAGATCGTTTATGGTTAAGATAAGAACAAAGAATGATGCTAAGAAT	CTATGTATTTGTATAAAATATGATATTACTCAGACTCAAGCAAACAATCA	AGTTTTGGACAGTGAAGAGGTGACAACAGGATAAATAGGTGGACTTCATGCGGATCCCCGGGTTAATTAA	CATCAAGATCGTTTATGGTTAAGATAAGAACAAAGAATGATGCTAAGAATCGGATCCCCGGGTTAATTAA	CTATGTATTTGTATAAAATATGATATTACTCAGACTCAAGCAAACAATCAGAATTCGAGCTCGTTTAAAC	1	YCR041W	1	YCR041W	0
YCR043C	YCR043C	III	206261	206644	-	GGGCAACAGTAGGCAGTGAAAGCGCTCTTAACGTACTTTGGCAAAGGATG	ACGACTTTAAGATGGAAGGAGGTGATTTAGAGTACCAACATGTAAAGATC	TTCCTTCGAAACCAGCAGTAATAAGTCGTCCTGAGAACGATGTAGATTTA	GGGCAACAGTAGGCAGTGAAAGCGCTCTTAACGTACTTTGGCAAAGGATGCGGATCCCCGGGTTAATTAA	ACGACTTTAAGATGGAAGGAGGTGATTTAGAGTACCAACATGTAAAGATCCGGATCCCCGGGTTAATTAA	TTCCTTCGAAACCAGCAGTAATAAGTCGTCCTGAGAACGATGTAGATTTAGAATTCGAGCTCGTTTAAAC	0		0		0
YCR044C	PER1,COS16	III	206877	207950	-	GAAACCATACCCTTCGGGAGAAAAGAAACAGAAGTGTGGCAAGAAATATG	ACGACTTTTTCCTCGAGGATTATGCCTATTGGGGTAATAGACAATTGTAC	ACATATATAACTATTATTCATGATAGTAAACAGGTGAATTAAGATATTTA	GAAACCATACCCTTCGGGAGAAAAGAAACAGAAGTGTGGCAAGAAATATGCGGATCCCCGGGTTAATTAA	ACGACTTTTTCCTCGAGGATTATGCCTATTGGGGTAATAGACAATTGTACCGGATCCCCGGGTTAATTAA	ACATATATAACTATTATTCATGATAGTAAACAGGTGAATTAAGATATTTAGAATTCGAGCTCGTTTAAAC	0		0		0
YCR045C	RRT12,OSW3	III	208135	209610	-	GACATCCTCTAACATCCGCCAAGAAAAACAGCAAAAAAACACTGGTCATG	TACCTCTTGGTGAGATTCGATTGAAGAGGCGTGATTTTATGAAAAATTTG	GACATGACATTATGCAATAATTTATTTATGAGAGAAAGAGAAAAACACTA	GACATCCTCTAACATCCGCCAAGAAAAACAGCAAAAAAACACTGGTCATGCGGATCCCCGGGTTAATTAA	TACCTCTTGGTGAGATTCGATTGAAGAGGCGTGATTTTATGAAAAATTTGCGGATCCCCGGGTTAATTAA	GACATGACATTATGCAATAATTTATTTATGAGAGAAAGAGAAAAACACTAGAATTCGAGCTCGTTTAAAC	1	YCR045W-A	1	YCR045W-A	0
YCR045W-A	YCR045W-A	III	208751	209101	+	CTAAATTGAAGTTCCCCGCCGCGGCAACAAATACAATACCTTCTTCAATG	CTCTGTCTTCGAATTCCGGATGGTCCGCGAAGATACCCGTATCCATGATA	TTCAATTACTACTATGAACACGACTATCAAGGTCAAGACGTCAACGCCTA	CTAAATTGAAGTTCCCCGCCGCGGCAACAAATACAATACCTTCTTCAATGCGGATCCCCGGGTTAATTAA	CTCTGTCTTCGAATTCCGGATGGTCCGCGAAGATACCCGTATCCATGATACGGATCCCCGGGTTAATTAA	TTCAATTACTACTATGAACACGACTATCAAGGTCAAGACGTCAACGCCTAGAATTCGAGCTCGTTTAAAC	1	YCR045C	1	YCR045C	0
YCR046C	IMG1	III	209914	210423	-	GAGTCTTCCCTCTGAGCAGCTGCTGAAAGGGAGAGAGAACCATAGCGATG	GTACAAGGTTGGATGTCGGCGACCTCGAGGCAGGTCTAAGAAGAAAGAAA	TTTTTCTTATATACAGGAGATGGGTGGCCACAGAACCCGCGCCTAGCCTA	GAGTCTTCCCTCTGAGCAGCTGCTGAAAGGGAGAGAGAACCATAGCGATGCGGATCCCCGGGTTAATTAA	GTACAAGGTTGGATGTCGGCGACCTCGAGGCAGGTCTAAGAAGAAAGAAACGGATCCCCGGGTTAATTAA	TTTTTCTTATATACAGGAGATGGGTGGCCACAGAACCCGCGCCTAGCCTAGAATTCGAGCTCGTTTAAAC	0		0		0
YCR047C	BUD23	III	210718	211545	-	AAAAAGGTGCGGTACGGAAACACAGGAAATATATCAGAGAAGAAATAATG	AAGTTGCGAAGGACTCCAAGTTCACCGGGAGGAAAAGAAGACACAGGTTC	TTTTTATAGTATACAAAAGAATATGCGTGTGAGGATGTGTGTTTCTTCTA	AAAAAGGTGCGGTACGGAAACACAGGAAATATATCAGAGAAGAAATAATGCGGATCCCCGGGTTAATTAA	AAGTTGCGAAGGACTCCAAGTTCACCGGGAGGAAAAGAAGACACAGGTTCCGGATCCCCGGGTTAATTAA	TTTTTATAGTATACAAAAGAATATGCGTGTGAGGATGTGTGTTTCTTCTAGAATTCGAGCTCGTTTAAAC	1	YCR047W-A	1	YCR047W-A	0
YCR047W-A	YCR047W-A	III	211301	211507	+	GCAACATCAAGTCGCCCTCCAGCTCTCTACTAAGACCGGTCGCAAGCATG	TATGCTGCACTCTGGTCGAACCCGTGTACTTGTGTGCTTCGCTATCATTA	GAAGAAATAATGTCACGTCCTGAGGAGTTGGCACCACCGGAGATTTTCTA	GCAACATCAAGTCGCCCTCCAGCTCTCTACTAAGACCGGTCGCAAGCATGCGGATCCCCGGGTTAATTAA	TATGCTGCACTCTGGTCGAACCCGTGTACTTGTGTGCTTCGCTATCATTACGGATCCCCGGGTTAATTAA	GAAGAAATAATGTCACGTCCTGAGGAGTTGGCACCACCGGAGATTTTCTAGAATTCGAGCTCGTTTAAAC	1	YCR047C	1	YCR047C	0
YCR049C	YCR049C	III	211871	212317	-	GTTTCTCCAGCACCGGACCTTTGAAAGTCGTCTGGAAGGGCACGTTGATG	CAATCTGTTTTGGCGCTCTTGCTGCAAGCCGTGCTGAACAACCACCTGCG	TATAAGAAGGACGAGCGTGGTGGAGGAAAGGGGCGCCATTGGCACACTCA	GTTTCTCCAGCACCGGACCTTTGAAAGTCGTCTGGAAGGGCACGTTGATGCGGATCCCCGGGTTAATTAA	CAATCTGTTTTGGCGCTCTTGCTGCAAGCCGTGCTGAACAACCACCTGCGCGGATCCCCGGGTTAATTAA	TATAAGAAGGACGAGCGTGGTGGAGGAAAGGGGCGCCATTGGCACACTCAGAATTCGAGCTCGTTTAAAC	1	YCR048W	1	YCR048W	0
YCR048W	ARE1,SAT2	III	211929	213761	+	GTTGTTCAGCACGGCTTGCAGCAAGAGCGCCAAAACAGATTGCAAGAATG	TTGGTGTCTGTTCAGGGCCCAGTATCATTATGACGTTGTACCTGACCTTA	TATATCTATCAAGGGCTTGCGAGGGACACACGTGGTATGGTGGCAGTTCA	GTTGTTCAGCACGGCTTGCAGCAAGAGCGCCAAAACAGATTGCAAGAATGCGGATCCCCGGGTTAATTAA	TTGGTGTCTGTTCAGGGCCCAGTATCATTATGACGTTGTACCTGACCTTACGGATCCCCGGGTTAATTAA	TATATCTATCAAGGGCTTGCGAGGGACACACGTGGTATGGTGGCAGTTCAGAATTCGAGCTCGTTTAAAC	2	YCR049C;YCR050C	2	YCR049C;YCR050C	0
YCR050C	YCR050C	III	213464	213772	-	ATTCCCTATTGTATATCTATCAAGGGCTTGCGAGGGACACACGTGGTATG	AATGCAATGCGCCCATGGAGCTGTGGTACACGTGTCTTAGTAAAAATTTG	AATTGCGTTTCGTTTGAAGAGTTTAGCAGAATCTGGAACGTCCCCGTTCA	ATTCCCTATTGTATATCTATCAAGGGCTTGCGAGGGACACACGTGGTATGCGGATCCCCGGGTTAATTAA	AATGCAATGCGCCCATGGAGCTGTGGTACACGTGTCTTAGTAAAAATTTGCGGATCCCCGGGTTAATTAA	AATTGCGTTTCGTTTGAAGAGTTTAGCAGAATCTGGAACGTCCCCGTTCAGAATTCGAGCTCGTTTAAAC	1	YCR048W	1	YCR048W	0
YCR051W	YCR051W	III	214071	214739	+	GTTTGCAGGTGACAAAAATCGATGATTATAGGTGTTGTGACGACAAAATG	AGGGCTCCATGGCGGGTTCCGGGGACGAACCAGATTCCAAGAGAAGAAAA	GCGTTCAATTTCTTTTAGCAAGCTGTAAGAGCCTTTGTGCTGGGTCGTTA	GTTTGCAGGTGACAAAAATCGATGATTATAGGTGTTGTGACGACAAAATGCGGATCCCCGGGTTAATTAA	AGGGCTCCATGGCGGGTTCCGGGGACGAACCAGATTCCAAGAGAAGAAAACGGATCCCCGGGTTAATTAA	GCGTTCAATTTCTTTTAGCAAGCTGTAAGAGCCTTTGTGCTGGGTCGTTAGAATTCGAGCTCGTTTAAAC	0		0		0
YCR052W	RSC6	III	214994	216445	+	CAAGGCAGCTTCGTATAGTAATACAGCACGAAAAACAGCTCATAGAAATG	ACAGGTCACTAATGGGCAATATCTCACTACTGTACTCCCAAGGAAGACTA	GAGGAGGCGTGCAATAATTGCAGAAAGAATGAGATCATACAGTGATGTTA	CAAGGCAGCTTCGTATAGTAATACAGCACGAAAAACAGCTCATAGAAATGCGGATCCCCGGGTTAATTAA	ACAGGTCACTAATGGGCAATATCTCACTACTGTACTCCCAAGGAAGACTACGGATCCCCGGGTTAATTAA	GAGGAGGCGTGCAATAATTGCAGAAAGAATGAGATCATACAGTGATGTTAGAATTCGAGCTCGTTTAAAC	0		0		0
YCR053W	THR4	III	216697	218241	+	TATAGCAGCAAATATTTGTTCTTAGACGGCCACCATCCCTCACACCAATG	TTGAATTGGTCAAAAACGCTATTGAAGAAGAACTTGCTAAAATGAAATTA	TTCTATATGTTATATAAGATAAAATATATTCATTAAAAAGGAAGATCTTA	TATAGCAGCAAATATTTGTTCTTAGACGGCCACCATCCCTCACACCAATGCGGATCCCCGGGTTAATTAA	TTGAATTGGTCAAAAACGCTATTGAAGAAGAACTTGCTAAAATGAAATTACGGATCCCCGGGTTAATTAA	TTCTATATGTTATATAAGATAAAATATATTCATTAAAAAGGAAGATCTTAGAATTCGAGCTCGTTTAAAC	0		0		0
YCR054C	CTR86	III	218376	220067	-	CCTTATAAAATTATTGATTCATCAAAAAAGAAGATAACTAAATAACAATG	AAGAAGACCCTGGGAACGAGAATTCTGAGATTATTAGCATAGATGAAGAT	ATGTTAATCAAAGTGAATCATGATTGCGAGAGTAAGGAACCATAAAATTA	CCTTATAAAATTATTGATTCATCAAAAAAGAAGATAACTAAATAACAATGCGGATCCCCGGGTTAATTAA	AAGAAGACCCTGGGAACGAGAATTCTGAGATTATTAGCATAGATGAAGATCGGATCCCCGGGTTAATTAA	ATGTTAATCAAAGTGAATCATGATTGCGAGAGTAAGGAACCATAAAATTAGAATTCGAGCTCGTTTAAAC	0		0		0
YCR057C	PWP2,UTP1,YCR055C,YCR058C	III	220457	223228	-	TTCAACAGGTAGACAGGAGAGCAGACCGCAGATTGAACCGCATCCCAATG	CTAATGAAAATGATTCCAGTGATGAAGAAGAAAATGAGAAAGAGCTTCCT	GGAATACATGATGTGAATGTGCATAAATAGAGGACAGTGAATATTTTTCA	TTCAACAGGTAGACAGGAGAGCAGACCGCAGATTGAACCGCATCCCAATGCGGATCCCCGGGTTAATTAA	CTAATGAAAATGATTCCAGTGATGAAGAAGAAAATGAGAAAGAGCTTCCTCGGATCCCCGGGTTAATTAA	GGAATACATGATGTGAATGTGCATAAATAGAGGACAGTGAATATTTTTCAGAATTCGAGCTCGTTTAAAC	0		0		0
YCR059C	YIH1	III	223454	224230	-	AGGAATATGTAACAAGAAAAAAAAAAGAGAGAGGAAAGAAAAGCTCAATG	ACATCAATTCTACGGCAAGAGAAGCTGTTGTCAGGGCCGGCTTCGACTCG	CCGTCGCATGTGATCAAGGTTACAGGTGCTTGACATAATCATAATGATTA	AGGAATATGTAACAAGAAAAAAAAAAGAGAGAGGAAAGAAAAGCTCAATGCGGATCCCCGGGTTAATTAA	ACATCAATTCTACGGCAAGAGAAGCTGTTGTCAGGGCCGGCTTCGACTCGCGGATCCCCGGGTTAATTAA	CCGTCGCATGTGATCAAGGTTACAGGTGCTTGACATAATCATAATGATTAGAATTCGAGCTCGTTTAAAC	0		0		0
YCR060W	TAH1	III	224399	224734	+	GGTTTTTTCTTTTCAGCACTGCGAAAGAGAGAGCAACGGTAAAGAGCATG	AGATCCCTGTTGTAGAGGTTGATGAACTACCGGAGGGATACGACCGGTCC	TATATATAATTTTAAAGATAAATTAGAAGTGTTCCCTTTCTCTTTTCTCA	GGTTTTTTCTTTTCAGCACTGCGAAAGAGAGAGCAACGGTAAAGAGCATGCGGATCCCCGGGTTAATTAA	AGATCCCTGTTGTAGAGGTTGATGAACTACCGGAGGGATACGACCGGTCCCGGATCCCCGGGTTAATTAA	TATATATAATTTTAAAGATAAATTAGAAGTGTTCCCTTTCTCTTTTCTCAGAATTCGAGCTCGTTTAAAC	0		0		0
YCR061W	YCR061W	III	225563	227458	+	TGCATTGTACTCTTAATACCCCAACCAAAAACAAAATAGTGAGAGTAATG	TTTTATTTATTTGGAAAGACTGGCTCATCAAAACCAGGAAAACCAGTCTT	GAGGGGGGGGTGAAAAAAAAAAGAAAAAAGAAAAGCCATTATGGCGGTTA	TGCATTGTACTCTTAATACCCCAACCAAAAACAAAATAGTGAGAGTAATGCGGATCCCCGGGTTAATTAA	TTTTATTTATTTGGAAAGACTGGCTCATCAAAACCAGGAAAACCAGTCTTCGGATCCCCGGGTTAATTAA	GAGGGGGGGGTGAAAAAAAAAAGAAAAAAGAAAAGCCATTATGGCGGTTAGAATTCGAGCTCGTTTAAAC	0		0		0
YCR064C	YCR064C	III	228095	228505	-	CGTAAAGGTCTTTGGAGATGGCCTTTCTCTTGTAGTACAGAGTATATATG	CCACAACGCGTGTGATTGATCTTGTACTGGTTGTAAATGTGCTAAGTCTG	TTTTTTTTAAATAACATCGTTGATTAAAACAATCCTATTCACTGCAGTCA	CGTAAAGGTCTTTGGAGATGGCCTTTCTCTTGTAGTACAGAGTATATATGCGGATCCCCGGGTTAATTAA	CCACAACGCGTGTGATTGATCTTGTACTGGTTGTAAATGTGCTAAGTCTGCGGATCCCCGGGTTAATTAA	TTTTTTTTAAATAACATCGTTGATTAAAACAATCCTATTCACTGCAGTCAGAATTCGAGCTCGTTTAAAC	1	YCR063W	1	YCR063W	0
YCR063W	BUD31,CWC14	III	228318	228791	+	CACCTCTACAGCCGTCAAGACTAGCAAAGCTCACCTCACAAAACGACATG	CCTTCCATCAGTGCGTCCACTGCGGCTGCCGTGGATGTGCAAGCACAGAC	AGAGATAATTACATGGCCAGAACAATACTGCAACGTGCATATAGTCGTTA	CACCTCTACAGCCGTCAAGACTAGCAAAGCTCACCTCACAAAACGACATGCGGATCCCCGGGTTAATTAA	CCTTCCATCAGTGCGTCCACTGCGGCTGCCGTGGATGTGCAAGCACAGACCGGATCCCCGGGTTAATTAA	AGAGATAATTACATGGCCAGAACAATACTGCAACGTGCATATAGTCGTTAGAATTCGAGCTCGTTTAAAC	1	YCR064C	1	YCR064C	0
YCR065W	HCM1	III	229310	231004	+	ATTTCGAAGCAAAAAAAAAAAAAATCAACAAAAATTCCAACTTTTCAATG	ATCATCCTTATCATAATCACCCTTCCAACGATAGCGGTAATGAAAAGAAT	TTAGTTTTCGGTGAGGAAAAGAAAATGAAAAAAAAAAAAAAAAAAAGTCA	ATTTCGAAGCAAAAAAAAAAAAAATCAACAAAAATTCCAACTTTTCAATGCGGATCCCCGGGTTAATTAA	ATCATCCTTATCATAATCACCCTTCCAACGATAGCGGTAATGAAAAGAATCGGATCCCCGGGTTAATTAA	TTAGTTTTCGGTGAGGAAAAGAAAATGAAAAAAAAAAAAAAAAAAAGTCAGAATTCGAGCTCGTTTAAAC	0		0		0
YCR066W	RAD18	III	231500	232963	+	CGCAAGTGAGCATCACAGCTACTAAGAAAAGGCCATTTTTACTACTCATG	GAGAATTAATGGACTTGAATGAATATAGTAAAGACCCACCCGGTAACAAT	ACAAATGTGCACAAGCTAACAAACAGGCCTGATTACATATACACACCTTA	CGCAAGTGAGCATCACAGCTACTAAGAAAAGGCCATTTTTACTACTCATGCGGATCCCCGGGTTAATTAA	GAGAATTAATGGACTTGAATGAATATAGTAAAGACCCACCCGGTAACAATCGGATCCCCGGGTTAATTAA	ACAAATGTGCACAAGCTAACAAACAGGCCTGATTACATATACACACCTTAGAATTCGAGCTCGTTTAAAC	0		0		0
YCR067C	SED4	III	233125	236322	-	CTTCCTTTTTTTTCTCTCCTTTTAAACTTAGAAAAACTAGCATAATAATG	ATAATGCAGTAGCAGGAACCGTAAACTACGCTGGCCTTCATGACGAATTG	CAAAGCTATGTAATCATATTTAACATTAATATATATTATTTCGTTATTCA	CTTCCTTTTTTTTCTCTCCTTTTAAACTTAGAAAAACTAGCATAATAATGCGGATCCCCGGGTTAATTAA	ATAATGCAGTAGCAGGAACCGTAAACTACGCTGGCCTTCATGACGAATTGCGGATCCCCGGGTTAATTAA	CAAAGCTATGTAATCATATTTAACATTAATATATATTATTTCGTTATTCAGAATTCGAGCTCGTTTAAAC	0		0		0
YCR068W	ATG15,AUT5,CVT17	III	237214	238776	+	TGATCTAGGCATTACAATTAAAGGAAACAAGGGAAATATTCTATTGAATG	CTACCTGTGTAGGCCGCAATTGGCTTGGCTTCTGCACCAAATACGAGTTG	CGCATAGGCCCTAAAACAACACTAGGGTCATAATAGATGTATGGGTCTTA	TGATCTAGGCATTACAATTAAAGGAAACAAGGGAAATATTCTATTGAATGCGGATCCCCGGGTTAATTAA	CTACCTGTGTAGGCCGCAATTGGCTTGGCTTCTGCACCAAATACGAGTTGCGGATCCCCGGGTTAATTAA	CGCATAGGCCCTAAAACAACACTAGGGTCATAATAGATGTATGGGTCTTAGAATTCGAGCTCGTTTAAAC	0		0		0
YCR069W	CPR4,CYP4,SCC3,YCR070W	III	239055	240011	+	GAAGACCGAAGAAAATAGATAGACTTTCGAATAAGTTCAGCAACAACATG	CCTACAAGGGCATGCACGAAAAGCCTCATACGGTTTCATTAAGACACAAG	ATTAAAATCATAGCCATGTGGTCATCAAGCCATCGAAAAGAAGTTGCTTA	GAAGACCGAAGAAAATAGATAGACTTTCGAATAAGTTCAGCAACAACATGCGGATCCCCGGGTTAATTAA	CCTACAAGGGCATGCACGAAAAGCCTCATACGGTTTCATTAAGACACAAGCGGATCCCCGGGTTAATTAA	ATTAAAATCATAGCCATGTGGTCATCAAGCCATCGAAAAGAAGTTGCTTAGAATTCGAGCTCGTTTAAAC	0		0		0
YCR071C	IMG2	III	240103	240543	-	CCGTTTACCTAAAGCAACTTACTCCAAGGTAGCGTGTGAGCAAAACTATG	TCAAGGGCAATGCAGTAGAGGCTGTCAAAAGGGTATTAACCAAGAAATTT	AATTAATATATATACATGACAATTATTTTTTTATACATTAGCGATACCTA	CCGTTTACCTAAAGCAACTTACTCCAAGGTAGCGTGTGAGCAAAACTATGCGGATCCCCGGGTTAATTAA	TCAAGGGCAATGCAGTAGAGGCTGTCAAAAGGGTATTAACCAAGAAATTTCGGATCCCCGGGTTAATTAA	AATTAATATATATACATGACAATTATTTTTTTATACATTAGCGATACCTAGAATTCGAGCTCGTTTAAAC	0		0		0
YCR072C	RSA4	III	240805	242352	-	TTTTTATATTTGTAACCTCGATAAACACACACTAACACAATATACAGATG	AAAGAGTGTGTAGTGGTGGGAAAGACAAGATGGTAAGATTGTGGACGCAT	ATATAATATTTATATGTGCATGTATGTTACTTGTCTTTGCACATAACTCA	TTTTTATATTTGTAACCTCGATAAACACACACTAACACAATATACAGATGCGGATCCCCGGGTTAATTAA	AAAGAGTGTGTAGTGGTGGGAAAGACAAGATGGTAAGATTGTGGACGCATCGGATCCCCGGGTTAATTAA	ATATAATATTTATATGTGCATGTATGTTACTTGTCTTTGCACATAACTCAGAATTCGAGCTCGTTTAAAC	0		0		0
YCR073C	SSK22	III	242588	246583	-	TTGTTTTACTTAGGGTGGCTATAAAAGGTAGTTCCTTGTAGGTGAAAATG	AAATAGCATTTGGCAACTCAGAGAAAGATCAAGTACCTATCCTAAGCTCA	ATTACATTATATATCGTAGTATATCATATTTTTAGACGTTGACCACTCTA	TTGTTTTACTTAGGGTGGCTATAAAAGGTAGTTCCTTGTAGGTGAAAATGCGGATCCCCGGGTTAATTAA	AAATAGCATTTGGCAACTCAGAGAAAGATCAAGTACCTATCCTAAGCTCACGGATCCCCGGGTTAATTAA	ATTACATTATATATCGTAGTATATCATATTTTTAGACGTTGACCACTCTAGAATTCGAGCTCGTTTAAAC	0		0		0
YCR073W-A	SOL2,YCRX13W	III	246963	247910	+	CAGTGTAGGTATGGACTAGAACAGAAAGCAATTTGCAGCAAGACAATATG	ACGTCCTCGTCACCAAAAAAAAGTATAAATTCCACCAAGGTTTGTCTATT	ATGTATGTATGTATGTGTGTATGTATGTATGTACACACATGCATGGTTTA	CAGTGTAGGTATGGACTAGAACAGAAAGCAATTTGCAGCAAGACAATATGCGGATCCCCGGGTTAATTAA	ACGTCCTCGTCACCAAAAAAAAGTATAAATTCCACCAAGGTTTGTCTATTCGGATCCCCGGGTTAATTAA	ATGTATGTATGTATGTGTGTATGTATGTATGTACACACATGCATGGTTTAGAATTCGAGCTCGTTTAAAC	0		0		0
YCR075C	ERS1	III	248033	248815	-	ACAAGGGAAGAAAAACTAAAAGCAAACAAAAGCAAACGCGAAGCAAAATG	GGTTTGTATATCGATCTCGAGGCCATGATCTGGCGTCAGAGTACCCGCTG	ATATATATATATATATATGCGTAATTATGCAGATTTCTCCTTGTGTGCTA	ACAAGGGAAGAAAAACTAAAAGCAAACAAAAGCAAACGCGAAGCAAAATGCGGATCCCCGGGTTAATTAA	GGTTTGTATATCGATCTCGAGGCCATGATCTGGCGTCAGAGTACCCGCTGCGGATCCCCGGGTTAATTAA	ATATATATATATATATATGCGTAATTATGCAGATTTCTCCTTGTGTGCTAGAATTCGAGCTCGTTTAAAC	0		0		0
YCR075W-A	YCR075W-A	III	248975	249202	+	AGGGCAATACCACAACCTCAAACCAAATCACCTAAACCAAATCAAAGATG	ACCTGTACAAACGCAATGATATCACTTTAGCTGTATATACCAGCGCTCAA	TTTAGATAGTATACAGACATAGCTATGTCGAAAGGGAAGGAAAGAATTTA	AGGGCAATACCACAACCTCAAACCAAATCACCTAAACCAAATCAAAGATGCGGATCCCCGGGTTAATTAA	ACCTGTACAAACGCAATGATATCACTTTAGCTGTATATACCAGCGCTCAACGGATCCCCGGGTTAATTAA	TTTAGATAGTATACAGACATAGCTATGTCGAAAGGGAAGGAAAGAATTTAGAATTCGAGCTCGTTTAAAC	0		0		0
YCR076C	YCR076C	III	249293	250045	-	CCGTATTAGCATCAATAATACCACCATAGTAACGCAAGAGTTAAACAATG	TTGGAGGTTCAGGATCCGGCGGATTTGGAGGGTCAGGATCTGGCTTTATT	TAAAAACTAAATATCACAATAAACAAAGTACTAAAATAAACACCCATTTA	CCGTATTAGCATCAATAATACCACCATAGTAACGCAAGAGTTAAACAATGCGGATCCCCGGGTTAATTAA	TTGGAGGTTCAGGATCCGGCGGATTTGGAGGGTCAGGATCTGGCTTTATTCGGATCCCCGGGTTAATTAA	TAAAAACTAAATATCACAATAAACAAAGTACTAAAATAAACACCCATTTAGAATTCGAGCTCGTTTAAAC	0		0		0
YCR077C	PAT1,MRT1	III	250238	252628	-	GAAGCAAAGGTTTTAACCGGAAGTAAGAGCAGCAAGAAGCACTAGCAATG	TAAACGTTATGGGGTTGGTGTATCGCGATGGTGAAATATCAGAACTAAAG	AGAAAAAAAAATACATGCGTAAGTACATTAAAATTACAGGAAAAATCTTA	GAAGCAAAGGTTTTAACCGGAAGTAAGAGCAGCAAGAAGCACTAGCAATGCGGATCCCCGGGTTAATTAA	TAAACGTTATGGGGTTGGTGTATCGCGATGGTGAAATATCAGAACTAAAGCGGATCCCCGGGTTAATTAA	AGAAAAAAAAATACATGCGTAAGTACATTAAAATTACAGGAAAAATCTTAGAATTCGAGCTCGTTTAAAC	0		0		0
YCR079W	PTC6,AUP1,PPP2	III	252845	254173	+	TAACAGGCTGCAATCGGGGCAATTAAGCATCAGAAGAGGGGAATTTGATG	AAAGAGAAACCAAACTAATGAATGCACAATCTAACGAAACAAAATTAAAC	AATACAAAAGATGATTATCTAGGACTTGTTTCCACCCAGGGGGGTGTTTA	TAACAGGCTGCAATCGGGGCAATTAAGCATCAGAAGAGGGGAATTTGATGCGGATCCCCGGGTTAATTAA	AAAGAGAAACCAAACTAATGAATGCACAATCTAACGAAACAAAATTAAACCGGATCCCCGGGTTAATTAA	AATACAAAAGATGATTATCTAGGACTTGTTTCCACCCAGGGGGGTGTTTAGAATTCGAGCTCGTTTAAAC	0		0		0
YCR081W	SRB8,GIG1,MED12,NUT6,SSN5,YCR080W	III	254371	258654	+	TAATCGAAAGATTAAAAAAAGGTCTATAGAGGTAAGCCAATAACGCGATG	GTGTAAACCTGAGTCTTTTTGATGCTCGGTTTGAGAGGAAAAATCCACAT	CTGTTATTGGTAAATTTATAATTTATCCATTTGGATATATTCTGAGATCA	TAATCGAAAGATTAAAAAAAGGTCTATAGAGGTAAGCCAATAACGCGATGCGGATCCCCGGGTTAATTAA	GTGTAAACCTGAGTCTTTTTGATGCTCGGTTTGAGAGGAAAAATCCACATCGGATCCCCGGGTTAATTAA	CTGTTATTGGTAAATTTATAATTTATCCATTTGGATATATTCTGAGATCAGAATTCGAGCTCGTTTAAAC	1	YCR081C-A	1	YCR081C-A	0
YCR081C-A	YCR081C-A	III	258415	258651	-	TTATTGGTAAATTTATAATTTATCCATTTGGATATATTCTGAGATCAATG	ATGAGCCATTTCTGTTCGTTTTCGTGCGCTATTTCAACTATGCCGATTCC	ACGGGGAAGAAGAAGATGCAGACCAAGAAGAATCGTTTAGTTTAAATTTA	TTATTGGTAAATTTATAATTTATCCATTTGGATATATTCTGAGATCAATGCGGATCCCCGGGTTAATTAA	ATGAGCCATTTCTGTTCGTTTTCGTGCGCTATTTCAACTATGCCGATTCCCGGATCCCCGGGTTAATTAA	ACGGGGAAGAAGAAGATGCAGACCAAGAAGAATCGTTTAGTTTAAATTTAGAATTCGAGCTCGTTTAAAC	1	YCR081W	1	YCR081W	0
YCR082W	AHC2	III	258883	259269	+	CCGCTTACAAGATCAGTACTAGCGTGTACCAGTCTATTTAAACTGGAATG	ATATAGCAGAGAACGATCAATTGTTGGCTTTGTATGAAGATGGCTTATTA	ATATATATATAAATATATGTTTAAAAATGTCCATAGCCGCTATTTGATCA	CCGCTTACAAGATCAGTACTAGCGTGTACCAGTCTATTTAAACTGGAATGCGGATCCCCGGGTTAATTAA	ATATAGCAGAGAACGATCAATTGTTGGCTTTGTATGAAGATGGCTTATTACGGATCCCCGGGTTAATTAA	ATATATATATAAATATATGTTTAAAAATGTCCATAGCCGCTATTTGATCAGAATTCGAGCTCGTTTAAAC	0		0		0
YCR083W	TRX3	III	259578	259961	+	ACCAAAGAAAGCAGGATTGGTTAGTACATAGAGAAACCAAAGCTGTTATG	AGATCATTGGAGCTAACCCTACTGCTTTAGAGAAGGGAATCAAAGATCTA	TTTAAAACTAAAAAAAAAAAAACTACATGTGCTCATGAATATAAAATTTA	ACCAAAGAAAGCAGGATTGGTTAGTACATAGAGAAACCAAAGCTGTTATGCGGATCCCCGGGTTAATTAA	AGATCATTGGAGCTAACCCTACTGCTTTAGAGAAGGGAATCAAAGATCTACGGATCCCCGGGTTAATTAA	TTTAAAACTAAAAAAAAAAAAACTACATGTGCTCATGAATATAAAATTTAGAATTCGAGCTCGTTTAAAC	0		0		0
YCR084C	TUP1,AAR1,AER2,AMM1,CRT4,CYC9,FLK1,ROX4,SFL2,UMR7	III	260311	262452	-	TTTGATAAGCAGGGGAAGAAAGAAATCAGCTTTCCATCCAAACCAATATG	GCGGTGATTGTAAAGCAAGGATTTGGAAGTATAAAAAAATAGCGCCAAAT	TAGTTTAGTTAGTTACATTTGTAAAGTGTTCCTTTTGTGTTCTGTTCTTA	TTTGATAAGCAGGGGAAGAAAGAAATCAGCTTTCCATCCAAACCAATATGCGGATCCCCGGGTTAATTAA	GCGGTGATTGTAAAGCAAGGATTTGGAAGTATAAAAAAATAGCGCCAAATCGGATCCCCGGGTTAATTAA	TAGTTTAGTTAGTTACATTTGTAAAGTGTTCCTTTTGTGTTCTGTTCTTAGAATTCGAGCTCGTTTAAAC	0		0		0
YCR085W	YCR085W	III	262916	263269	+	CCAAAAAGAAGGGTAAATTAGGGCTTTCCTGGTTTATTTATTTGTTTATG	ATTTTATTTTGTTTATGCTTCAATATCTTGTATTTGTTTACATTGAAAAA	TCTGTCTGCTTCTTCACTGTTTTGATTTCAATGTGACCTTTTTCCAATCA	CCAAAAAGAAGGGTAAATTAGGGCTTTCCTGGTTTATTTATTTGTTTATGCGGATCCCCGGGTTAATTAA	ATTTTATTTTGTTTATGCTTCAATATCTTGTATTTGTTTACATTGAAAAACGGATCCCCGGGTTAATTAA	TCTGTCTGCTTCTTCACTGTTTTGATTTCAATGTGACCTTTTTCCAATCAGAATTCGAGCTCGTTTAAAC	0		0		0
YCR086W	CSM1	III	263392	263964	+	AACAATAAAAAAAAGAAAGCGAAACAAGACAATCCAACGTGCGCAAAATG	AAATCGCTAAAAGCCTGAATAAGAAAAGAGAGAAAAAAGATGAAACCGAG	GAATAATCGGAATTTTATGTGTAGATATATAGACATTATGTAGCAGCTTA	AACAATAAAAAAAAGAAAGCGAAACAAGACAATCCAACGTGCGCAAAATGCGGATCCCCGGGTTAATTAA	AAATCGCTAAAAGCCTGAATAAGAAAAGAGAGAAAAAAGATGAAACCGAGCGGATCCCCGGGTTAATTAA	GAATAATCGGAATTTTATGTGTAGATATATAGACATTATGTAGCAGCTTAGAATTCGAGCTCGTTTAAAC	0		0		0
YCR087W	YCR087W	III	263976	264491	+	AATAAGAAAAGAGAGAAAAAAGATGAAACCGAGTAAGCTGCTACATAATG	TTACACACCTCACAGTTGAACGTAACCATCCTGTAATAACAAATATTTCT	GCGATGAGCTCTAAGAGTATTCTGTATACAACAGCAAACGGTCTCAGTCA	AATAAGAAAAGAGAGAAAAAAGATGAAACCGAGTAAGCTGCTACATAATGCGGATCCCCGGGTTAATTAA	TTACACACCTCACAGTTGAACGTAACCATCCTGTAATAACAAATATTTCTCGGATCCCCGGGTTAATTAA	GCGATGAGCTCTAAGAGTATTCTGTATACAACAGCAAACGGTCTCAGTCAGAATTCGAGCTCGTTTAAAC	1	YCR087C-A	1	YCR087C-A	0
YCR087C-A	YCR087C-A	III	264006	264467	-	TATACAACAGCAAACGGTCTCAGTCAAGAAATATTTGTTATTACAGGATG	TGAAAAGTCTGGTTGTGGATTCTGAGGGGCAAATCAGGTATGCAAAGGAA	GAGTAAGCTGCTACATAATGTCTATATATCTACACATAAAATTCCGATTA	TATACAACAGCAAACGGTCTCAGTCAAGAAATATTTGTTATTACAGGATGCGGATCCCCGGGTTAATTAA	TGAAAAGTCTGGTTGTGGATTCTGAGGGGCAAATCAGGTATGCAAAGGAACGGATCCCCGGGTTAATTAA	GAGTAAGCTGCTACATAATGTCTATATATCTACACATAAAATTCCGATTAGAATTCGAGCTCGTTTAAAC	1	YCR087W	1	YCR087W	0
YCR088W	ABP1	III	265068	266846	+	CAATCGCATAACCGCACGTATATACACGCACACACCTATCAATCACAATG	AAGACGGCTCAAAAGGTCTCTTCCCCAGCAATTATGTGTCTTTGGGCAAC	TTTTTTTACGTAAGAATAATATAATAGCATGACGCTGACGTGTGATTCTA	CAATCGCATAACCGCACGTATATACACGCACACACCTATCAATCACAATGCGGATCCCCGGGTTAATTAA	AAGACGGCTCAAAAGGTCTCTTCCCCAGCAATTATGTGTCTTTGGGCAACCGGATCCCCGGGTTAATTAA	TTTTTTTACGTAAGAATAATATAATAGCATGACGCTGACGTGTGATTCTAGAATTCGAGCTCGTTTAAAC	0		0		0
YCR089W	FIG2	III	267434	272263	+	AAAAGCACACTACAAAAATACGCTATCATCTACCGAATATAACTGCAATG	TTCTCTGTAGTAAGTTCTTTATGATAATGGTAATGGTGATCAACTTCATT	AGTGTCTGTTTATAGCATATATACGTACATATAATATATACGGGAAATTA	AAAAGCACACTACAAAAATACGCTATCATCTACCGAATATAACTGCAATGCGGATCCCCGGGTTAATTAA	TTCTCTGTAGTAAGTTCTTTATGATAATGGTAATGGTGATCAACTTCATTCGGATCCCCGGGTTAATTAA	AGTGTCTGTTTATAGCATATATACGTACATATAATATATACGGGAAATTAGAATTCGAGCTCGTTTAAAC	0		0		0
YCR090C	YCR090C	III	272315	272863	-	GAATAAAGACAACTTAACCAATAAAGAAAACCAGGTTGTGTACGATAATG	GGGAAGAAGTAACAATGACTGATTTCTCATCAAGCATTATTAAAGGTAAG	CCGTATATATTATATGTACGTATATATGCTATAAACAGACACTCTTTTTA	GAATAAAGACAACTTAACCAATAAAGAAAACCAGGTTGTGTACGATAATGCGGATCCCCGGGTTAATTAA	GGGAAGAAGTAACAATGACTGATTTCTCATCAAGCATTATTAAAGGTAAGCGGATCCCCGGGTTAATTAA	CCGTATATATTATATGTACGTATATATGCTATAAACAGACACTCTTTTTAGAATTCGAGCTCGTTTAAAC	0		0		0
YCR091W	KIN82,FPK2	III	274404	276566	+	AGTGCCCTAAGGATTACTGCAAACAAGGTTCAACAGTGTTGGTACACATG	GGCATAACAGCTCACATAGAAGTTTCTTTAAAGACATCATACCTGAACTA	GAAACAATACAGAAATTTGGCCATGGGTTTATCTTTCTGTAAACATGTTA	AGTGCCCTAAGGATTACTGCAAACAAGGTTCAACAGTGTTGGTACACATGCGGATCCCCGGGTTAATTAA	GGCATAACAGCTCACATAGAAGTTTCTTTAAAGACATCATACCTGAACTACGGATCCCCGGGTTAATTAA	GAAACAATACAGAAATTTGGCCATGGGTTTATCTTTCTGTAAACATGTTAGAATTCGAGCTCGTTTAAAC	0		0		0
YCR092C	MSH3	III	276764	279820	-	CCAAAAGCAGTGCAAATAGATTTATTTTGTTGAATCTATTAACAATAATG	ATATAACAGCAACGGATAAACTCGCGAAATTACTATCATTGGATATCCAC	ATTTATTGTCTGATAATGCTGCATTTAGAACATACGTACCATCCGCATCA	CCAAAAGCAGTGCAAATAGATTTATTTTGTTGAATCTATTAACAATAATGCGGATCCCCGGGTTAATTAA	ATATAACAGCAACGGATAAACTCGCGAAATTACTATCATTGGATATCCACCGGATCCCCGGGTTAATTAA	ATTTATTGTCTGATAATGCTGCATTTAGAACATACGTACCATCCGCATCAGAATTCGAGCTCGTTTAAAC	0		0		0
YCR093W	CDC39,NOT1,ROS1,SMD6	III	280117	286443	+	GTAAAAGATAAGCAATTGAGAAACGTCACTCAGGGACAATTGATTACATG	ACCAATCCGCCACCATCAATAGAAGGCAAACCCCTCTACAATCCAACGCA	TTTTTTTCTGAAATCATGATTTTCGTATATAAATAAATGCAGTTTTTTTA	GTAAAAGATAAGCAATTGAGAAACGTCACTCAGGGACAATTGATTACATGCGGATCCCCGGGTTAATTAA	ACCAATCCGCCACCATCAATAGAAGGCAAACCCCTCTACAATCCAACGCACGGATCCCCGGGTTAATTAA	TTTTTTTCTGAAATCATGATTTTCGTATATAAATAAATGCAGTTTTTTTAGAATTCGAGCTCGTTTAAAC	0		0		0
YCR094W	CDC50	III	286762	287937	+	AGAATAATTGAGTAATCGAACTTGAAGTTCTATAGAACAGCTTGTATATG	AGGATTATGAGGATGTACACGCAGAGAATACAACATTGAGGGAAATTTTA	CTTATAAACACAAATACCTACAGGCACTAAAGTTTGTTTTTTGGCCTCTA	AGAATAATTGAGTAATCGAACTTGAAGTTCTATAGAACAGCTTGTATATGCGGATCCCCGGGTTAATTAA	AGGATTATGAGGATGTACACGCAGAGAATACAACATTGAGGGAAATTTTACGGATCCCCGGGTTAATTAA	CTTATAAACACAAATACCTACAGGCACTAAAGTTTGTTTTTTGGCCTCTAGAATTCGAGCTCGTTTAAAC	0		0		0
YCR095C	OCA4	III	288170	289258	-	AAGAGAGACACTTACAGCACTGGTGCGATCCATAACCTGAATTCATAATG	AAGAAAACGTTCCGGAAGAGCATCACTTTTATAGGGAACATATTTTTACA	AAAACGTTTATCATGAAATCATCTATACATATACGTAAAAATGTAAACTA	AAGAGAGACACTTACAGCACTGGTGCGATCCATAACCTGAATTCATAATGCGGATCCCCGGGTTAATTAA	AAGAAAACGTTCCGGAAGAGCATCACTTTTATAGGGAACATATTTTTACACGGATCCCCGGGTTAATTAA	AAAACGTTTATCATGAAATCATCTATACATATACGTAAAAATGTAAACTAGAATTCGAGCTCGTTTAAAC	0		0		0
YCR095W-A	YCR095W-A	III	289639	289797	+	AAAACTTTTAAAATATGATATTCAAAGCTTGAGCATTGGGCTTCTGGATG	TAAATAAAAAAAGTTCAATGCATGCCTTCCTATGCAAGATTTATAAAAGG	CACCGTCTTTAACTGCCTTTATTGAGATGTGGCTGCTCCTGACCTGTTCA	AAAACTTTTAAAATATGATATTCAAAGCTTGAGCATTGGGCTTCTGGATGCGGATCCCCGGGTTAATTAA	TAAATAAAAAAAGTTCAATGCATGCCTTCCTATGCAAGATTTATAAAAGGCGGATCCCCGGGTTAATTAA	CACCGTCTTTAACTGCCTTTATTGAGATGTGGCTGCTCCTGACCTGTTCAGAATTCGAGCTCGTTTAAAC	0		0		0
YCR096C	HMRA2,A2	III	293179	293538	-	AAACAACATCTCAACTCACTACTACCATTACTGTATTACTCAAAGAAATG	CAGAATTAGCGGACCTCTTGAGCGGTGAGCCTCTGGCAAAGAAGAAAGAA	TATATATATATATTCTACACAGATATATACATATTTGTTTTTCGGGCTCA	AAACAACATCTCAACTCACTACTACCATTACTGTATTACTCAAAGAAATGCGGATCCCCGGGTTAATTAA	CAGAATTAGCGGACCTCTTGAGCGGTGAGCCTCTGGCAAAGAAGAAAGAACGGATCCCCGGGTTAATTAA	TATATATATATATTCTACACAGATATATACATATTTGTTTTTCGGGCTCAGAATTCGAGCTCGTTTAAAC	0		0		0
YCR097W	HMRA1,YCR097WB	III	293835	294321	+	GTAAAACAATACATCTCCTTATATCAAAGAAAATCAAGAAGGACAACATG	TATCCTATACTAACAATTTGTAGTTCATAAATAAACGTATGAGATCTAAA	ACTAAAAGAAAAACCCGACTATGCTATTTTAATCATTGAAAACGAATTTA	GTAAAACAATACATCTCCTTATATCAAAGAAAATCAAGAAGGACAACATGCGGATCCCCGGGTTAATTAA	TATCCTATACTAACAATTTGTAGTTCATAAATAAACGTATGAGATCTAAACGGATCCCCGGGTTAATTAA	ACTAAAAGAAAAACCCGACTATGCTATTTTAATCATTGAAAACGAATTTAGAATTCGAGCTCGTTTAAAC	0		0		0
YCR097W-A	YCR097W-A	III	294439	294705	+	TTTTATAAACCCTGGTTTTGGTTTTGTAGAGTGGTTGACGAATAATTATG	ATGTAGTGACATTTTCTCTTAATCTTATACTAATTTCTATGACATTTATA	ATATTTCTCTCAAAGTTTGCAAAATTATGTTGATCATAAGTCTCTTCTTA	TTTTATAAACCCTGGTTTTGGTTTTGTAGAGTGGTTGACGAATAATTATGCGGATCCCCGGGTTAATTAA	ATGTAGTGACATTTTCTCTTAATCTTATACTAATTTCTATGACATTTATACGGATCCCCGGGTTAATTAA	ATATTTCTCTCAAAGTTTGCAAAATTATGTTGATCATAAGTCTCTTCTTAGAATTCGAGCTCGTTTAAAC	0		0		0
YCR098C	GIT1	III	297049	298605	-	GAGTTGATCTTTTTGCTTATAATCAAAAAAATAGAATAGGATAAAAAATG	GTAGTAAGAAAAACGCAGAAATAATTTCAGTCAGACAGGTCGATCAAAGT	AAAGAAATTTTGAGGTTAAAGGATGGAGGAAGAAATCGATACCAATTTCA	GAGTTGATCTTTTTGCTTATAATCAAAAAAATAGAATAGGATAAAAAATGCGGATCCCCGGGTTAATTAA	GTAGTAAGAAAAACGCAGAAATAATTTCAGTCAGACAGGTCGATCAAAGTCGGATCCCCGGGTTAATTAA	AAAGAAATTTTGAGGTTAAAGGATGGAGGAAGAAATCGATACCAATTTCAGAATTCGAGCTCGTTTAAAC	0		0		0
YCR099C	YCR099C	III	300832	301299	-	AGAAGGAAACAACACCAACATCTCATATATTGCAAGAAGTGTCCTGTATG	CGAATGGTAAGAAAATAGCAACCATTGAAAACAAGTTTGACTTTGAAATT	AGCATGATAAAAGATTCACCCAAAACTGTATCGAAATATTGATAAAATTA	AGAAGGAAACAACACCAACATCTCATATATTGCAAGAAGTGTCCTGTATGCGGATCCCCGGGTTAATTAA	CGAATGGTAAGAAAATAGCAACCATTGAAAACAAGTTTGACTTTGAAATTCGGATCCCCGGGTTAATTAA	AGCATGATAAAAGATTCACCCAAAACTGTATCGAAATATTGATAAAATTAGAATTCGAGCTCGTTTAAAC	1	YCR100C	1	YCR100C	0
YCR100C	YCR100C	III	301271	302221	-	TGAAGTCATATGTGGTCGTTTTAACGCAAGATGACGGGCATAACGAGATG	CATATATTGCAAGAAGTGTCCTGTATGCGATCGATTTTTCTGCTGCATTT	CTGCCAAATTCCAGTCTTCGAAATCTTCCTCTTCACACGTTTTATAGTCA	TGAAGTCATATGTGGTCGTTTTAACGCAAGATGACGGGCATAACGAGATGCGGATCCCCGGGTTAATTAA	CATATATTGCAAGAAGTGTCCTGTATGCGATCGATTTTTCTGCTGCATTTCGGATCCCCGGGTTAATTAA	CTGCCAAATTCCAGTCTTCGAAATCTTCCTCTTCACACGTTTTATAGTCAGAATTCGAGCTCGTTTAAAC	1	YCR099C	1	YCR099C	0
YCR101C	YCR101C	III	302482	303030	-	CTTTGAAAAAAAACTTTGAACTAAGAAAAGGTAAGAGATCCTCAATTATG	ATCCTTTTTTAAAATTAAACCTTCCTTGGAAAAGAAAAAAGACGACGATA	AAAGTCAGAATCCTTGCTAGACTTAATGAAATGACAGCTTTAAGTTGTTA	CTTTGAAAAAAAACTTTGAACTAAGAAAAGGTAAGAGATCCTCAATTATGCGGATCCCCGGGTTAATTAA	ATCCTTTTTTAAAATTAAACCTTCCTTGGAAAAGAAAAAAGACGACGATACGGATCCCCGGGTTAATTAA	AAAGTCAGAATCCTTGCTAGACTTAATGAAATGACAGCTTTAAGTTGTTAGAATTCGAGCTCGTTTAAAC	0		0		0
YCR102C	YCR102C	III	304361	305467	-	ACAATTACATATAACCTACAAACAGGCAAGTTGCAATTCCAGAAACCATG	ACATTAAAATCGGTAAGAACTCTGGTGAAAAACTAGTTGCCGTATTAAAC	TACGTAATAACTGTGTATACAAAAGAAAAATAATATCTGTTCGTCATCTA	ACAATTACATATAACCTACAAACAGGCAAGTTGCAATTCCAGAAACCATGCGGATCCCCGGGTTAATTAA	ACATTAAAATCGGTAAGAACTCTGGTGAAAAACTAGTTGCCGTATTAAACCGGATCCCCGGGTTAATTAA	TACGTAATAACTGTGTATACAAAAGAAAAATAATATCTGTTCGTCATCTAGAATTCGAGCTCGTTTAAAC	0		0		0
YCR102W-A	YCR102W-A	III	306735	306932	+	ATCAACTATTATGAATTCTCTAGAAAGTGGTTGCAAAGGAAATAAATATG	GGAAATACATCCAAGAAGCACAATTGAGCTCTAACGATGAACCGTTACCA	AGTTGGTACTCCATGTAGCTTCTAAGTCAAAAGAAATGTCTCTATCTTTA	ATCAACTATTATGAATTCTCTAGAAAGTGGTTGCAAAGGAAATAAATATGCGGATCCCCGGGTTAATTAA	GGAAATACATCCAAGAAGCACAATTGAGCTCTAACGATGAACCGTTACCACGGATCCCCGGGTTAATTAA	AGTTGGTACTCCATGTAGCTTCTAAGTCAAAAGAAATGTCTCTATCTTTAGAATTCGAGCTCGTTTAAAC	0		0		0
YCR104W	PAU3	III	307801	308175	+	TATTTCTTGTTAAGATTACATCAGCACTAACAAACAAAACAAATACAATG	CCATCTCCAGTGCTCTATCTAAGGACGGTATCTACACTGCTATTCCAAAA	TCGTTATTTTTCAATGTCTATGGAAGTTCATTAGTAAAGGCATGTCTCTA	TATTTCTTGTTAAGATTACATCAGCACTAACAAACAAAACAAATACAATGCGGATCCCCGGGTTAATTAA	CCATCTCCAGTGCTCTATCTAAGGACGGTATCTACACTGCTATTCCAAAACGGATCCCCGGGTTAATTAA	TCGTTATTTTTCAATGTCTATGGAAGTTCATTAGTAAAGGCATGTCTCTAGAATTCGAGCTCGTTTAAAC	0		0		0
YCR105W	ADH7,ADHVII	III	309070	310155	+	ATTGAAATAAAAAAAAACATAGAACCACTGAAAAATACAAAAAAAAAATG	ACGTCAAATACAGATTTACTTTGGTCGATTATGATAAGAAATTCCATAAA	ATTTGACATGCATTTTAAGAGATTCTGAAAAATATTACGTATATAGACTA	ATTGAAATAAAAAAAAACATAGAACCACTGAAAAATACAAAAAAAAAATGCGGATCCCCGGGTTAATTAA	ACGTCAAATACAGATTTACTTTGGTCGATTATGATAAGAAATTCCATAAACGGATCCCCGGGTTAATTAA	ATTTGACATGCATTTTAAGAGATTCTGAAAAATATTACGTATATAGACTAGAATTCGAGCTCGTTTAAAC	0		0		0
YCR106W	RDS1	III	310958	313456	+	GCGGTAGATAAACAAATGAACATGAAATTGGCTGCTGAAATGCTCTGATG	ATGCCTTCTGGGATTTATTAGGTGAAAATCTGAGCGATATGCCTTCTTTG	TTTTTGGCTTGTTTTTTTTTTTTTAGCCTTTCCAAATATCCGTATTCTCA	GCGGTAGATAAACAAATGAACATGAAATTGGCTGCTGAAATGCTCTGATGCGGATCCCCGGGTTAATTAA	ATGCCTTCTGGGATTTATTAGGTGAAAATCTGAGCGATATGCCTTCTTTGCGGATCCCCGGGTTAATTAA	TTTTTGGCTTGTTTTTTTTTTTTTAGCCTTTCCAAATATCCGTATTCTCAGAATTCGAGCTCGTTTAAAC	0		0		0
YCR107W	AAD3	III	313890	314981	+	AATTACTCTTTCGATCATCTAGAAGAAGCATATCCATCGTGCTTAAAATG	ATTTTATCGTGTTAAATTCCTTGACTCAAAAATATGGTACGAATAATGTT	TAACGTATTTACTGCTTTACTTGCGTAGTTGATTACTGAAAAATTATCTA	AATTACTCTTTCGATCATCTAGAAGAAGCATATCCATCGTGCTTAAAATGCGGATCCCCGGGTTAATTAA	ATTTTATCGTGTTAAATTCCTTGACTCAAAAATATGGTACGAATAATGTTCGGATCCCCGGGTTAATTAA	TAACGTATTTACTGCTTTACTTGCGTAGTTGATTACTGAAAAATTATCTAGAATTCGAGCTCGTTTAAAC	0		0		0
YCR108C	YCR108C	III	315997	316188	-	GTAAATAATACATACATACTTACCCTACCACTCTATACCACCACCACATG	ATTATGCACGGCACTTGCCTCAGCGGTCTATACCCTGTGCCATTTACCCA	GCCCGCCGAATGAGATATAGATATTAAAATGTGGATAATCGTGGGCTTTA	GTAAATAATACATACATACTTACCCTACCACTCTATACCACCACCACATGCGGATCCCCGGGTTAATTAA	ATTATGCACGGCACTTGCCTCAGCGGTCTATACCCTGTGCCATTTACCCACGGATCCCCGGGTTAATTAA	GCCCGCCGAATGAGATATAGATATTAAAATGTGGATAATCGTGGGCTTTAGAATTCGAGCTCGTTTAAAC	0		0		0
YDL248W	COS7	IV	1802	2953	+	ACTATCTCGAATAAAAAACCCCTCGAACTGCCATCTCACTACCGAAAATG	ATATTAAAGAAGCGCAATTGTCCCGCAATGAAGAGTCTTTAATGAAGAAA	TCTAACAGAATGCAAAAGTATGAATTTTTAAGTCCAGAAGGGCGTTCTCA	ACTATCTCGAATAAAAAACCCCTCGAACTGCCATCTCACTACCGAAAATGCGGATCCCCGGGTTAATTAA	ATATTAAAGAAGCGCAATTGTCCCGCAATGAAGAGTCTTTAATGAAGAAACGGATCCCCGGGTTAATTAA	TCTAACAGAATGCAAAAGTATGAATTTTTAAGTCCAGAAGGGCGTTCTCAGAATTCGAGCTCGTTTAAAC	0		0		0
YDL247W-A	YDL247W-A	IV	3762	3836	+	TGGGACAATTCTGGTTTCATAAAAGGTTTCATTCATCCAGATTACAGATG	AAATACTGATACCTCATCAAAATGAAAATATGTTTCTAACGGAACTGTAT	TAGCTAATTTGTTAACCAACGCGACTCCAGCTAACTGAGCGCATGGTCTA	TGGGACAATTCTGGTTTCATAAAAGGTTTCATTCATCCAGATTACAGATGCGGATCCCCGGGTTAATTAA	AAATACTGATACCTCATCAAAATGAAAATATGTTTCTAACGGAACTGTATCGGATCCCCGGGTTAATTAA	TAGCTAATTTGTTAACCAACGCGACTCCAGCTAACTGAGCGCATGGTCTAGAATTCGAGCTCGTTTAAAC	0		0		0
YDL247W	MPH2	IV	5985	7814	+	ATCTAACACAAATAGAGATACAGGTCTTGTAAAGCCATTACCTAGCTATG	AGATATCGAAGCTTCCATTGCAGAGGAATAGCAATGTATCCCATCACCTA	AAATACCATAGTTACCTATTTACCTGTGTCGATAAATGTTCATTAGCTCA	ATCTAACACAAATAGAGATACAGGTCTTGTAAAGCCATTACCTAGCTATGCGGATCCCCGGGTTAATTAA	AGATATCGAAGCTTCCATTGCAGAGGAATAGCAATGTATCCCATCACCTACGGATCCCCGGGTTAATTAA	AAATACCATAGTTACCTATTTACCTGTGTCGATAAATGTTCATTAGCTCAGAATTCGAGCTCGTTTAAAC	0		0		0
YDL246C	SOR2	IV	8683	9756	-	ATCAAACAATCAACAAGAAAAAATACTAAAAAAAAAAATTGAAAAATATG	ACATTGCCCATGGTGGAGAGGTAGTCAAGACTATTATCTTTGGTCCTGAA	TGGTCTATATATATGGACATGAACCAGTGCCGAAAAGTATTCACTTTTCA	ATCAAACAATCAACAAGAAAAAATACTAAAAAAAAAAATTGAAAAATATGCGGATCCCCGGGTTAATTAA	ACATTGCCCATGGTGGAGAGGTAGTCAAGACTATTATCTTTGGTCCTGAACGGATCCCCGGGTTAATTAA	TGGTCTATATATATGGACATGAACCAGTGCCGAAAAGTATTCACTTTTCAGAATTCGAGCTCGTTTAAAC	0		0		0
YDL245C	HXT15	IV	11657	13360	-	ATTGATATTATTGACAGAAAAGGAGGAAAGGAAACTAAAGGAAAAAAATG	CTAAGAAGAAAAGCTGGAAAGAAGTTTTGAAGTTCCCAAAGAGTTTTAAT	TTTTCAAGAATTTATCTCTTAGCATGTTTATCAAGCGCGCATATTGATCA	ATTGATATTATTGACAGAAAAGGAGGAAAGGAAACTAAAGGAAAAAAATGCGGATCCCCGGGTTAATTAA	CTAAGAAGAAAAGCTGGAAAGAAGTTTTGAAGTTCCCAAAGAGTTTTAATCGGATCCCCGGGTTAATTAA	TTTTCAAGAATTTATCTCTTAGCATGTTTATCAAGCGCGCATATTGATCAGAATTCGAGCTCGTTTAAAC	0		0		0
YDL244W	THI13	IV	16204	17226	+	TCAATTATATAAAAATACCACAACAACAATACACATACTTCCAAGCTATG	AAGAAAAATGCAGACAGGAAGGTACTTTCAAGAGATTGGCTCTTCCAGCT	AAACAAGTCGTAGAGGAAGGCTACGCTCGAGGAGTGACGAAGTGCGTTTA	TCAATTATATAAAAATACCACAACAACAATACACATACTTCCAAGCTATGCGGATCCCCGGGTTAATTAA	AAGAAAAATGCAGACAGGAAGGTACTTTCAAGAGATTGGCTCTTCCAGCTCGGATCCCCGGGTTAATTAA	AAACAAGTCGTAGAGGAAGGCTACGCTCGAGGAGTGACGAAGTGCGTTTAGAATTCGAGCTCGTTTAAAC	0		0		0
YDL243C	AAD4	IV	17577	18566	-	CGCTAATTCTGGGAGGAGCTTCAATCGGCGATGCATGGTCAGGCTTTATG	CCAAGAAGGCTTCACTTCTCACGGCAATGTCTGCGCAGATTTCCTTCGAT	ATATAAGGACATATTTCTTACACAAACGCACCAAAAAAGAAATCTGATTA	CGCTAATTCTGGGAGGAGCTTCAATCGGCGATGCATGGTCAGGCTTTATGCGGATCCCCGGGTTAATTAA	CCAAGAAGGCTTCACTTCTCACGGCAATGTCTGCGCAGATTTCCTTCGATCGGATCCCCGGGTTAATTAA	ATATAAGGACATATTTCTTACACAAACGCACCAAAAAAGAAATCTGATTAGAATTCGAGCTCGTTTAAAC	0		0		0
YDL242W	YDL242W	IV	18959	19312	+	CTGCTTACTAATTTTATGTTGACGGTTGAAAGCGGATTTTAAAACGTATG	GAGACCATGAGGTTAGACAATGTGAGGATACCAACTTCGGCTTCAAAATT	TTTTAAATAAGGCCGAACCTAAATGTTGCCTTCAAAATTAACCTGTATCA	CTGCTTACTAATTTTATGTTGACGGTTGAAAGCGGATTTTAAAACGTATGCGGATCCCCGGGTTAATTAA	GAGACCATGAGGTTAGACAATGTGAGGATACCAACTTCGGCTTCAAAATTCGGATCCCCGGGTTAATTAA	TTTTAAATAAGGCCGAACCTAAATGTTGCCTTCAAAATTAACCTGTATCAGAATTCGAGCTCGTTTAAAC	0		0		0
YDL241W	YDL241W	IV	20635	21006	+	ATTTTTGCATCACACCCAAGAAAAATCTATAATAGAGACACAAAAAAATG	CTCTCGCCAAATTTACCATACTGTTCATGCTAGTGTTGTATACAATTGTC	TATGGTGGCTACTGCGACCACCAATCCAAAGTGTCATACCTTGAGAATTA	ATTTTTGCATCACACCCAAGAAAAATCTATAATAGAGACACAAAAAAATGCGGATCCCCGGGTTAATTAA	CTCTCGCCAAATTTACCATACTGTTCATGCTAGTGTTGTATACAATTGTCCGGATCCCCGGGTTAATTAA	TATGGTGGCTACTGCGACCACCAATCCAAAGTGTCATACCTTGAGAATTAGAATTCGAGCTCGTTTAAAC	0		0		0
YDL240C-A	YDL240C-A	IV	22471	22608	-	GCCTTGGTTGGCTCGAGAGGAATGATTTACATATTTTAAATTCTCAAATG	AAAAAGATACTTACATAAAGATAAGGATATACTCGCCAAGATCGATTTCT	TTGCAGGTTAGCCCATCGCTACAACACCTCCCCACAAAGTATTTACTTCA	GCCTTGGTTGGCTCGAGAGGAATGATTTACATATTTTAAATTCTCAAATGCGGATCCCCGGGTTAATTAA	AAAAAGATACTTACATAAAGATAAGGATATACTCGCCAAGATCGATTTCTCGGATCCCCGGGTTAATTAA	TTGCAGGTTAGCCCATCGCTACAACACCTCCCCACAAAGTATTTACTTCAGAATTCGAGCTCGTTTAAAC	0		0		0
YDL240W	LRG1	IV	22823	25876	+	AAAAAAGAGCAGACAAATTATCAAACAACAAGTACCGGAGGTGAGCAATG	TCACAGTCAAAGATTCGACCACAACGGTCATACAAGGTGAAATAAACAAA	GGAGAAGAAAAAAAGGAAAATGAGGGGAAACTTACAGTTTCTGCCTATTA	AAAAAAGAGCAGACAAATTATCAAACAACAAGTACCGGAGGTGAGCAATGCGGATCCCCGGGTTAATTAA	TCACAGTCAAAGATTCGACCACAACGGTCATACAAGGTGAAATAAACAAACGGATCCCCGGGTTAATTAA	GGAGAAGAAAAAAAGGAAAATGAGGGGAAACTTACAGTTTCTGCCTATTAGAATTCGAGCTCGTTTAAAC	0		0		0
YDL239C	ADY3	IV	26403	28775	-	TTTGGGATTTTGAATGGGATAGTTGAATACAACAAACTTCTCCGAATATG	AGCATCCTCTTGAGTATGATTTGCAAGCGTTGTTTAAATATTTCTTTTCT	ATTAATGACACCATTGAATATATTAGTTCTAAATAAAAAAAAAAAAGCTA	TTTGGGATTTTGAATGGGATAGTTGAATACAACAAACTTCTCCGAATATGCGGATCCCCGGGTTAATTAA	AGCATCCTCTTGAGTATGATTTGCAAGCGTTGTTTAAATATTTCTTTTCTCGGATCCCCGGGTTAATTAA	ATTAATGACACCATTGAATATATTAGTTCTAAATAAAAAAAAAAAAGCTAGAATTCGAGCTCGTTTAAAC	0		0		0
YDL238C	GUD1	IV	28985	30454	-	CATTTTATTGAATGAATATATGAATTGGGCTGTCCTTTGAAGAGGATATG	ATCGCAACACCACTAAAGTTTGGGTAGCCGGCCAGCAAGTCTACCAGATT	TCATTAATACTTGGAACAAGATATAGTAGCCCTCTAAACATATACAACTA	CATTTTATTGAATGAATATATGAATTGGGCTGTCCTTTGAAGAGGATATGCGGATCCCCGGGTTAATTAA	ATCGCAACACCACTAAAGTTTGGGTAGCCGGCCAGCAAGTCTACCAGATTCGGATCCCCGGGTTAATTAA	TCATTAATACTTGGAACAAGATATAGTAGCCCTCTAAACATATACAACTAGAATTCGAGCTCGTTTAAAC	0		0		0
YDL237W	AIM6,LRC1	IV	30657	31829	+	ACTCGAGATAAGACCAACAAAGATAAGTACCTCGGTTTAGTTAAGCGATG	GTTCCGATTTACTTAACCTGGACAATTTATTCATGGCATCGTCATTGATA	AATGTTTATATAAATATATGGCTTTTCTTATCCACAGCTCAAGCCACTTA	ACTCGAGATAAGACCAACAAAGATAAGTACCTCGGTTTAGTTAAGCGATGCGGATCCCCGGGTTAATTAA	GTTCCGATTTACTTAACCTGGACAATTTATTCATGGCATCGTCATTGATACGGATCCCCGGGTTAATTAA	AATGTTTATATAAATATATGGCTTTTCTTATCCACAGCTCAAGCCACTTAGAATTCGAGCTCGTTTAAAC	0		0		0
YDL236W	PHO13	IV	32296	33234	+	AAAAAGCCTTATAGCTTGCCCTGACAAAGAATATACAACTCGGGAAAATG	TTTACATTGATAAACTTGGTGACATCTACACCTTAACCAATAATGAGTTA	TTTCCTTTTCAAAAAGTAATTCTACCCCTAGATTTTGCATTGCTCCTCTA	AAAAAGCCTTATAGCTTGCCCTGACAAAGAATATACAACTCGGGAAAATGCGGATCCCCGGGTTAATTAA	TTTACATTGATAAACTTGGTGACATCTACACCTTAACCAATAATGAGTTACGGATCCCCGGGTTAATTAA	TTTCCTTTTCAAAAAGTAATTCTACCCCTAGATTTTGCATTGCTCCTCTAGAATTCGAGCTCGTTTAAAC	0		0		0
YDL235C	YPD1	IV	33415	33918	-	AAGAAATAACAACACTCGTTCTCGGAAACAAGAAAATACACACAATAATG	AGTTCAAACTGGCGAGAATTGAGTTATCTAAATATTACAACACAAACCTA	TCCGGGGAAGAATGGATTATCCGGAGGTGTGAATAAAATGATGACGATTA	AAGAAATAACAACACTCGTTCTCGGAAACAAGAAAATACACACAATAATGCGGATCCCCGGGTTAATTAA	AGTTCAAACTGGCGAGAATTGAGTTATCTAAATATTACAACACAAACCTACGGATCCCCGGGTTAATTAA	TCCGGGGAAGAATGGATTATCCGGAGGTGTGAATAAAATGATGACGATTAGAATTCGAGCTCGTTTAAAC	0		0		0
YDL234C	GYP7	IV	34237	36477	-	TTGCACAAATTGGCAAAGTTCTACAAGAGTCATTCATACATCCCCTGATG	AAAAACCTATCATAAGACATGAAGGGCAAAGGAGCAAAAATTCCGTTAAA	ATTATATCTCCGGTATTCAATATGTAAAGTTCCGTTTCTATTTACCACTA	TTGCACAAATTGGCAAAGTTCTACAAGAGTCATTCATACATCCCCTGATGCGGATCCCCGGGTTAATTAA	AAAAACCTATCATAAGACATGAAGGGCAAAGGAGCAAAAATTCCGTTAAACGGATCCCCGGGTTAATTAA	ATTATATCTCCGGTATTCAATATGTAAAGTTCCGTTTCTATTTACCACTAGAATTCGAGCTCGTTTAAAC	0		0		0
YDL233W	YDL233W	IV	36797	38173	+	TTGACACTGTTCATGGGGCAGAAGGAAAAGCAAAGATTATCTGCAATATG	GTGATGTGAATGATATTAACAAAGACATGACAAAAAAGAAGATGAAGTTT	GCAATTCTCTTAATATTTCAGTGGGTGACGTTAGGTAATTACCTTCTTTA	TTGACACTGTTCATGGGGCAGAAGGAAAAGCAAAGATTATCTGCAATATGCGGATCCCCGGGTTAATTAA	GTGATGTGAATGATATTAACAAAGACATGACAAAAAAGAAGATGAAGTTTCGGATCCCCGGGTTAATTAA	GCAATTCTCTTAATATTTCAGTGGGTGACGTTAGGTAATTACCTTCTTTAGAATTCGAGCTCGTTTAAAC	0		0		0
YDL232W	OST4	IV	38487	38597	+	TTACACTTGCAAGTCAGTAGAGAAACCCAGTACAGAGCAAGCAAAAGATG	CTTTAATTGTCATTTACCATGCTGTTGACTCCACCATGTCTCCTAAGAAC	AGCGACGTATAATAAAAACTGAAGTTCGCTATCCAAATGTAACCACTTTA	TTACACTTGCAAGTCAGTAGAGAAACCCAGTACAGAGCAAGCAAAAGATGCGGATCCCCGGGTTAATTAA	CTTTAATTGTCATTTACCATGCTGTTGACTCCACCATGTCTCCTAAGAACCGGATCCCCGGGTTAATTAA	AGCGACGTATAATAAAAACTGAAGTTCGCTATCCAAATGTAACCACTTTAGAATTCGAGCTCGTTTAAAC	0		0		0
YDL231C	BRE4	IV	38867	42244	-	CTAAGGAAAGCATGTACAGTATAGTGCTGGAATTGTAACAGGTCCTCATG	TGTTCCAGGTAGAGAGTTGTGCAAAAGATATACTGGGCGAAGAAAACTTT	TCATTATTAATAAAAAGAATTCCTATACATATATTCAAAAACAAATGTTA	CTAAGGAAAGCATGTACAGTATAGTGCTGGAATTGTAACAGGTCCTCATGCGGATCCCCGGGTTAATTAA	TGTTCCAGGTAGAGAGTTGTGCAAAAGATATACTGGGCGAAGAAAACTTTCGGATCCCCGGGTTAATTAA	TCATTATTAATAAAAAGAATTCCTATACATATATTCAAAAACAAATGTTAGAATTCGAGCTCGTTTAAAC	0		0		0
YDL230W	PTP1	IV	42700	43707	+	GAGTTATCAAGAAAAGCGTTTGTTAGTAGTAGTTTGCGACAGTGGAGATG	TATTTATCTACCATGCTGCCAAGTATCTTAACAGTCTTTCCGTGAACCAA	GTATTGTTATTGAAAAAATGCACAATTAGGAACTTTTATATAGCTGTCTA	GAGTTATCAAGAAAAGCGTTTGTTAGTAGTAGTTTGCGACAGTGGAGATGCGGATCCCCGGGTTAATTAA	TATTTATCTACCATGCTGCCAAGTATCTTAACAGTCTTTCCGTGAACCAACGGATCCCCGGGTTAATTAA	GTATTGTTATTGAAAAAATGCACAATTAGGAACTTTTATATAGCTGTCTAGAATTCGAGCTCGTTTAAAC	0		0		0
YDL229W	SSB1,YG101	IV	44065	45906	+	GGATTTTCAGATGTCCCAAGATCATTACAGTATTTTAATTGAACAAAATG	AGGCTGAAGTTGGTTTGAAGAGAGTTGTCACCAAGGCCATGTCTTCTCGT	TTATATACAATATAAGTAATATTCATATATATGTGATGAATGCAGTCTTA	GGATTTTCAGATGTCCCAAGATCATTACAGTATTTTAATTGAACAAAATGCGGATCCCCGGGTTAATTAA	AGGCTGAAGTTGGTTTGAAGAGAGTTGTCACCAAGGCCATGTCTTCTCGTCGGATCCCCGGGTTAATTAA	TTATATACAATATAAGTAATATTCATATATATGTGATGAATGCAGTCTTAGAATTCGAGCTCGTTTAAAC	1	YDL228C	1	YDL228C	0
YDL228C	YDL228C	IV	45277	45918	-	AGAAAACAAAATTTATATACAATATAAGTAATATTCATATATATGTGATG	GTGTTTCTTGGAACAACGATACCGAACATGTCACCTTGCATACCAACACC	CTGACGAAACCAAGGACTTGTTGTTGTTAGATGTTGCTCCATTATCTCTA	AGAAAACAAAATTTATATACAATATAAGTAATATTCATATATATGTGATGCGGATCCCCGGGTTAATTAA	GTGTTTCTTGGAACAACGATACCGAACATGTCACCTTGCATACCAACACCCGGATCCCCGGGTTAATTAA	CTGACGAAACCAAGGACTTGTTGTTGTTAGATGTTGCTCCATTATCTCTAGAATTCGAGCTCGTTTAAAC	1	YDL229W	1	YDL229W	0
YDL227C	HO	IV	46271	48031	-	AAATCCATATCCTCATAAGCAGCAATCAATTCTATCTATACTTTAAAATG	TCCGCGGGCCTCATAAGAGTTGTGGTAACAACGCAGGTGCGCGCATCTGC	AAATTTTACTTTTATTACATACAACTTTTTAAACTAATATACACATTTTA	AAATCCATATCCTCATAAGCAGCAATCAATTCTATCTATACTTTAAAATGCGGATCCCCGGGTTAATTAA	TCCGCGGGCCTCATAAGAGTTGTGGTAACAACGCAGGTGCGCGCATCTGCCGGATCCCCGGGTTAATTAA	AAATTTTACTTTTATTACATACAACTTTTTAAACTAATATACACATTTTAGAATTCGAGCTCGTTTAAAC	0		0		0
YDL226C	GCS1	IV	51115	52173	-	GAGTTTAAATGGTGCCAATTGAGCAATTTTATCGCGGATTATAGAGCATG	ATAATAACGATAAGAAGAATGAACAGGACGAGGACAAATGGGACGATTTC	AATGTGAATTGAACTTTCCTTGAATGTTGAGAAAAACTATATTAAAATTA	GAGTTTAAATGGTGCCAATTGAGCAATTTTATCGCGGATTATAGAGCATGCGGATCCCCGGGTTAATTAA	ATAATAACGATAAGAAGAATGAACAGGACGAGGACAAATGGGACGATTTCCGGATCCCCGGGTTAATTAA	AATGTGAATTGAACTTTCCTTGAATGTTGAGAAAAACTATATTAAAATTAGAATTCGAGCTCGTTTAAAC	0		0		0
YDL225W	SHS1,SEP7	IV	52445	54100	+	AGCCCCAAAGATCTGCTTATAATTGCTAGAAAAATATATTATTAATCATG	AAAAAAATGACACGTATACTGATTTAGCCTCTATTGCATCGGGTAGAGAT	TATTTATTTATTTATTTGCTCAGCTTTGGATTTTGTACAGATACAACTCA	AGCCCCAAAGATCTGCTTATAATTGCTAGAAAAATATATTATTAATCATGCGGATCCCCGGGTTAATTAA	AAAAAAATGACACGTATACTGATTTAGCCTCTATTGCATCGGGTAGAGATCGGATCCCCGGGTTAATTAA	TATTTATTTATTTATTTGCTCAGCTTTGGATTTTGTACAGATACAACTCAGAATTCGAGCTCGTTTAAAC	0		0		0
YDL224C	WHI4	IV	54397	56346	-	TGCCACATCTACGCTGAAAAATAACGCTTAAGGTTTCTCAATTAACAATG	ACAGTAGGAGTAAATCTGGTTACAGCTTTAATGGAAGTTACGGGAAATCA	GTCAGAAAGTAAAGCAAAAGAAAATTAATAAAGCAATACTAAATCTATCA	TGCCACATCTACGCTGAAAAATAACGCTTAAGGTTTCTCAATTAACAATGCGGATCCCCGGGTTAATTAA	ACAGTAGGAGTAAATCTGGTTACAGCTTTAATGGAAGTTACGGGAAATCACGGATCCCCGGGTTAATTAA	GTCAGAAAGTAAAGCAAAAGAAAATTAATAAAGCAATACTAAATCTATCAGAATTCGAGCTCGTTTAAAC	0		0		0
YDL223C	HBT1	IV	57265	60405	-	AAGATTTCCCAGTGGAGAGCTATCAAGAATATCACCCAACCCAAGATATG	GAGTGAGAAAAAGTATTTCTGGCGGTACTTTTGGATTTAGGAGTGAAATT	AAAAATAGATTTCAAAGAATACTGGGAATTTGTTAATCGAGAAGTGTTTA	AAGATTTCCCAGTGGAGAGCTATCAAGAATATCACCCAACCCAAGATATGCGGATCCCCGGGTTAATTAA	GAGTGAGAAAAAGTATTTCTGGCGGTACTTTTGGATTTAGGAGTGAAATTCGGATCCCCGGGTTAATTAA	AAAAATAGATTTCAAAGAATACTGGGAATTTGTTAATCGAGAAGTGTTTAGAATTCGAGCTCGTTTAAAC	0		0		0
YDL222C	FMP45	IV	60872	61801	-	CTTTTTATCCAAGTAACAAGTAACACTAATCACTATAATCTACCGCTATG	TAGAACCAGCTGGGGATGGTGGTCTTGCCGGGCCAGTGACGGTACGCGAC	GGAAGAAAAAAAAAATTAGGAAGTATTTTATGGTGATTATTTCCTTCCTA	CTTTTTATCCAAGTAACAAGTAACACTAATCACTATAATCTACCGCTATGCGGATCCCCGGGTTAATTAA	TAGAACCAGCTGGGGATGGTGGTCTTGCCGGGCCAGTGACGGTACGCGACCGGATCCCCGGGTTAATTAA	GGAAGAAAAAAAAAATTAGGAAGTATTTTATGGTGATTATTTCCTTCCTAGAATTCGAGCTCGTTTAAAC	0		0		0
YDL221W	YDL221W	IV	62011	62562	+	AACTGTTGCAAAGCAACCATCCTTTTATATGTCGGCATCTGCGCCGAATG	ATGAATGGCCGAGAAATTGTGCCAATTGCGTATATTTTTCCTCAAGAGGC	AAGAACTTTGCTTATTTTTTCAACCGCTCAAGCGCCTACTTACAGCGTCA	AACTGTTGCAAAGCAACCATCCTTTTATATGTCGGCATCTGCGCCGAATGCGGATCCCCGGGTTAATTAA	ATGAATGGCCGAGAAATTGTGCCAATTGCGTATATTTTTCCTCAAGAGGCCGGATCCCCGGGTTAATTAA	AAGAACTTTGCTTATTTTTTCAACCGCTCAAGCGCCTACTTACAGCGTCAGAATTCGAGCTCGTTTAAAC	1	YDL220C	1	YDL220C	0
YDL220C	CDC13,EST4	IV	62244	65018	-	TATGTTTCTCTTTGGATACGAATGACCGTGGAAACTATCGCCTAAAAATG	TGAAAAAGGAGGAGGATAATGACGATGACGCCGGAGCCGTTCCCACCTCG	CGTCACTGCAATTTGGCACCGCCGCGTTGGGCTGCGCGGATCATGTCTTA	TATGTTTCTCTTTGGATACGAATGACCGTGGAAACTATCGCCTAAAAATGCGGATCCCCGGGTTAATTAA	TGAAAAAGGAGGAGGATAATGACGATGACGCCGGAGCCGTTCCCACCTCGCGGATCCCCGGGTTAATTAA	CGTCACTGCAATTTGGCACCGCCGCGTTGGGCTGCGCGGATCATGTCTTAGAATTCGAGCTCGTTTAAAC	1	YDL221W	1	YDL221W	0
YDL219W	DTD1	IV	65242	65765	+	CATGTACATATTAAATAATCCACATATTATTCAGCAGCGGATTTACAATG	GCTCTTTAACTAATGAAGGGCCCGTTACAATCATTCTTGACAGTGACCAA	AATGTTTGCTTTTTATTTTCTTCTCGTATATATCTATAAGGTCAATCTTA	CATGTACATATTAAATAATCCACATATTATTCAGCAGCGGATTTACAATGCGGATCCCCGGGTTAATTAA	GCTCTTTAACTAATGAAGGGCCCGTTACAATCATTCTTGACAGTGACCAACGGATCCCCGGGTTAATTAA	AATGTTTGCTTTTTATTTTCTTCTCGTATATATCTATAAGGTCAATCTTAGAATTCGAGCTCGTTTAAAC	0		0		0
YDL218W	YDL218W	IV	66493	67446	+	TTTTCAATTGAGGAACATAAACCAAATAGATATATTATATCAACGTTATG	CTATGAGTGGTAGCACTGCAGAACCAAACAGGAACGTCAATCAAATGCCA	AAAAAGTATGTGAAGGGTATAGACGAACAAAAAGGAAATCATTGAATTTA	TTTTCAATTGAGGAACATAAACCAAATAGATATATTATATCAACGTTATGCGGATCCCCGGGTTAATTAA	CTATGAGTGGTAGCACTGCAGAACCAAACAGGAACGTCAATCAAATGCCACGGATCCCCGGGTTAATTAA	AAAAAGTATGTGAAGGGTATAGACGAACAAAAAGGAAATCATTGAATTTAGAATTCGAGCTCGTTTAAAC	0		0		0
YDL217C	TIM22	IV	67983	68606	-	TGCCAAATAAGATCAAGAAATTGTGATTTTAAATACTTTATACGAAGATG	TGTATATGAAAAGTGAGGATGGTAGACCACCTCAAAACGATTTTAAAGAA	TGATATTTACAAATATAAAACATTCATCGTTCGTCGAAATTGGCTATTCA	TGCCAAATAAGATCAAGAAATTGTGATTTTAAATACTTTATACGAAGATGCGGATCCCCGGGTTAATTAA	TGTATATGAAAAGTGAGGATGGTAGACCACCTCAAAACGATTTTAAAGAACGGATCCCCGGGTTAATTAA	TGATATTTACAAATATAAAACATTCATCGTTCGTCGAAATTGGCTATTCAGAATTCGAGCTCGTTTAAAC	0		0		0
YDL216C	RRI1,CSN5,JAB1	IV	68997	70319	-	AAATGAATAACAACGATCGAAAATCAATAAAAACTGCAGGAGGCAGCATG	AGATAAAACAATATGAGCGGTTACGTTTTTACAAGGACACCTTTACATTA	CAGATAAACATAAGCTATTGCAGCGTCATTGGAGCAACGTTAGGAATTCA	AAATGAATAACAACGATCGAAAATCAATAAAAACTGCAGGAGGCAGCATGCGGATCCCCGGGTTAATTAA	AGATAAAACAATATGAGCGGTTACGTTTTTACAAGGACACCTTTACATTACGGATCCCCGGGTTAATTAA	CAGATAAACATAAGCTATTGCAGCGTCATTGGAGCAACGTTAGGAATTCAGAATTCGAGCTCGTTTAAAC	0		0		0
YDL215C	GDH2,GDH-B,GDHB	IV	70640	73918	-	CATACAAAACAAGGATATTAAATTCACAACAATAAAAAGAATAAAGAATG	AATTCTTGGAATTTATTGGTGGGTTAAAAAGAGAAGCGGAGGCAAGTGCT	CTTTTCTGACGGCAGAACTAATTTATACAAAACAATTTTATTGAAGCTCA	CATACAAAACAAGGATATTAAATTCACAACAATAAAAAGAATAAAGAATGCGGATCCCCGGGTTAATTAA	AATTCTTGGAATTTATTGGTGGGTTAAAAAGAGAAGCGGAGGCAAGTGCTCGGATCCCCGGGTTAATTAA	CTTTTCTGACGGCAGAACTAATTTATACAAAACAATTTTATTGAAGCTCAGAATTCGAGCTCGTTTAAAC	0		0		0
YDL214C	PRR2	IV	74446	76545	-	AACGTTCACAATAGCGTACGTAATCCTTTTACTTATCATACGGAGTGATG	CAAACATCGATCAACGATACGCCCACATTGGCGGCCTGCATCAGCGAACG	AGTAAAAGCTGGAGCATATGGCCAGTATGACATTGCTATTCTTCCAGTTA	AACGTTCACAATAGCGTACGTAATCCTTTTACTTATCATACGGAGTGATGCGGATCCCCGGGTTAATTAA	CAAACATCGATCAACGATACGCCCACATTGGCGGCCTGCATCAGCGAACGCGGATCCCCGGGTTAATTAA	AGTAAAAGCTGGAGCATATGGCCAGTATGACATTGCTATTCTTCCAGTTAGAATTCGAGCTCGTTTAAAC	0		0		0
YDL213C	NOP6	IV	77289	77966	-	ATCTAATGTAGAGGACAGGATAGAGATTGAAGACGTCTACAGCTAAAATG	ACAAGCCTGTTCCTGCAGGAATTCATCCTGATAGAGCCAAACTACTTAAA	ATTTTCTTTTTGTCTAAGATACATGGCGTATAAAATTAAATTTGTACTCA	ATCTAATGTAGAGGACAGGATAGAGATTGAAGACGTCTACAGCTAAAATGCGGATCCCCGGGTTAATTAA	ACAAGCCTGTTCCTGCAGGAATTCATCCTGATAGAGCCAAACTACTTAAACGGATCCCCGGGTTAATTAA	ATTTTCTTTTTGTCTAAGATACATGGCGTATAAAATTAAATTTGTACTCAGAATTCGAGCTCGTTTAAAC	0		0		0
YDL212W	SHR3,APF1	IV	78426	79058	+	ATTGGACTACAGAGCATAAAATCCCGTGATACGATAAAACTCTAACGATG	AGAATGATAACAAATCTAAAGGTGCTCAAAAGAGGAAGAACGCCAAAAAA	GACGGGAAAAGAGGGACAAAAAGAGAAAATGTTAAAAATATTATGGCCTA	ATTGGACTACAGAGCATAAAATCCCGTGATACGATAAAACTCTAACGATGCGGATCCCCGGGTTAATTAA	AGAATGATAACAAATCTAAAGGTGCTCAAAAGAGGAAGAACGCCAAAAAACGGATCCCCGGGTTAATTAA	GACGGGAAAAGAGGGACAAAAAGAGAAAATGTTAAAAATATTATGGCCTAGAATTCGAGCTCGTTTAAAC	0		0		0
YDL211C	YDL211C	IV	79294	80412	-	AAAGGCGCGAGGCATCTTGATAATTCTTTCTATTGCGATACTTCGCCATG	TTACTCGGCCAAATATTCAGCAAACCAATAGCTTTTTGAGAGAAATTATT	GCCTTGTTTAGAAGTACGAAAATCTTGGAATCCACTTTTTTCTATTTTTA	AAAGGCGCGAGGCATCTTGATAATTCTTTCTATTGCGATACTTCGCCATGCGGATCCCCGGGTTAATTAA	TTACTCGGCCAAATATTCAGCAAACCAATAGCTTTTTGAGAGAAATTATTCGGATCCCCGGGTTAATTAA	GCCTTGTTTAGAAGTACGAAAATCTTGGAATCCACTTTTTTCTATTTTTAGAATTCGAGCTCGTTTAAAC	0		0		0
YDL210W	UGA4	IV	84270	85985	+	TTCAGTTGTGAAGTGTAACAAGGTCTTATAATTTATTATTACTAACAATG	AAGCCGTTGGTGCTGATGTTATCGACACAATTATGTCCAAACAGGAACCA	AGACCTTATAAACTCTGAATATAAAATCTTTATAAAGGTTTGAACATTTA	TTCAGTTGTGAAGTGTAACAAGGTCTTATAATTTATTATTACTAACAATGCGGATCCCCGGGTTAATTAA	AAGCCGTTGGTGCTGATGTTATCGACACAATTATGTCCAAACAGGAACCACGGATCCCCGGGTTAATTAA	AGACCTTATAAACTCTGAATATAAAATCTTTATAAAGGTTTGAACATTTAGAATTCGAGCTCGTTTAAAC	0		0		0
YDL209C	CWC2,NTC40	IV	86207	87226	-	GTAGTAACGACGTTAGTAAGACAGTATACGCATTGATAGAAATTTGGATG	TTGGTAAGCTTGGTGGTCCCTTGCTCGATTACCTCTCCTCTGATGAGGAT	AATGTTAATGGCAGATACTTAGAATTTGGTGGAAACGATTTTCTTCTCTA	GTAGTAACGACGTTAGTAAGACAGTATACGCATTGATAGAAATTTGGATGCGGATCCCCGGGTTAATTAA	TTGGTAAGCTTGGTGGTCCCTTGCTCGATTACCTCTCCTCTGATGAGGATCGGATCCCCGGGTTAATTAA	AATGTTAATGGCAGATACTTAGAATTTGGTGGAAACGATTTTCTTCTCTAGAATTCGAGCTCGTTTAAAC	0		0		0
YDL208W	NHP2	IV	87512	87982	+	TCAATGGATCATTGGGTAGCAGAGAAACGGAAACAAGTGCAGTAAAAATG	AAGAATACAAGGAATCTTTCAACGAAGTTGTCAAAGAAGTTCAAGCTTTA	TTTTTATTTCTTCTAGATTTCTAATATGGTTAAGAAGCGAACTTTTTTCA	TCAATGGATCATTGGGTAGCAGAGAAACGGAAACAAGTGCAGTAAAAATGCGGATCCCCGGGTTAATTAA	AAGAATACAAGGAATCTTTCAACGAAGTTGTCAAAGAAGTTCAAGCTTTACGGATCCCCGGGTTAATTAA	TTTTTATTTCTTCTAGATTTCTAATATGGTTAAGAAGCGAACTTTTTTCAGAATTCGAGCTCGTTTAAAC	0		0		0
YDL207W	GLE1,BRR3,RSS1	IV	88248	89864	+	AAGAGAATCGCGGGCCGTTGCTACAGGATATTCTGCAGAGTCGAAGAATG	TAGAGGCCTGGCAAAATAATAATATGGAGTCCTTTCCGGAAATGTCTCCT	ATTATAAAGTGTATTAGCATAATGTGCATATATAAGTTCAGAATTTTCTA	AAGAGAATCGCGGGCCGTTGCTACAGGATATTCTGCAGAGTCGAAGAATGCGGATCCCCGGGTTAATTAA	TAGAGGCCTGGCAAAATAATAATATGGAGTCCTTTCCGGAAATGTCTCCTCGGATCCCCGGGTTAATTAA	ATTATAAAGTGTATTAGCATAATGTGCATATATAAGTTCAGAATTTTCTAGAATTCGAGCTCGTTTAAAC	0		0		0
YDL206W	YDL206W	IV	90176	92464	+	CTTTATTTGTAAATGCTACTCTTCATTTATCAAATTTTTTAAAGCAGATG	TGTATATAGTTGTCACATGTATTAGTGTTTTTTTAGAAGTTCACCAAGTG	TATTTATTATAGCTTGTATATAAAAAATGAAATCTTGATTTATTAAATTA	CTTTATTTGTAAATGCTACTCTTCATTTATCAAATTTTTTAAAGCAGATGCGGATCCCCGGGTTAATTAA	TGTATATAGTTGTCACATGTATTAGTGTTTTTTTAGAAGTTCACCAAGTGCGGATCCCCGGGTTAATTAA	TATTTATTATAGCTTGTATATAAAAAATGAAATCTTGATTTATTAAATTAGAATTCGAGCTCGTTTAAAC	0		0		0
YDL205C	HEM3,OLE2	IV	92762	93745	-	GCGAAGAAAATCTAGATAAATTTGTAGTTGGTAAATACACACGTACTATG	CCGATGGCGCAAAGAAAATTCTGGATGAAATTAATTTAGACAGAATCAAA	TTTAGTTAGTAATAATAGAGTTTTTGGACTGATCAAATTAATGGTGTTCA	GCGAAGAAAATCTAGATAAATTTGTAGTTGGTAAATACACACGTACTATGCGGATCCCCGGGTTAATTAA	CCGATGGCGCAAAGAAAATTCTGGATGAAATTAATTTAGACAGAATCAAACGGATCCCCGGGTTAATTAA	TTTAGTTAGTAATAATAGAGTTTTTGGACTGATCAAATTAATGGTGTTCAGAATTCGAGCTCGTTTAAAC	0		0		0
YDL204W	RTN2	IV	94605	95786	+	TAACTTGTTCAATTGCTTGTCTCAACTTGCCACAAACTATCATCAACATG	AAACCTTACACAAAACCACGCACGGCCTAAAGCAAAAATTGCAACACGCA	AAATGAACTACTAGCTAGAAAGAAGAGAGAAAAAAAAAAAAACTAGATTA	TAACTTGTTCAATTGCTTGTCTCAACTTGCCACAAACTATCATCAACATGCGGATCCCCGGGTTAATTAA	AAACCTTACACAAAACCACGCACGGCCTAAAGCAAAAATTGCAACACGCACGGATCCCCGGGTTAATTAA	AAATGAACTACTAGCTAGAAAGAAGAGAGAAAAAAAAAAAAACTAGATTAGAATTCGAGCTCGTTTAAAC	0		0		0
YDL203C	ACK1	IV	96082	97953	-	CAGAGTGTACCACCACGTTTTAATACTTTGTTTTAATACAGTAGGCAATG	CAAGAATGGGATTCAGGAAGGCAGTTGATGCTCTTCGAAGTTTGACAAAT	TCCTGAATAATATTTGATTTATGGCATAATAAAGAAATGCGAATTCGTTA	CAGAGTGTACCACCACGTTTTAATACTTTGTTTTAATACAGTAGGCAATGCGGATCCCCGGGTTAATTAA	CAAGAATGGGATTCAGGAAGGCAGTTGATGCTCTTCGAAGTTTGACAAATCGGATCCCCGGGTTAATTAA	TCCTGAATAATATTTGATTTATGGCATAATAAAGAAATGCGAATTCGTTAGAATTCGAGCTCGTTTAAAC	0		0		0
YDL202W	MRPL11	IV	98475	99224	+	TTTAGACCTTATTGGAAGTGCTTGGGCGCGGAGTGTGATTATAAATAATG	CTAAAGAGGATGTGGAGTCAACTACAGATGCAGAATCGAAGGGATCAAAG	AATAGTAAAACCTTTATAAAACTTGTCGAATTACGGGCATTTTCTTTTTA	TTTAGACCTTATTGGAAGTGCTTGGGCGCGGAGTGTGATTATAAATAATGCGGATCCCCGGGTTAATTAA	CTAAAGAGGATGTGGAGTCAACTACAGATGCAGAATCGAAGGGATCAAAGCGGATCCCCGGGTTAATTAA	AATAGTAAAACCTTTATAAAACTTGTCGAATTACGGGCATTTTCTTTTTAGAATTCGAGCTCGTTTAAAC	0		0		0
YDL201W	TRM8	IV	99561	100421	+	ATTCAGCAGTTCCCATAGGATAAAATTTTCAAGCGTTTATTGTTAAGATG	GTGACAAGTTCGTCGCTTGTTTCACAAGATTACCAACGCCAGCCATATTG	GAAATAGTTATGTATATGTGGTAAATTGTTCTAGTTATACATCTATGTTA	ATTCAGCAGTTCCCATAGGATAAAATTTTCAAGCGTTTATTGTTAAGATGCGGATCCCCGGGTTAATTAA	GTGACAAGTTCGTCGCTTGTTTCACAAGATTACCAACGCCAGCCATATTGCGGATCCCCGGGTTAATTAA	GAAATAGTTATGTATATGTGGTAAATTGTTCTAGTTATACATCTATGTTAGAATTCGAGCTCGTTTAAAC	0		0		0
YDL200C	MGT1,MGMT	IV	100501	101067	-	AAAAAAAAATTGAAAACGGTCGCATTTTTGATCTAAATGGACCAACGATG	AACAGTTATTAAATAATGAAAAGGAAAATAGCTTAAGCCTTAGTAGATTG	ATACATAACTATTTCTTATGTTTATTTTCCTAAAATCCTTTATCCAACTA	AAAAAAAAATTGAAAACGGTCGCATTTTTGATCTAAATGGACCAACGATGCGGATCCCCGGGTTAATTAA	AACAGTTATTAAATAATGAAAAGGAAAATAGCTTAAGCCTTAGTAGATTGCGGATCCCCGGGTTAATTAA	ATACATAACTATTTCTTATGTTTATTTTCCTAAAATCCTTTATCCAACTAGAATTCGAGCTCGTTTAAAC	0		0		0
YDL199C	YDL199C	IV	101290	103353	-	TTTAATACTACAGAGGAACCTGTTACTATCTCAGCTTTTTCAAGAAAATG	AACCCAGTTCAGGTGGAGGCCAGAATTCGCCTGGAGACATGGCAGTTGCC	CTAAACATTTATACTTAGGATGAAGCAAATATTTTTATGAGGCCATACTA	TTTAATACTACAGAGGAACCTGTTACTATCTCAGCTTTTTCAAGAAAATGCGGATCCCCGGGTTAATTAA	AACCCAGTTCAGGTGGAGGCCAGAATTCGCCTGGAGACATGGCAGTTGCCCGGATCCCCGGGTTAATTAA	CTAAACATTTATACTTAGGATGAAGCAAATATTTTTATGAGGCCATACTAGAATTCGAGCTCGTTTAAAC	0		0		0
YDL198C	GGC1,YHM1	IV	103649	104551	-	GACATATATCAAACAAAGCATCTTCCAAAGTATTAGAAAAGGGAAATATG	TTGCGTTAGCTCAATCTTTGATACCTAGATTCGATAACCTGTTGAGCAAA	ATTCACAAGCTGAATGCCAAGGAAAATAGACAAGAAGTTCATGTACTTCA	GACATATATCAAACAAAGCATCTTCCAAAGTATTAGAAAAGGGAAATATGCGGATCCCCGGGTTAATTAA	TTGCGTTAGCTCAATCTTTGATACCTAGATTCGATAACCTGTTGAGCAAACGGATCCCCGGGTTAATTAA	ATTCACAAGCTGAATGCCAAGGAAAATAGACAAGAAGTTCATGTACTTCAGAATTCGAGCTCGTTTAAAC	0		0		0
YDL197C	ASF2	IV	104917	106494	-	CTTCGATCAGTGGAGAAAGGAGGGAAAAAGGCCAAGACTGAGTGCTTATG	CTGTGGCACAAAGCTTGGCGGATTCAAAGCATTGTTCAGGACTACATAAA	GCAGATAGGCGGATGCCGTAGTGATCTCTACCGCTTCGTATTTATATTTA	CTTCGATCAGTGGAGAAAGGAGGGAAAAAGGCCAAGACTGAGTGCTTATGCGGATCCCCGGGTTAATTAA	CTGTGGCACAAAGCTTGGCGGATTCAAAGCATTGTTCAGGACTACATAAACGGATCCCCGGGTTAATTAA	GCAGATAGGCGGATGCCGTAGTGATCTCTACCGCTTCGTATTTATATTTAGAATTCGAGCTCGTTTAAAC	0		0		0
YDL196W	YDL196W	IV	106741	107070	+	TACCTGCCTTGGTAGTTGGTTTCATAATTTACAATATACAAAGTTATATG	AACAAGTCGTGTCAGATCCATTCCTCTATTCCTGTAGTCGGGTTGCATTC	TTCTACACCTACAGTAGCGAAATAGTGCTGGTTCGTGACGTGTAAATTCA	TACCTGCCTTGGTAGTTGGTTTCATAATTTACAATATACAAAGTTATATGCGGATCCCCGGGTTAATTAA	AACAAGTCGTGTCAGATCCATTCCTCTATTCCTGTAGTCGGGTTGCATTCCGGATCCCCGGGTTAATTAA	TTCTACACCTACAGTAGCGAAATAGTGCTGGTTCGTGACGTGTAAATTCAGAATTCGAGCTCGTTTAAAC	0		0		0
YDL195W	SEC31,WEB1	IV	107208	111029	+	CATATTTCCCTTTGTTCCCGTTTGCTCTCCCTAATTGAACAATAAAGATG	GGCTGACAGGAGTGAAGAGGTTGATTGGCATAGCTGAAGCGACTTTGAAT	AACAAGGCCAATACGCCACTTTTTGTACTGAAAGTTTTGAGACTGAATTA	CATATTTCCCTTTGTTCCCGTTTGCTCTCCCTAATTGAACAATAAAGATGCGGATCCCCGGGTTAATTAA	GGCTGACAGGAGTGAAGAGGTTGATTGGCATAGCTGAAGCGACTTTGAATCGGATCCCCGGGTTAATTAA	AACAAGGCCAATACGCCACTTTTTGTACTGAAAGTTTTGAGACTGAATTAGAATTCGAGCTCGTTTAAAC	0		0		0
YDL194W	SNF3	IV	111580	114234	+	TAAACAGAAGGATATGCCTTTGTTGGCATAGAAAGAAGAATTTATAAATG	GCGAAGAAAACGCCACTAATCAACCTGTAAATGAAAATAATGATTTGAAA	TATAATGCACGTCCGCTTAATTAATACATCGAATAACATTAAATTAATTA	TAAACAGAAGGATATGCCTTTGTTGGCATAGAAAGAAGAATTTATAAATGCGGATCCCCGGGTTAATTAA	GCGAAGAAAACGCCACTAATCAACCTGTAAATGAAAATAATGATTTGAAACGGATCCCCGGGTTAATTAA	TATAATGCACGTCCGCTTAATTAATACATCGAATAACATTAAATTAATTAGAATTCGAGCTCGTTTAAAC	0		0		0
YDL193W	NUS1	IV	114672	115799	+	TTTTGATACAATATATATACATATATTTTCCCCATTGTTTTTCTTAGATG	TCATCCGCGGCCTAAGACAGTACGCAGGATGTAAAGTGAATGTTGGTAAA	TTAAAAGGTTGAGCGAGATACTTATCTTTTCGTTTAGCTCTTAAGTATCA	TTTTGATACAATATATATACATATATTTTCCCCATTGTTTTTCTTAGATGCGGATCCCCGGGTTAATTAA	TCATCCGCGGCCTAAGACAGTACGCAGGATGTAAAGTGAATGTTGGTAAACGGATCCCCGGGTTAATTAA	TTAAAAGGTTGAGCGAGATACTTATCTTTTCGTTTAGCTCTTAAGTATCAGAATTCGAGCTCGTTTAAAC	0		0		0
YDL192W	ARF1	IV	116321	116866	+	CATTGAAGGTATAAGAAAGAACTCAAACAGGTTTAATAGAATTAAAAATG	GTTTGTATGAAGGTTTGGAATGGTTAAGTAACAGTTTGAAAAACTCAACT	GTTTCATTTAGTTTATACAAGCGTATTTGATCCATATTCTAGAATTTTTA	CATTGAAGGTATAAGAAAGAACTCAAACAGGTTTAATAGAATTAAAAATGCGGATCCCCGGGTTAATTAA	GTTTGTATGAAGGTTTGGAATGGTTAAGTAACAGTTTGAAAAACTCAACTCGGATCCCCGGGTTAATTAA	GTTTCATTTAGTTTATACAAGCGTATTTGATCCATATTCTAGAATTTTTAGAATTCGAGCTCGTTTAAAC	0		0		0
YDL191W	RPL35A,SOS1	IV	117664	118517	+	CACTATTATTGACCGTAGAATAGGTACAGTGAGACAGTATATTCGAAATG	AAAGAAAGAAGCAAATCGCTTTCCCACAAAGAAAGTACGCTATTAAGGCT	GAAAAGTTGGAACTATAGATAATGATAGTATATAATTGAACTTCCAATTA	CACTATTATTGACCGTAGAATAGGTACAGTGAGACAGTATATTCGAAATGCGGATCCCCGGGTTAATTAA	AAAGAAAGAAGCAAATCGCTTTCCCACAAAGAAAGTACGCTATTAAGGCTCGGATCCCCGGGTTAATTAA	GAAAAGTTGGAACTATAGATAATGATAGTATATAATTGAACTTCCAATTAGAATTCGAGCTCGTTTAAAC	0		0		0
YDL190C	UFD2	IV	118707	121592	-	TAAGGGGAAAAGTTAACTTTGAAAGTAGAACCCTCATTCCATAGATCATG	TTTGTTTCAAAAAACAAAAAAAGGAAGAAGCAAAACATAAAGCAAGCGAG	TTATTTGATTAGGGTCAATTTTGCAATTTATTCTATCACTTATTCATTCA	TAAGGGGAAAAGTTAACTTTGAAAGTAGAACCCTCATTCCATAGATCATGCGGATCCCCGGGTTAATTAA	TTTGTTTCAAAAAACAAAAAAAGGAAGAAGCAAAACATAAAGCAAGCGAGCGGATCCCCGGGTTAATTAA	TTATTTGATTAGGGTCAATTTTGCAATTTATTCTATCACTTATTCATTCAGAATTCGAGCTCGTTTAAAC	0		0		0
YDL189W	RBS1	IV	122216	123589	+	TATTCAAGTCTCTTCAAGTATATAAGGAGTTAGGGCAGAAGTAGGTGATG	CATCTAGGGATACTGATTCGGTAGAGATGAAATTTGATAAATTAAACATT	ATAAACCGTTACGTAATTTTTTCGCTATGTATAGTTCACTCCTCACGCTA	TATTCAAGTCTCTTCAAGTATATAAGGAGTTAGGGCAGAAGTAGGTGATGCGGATCCCCGGGTTAATTAA	CATCTAGGGATACTGATTCGGTAGAGATGAAATTTGATAAATTAAACATTCGGATCCCCGGGTTAATTAA	ATAAACCGTTACGTAATTTTTTCGCTATGTATAGTTCACTCCTCACGCTAGAATTCGAGCTCGTTTAAAC	0		0		0
YDL188C	PPH22,PPH2	IV	123865	124998	-	TTTTATATTATTGGCACTTCTGTATAACTGGCTTTCATTCGAAAAAAATG	TGAGACCCGGTGAACCAACCGTCACCAGGAAGACACCGGATTATTTCTTA	GTTGGAATGAAATAGCGTAGTAAGGATAAAGGTGTAATAGATATATATTA	TTTTATATTATTGGCACTTCTGTATAACTGGCTTTCATTCGAAAAAAATGCGGATCCCCGGGTTAATTAA	TGAGACCCGGTGAACCAACCGTCACCAGGAAGACACCGGATTATTTCTTACGGATCCCCGGGTTAATTAA	GTTGGAATGAAATAGCGTAGTAAGGATAAAGGTGTAATAGATATATATTAGAATTCGAGCTCGTTTAAAC	0		0		0
YDL187C	YDL187C	IV	125509	125838	-	ATATGGATGCGTGCCATTAATAGCTTCAATTGCGCCACGATGTGAAGATG	TCCACAAGTATATTCCATATAAAAGCACAGAACTACGAAGTGTCGCAAAT	TGTAATAATTTGGTGCGGTGTATGGGTTCAAGTTCCCAAAAAAACAACTA	ATATGGATGCGTGCCATTAATAGCTTCAATTGCGCCACGATGTGAAGATGCGGATCCCCGGGTTAATTAA	TCCACAAGTATATTCCATATAAAAGCACAGAACTACGAAGTGTCGCAAATCGGATCCCCGGGTTAATTAA	TGTAATAATTTGGTGCGGTGTATGGGTTCAAGTTCCCAAAAAAACAACTAGAATTCGAGCTCGTTTAAAC	1	YDL186W	1	YDL186W	0
YDL186W	YDL186W	IV	125616	126449	+	CCTGGATGTAGATTTGCTTACAGATAGCCAAGAAATATTAGAAAAATATG	AATGCTGTACAGACTCCAATTGGGCGAGAATATTTTTTTGCCACCACGAT	TAGGAATAAAAAGAACAATAGATAGGACTATAGAAGCAAAGTGGAGTCTA	CCTGGATGTAGATTTGCTTACAGATAGCCAAGAAATATTAGAAAAATATGCGGATCCCCGGGTTAATTAA	AATGCTGTACAGACTCCAATTGGGCGAGAATATTTTTTTGCCACCACGATCGGATCCCCGGGTTAATTAA	TAGGAATAAAAAGAACAATAGATAGGACTATAGAAGCAAAGTGGAGTCTAGAATTCGAGCTCGTTTAAAC	1	YDL187C	1	YDL187C	0
YDL185C-A	YDL185C-A	IV	126608	126835	-	AGAGACAGAATAGATGGCACCATATTCAGATTCAGCATGGTCTTCTAATG	ATCAAAATGTTGCAACCTTATCGAAAGAGCCATTTCTTGTTTTCAGCTTT	TTTTTCACATCTTTTTCCACGGCCGCTCAAAGGGGTCTCACACTGGATTA	AGAGACAGAATAGATGGCACCATATTCAGATTCAGCATGGTCTTCTAATGCGGATCCCCGGGTTAATTAA	ATCAAAATGTTGCAACCTTATCGAAAGAGCCATTTCTTGTTTTCAGCTTTCGGATCCCCGGGTTAATTAA	TTTTTCACATCTTTTTCCACGGCCGCTCAAAGGGGTCTCACACTGGATTAGAATTCGAGCTCGTTTAAAC	1	YDL185W	1	YDL185W	0
YDL185W	VMA1,CLS8,TFP1	IV	126787	130002	+	TTCTTTCATTCTTAGAGTTAAAAAGCAAATAGAGAAGAAAAGAAACAATG	TCGAAAAATTGTTGAGCACTATGCAAGAAAGATTTGCTGAATCTACCGAT	GAAAAGACATCTAACAAATATACCAGAAGATAAATGCTACATATATCTTA	TTCTTTCATTCTTAGAGTTAAAAAGCAAATAGAGAAGAAAAGAAACAATGCGGATCCCCGGGTTAATTAA	TCGAAAAATTGTTGAGCACTATGCAAGAAAGATTTGCTGAATCTACCGATCGGATCCCCGGGTTAATTAA	GAAAAGACATCTAACAAATATACCAGAAGATAAATGCTACATATATCTTAGAATTCGAGCTCGTTTAAAC	1	YDL185C-A	1	YDL185C-A	0
YDL184C	RPL41A,RPL47A	IV	130407	130484	-	CGTTCCATTTTGTACTAAAAGAACCAGACCACATCGATTCAATCGAAATG	GAACTAGAAGACTTAAGAGAAAGAGACGGAAGGTGAGAGCCAGATCCAAA	CTTGAAAGAATTTAAAACAAAATTAGAGTTATTTACTCATAATCCGCTTA	CGTTCCATTTTGTACTAAAAGAACCAGACCACATCGATTCAATCGAAATGCGGATCCCCGGGTTAATTAA	GAACTAGAAGACTTAAGAGAAAGAGACGGAAGGTGAGAGCCAGATCCAAACGGATCCCCGGGTTAATTAA	CTTGAAAGAATTTAAAACAAAATTAGAGTTATTTACTCATAATCCGCTTAGAATTCGAGCTCGTTTAAAC	0		0		0
YDL183C	YDL183C	IV	130871	131833	-	ATTTTATCACAATACCAAAACTTCATCCGGTGTATTTTAGATTAAAGATG	TGAACAAAGTCATCCTTCAAGAATCGAAATCTCAAGAGAAAAACAAAATT	AGGAATACCTGTTATGTATATTTACATGAGATAGTGGACAATCTACATTA	ATTTTATCACAATACCAAAACTTCATCCGGTGTATTTTAGATTAAAGATGCGGATCCCCGGGTTAATTAA	TGAACAAAGTCATCCTTCAAGAATCGAAATCTCAAGAGAAAAACAAAATTCGGATCCCCGGGTTAATTAA	AGGAATACCTGTTATGTATATTTACATGAGATAGTGGACAATCTACATTAGAATTCGAGCTCGTTTAAAC	0		0		0
YDL182W	LYS20	IV	133437	134723	+	TATCTACATAACAAACAAAGGAAGGACCCTGTATTGTTTTCCTAAAGATG	TACCGGAACTGGCCACCATCCCCGCCGCCAAGCGGACTAAGCCATCCGCC	TATCGTATGTAATAAGTGAAAGAACATAATGTAATGGTTTGGGAACGTTA	TATCTACATAACAAACAAAGGAAGGACCCTGTATTGTTTTCCTAAAGATGCGGATCCCCGGGTTAATTAA	TACCGGAACTGGCCACCATCCCCGCCGCCAAGCGGACTAAGCCATCCGCCCGGATCCCCGGGTTAATTAA	TATCGTATGTAATAAGTGAAAGAACATAATGTAATGGTTTGGGAACGTTAGAATTCGAGCTCGTTTAAAC	0		0		0
YDL181W	INH1	IV	135179	135436	+	TTACACGCATTACTACAGCACACTTTTATACAGTTCCACAATAGAATATG	AACGAAAGAAGATTGATTCTTTGGAAAATAAAATTGACTCGATGACCAAA	GAATATTCTAAAAAAAAAAAAAAAAAAGCTTCTGCGGAAACGCATGATTA	TTACACGCATTACTACAGCACACTTTTATACAGTTCCACAATAGAATATGCGGATCCCCGGGTTAATTAA	AACGAAAGAAGATTGATTCTTTGGAAAATAAAATTGACTCGATGACCAAACGGATCCCCGGGTTAATTAA	GAATATTCTAAAAAAAAAAAAAAAAAAGCTTCTGCGGAAACGCATGATTAGAATTCGAGCTCGTTTAAAC	0		0		0
YDL180W	YDL180W	IV	135896	137539	+	TCGTATTCTTTACACAAAAGAAAGATACCTGTGAAATATATCTGAATATG	CTTGGAGTCTTCTTGTTTTTGTAACGGGAATACTTTCAACAGTTTATATA	TTTCAAGATATGAACACCCTAATATGTGCACGGTCGTTACTTATATGCTA	TCGTATTCTTTACACAAAAGAAAGATACCTGTGAAATATATCTGAATATGCGGATCCCCGGGTTAATTAA	CTTGGAGTCTTCTTGTTTTTGTAACGGGAATACTTTCAACAGTTTATATACGGATCCCCGGGTTAATTAA	TTTCAAGATATGAACACCCTAATATGTGCACGGTCGTTACTTATATGCTAGAATTCGAGCTCGTTTAAAC	0		0		0
YDL179W	PCL9	IV	138291	139205	+	TGTTTCGGTAACAGCATTATTAATTCTGAAGAAATACGCACAAAGAGATG	ACCAACGGTTAAATTTTACAAGGAGGGGCTGGTCATCGTTTTTCAAGCAA	ACGGAAAAGAATATTTATAGAGCTTGTAAAAGGCGAGTAACTTAGAATTA	TGTTTCGGTAACAGCATTATTAATTCTGAAGAAATACGCACAAAGAGATGCGGATCCCCGGGTTAATTAA	ACCAACGGTTAAATTTTACAAGGAGGGGCTGGTCATCGTTTTTCAAGCAACGGATCCCCGGGTTAATTAA	ACGGAAAAGAATATTTATAGAGCTTGTAAAAGGCGAGTAACTTAGAATTAGAATTCGAGCTCGTTTAAAC	0		0		0
YDL178W	DLD2,AIP2	IV	139522	141114	+	TTTATTTTACAGACATTAATCCAGCACTACAAGTGGCATATAACAAGATG	TGAAGGTTCATTATGATCCTAATGGAATTTTAAACCCTTACAAATACATT	ATAAATATATACATATGTAGATAACTATAAAACTTGGCATTTTATTTTCA	TTTATTTTACAGACATTAATCCAGCACTACAAGTGGCATATAACAAGATGCGGATCCCCGGGTTAATTAA	TGAAGGTTCATTATGATCCTAATGGAATTTTAAACCCTTACAAATACATTCGGATCCCCGGGTTAATTAA	ATAAATATATACATATGTAGATAACTATAAAACTTGGCATTTTATTTTCAGAATTCGAGCTCGTTTAAAC	0		0		0
YDL177C	YDL177C	IV	141209	141721	-	GATTCTTAGATAGGTATTGATGTTTGGTATTACTATTTTTTGGAGAAATG	ACATTTCAACATGTGCAGTGGAAACCTTAAAGAAGGGTGGATTTCTTCCT	CAATATTATATTCTACAATTGTGTATATTATATGGTAAGGGTGATATTTA	GATTCTTAGATAGGTATTGATGTTTGGTATTACTATTTTTTGGAGAAATGCGGATCCCCGGGTTAATTAA	ACATTTCAACATGTGCAGTGGAAACCTTAAAGAAGGGTGGATTTCTTCCTCGGATCCCCGGGTTAATTAA	CAATATTATATTCTACAATTGTGTATATTATATGGTAAGGGTGATATTTAGAATTCGAGCTCGTTTAAAC	0		0		0
YDL176W	YDL176W	IV	142097	144223	+	TACACGCAGAAAGCGTCTTTCCACATAATCTGAACATTTTGTTATCGATG	ACGATGAAAAGGACCTTTATACATTCATTGTGAAAAAGGTAAAAAGAGAC	ACCTCATACGCTATTTTCTATTATGGCTAACATCTATGCAACTCAATTTA	TACACGCAGAAAGCGTCTTTCCACATAATCTGAACATTTTGTTATCGATGCGGATCCCCGGGTTAATTAA	ACGATGAAAAGGACCTTTATACATTCATTGTGAAAAAGGTAAAAAGAGACCGGATCCCCGGGTTAATTAA	ACCTCATACGCTATTTTCTATTATGGCTAACATCTATGCAACTCAATTTAGAATTCGAGCTCGTTTAAAC	0		0		0
YDL175C	AIR2	IV	144484	145518	-	AACCTTACCTGTACAACGATAGCAGCTTACATCACTTCCTCGCAGTCATG	ACTACAATTCTTATCAACCATATAGGAGTGGTACCTTGGGGAAAAGAAGA	ATATAATGTAACCAAGAACAGCTTGTTAAAGGGCTTCCTATTTAAAGTTA	AACCTTACCTGTACAACGATAGCAGCTTACATCACTTCCTCGCAGTCATGCGGATCCCCGGGTTAATTAA	ACTACAATTCTTATCAACCATATAGGAGTGGTACCTTGGGGAAAAGAAGACGGATCCCCGGGTTAATTAA	ATATAATGTAACCAAGAACAGCTTGTTAAAGGGCTTCCTATTTAAAGTTAGAATTCGAGCTCGTTTAAAC	0		0		0
YDL174C	DLD1	IV	145826	147589	-	AAATATTGTACATCATTCCGATCCAGCTGGAAACAAAAGCAAGAACAATG	CGGACAAAATCTTTAAAACTGATCCAAACGAGCCCGCTAATGATTACAGG	AATATATTTCAGGTTTACGTGAAGGGTGAAAAAGGAAAATCAGATACTCA	AAATATTGTACATCATTCCGATCCAGCTGGAAACAAAAGCAAGAACAATGCGGATCCCCGGGTTAATTAA	CGGACAAAATCTTTAAAACTGATCCAAACGAGCCCGCTAATGATTACAGGCGGATCCCCGGGTTAATTAA	AATATATTTCAGGTTTACGTGAAGGGTGAAAAAGGAAAATCAGATACTCAGAATTCGAGCTCGTTTAAAC	0		0		0
YDL173W	PAR32	IV	148191	149078	+	AAGCAGCAGCAGCGTTAGCAGCAGCAGTAGCGTAAGACCAAGTTAGTATG	AGAAGAAGAAGAAATCAGGGTTTTTCAGTTCTTTGAAAACTATGTTTAAT	ATTTATTTATTTTATTTAGTTTATTAATTTTGCTGATGAATGTTATTTCA	AAGCAGCAGCAGCGTTAGCAGCAGCAGTAGCGTAAGACCAAGTTAGTATGCGGATCCCCGGGTTAATTAA	AGAAGAAGAAGAAATCAGGGTTTTTCAGTTCTTTGAAAACTATGTTTAATCGGATCCCCGGGTTAATTAA	ATTTATTTATTTTATTTAGTTTATTAATTTTGCTGATGAATGTTATTTCAGAATTCGAGCTCGTTTAAAC	1	YDL172C	1	YDL172C	0
YDL172C	YDL172C	IV	148607	149086	-	ATTTATTTATTTATTTATTTTATTTAGTTTATTAATTTTGCTGATGAATG	CGACAATTGGGGCGTTGTTGTTCGGAGACGAAGTGGTGGCATGCAAAGAC	AACCCGGTGACCAACACCAGGTCTCGTATCAGCGCTACAAGGAGCCATCA	ATTTATTTATTTATTTATTTTATTTAGTTTATTAATTTTGCTGATGAATGCGGATCCCCGGGTTAATTAA	CGACAATTGGGGCGTTGTTGTTCGGAGACGAAGTGGTGGCATGCAAAGACCGGATCCCCGGGTTAATTAA	AACCCGGTGACCAACACCAGGTCTCGTATCAGCGCTACAAGGAGCCATCAGAATTCGAGCTCGTTTAAAC	1	YDL173W	1	YDL173W	0
YDL171C	GLT1	IV	149203	155640	-	CCATTTATTTATTTTGAAGAACTAGAAAAAGAATTAGAAAAGAAAGCATG	GTATCGTTCAACGTGATTACAAACTATTGAAAGAATTAGCTAGTCAAGTC	ATAAATAAATAATATACGATCATAAAATAAATAATAACTCAAGCTTTTTA	CCATTTATTTATTTTGAAGAACTAGAAAAAGAATTAGAAAAGAAAGCATGCGGATCCCCGGGTTAATTAA	GTATCGTTCAACGTGATTACAAACTATTGAAAGAATTAGCTAGTCAAGTCCGGATCCCCGGGTTAATTAA	ATAAATAAATAATATACGATCATAAAATAAATAATAACTCAAGCTTTTTAGAATTCGAGCTCGTTTAAAC	0		0		0
YDL170W	UGA3	IV	156318	157904	+	TTGTTCATGTATGGATGCCAAGAAAACAAAGTTTTTTAAAGTGAGGTATG	ATGACCTGGTCCACATGATTGACGAATTAGATTACAATATTAATTTTGCC	CAATAATTTAAGACACCCAGGGGGCGGGGAAAGAAAATATATGCTGCTCA	TTGTTCATGTATGGATGCCAAGAAAACAAAGTTTTTTAAAGTGAGGTATGCGGATCCCCGGGTTAATTAA	ATGACCTGGTCCACATGATTGACGAATTAGATTACAATATTAATTTTGCCCGGATCCCCGGGTTAATTAA	CAATAATTTAAGACACCCAGGGGGCGGGGAAAGAAAATATATGCTGCTCAGAATTCGAGCTCGTTTAAAC	0		0		0
YDL169C	UGX2	IV	158064	158735	-	TTAAATGCAGATAGTTATATCGTGTTCATAACCGCTACTGAAGAGTCATG	AGGTGGACTCGGACACCCCTGAAAATAATCACCTAAAATGGTTAATTAAA	TTATACCTATACAATGTAGAAATGCTAACGTTGAGACATAGAAGTAATTA	TTAAATGCAGATAGTTATATCGTGTTCATAACCGCTACTGAAGAGTCATGCGGATCCCCGGGTTAATTAA	AGGTGGACTCGGACACCCCTGAAAATAATCACCTAAAATGGTTAATTAAACGGATCCCCGGGTTAATTAA	TTATACCTATACAATGTAGAAATGCTAACGTTGAGACATAGAAGTAATTAGAATTCGAGCTCGTTTAAAC	0		0		0
YDL168W	SFA1,ADH5	IV	159604	160764	+	TCTACAAAATCTCCAAGTAAAGAAGGAATATAAGTAATATAAGTACAATG	TGCATAACGGTGATTGCTTAAGAACCGTCTTGAAGTCTGATGAAATAAAA	TATTCCAGAAAATTTGAGTCATGCTTACTTAGTTTAATTAAGTACTCCTA	TCTACAAAATCTCCAAGTAAAGAAGGAATATAAGTAATATAAGTACAATGCGGATCCCCGGGTTAATTAA	TGCATAACGGTGATTGCTTAAGAACCGTCTTGAAGTCTGATGAAATAAAACGGATCCCCGGGTTAATTAA	TATTCCAGAAAATTTGAGTCATGCTTACTTAGTTTAATTAAGTACTCCTAGAATTCGAGCTCGTTTAAAC	0		0		0
YDL167C	NRP1	IV	160995	163154	-	CGCTAGGATAATTGTGCATTGCTATTGTGATTTTTGATACAGAAATTATG	TTGGTGATAATAGCGCTTTCGGTAATGGTTTTAATAGTTCAATACGTTGG	AAATACAATGTGGTTGTGTGAAATTTATTGACCTCGCCTGTTCCTAACTA	CGCTAGGATAATTGTGCATTGCTATTGTGATTTTTGATACAGAAATTATGCGGATCCCCGGGTTAATTAA	TTGGTGATAATAGCGCTTTCGGTAATGGTTTTAATAGTTCAATACGTTGGCGGATCCCCGGGTTAATTAA	AAATACAATGTGGTTGTGTGAAATTTATTGACCTCGCCTGTTCCTAACTAGAATTCGAGCTCGTTTAAAC	0		0		0
YDL166C	FAP7	IV	163449	164042	-	GTAGAAAGGAACTATTAGAAAATAAAGAAATACTTTGTTATATAAAGATG	ATGAATATCAAGGGCCTCGTAGCGATGACGAAGACGATGAAGACAGTGAG	TTACAATTATATATGTATATATGTAGATACACAAAGTTATGGAACGCCTA	GTAGAAAGGAACTATTAGAAAATAAAGAAATACTTTGTTATATAAAGATGCGGATCCCCGGGTTAATTAA	ATGAATATCAAGGGCCTCGTAGCGATGACGAAGACGATGAAGACAGTGAGCGGATCCCCGGGTTAATTAA	TTACAATTATATATGTATATATGTAGATACACAAAGTTATGGAACGCCTAGAATTCGAGCTCGTTTAAAC	0		0		0
YDL165W	CDC36,DNA19,NOT2	IV	164290	164865	+	GGAAAAACAGGAAGAGAAGAGAATCAAAATATACTATTCCCTACATAATG	GGTGGGAAAAGTGCCAAAGAGATTTCTTATTGTTTTATAATGCTATTATG	ATCACATATAATGACATTTATTTACTTCTTTCGTTTCTCTGTCTACCTTA	GGAAAAACAGGAAGAGAAGAGAATCAAAATATACTATTCCCTACATAATGCGGATCCCCGGGTTAATTAA	GGTGGGAAAAGTGCCAAAGAGATTTCTTATTGTTTTATAATGCTATTATGCGGATCCCCGGGTTAATTAA	ATCACATATAATGACATTTATTTACTTCTTTCGTTTCTCTGTCTACCTTAGAATTCGAGCTCGTTTAAAC	0		0		0
YDL164C	CDC9,MMS8	IV	164987	167254	-	ATTTTGGAGGTTTAGAGCAGCTTTTAACGTCATTGTTCATCAATTACATG	CTTCTGACCAGATCGTCGAATTGTATGAAAACCAATCCCACATGCAAAAT	CCTCTTTTTTTTTTTTAATGATTAATTGAGAAAAATAGTGTGCACATCTA	ATTTTGGAGGTTTAGAGCAGCTTTTAACGTCATTGTTCATCAATTACATGCGGATCCCCGGGTTAATTAA	CTTCTGACCAGATCGTCGAATTGTATGAAAACCAATCCCACATGCAAAATCGGATCCCCGGGTTAATTAA	CCTCTTTTTTTTTTTTAATGATTAATTGAGAAAAATAGTGTGCACATCTAGAATTCGAGCTCGTTTAAAC	1	YDL163W	1	YDL163W	0
YDL163W	YDL163W	IV	166956	167258	+	CACCGGAAGAGGGAGCGGATGATGGTATAGAAGAAAAATTGCTACCCATG	TCAAGGGACGTGCAGATGAAAGAAGGCAACCGGTCAGTAATCTGCGCATG	AATGATTTTGGAGGTTTAGAGCAGCTTTTAACGTCATTGTTCATCAATTA	CACCGGAAGAGGGAGCGGATGATGGTATAGAAGAAAAATTGCTACCCATGCGGATCCCCGGGTTAATTAA	TCAAGGGACGTGCAGATGAAAGAAGGCAACCGGTCAGTAATCTGCGCATGCGGATCCCCGGGTTAATTAA	AATGATTTTGGAGGTTTAGAGCAGCTTTTAACGTCATTGTTCATCAATTAGAATTCGAGCTCGTTTAAAC	1	YDL164C	1	YDL164C	0
YDL162C	YDL162C	IV	167359	167715	-	AGTACCCTTTCACCAAATTCTTCGCAGATCTAACAAATTGTTTCGACATG	TGGCTGATGGAATTTTTCACCTTAACGCGAAAACGCGTGAAAGTGAAATT	ATTTTTGAACAAAGTACAGCGAGATGCAAACGCATGGCTTATTGCAGCTA	AGTACCCTTTCACCAAATTCTTCGCAGATCTAACAAATTGTTTCGACATGCGGATCCCCGGGTTAATTAA	TGGCTGATGGAATTTTTCACCTTAACGCGAAAACGCGTGAAAGTGAAATTCGGATCCCCGGGTTAATTAA	ATTTTTGAACAAAGTACAGCGAGATGCAAACGCATGGCTTATTGCAGCTAGAATTCGAGCTCGTTTAAAC	1	YDL161W	1	YDL161W	0
YDL161W	ENT1	IV	167714	169078	+	TATGAGTGCCAGGATCAGAAGGAAAGGGAGCAAGAGGCAGAACAATCATG	AGTCTCAAAATAATGGCTCAAATAACCGGGGATATACTCTAATTGATTTA	AAAATGCTCATCTGATTAGAAATGCGGACTGGAATGACAGAATCACTTCA	TATGAGTGCCAGGATCAGAAGGAAAGGGAGCAAGAGGCAGAACAATCATGCGGATCCCCGGGTTAATTAA	AGTCTCAAAATAATGGCTCAAATAACCGGGGATATACTCTAATTGATTTACGGATCCCCGGGTTAATTAA	AAAATGCTCATCTGATTAGAAATGCGGACTGGAATGACAGAATCACTTCAGAATTCGAGCTCGTTTAAAC	1	YDL162C	1	YDL162C	0
YDL160C-A	YDL160C-A	IV	169366	169608	-	TATTGCACTTAGAAAGGACATGAGTACAGAGCACAGTAATTGTGGTGATG	TATCGCATCAAGATTTAGAGCGTATCGTAGGGCTTCTTCTGATGGATATG	AGGAATGTCTTATGTCTTTACATGGATGTAATGTAAGTTGAATACTTTTA	TATTGCACTTAGAAAGGACATGAGTACAGAGCACAGTAATTGTGGTGATGCGGATCCCCGGGTTAATTAA	TATCGCATCAAGATTTAGAGCGTATCGTAGGGCTTCTTCTGATGGATATGCGGATCCCCGGGTTAATTAA	AGGAATGTCTTATGTCTTTACATGGATGTAATGTAAGTTGAATACTTTTAGAATTCGAGCTCGTTTAAAC	0		0		0
YDL160C	DHH1	IV	170410	171930	-	ATAACTTATCCCAGGCCTAAAATACGACAAGAAAGAAAATAGTAGTAATG	AGCAGGAACATTTCATGGCGATGCCACCTGGTCAGTCACAACCCCAGTAT	AAAAAAAGCGTATCTCACCACAGTAGTTATTTTTTCTTAGATATTCTTTA	ATAACTTATCCCAGGCCTAAAATACGACAAGAAAGAAAATAGTAGTAATGCGGATCCCCGGGTTAATTAA	AGCAGGAACATTTCATGGCGATGCCACCTGGTCAGTCACAACCCCAGTATCGGATCCCCGGGTTAATTAA	AAAAAAAGCGTATCTCACCACAGTAGTTATTTTTTCTTAGATATTCTTTAGAATTCGAGCTCGTTTAAAC	0		0		0
YDL159W-A	YDL159W-A	IV	172182	172313	+	TAAAAGAATGTGGATGAAACAAAACTGAATCCAATGATGAGAAATAAATG	CTAAGATTGTGTTGTCCTTTTTCTTACGAAATTTTTTTCCCTCCCTTTTT	TATGATATCGCCGTTACCCCACGAATCACTTATAACGAGGACAGTGATCA	TAAAAGAATGTGGATGAAACAAAACTGAATCCAATGATGAGAAATAAATGCGGATCCCCGGGTTAATTAA	CTAAGATTGTGTTGTCCTTTTTCTTACGAAATTTTTTTCCCTCCCTTTTTCGGATCCCCGGGTTAATTAA	TATGATATCGCCGTTACCCCACGAATCACTTATAACGAGGACAGTGATCAGAATTCGAGCTCGTTTAAAC	0		0		0
YDL159W	STE7	IV	172481	174028	+	CATCGGATCATATCTGTTTTTGCAGCGTGGTATATTGGTTGTTGGTCATG	CCTTGGACCGTGCCAAGTTAGAAAAGAAACAATCGGAAAGATCAACCCAT	TGTGAAAAAAAGTGCAATATGTTCCTAACTAATGTTATCGCATGCATTCA	CATCGGATCATATCTGTTTTTGCAGCGTGGTATATTGGTTGTTGGTCATGCGGATCCCCGGGTTAATTAA	CCTTGGACCGTGCCAAGTTAGAAAAGAAACAATCGGAAAGATCAACCCATCGGATCCCCGGGTTAATTAA	TGTGAAAAAAAGTGCAATATGTTCCTAACTAATGTTATCGCATGCATTCAGAATTCGAGCTCGTTTAAAC	2	YDL159C-B;YDL158C	2	YDL159C-B;YDL158C	0
YDL159C-B	YDL159C-B	IV	173056	173232	-	TTTCATTATTTATATGCTGGTTATAATAAGCTCCATAGAAGGTGATAATG	GTAGTGCCTTCACCACAGTTCCAGAATTTCCAGCACCAATTTTCCCCAAC	TTGTCGGGAACTTCAAATGGTAATTATATACAACTCCAGGACTTGGTTCA	TTTCATTATTTATATGCTGGTTATAATAAGCTCCATAGAAGGTGATAATGCGGATCCCCGGGTTAATTAA	GTAGTGCCTTCACCACAGTTCCAGAATTTCCAGCACCAATTTTCCCCAACCGGATCCCCGGGTTAATTAA	TTGTCGGGAACTTCAAATGGTAATTATATACAACTCCAGGACTTGGTTCAGAATTCGAGCTCGTTTAAAC	1	YDL159W	1	YDL159W	0
YDL158C	YDL158C	IV	173866	174174	-	AAGCTTCTCTCAATCGTGAAATTTTCTGTACATAAAGTGCTACTTTGATG	GTCTAAATTTATCATCTTTAGACGGTGATACGTATTTCATTATAAGATCA	TGTATTAAGAATGAAAGGGAAAGGTCATCGATTCATGAATTGCTACATCA	AAGCTTCTCTCAATCGTGAAATTTTCTGTACATAAAGTGCTACTTTGATGCGGATCCCCGGGTTAATTAA	GTCTAAATTTATCATCTTTAGACGGTGATACGTATTTCATTATAAGATCACGGATCCCCGGGTTAATTAA	TGTATTAAGAATGAAAGGGAAAGGTCATCGATTCATGAATTGCTACATCAGAATTCGAGCTCGTTTAAAC	1	YDL159W	1	YDL159W	0
YDL157C	YDL157C	IV	174232	174588	-	AGGAAACAAAACACCGCTTAGAGAGAAACAGCAAGTGGTGAAAAACAATG	AATATAAGAACTATAAGAAATTAAGTAACGATGGTGAAACACAGGCTAAC	CTTTATGTACAGAAAATTTCACGATTGAGAGAAGCTTGCGAATAATACTA	AGGAAACAAAACACCGCTTAGAGAGAAACAGCAAGTGGTGAAAAACAATGCGGATCCCCGGGTTAATTAA	AATATAAGAACTATAAGAAATTAAGTAACGATGGTGAAACACAGGCTAACCGGATCCCCGGGTTAATTAA	CTTTATGTACAGAAAATTTCACGATTGAGAGAAGCTTGCGAATAATACTAGAATTCGAGCTCGTTTAAAC	0		0		0
YDL156W	YDL156W	IV	174918	176486	+	ATCTATTTTAGTACGGCAATTAAAAGAAAGCTGCTTTTCAGTCAAGAATG	GCAAAATATTCCTCTTTACTGATGACTCCGGAACCATAAAGCAGGAAGAA	CTGAAAAGCGGGAGAGAAAAAAGGCAGTGCGGGTAACTGAGATGTTTTCA	ATCTATTTTAGTACGGCAATTAAAAGAAAGCTGCTTTTCAGTCAAGAATGCGGATCCCCGGGTTAATTAA	GCAAAATATTCCTCTTTACTGATGACTCCGGAACCATAAAGCAGGAAGAACGGATCCCCGGGTTAATTAA	CTGAAAAGCGGGAGAGAAAAAAGGCAGTGCGGGTAACTGAGATGTTTTCAGAATTCGAGCTCGTTTAAAC	0		0		0
YDL155W	CLB3	IV	176773	178056	+	TTTAAAACATAGAGATATTTTGTCCTTTTTATCATTGCTTATTATAAATG	TCGTAGCGAAGTGGATAGCATTAGCTGAACACAGAGTAGAAAGATCTAAC	ATGAATCCTTTTTCCTTTGTTGATGCCATGTCTCGAGCTGAGGCTTTTTA	TTTAAAACATAGAGATATTTTGTCCTTTTTATCATTGCTTATTATAAATGCGGATCCCCGGGTTAATTAA	TCGTAGCGAAGTGGATAGCATTAGCTGAACACAGAGTAGAAAGATCTAACCGGATCCCCGGGTTAATTAA	ATGAATCCTTTTTCCTTTGTTGATGCCATGTCTCGAGCTGAGGCTTTTTAGAATTCGAGCTCGTTTAAAC	0		0		0
YDL154W	MSH5	IV	178334	181039	+	CTCATTCAAAATAACTTACTCATTCATATACTGCCACCAAATGGAATATG	CTACAACAACTTCCGAGAATCTCAGGCTTAAATTGAAAAATTTCCTTCGC	TTAACTTAAATATGTTACAAGTAAGCGTTTTTTTATTCTTTGATATATTA	CTCATTCAAAATAACTTACTCATTCATATACTGCCACCAAATGGAATATGCGGATCCCCGGGTTAATTAA	CTACAACAACTTCCGAGAATCTCAGGCTTAAATTGAAAAATTTCCTTCGCCGGATCCCCGGGTTAATTAA	TTAACTTAAATATGTTACAAGTAAGCGTTTTTTTATTCTTTGATATATTAGAATTCGAGCTCGTTTAAAC	0		0		0
YDL153C	SAS10,UTP3	IV	181186	183018	-	AGTTTTGGAGGAAGAGAAAACATATTAGAGTGGGTGTATAGAATAATATG	AAAAGACAGGTATCAAGAAGGGTTTGACGAGGTCTGTTAAATTCAAGAAT	AAATTTTGACACCACTACTTGGGTAAATACTACATATGTAAATTTTTTTA	AGTTTTGGAGGAAGAGAAAACATATTAGAGTGGGTGTATAGAATAATATGCGGATCCCCGGGTTAATTAA	AAAAGACAGGTATCAAGAAGGGTTTGACGAGGTCTGTTAAATTCAAGAATCGGATCCCCGGGTTAATTAA	AAATTTTGACACCACTACTTGGGTAAATACTACATATGTAAATTTTTTTAGAATTCGAGCTCGTTTAAAC	1	YDL152W	1	YDL152W	0
YDL152W	YDL152W	IV	182822	183187	+	CTTCTTCCTCATCTTCTCTTTCATCTATTGACTCATCATCTTCATCCATG	CAGAAGCGCAGTTTGAAAATTTTTCATCCGCCCTGCAAAGTCCAATTTTT	ATTGTTCTCTTGAATACCATAATTCTCTGGTCATTATCTTCTGCTGATCA	CTTCTTCCTCATCTTCTCTTTCATCTATTGACTCATCATCTTCATCCATGCGGATCCCCGGGTTAATTAA	CAGAAGCGCAGTTTGAAAATTTTTCATCCGCCCTGCAAAGTCCAATTTTTCGGATCCCCGGGTTAATTAA	ATTGTTCTCTTGAATACCATAATTCTCTGGTCATTATCTTCTGCTGATCAGAATTCGAGCTCGTTTAAAC	1	YDL153C	1	YDL153C	0
YDL151C	BUD30	IV	183318	183899	-	CAGGGAATAACTGTTCAATCCGTTTAGATCTCCATTCTTCGTCATCCATG	AGCGCCCATTTCCTTTATTACTGCTCATACTTAATGAATGCTATCCCGCT	ATAATTTGCTAGACTAACCGAAAGTCGAAGCGTAATCTTGTTTTTTATTA	CAGGGAATAACTGTTCAATCCGTTTAGATCTCCATTCTTCGTCATCCATGCGGATCCCCGGGTTAATTAA	AGCGCCCATTTCCTTTATTACTGCTCATACTTAATGAATGCTATCCCGCTCGGATCCCCGGGTTAATTAA	ATAATTTGCTAGACTAACCGAAAGTCGAAGCGTAATCTTGTTTTTTATTAGAATTCGAGCTCGTTTAAAC	1	YDL150W	1	YDL150W	0
YDL150W	RPC53,RPC4	IV	183343	184611	+	CGAAGCGTAATCTTGTTTTTTATTAAGCGGGATAGCATTCATTAAGTATG	CGGAACTTCTAGGCCGTGTGGACGGTAAAATAGTAGTCACACCTCAAATC	TTATGACTGTGTATATTCATTTATATACTCGACAGATGCGAGTGCGATTA	CGAAGCGTAATCTTGTTTTTTATTAAGCGGGATAGCATTCATTAAGTATGCGGATCCCCGGGTTAATTAA	CGGAACTTCTAGGCCGTGTGGACGGTAAAATAGTAGTCACACCTCAAATCCGGATCCCCGGGTTAATTAA	TTATGACTGTGTATATTCATTTATATACTCGACAGATGCGAGTGCGATTAGAATTCGAGCTCGTTTAAAC	1	YDL151C	1	YDL151C	0
YDL149W	ATG9,APG9,AUT9,CVT7	IV	184925	187918	+	ACATTTAAGAACAGCCTGAAATATCAAAATCACGGAATTATTAGGTTATG	GTGTCTTAGGACTTGTTAAAGAGTATTACAAGAAGTCTGACGTCGGAAGA	AGTTATATATATAGTTATATTGGATGATGTACACGACACAGTCTGCCTTA	ACATTTAAGAACAGCCTGAAATATCAAAATCACGGAATTATTAGGTTATGCGGATCCCCGGGTTAATTAA	GTGTCTTAGGACTTGTTAAAGAGTATTACAAGAAGTCTGACGTCGGAAGACGGATCCCCGGGTTAATTAA	AGTTATATATATAGTTATATTGGATGATGTACACGACACAGTCTGCCTTAGAATTCGAGCTCGTTTAAAC	0		0		0
YDL148C	NOP14,UTP2	IV	188154	190586	-	CTGTAAATAGTACAGTTGAGAAGCAAATAAAAGGGAAGATCAAATACATG	CGGAAAAAAACAAGTATGAAAGAGAAAGAAAACTACGTGGCGGAAAGAAA	GAGAAGCCTAATAAGAAAAAAAGAGGTTAATAAATTATTATTATTGGTTA	CTGTAAATAGTACAGTTGAGAAGCAAATAAAAGGGAAGATCAAATACATGCGGATCCCCGGGTTAATTAA	CGGAAAAAAACAAGTATGAAAGAGAAAGAAAACTACGTGGCGGAAAGAAACGGATCCCCGGGTTAATTAA	GAGAAGCCTAATAAGAAAAAAAGAGGTTAATAAATTATTATTATTGGTTAGAATTCGAGCTCGTTTAAAC	0		0		0
YDL147W	RPN5,NAS5	IV	190924	192261	+	TGCTGGGCTCACTACCATTTTTGTTGCTAGAGTAAACGTAGAGAAAGATG	TAGGCCATTTAATTACAAAAGAGGAAATCATGCACGGTTTGCAAGCTAAA	AATCAAAACCGGATCTGAGATAATCCGACACTTACTCGAAAATCTCTTCA	TGCTGGGCTCACTACCATTTTTGTTGCTAGAGTAAACGTAGAGAAAGATGCGGATCCCCGGGTTAATTAA	TAGGCCATTTAATTACAAAAGAGGAAATCATGCACGGTTTGCAAGCTAAACGGATCCCCGGGTTAATTAA	AATCAAAACCGGATCTGAGATAATCCGACACTTACTCGAAAATCTCTTCAGAATTCGAGCTCGTTTAAAC	0		0		0
YDL146W	LDB17	IV	192750	194225	+	ACTTTAGCCTATACTTTCTTCGAACATTTTTCCTTTCATTTTGACTCATG	CGCCTCCGCCTCCTCCTCCTCCTCCATCAAGAAAATGTGGAACTCCAAAA	AAATGGTCGGAAGAACCACATTAATGCAAGAAGAAATAATGCTTTACTTA	ACTTTAGCCTATACTTTCTTCGAACATTTTTCCTTTCATTTTGACTCATGCGGATCCCCGGGTTAATTAA	CGCCTCCGCCTCCTCCTCCTCCTCCATCAAGAAAATGTGGAACTCCAAAACGGATCCCCGGGTTAATTAA	AAATGGTCGGAAGAACCACATTAATGCAAGAAGAAATAATGCTTTACTTAGAATTCGAGCTCGTTTAAAC	0		0		0
YDL145C	COP1,RET1,SEC33,SOO1	IV	194571	198176	-	CTTTTTTTCTTCTGTAGTGTCTTTGTTCATTTCATTACTGGATCAAGATG	CTATGATTTCTAAGATCGGTGCACCTGCATCCGGATTAAGAATACGTGTA	GGTCGAGCAGAATACAATCCCGAGAAAATCAATAGGCAAAATAGCATTTA	CTTTTTTTCTTCTGTAGTGTCTTTGTTCATTTCATTACTGGATCAAGATGCGGATCCCCGGGTTAATTAA	CTATGATTTCTAAGATCGGTGCACCTGCATCCGGATTAAGAATACGTGTACGGATCCCCGGGTTAATTAA	GGTCGAGCAGAATACAATCCCGAGAAAATCAATAGGCAAAATAGCATTTAGAATTCGAGCTCGTTTAAAC	0		0		0
YDL144C	YDL144C	IV	198662	199732	-	TACAGTCCCGGTGCCAGGATACAAGTTGGCATAAGCTAATGTCGAAAATG	GGAAAGGCCTATTGAAGTTCGACGAAAAAACTGCCACTCTTGTGGACGAG	CAATATACTAGATGAAGGCTCGTCAACGAGGCAAGCAATGGTTGGAACTA	TACAGTCCCGGTGCCAGGATACAAGTTGGCATAAGCTAATGTCGAAAATGCGGATCCCCGGGTTAATTAA	GGAAAGGCCTATTGAAGTTCGACGAAAAAACTGCCACTCTTGTGGACGAGCGGATCCCCGGGTTAATTAA	CAATATACTAGATGAAGGCTCGTCAACGAGGCAAGCAATGGTTGGAACTAGAATTCGAGCTCGTTTAAAC	0		0		0
YDL143W	CCT4,ANC2,TCP4	IV	199996	201582	+	TGGAGGTGCGGCAAGTGTGCAAGACGGGTAAAGGAGAGTATAGAACGATG	CTGAATGTGTTAAATCCATCTTACGTATTGATGATATTGCATTCAGCCGT	ATATATATGTATATATGCATAAACATATGGATACTGGGAAACCCATGTTA	TGGAGGTGCGGCAAGTGTGCAAGACGGGTAAAGGAGAGTATAGAACGATGCGGATCCCCGGGTTAATTAA	CTGAATGTGTTAAATCCATCTTACGTATTGATGATATTGCATTCAGCCGTCGGATCCCCGGGTTAATTAA	ATATATATGTATATATGCATAAACATATGGATACTGGGAAACCCATGTTAGAATTCGAGCTCGTTTAAAC	0		0		0
YDL142C	CRD1,CLS1	IV	201719	202570	-	AAACAAGCAGGCCTGGTAGCATAGTTTGGTCCCTAATAATTTAGTCAATG	TGAGCGGAGTATCCTACGCATTAAAGAGAAACGCTTTTAAACTTTTAAAA	TTCAAAATGAAAAGTCAGGACCCTTTTCAAAAAGGATCGCAATTATACTA	AAACAAGCAGGCCTGGTAGCATAGTTTGGTCCCTAATAATTTAGTCAATGCGGATCCCCGGGTTAATTAA	TGAGCGGAGTATCCTACGCATTAAAGAGAAACGCTTTTAAACTTTTAAAACGGATCCCCGGGTTAATTAA	TTCAAAATGAAAAGTCAGGACCCTTTTCAAAAAGGATCGCAATTATACTAGAATTCGAGCTCGTTTAAAC	0		0		0
YDL141W	BPL1,ACC2	IV	203039	205111	+	AGAAGATATTAGAACGATCTTATCAATATTATCCAATTTCAACTAATATG	GTAACACTTTTGATATCTTCAAGAGCTTAATTGCTAAAAAGGTTCAGAGT	CATTTAAATTACGTCCGTCCAACTTCTAAGCTTCAAGTGGTAGACTCTTA	AGAAGATATTAGAACGATCTTATCAATATTATCCAATTTCAACTAATATGCGGATCCCCGGGTTAATTAA	GTAACACTTTTGATATCTTCAAGAGCTTAATTGCTAAAAAGGTTCAGAGTCGGATCCCCGGGTTAATTAA	CATTTAAATTACGTCCGTCCAACTTCTAAGCTTCAAGTGGTAGACTCTTAGAATTCGAGCTCGTTTAAAC	0		0		0
YDL140C	RPO21,RPB1,RPB220,SUA8	IV	205360	210561	-	AATCATAAAGATAGCAATAACACTTTACCCCAAAATATAAATCAGACATG	ATTCTCCAAAGCAAGACGAACAAAAGCATAATGAAAATGAAAATTCCAGA	CTATATATAATGTAATAACGTCAAATACGTAAGGATGATATACTATATCA	AATCATAAAGATAGCAATAACACTTTACCCCAAAATATAAATCAGACATGCGGATCCCCGGGTTAATTAA	ATTCTCCAAAGCAAGACGAACAAAAGCATAATGAAAATGAAAATTCCAGACGGATCCCCGGGTTAATTAA	CTATATATAATGTAATAACGTCAAATACGTAAGGATGATATACTATATCAGAATTCGAGCTCGTTTAAAC	0		0		0
YDL139C	SCM3	IV	211375	212046	-	AAGTGGGATACAGCATATCGACGCCTCCACTACAAATTAACAGAAGGATG	CAGATTTCAAGAAGTACGAGGCCAAACTCTCGAAAAGGATATTACGAGAT	ATATATTCTGATGGTAATGAAATTCGAATATACGGCATTTTAGCACCTTA	AAGTGGGATACAGCATATCGACGCCTCCACTACAAATTAACAGAAGGATGCGGATCCCCGGGTTAATTAA	CAGATTTCAAGAAGTACGAGGCCAAACTCTCGAAAAGGATATTACGAGATCGGATCCCCGGGTTAATTAA	ATATATTCTGATGGTAATGAAATTCGAATATACGGCATTTTAGCACCTTAGAATTCGAGCTCGTTTAAAC	0		0		0
YDL138W	RGT2	IV	213351	215642	+	CACAGAAACCACTATATATATATGGAAATATCTCGAATATTGCTTGTATG	ATTGGACGAGTGACCTCGCTAGTAAGCACAGCCAATACACTTCCCCCCAA	TAAAACGGTTTATAAGACCTCGAACGATCGTAAGATGCTATTGGTTTTTA	CACAGAAACCACTATATATATATGGAAATATCTCGAATATTGCTTGTATGCGGATCCCCGGGTTAATTAA	ATTGGACGAGTGACCTCGCTAGTAAGCACAGCCAATACACTTCCCCCCAACGGATCCCCGGGTTAATTAA	TAAAACGGTTTATAAGACCTCGAACGATCGTAAGATGCTATTGGTTTTTAGAATTCGAGCTCGTTTAAAC	0		0		0
YDL137W	ARF2	IV	216529	217074	+	ACCAATAGAGATAAAAAAAAAAGGAATTAAGATTTCATAGAGAAAAGATG	GTCTGTACGAAGGTCTGGAGTGGTTAAGCAACAACTTGAAGAATCAATCC	CAAAACACACAAGGTCCGCATGACTAAACGTTCTATACAGATTTAGATTA	ACCAATAGAGATAAAAAAAAAAGGAATTAAGATTTCATAGAGAAAAGATGCGGATCCCCGGGTTAATTAA	GTCTGTACGAAGGTCTGGAGTGGTTAAGCAACAACTTGAAGAATCAATCCCGGATCCCCGGGTTAATTAA	CAAAACACACAAGGTCCGCATGACTAAACGTTCTATACAGATTTAGATTAGAATTCGAGCTCGTTTAAAC	0		0		0
YDL136W	RPL35B,SOS2	IV	217600	218367	+	TTTGGTAGTACAGTGAGAACACGATAAAGAACCAAATAGGACTAAAAATG	AAAGAAAGAAGCAAATCGCTTTCCCACAAAGAAAGTACGCTATCAAGGCT	TTAAACTATATCCAAAAATCAAATATTAAAATGATAATCTAACGAAATTA	TTTGGTAGTACAGTGAGAACACGATAAAGAACCAAATAGGACTAAAAATGCGGATCCCCGGGTTAATTAA	AAAGAAAGAAGCAAATCGCTTTCCCACAAAGAAAGTACGCTATCAAGGCTCGGATCCCCGGGTTAATTAA	TTAAACTATATCCAAAAATCAAATATTAAAATGATAATCTAACGAAATTAGAATTCGAGCTCGTTTAAAC	0		0		0
YDL135C	RDI1	IV	218680	219288	-	ACGAATAACTCGAGTATTGAGCTTTTTTATTAGAGAAAAACTGAATAATG	ATAAAACTAACCACTTGACTTTAAATTGGGGGGTCGAAATTGTCAAAAAA	CTCTTGTTTATACAGGCCATATCTACATTGTGCATTTCAAGAACTTATTA	ACGAATAACTCGAGTATTGAGCTTTTTTATTAGAGAAAAACTGAATAATGCGGATCCCCGGGTTAATTAA	ATAAAACTAACCACTTGACTTTAAATTGGGGGGTCGAAATTGTCAAAAAACGGATCCCCGGGTTAATTAA	CTCTTGTTTATACAGGCCATATCTACATTGTGCATTTCAAGAACTTATTAGAATTCGAGCTCGTTTAAAC	0		0		0
YDL134C	PPH21,PPH1	IV	219662	220771	-	GAAAGAGGGATATAAATTATCGCATAAAACAATAAACAAAAAGAAAAATG	TAAGACCAGGTGAACCTAGCGTCAGCAGAAAGACGCCAGATTACTTTTTA	GAGAAAAGTGAATATATATCTATATAGATGCATATATGTATACATACTCA	GAAAGAGGGATATAAATTATCGCATAAAACAATAAACAAAAAGAAAAATGCGGATCCCCGGGTTAATTAA	TAAGACCAGGTGAACCTAGCGTCAGCAGAAAGACGCCAGATTACTTTTTACGGATCCCCGGGTTAATTAA	GAGAAAAGTGAATATATATCTATATAGATGCATATATGTATACATACTCAGAATTCGAGCTCGTTTAAAC	0		0		0
YDL133C-A	RPL41B,RPL47B,YDL134C-A	IV	221724	221801	-	TTATATTTTACTTCAATCCTAAGATAGTCATATCGACTTAATTCCAAATG	GAACTAGAAGACTTAAGAGAAAGAGACGGAAGGTGAGAGCCAGATCCAAA	AATCAATTTTTACTTGACCTGAACTTAACGATTTGCTCTCAATCCGCTTA	TTATATTTTACTTCAATCCTAAGATAGTCATATCGACTTAATTCCAAATGCGGATCCCCGGGTTAATTAA	GAACTAGAAGACTTAAGAGAAAGAGACGGAAGGTGAGAGCCAGATCCAAACGGATCCCCGGGTTAATTAA	AATCAATTTTTACTTGACCTGAACTTAACGATTTGCTCTCAATCCGCTTAGAATTCGAGCTCGTTTAAAC	0		0		0
YDL133W	YDL133W	IV	222427	223740	+	TTTTTGCATTTTTTGAGGCGTTCTTTTTTTTTACACTGACAAATTTAATG	TCAGTATTGTTAGAGTAGTCGAAAAAGTCAGTTCAATTACCAACAGAAAC	AATCTTGGTATCTAAAAGAATTCTTTTAATTTCTATATTTGTCGAGCTCA	TTTTTGCATTTTTTGAGGCGTTCTTTTTTTTTACACTGACAAATTTAATGCGGATCCCCGGGTTAATTAA	TCAGTATTGTTAGAGTAGTCGAAAAAGTCAGTTCAATTACCAACAGAAACCGGATCCCCGGGTTAATTAA	AATCTTGGTATCTAAAAGAATTCTTTTAATTTCTATATTTGTCGAGCTCAGAATTCGAGCTCGTTTAAAC	0		0		0
YDL132W	CDC53	IV	224304	226751	+	ACATATACCTAAACAAAGAATAACAACAAAATCGCAAGCAGCAAAGCATG	AGGGATACCTACAGAGGGGAGACGATGGTGAATCGTATGCTTACCTTGCT	ACTCGTAGGATTTGCTTCGTTCGATCAGCACAAGCCTTCAAAGATGATTA	ACATATACCTAAACAAAGAATAACAACAAAATCGCAAGCAGCAAAGCATGCGGATCCCCGGGTTAATTAA	AGGGATACCTACAGAGGGGAGACGATGGTGAATCGTATGCTTACCTTGCTCGGATCCCCGGGTTAATTAA	ACTCGTAGGATTTGCTTCGTTCGATCAGCACAAGCCTTCAAAGATGATTAGAATTCGAGCTCGTTTAAAC	0		0		0
YDL131W	LYS21	IV	227393	228715	+	TTTAAAAGTGCAACGACAACCCAAGTAATTGTATACTTTAACAAACCATG	ATATCGATATTTCCAATGGGCATGTTTCTAAAAAGGCAAAGGTCACCAAA	CCCAGTATGTGTATGTTTGAAATATGTGTACTATATATATAATGAAACTA	TTTAAAAGTGCAACGACAACCCAAGTAATTGTATACTTTAACAAACCATGCGGATCCCCGGGTTAATTAA	ATATCGATATTTCCAATGGGCATGTTTCTAAAAAGGCAAAGGTCACCAAACGGATCCCCGGGTTAATTAA	CCCAGTATGTGTATGTTTGAAATATGTGTACTATATATATAATGAAACTAGAATTCGAGCTCGTTTAAAC	0		0		0
YDL130W-A	STF1,AIS2	IV	229171	229431	+	ATTAAGAAGCACTTTCACCCAGTCATCCAACCAAACACGCTATCAATATG	ACAAGAAAAAATTAGAGAATTTAGAAAACAAAATTAATAACCTTTCAAAG	TACGTACAAAACGTGTCTGCAGAACCTTTAGCCTTAACAATGACCAATCA	ATTAAGAAGCACTTTCACCCAGTCATCCAACCAAACACGCTATCAATATGCGGATCCCCGGGTTAATTAA	ACAAGAAAAAATTAGAGAATTTAGAAAACAAAATTAATAACCTTTCAAAGCGGATCCCCGGGTTAATTAA	TACGTACAAAACGTGTCTGCAGAACCTTTAGCCTTAACAATGACCAATCAGAATTCGAGCTCGTTTAAAC	0		0		0
YDL130W	RPP1B,RPL44',RPLA3	IV	229906	230527	+	TTCAGTTAATCTTGGACTAACAAAGAAATCAAACAACTAAGAAGAAAATG	AAGAAGCTGCTGAAGAATCTGACGACGACATGGGTTTCGGTTTATTCGAC	ATAAAGGGTAAAAAAACGTTGCAGAAAAAATGACTTTCCTTGTATGTTTA	TTCAGTTAATCTTGGACTAACAAAGAAATCAAACAACTAAGAAGAAAATGCGGATCCCCGGGTTAATTAA	AAGAAGCTGCTGAAGAATCTGACGACGACATGGGTTTCGGTTTATTCGACCGGATCCCCGGGTTAATTAA	ATAAAGGGTAAAAAAACGTTGCAGAAAAAATGACTTTCCTTGTATGTTTAGAATTCGAGCTCGTTTAAAC	0		0		0
YDL129W	YDL129W	IV	231024	231899	+	AACGCGGGCAAGGCTACGGCATACAGGAATTTAACATTTTGTTGGCTATG	ATGTGAGAGTTTTTCATTTGGAGAAAAAAGAACCTAAATCACGAAAAAAA	TGAGAAAGAAAAATTATTGACGTTCAATAATATTTTTTTCTAGCATACTA	AACGCGGGCAAGGCTACGGCATACAGGAATTTAACATTTTGTTGGCTATGCGGATCCCCGGGTTAATTAA	ATGTGAGAGTTTTTCATTTGGAGAAAAAAGAACCTAAATCACGAAAAAAACGGATCCCCGGGTTAATTAA	TGAGAAAGAAAAATTATTGACGTTCAATAATATTTTTTTCTAGCATACTAGAATTCGAGCTCGTTTAAAC	0		0		0
YDL128W	VCX1,HUM1,MNR1	IV	232652	233887	+	CATATCATTCATCGGCTGCTGATAGCAAATAAAACAACATAGATACAATG	TTTTCTATTATCCAGACGAAAAAACCCTTGACTCTATTGGAAATAGTTTA	AATATAAAAAAAAAGAGAATGGTGAATTTCTGCGCTACTGTTCTTACTCA	CATATCATTCATCGGCTGCTGATAGCAAATAAAACAACATAGATACAATGCGGATCCCCGGGTTAATTAA	TTTTCTATTATCCAGACGAAAAAACCCTTGACTCTATTGGAAATAGTTTACGGATCCCCGGGTTAATTAA	AATATAAAAAAAAAGAGAATGGTGAATTTCTGCGCTACTGTTCTTACTCAGAATTCGAGCTCGTTTAAAC	0		0		0
YDL127W	PCL2,CLN4	IV	234927	235853	+	TCCGACAAGAGCAATTTCAATACGGCAGCAACTTTTTACTACAAAAGATG	AAGAAGATACAAAAGTAAAGAAATCGAATTGGTCAAATTACTTCAAATCG	AAGTGCCATGAAGAAACGCAGGCCAGGCATAATTTCGACATTTAAAATCA	TCCGACAAGAGCAATTTCAATACGGCAGCAACTTTTTACTACAAAAGATGCGGATCCCCGGGTTAATTAA	AAGAAGATACAAAAGTAAAGAAATCGAATTGGTCAAATTACTTCAAATCGCGGATCCCCGGGTTAATTAA	AAGTGCCATGAAGAAACGCAGGCCAGGCATAATTTCGACATTTAAAATCAGAATTCGAGCTCGTTTAAAC	0		0		0
YDL126C	CDC48	IV	236157	238664	-	GCCATTGACTCGATAACTGGCTCAACTACAAGACAGATATACAAATCATG	CAGGTGCTGCATTTGGTTCTAATGCGGAGGAAGATGATGATTTGTATAGT	AATGACTTGAATTTACGATTTAAAATAAAAATATACCTGGCATATAACTA	GCCATTGACTCGATAACTGGCTCAACTACAAGACAGATATACAAATCATGCGGATCCCCGGGTTAATTAA	CAGGTGCTGCATTTGGTTCTAATGCGGAGGAAGATGATGATTTGTATAGTCGGATCCCCGGGTTAATTAA	AATGACTTGAATTTACGATTTAAAATAAAAATATACCTGGCATATAACTAGAATTCGAGCTCGTTTAAAC	0		0		0
YDL125C	HNT1	IV	239019	239606	-	AAGTAAAAGGACAATCAGCACGCCTTCCAGACTTTTAAGAAACATTGATG	AGTTGGGCAAGCTACACAAGGAATTGCTTGCCAAACTAGAAGGCTCCGAT	TTAAATATGAAAAGAAAACGCTAAAAGAAATCATAGCATGCATTACTCTA	AAGTAAAAGGACAATCAGCACGCCTTCCAGACTTTTAAGAAACATTGATGCGGATCCCCGGGTTAATTAA	AGTTGGGCAAGCTACACAAGGAATTGCTTGCCAAACTAGAAGGCTCCGATCGGATCCCCGGGTTAATTAA	TTAAATATGAAAAGAAAACGCTAAAAGAAATCATAGCATGCATTACTCTAGAATTCGAGCTCGTTTAAAC	0		0		0
YDL124W	YDL124W	IV	240259	241197	+	TTGTGTTACCCTAAAGAAACGGAGGTCAGTTAACAACACTTTTACAGATG	TGTATTGGAATAAATTGTACGGTAAATACAACTACGCTGCTCAAAAAGTA	TAAAGTTATACAAAACAAATATGACTCGTACATAAATTATCCGGTATTTA	TTGTGTTACCCTAAAGAAACGGAGGTCAGTTAACAACACTTTTACAGATGCGGATCCCCGGGTTAATTAA	TGTATTGGAATAAATTGTACGGTAAATACAACTACGCTGCTCAAAAAGTACGGATCCCCGGGTTAATTAA	TAAAGTTATACAAAACAAATATGACTCGTACATAAATTATCCGGTATTTAGAATTCGAGCTCGTTTAAAC	0		0		0
YDL123W	SNA4	IV	241418	241840	+	CCCAATAAAGGTGCCACACTGAGCAGAGACAGATAGGGACGCGCATCATG	CCCATGACAACAAACAGTCTCTGGTTGAGTCTCCTCCTCCTTATGTGCCA	TCGCTTGCTTGCTTGCTGGAATTTTCATTTTCCTTGCTGTAGCTTCATCA	CCCAATAAAGGTGCCACACTGAGCAGAGACAGATAGGGACGCGCATCATGCGGATCCCCGGGTTAATTAA	CCCATGACAACAAACAGTCTCTGGTTGAGTCTCCTCCTCCTTATGTGCCACGGATCCCCGGGTTAATTAA	TCGCTTGCTTGCTTGCTGGAATTTTCATTTTCCTTGCTGTAGCTTCATCAGAATTCGAGCTCGTTTAAAC	0		0		0
YDL122W	UBP1	IV	242552	244981	+	CTAGATACTTTCGAACACTTCTCCCCTTTTAATCTACAAAATTTTGTATG	AGTTCGAGAGAACAGAAGACCATAGAGATATTTCTGGTAAAGATGTAAAC	ATTATAGTTATTGTTATTTACACAATTACGGATATCGTATTTATAACTTA	CTAGATACTTTCGAACACTTCTCCCCTTTTAATCTACAAAATTTTGTATGCGGATCCCCGGGTTAATTAA	AGTTCGAGAGAACAGAAGACCATAGAGATATTTCTGGTAAAGATGTAAACCGGATCCCCGGGTTAATTAA	ATTATAGTTATTGTTATTTACACAATTACGGATATCGTATTTATAACTTAGAATTCGAGCTCGTTTAAAC	0		0		0
YDL121C	YDL121C	IV	245133	245582	-	ACGAATTCCCTTAAAGTTCTCGGTGCCTAAGTCAATAAGTCCGGAGCATG	AGTTGAAGAAGTACAATGGTAAGAAAAATGAAGCTTACGAAGGATTTGTA	GAATGTCTAAAGTTTTTGTAGGACAATTGCAAAAATCACTTCCATTATTA	ACGAATTCCCTTAAAGTTCTCGGTGCCTAAGTCAATAAGTCCGGAGCATGCGGATCCCCGGGTTAATTAA	AGTTGAAGAAGTACAATGGTAAGAAAAATGAAGCTTACGAAGGATTTGTACGGATCCCCGGGTTAATTAA	GAATGTCTAAAGTTTTTGTAGGACAATTGCAAAAATCACTTCCATTATTAGAATTCGAGCTCGTTTAAAC	0		0		0
YDL120W	YFH1	IV	245923	246447	+	AAAGATAGTATTTCAAAAAAAACTAAGCGAGAAGATAGAGTGTAGCAATG	TAACAGATATACTTACTGAAGAAGTTGAGAAGGCCATTTCTAAAAGCCAA	GTTACAAGTGTTTAAATAAATATAAGAGAGTCGATGGATAAGTGCACTTA	AAAGATAGTATTTCAAAAAAAACTAAGCGAGAAGATAGAGTGTAGCAATGCGGATCCCCGGGTTAATTAA	TAACAGATATACTTACTGAAGAAGTTGAGAAGGCCATTTCTAAAAGCCAACGGATCCCCGGGTTAATTAA	GTTACAAGTGTTTAAATAAATATAAGAGAGTCGATGGATAAGTGCACTTAGAATTCGAGCTCGTTTAAAC	0		0		0
YDL119C	YDL119C	IV	246689	247612	-	GCACAGCGGGAACAACTAGAAGGTACACAATTTGTGAAGCAGCATACATG	GTGCAGGTATTGCGTGGGGTATATATGAGGAGTTGGTCAAAAGATTCATG	ACCTTTTTTGAAGAATGCGAGATTGCAATGAAATATGTGTCTATTTTTTA	GCACAGCGGGAACAACTAGAAGGTACACAATTTGTGAAGCAGCATACATGCGGATCCCCGGGTTAATTAA	GTGCAGGTATTGCGTGGGGTATATATGAGGAGTTGGTCAAAAGATTCATGCGGATCCCCGGGTTAATTAA	ACCTTTTTTGAAGAATGCGAGATTGCAATGAAATATGTGTCTATTTTTTAGAATTCGAGCTCGTTTAAAC	1	YDL118W	1	YDL118W	0
YDL118W	YDL118W	IV	247302	247682	+	TTTCATACATCGTTAATCGTGGTAAGCTACTGCTCTTGTTATATACAATG	TTGTGTACCTTCTAGTTGTTCCCGCTGTGCTATTTGCTTTTCTTTTGGTA	TCCACATTAAATTCTCACGAGGGGGTGATTGAAGTAAAAGGATAAGCTTA	TTTCATACATCGTTAATCGTGGTAAGCTACTGCTCTTGTTATATACAATGCGGATCCCCGGGTTAATTAA	TTGTGTACCTTCTAGTTGTTCCCGCTGTGCTATTTGCTTTTCTTTTGGTACGGATCCCCGGGTTAATTAA	TCCACATTAAATTCTCACGAGGGGGTGATTGAAGTAAAAGGATAAGCTTAGAATTCGAGCTCGTTTAAAC	1	YDL119C	1	YDL119C	0
YDL117W	CYK3	IV	248581	251238	+	ATAACATTTAATTCCTGAATTTACCGTATTACATTTAAATTTGCATAATG	TCGCTGACTCTGGTATTGGGTGGTCCGTTTTTGCTGAATGGTTGTGCGTA	TTGAATGATACAGATTATAGCGCTGTAAAAAAATTTGTGAAAAACGTTTA	ATAACATTTAATTCCTGAATTTACCGTATTACATTTAAATTTGCATAATGCGGATCCCCGGGTTAATTAA	TCGCTGACTCTGGTATTGGGTGGTCCGTTTTTGCTGAATGGTTGTGCGTACGGATCCCCGGGTTAATTAA	TTGAATGATACAGATTATAGCGCTGTAAAAAAATTTGTGAAAAACGTTTAGAATTCGAGCTCGTTTAAAC	0		0		0
YDL116W	NUP84	IV	251566	253746	+	AAAACCAATTGAGTGCTACTTCGAAGTAAAATACATAGCCATTTCAAATG	AGTTAAAAGAGTATCTGGATCTCGTTGCTCGCACAGCAACCCTTTCGAAC	TTGCTGTTTACTTAAAATATAAACTTATTCTGCAATACATTAATTGATCA	AAAACCAATTGAGTGCTACTTCGAAGTAAAATACATAGCCATTTCAAATGCGGATCCCCGGGTTAATTAA	AGTTAAAAGAGTATCTGGATCTCGTTGCTCGCACAGCAACCCTTTCGAACCGGATCCCCGGGTTAATTAA	TTGCTGTTTACTTAAAATATAAACTTATTCTGCAATACATTAATTGATCAGAATTCGAGCTCGTTTAAAC	0		0		0
YDL115C	IWR1	IV	253995	255126	-	TCTCTGAGGTATAGCTTTTGTTGAGGTAGGCATACAAGATTTCGGGAATG	ATCATAGGGACAGAATTTTTCATCAGCTACAGAAAAAAATTAATAGAAGC	TACAGATGCAGTTACTTACATACATTGAACAGTTTCTGACGGCAAATTTA	TCTCTGAGGTATAGCTTTTGTTGAGGTAGGCATACAAGATTTCGGGAATGCGGATCCCCGGGTTAATTAA	ATCATAGGGACAGAATTTTTCATCAGCTACAGAAAAAAATTAATAGAAGCCGGATCCCCGGGTTAATTAA	TACAGATGCAGTTACTTACATACATTGAACAGTTTCTGACGGCAAATTTAGAATTCGAGCTCGTTTAAAC	1	YDL114W-A	1	YDL114W-A	0
YDL114W-A	YDL114W-A	IV	254935	255048	+	GCTCGGATTGATAGCTTTCAGAGCTCACAGTCTTTGATAATTTAAATATG	TAGTTAGTCAAACGCATTTTTGTTATATCGGTAGAATAACAACACATACA	AGTTTATCAGAGTAAAGAGAAGAAGGGATGAGGATTCTGTGCAGGCATTA	GCTCGGATTGATAGCTTTCAGAGCTCACAGTCTTTGATAATTTAAATATGCGGATCCCCGGGTTAATTAA	TAGTTAGTCAAACGCATTTTTGTTATATCGGTAGAATAACAACACATACACGGATCCCCGGGTTAATTAA	AGTTTATCAGAGTAAAGAGAAGAAGGGATGAGGATTCTGTGCAGGCATTAGAATTCGAGCTCGTTTAAAC	1	YDL115C	1	YDL115C	0
YDL114W	YDL114W	IV	255604	256530	+	CAGTGACATATTTAACATAGTTTTATGGGTAAGAAATATTATTAATTATG	ACCATGTAACGTCAACCAGCCCGCGAGCAATAAATCCGAAGAGAAGTGCA	CAACGTGAAGATCAAATAACGTCAAATGTATTAAATAGACTAAAATATTA	CAGTGACATATTTAACATAGTTTTATGGGTAAGAAATATTATTAATTATGCGGATCCCCGGGTTAATTAA	ACCATGTAACGTCAACCAGCCCGCGAGCAATAAATCCGAAGAGAAGTGCACGGATCCCCGGGTTAATTAA	CAACGTGAAGATCAAATAACGTCAAATGTATTAAATAGACTAAAATATTAGAATTCGAGCTCGTTTAAAC	0		0		0
YDL113C	ATG20,CVT20,SNX42	IV	256633	258555	-	GTGCAATTGAACATACCATCTAGAAAAGTTGTCTTCTACAGCACACAATG	GTCAAAATTTAGAAATTTGGAAAGAAGTCAAAAGACATCAAGATTTTGCA	TATATATATCAAGTATGCTATAACGCTAAAAAAAAATGCTCATAATACTA	GTGCAATTGAACATACCATCTAGAAAAGTTGTCTTCTACAGCACACAATGCGGATCCCCGGGTTAATTAA	GTCAAAATTTAGAAATTTGGAAAGAAGTCAAAAGACATCAAGATTTTGCACGGATCCCCGGGTTAATTAA	TATATATATCAAGTATGCTATAACGCTAAAAAAAAATGCTCATAATACTAGAATTCGAGCTCGTTTAAAC	0		0		0
YDL112W	TRM3	IV	258915	263225	+	TTGTTTAACGAACGTTACAAACTCTATACCTTTTTTTTACCAGCAAAATG	TTCAAACGGCAACCGCAGTTATCGTTCATTCCTATACAGTTCAACACATG	ATACTAAAAACTTCATGGTTAACAAAAGTGGGAATGAAACCTGATTCTTA	TTGTTTAACGAACGTTACAAACTCTATACCTTTTTTTTACCAGCAAAATGCGGATCCCCGGGTTAATTAA	TTCAAACGGCAACCGCAGTTATCGTTCATTCCTATACAGTTCAACACATGCGGATCCCCGGGTTAATTAA	ATACTAAAAACTTCATGGTTAACAAAAGTGGGAATGAAACCTGATTCTTAGAATTCGAGCTCGTTTAAAC	0		0		0
YDL111C	RRP42	IV	263313	264110	-	TTTGACTAGCACAACGACAGTTTGAGATTCTGTTGAAATAATCATTTATG	CAATGGTGGAGAAATACGCCCCCGACGTAGTACGATCACTGGAGAATTTA	TTAGTATGTAAACTAATTTGTCTTTTTATCTAATTGTGACTATATTTTTA	TTTGACTAGCACAACGACAGTTTGAGATTCTGTTGAAATAATCATTTATGCGGATCCCCGGGTTAATTAA	CAATGGTGGAGAAATACGCCCCCGACGTAGTACGATCACTGGAGAATTTACGGATCCCCGGGTTAATTAA	TTAGTATGTAAACTAATTTGTCTTTTTATCTAATTGTGACTATATTTTTAGAATTCGAGCTCGTTTAAAC	0		0		0
YDL110C	TMA17	IV	264512	264964	-	TAAAACATAAAGCAAATCAAAACATAATAACTACTACAAGTAACATAATG	ACATGGACAATTCAAATGTGGACGTCGTGACACCAAACAGCATATTCATT	AAGAGTATGACGTGAAAATGATGCGCAGTAAAACTAAATCCCGTCTCTTA	TAAAACATAAAGCAAATCAAAACATAATAACTACTACAAGTAACATAATGCGGATCCCCGGGTTAATTAA	ACATGGACAATTCAAATGTGGACGTCGTGACACCAAACAGCATATTCATTCGGATCCCCGGGTTAATTAA	AAGAGTATGACGTGAAAATGATGCGCAGTAAAACTAAATCCCGTCTCTTAGAATTCGAGCTCGTTTAAAC	0		0		0
YDL109C	YDL109C	IV	265258	267201	-	CTCACCTGACCTTATTCACCCAAAAACATCGGGGAAACGGTAGTAATATG	CTAGCCAGCTCGCCAGCTCCTGGATTAGCAAGCATTCCTCTGTGACAGAT	CAATAGTAAATTGCAAGTCAATCCCGGGATGACGTCAAGATAGACAGTCA	CTCACCTGACCTTATTCACCCAAAAACATCGGGGAAACGGTAGTAATATGCGGATCCCCGGGTTAATTAA	CTAGCCAGCTCGCCAGCTCCTGGATTAGCAAGCATTCCTCTGTGACAGATCGGATCCCCGGGTTAATTAA	CAATAGTAAATTGCAAGTCAATCCCGGGATGACGTCAAGATAGACAGTCAGAATTCGAGCTCGTTTAAAC	0		0		0
YDL108W	KIN28	IV	267698	268699	+	TACTTAAAAGTCATCAAAAAAAATATTCCCGGCCTCAGAGCGAACATATG	TCAAAGAATTACCACCACCAAGTGACCCGTCTTCAATAAAAATACGTAAC	ACATCTAATGTCAATAACACAGATTCTACAAATTTTATAAAATCATATCA	TACTTAAAAGTCATCAAAAAAAATATTCCCGGCCTCAGAGCGAACATATGCGGATCCCCGGGTTAATTAA	TCAAAGAATTACCACCACCAAGTGACCCGTCTTCAATAAAAATACGTAACCGGATCCCCGGGTTAATTAA	ACATCTAATGTCAATAACACAGATTCTACAAATTTTATAAAATCATATCAGAATTCGAGCTCGTTTAAAC	0		0		0
YDL107W	MSS2	IV	268921	269976	+	TAGCAGACGAAAACGAAAACAAAAGCAAGAAATATCTGATCTAAAATATG	TTCTTGAAAGTAGAAAAGATTCCATAAAGTTGCTGGACAAAGCACGGCTT	GGAGACATGTGTCCTTATATAAATCGCAAAAAGAATCGATCAGACATTTA	TAGCAGACGAAAACGAAAACAAAAGCAAGAAATATCTGATCTAAAATATGCGGATCCCCGGGTTAATTAA	TTCTTGAAAGTAGAAAAGATTCCATAAAGTTGCTGGACAAAGCACGGCTTCGGATCCCCGGGTTAATTAA	GGAGACATGTGTCCTTATATAAATCGCAAAAAGAATCGATCAGACATTTAGAATTCGAGCTCGTTTAAAC	0		0		0
YDL106C	PHO2,BAS2,GRF10,phoB	IV	270222	271901	-	GGCTAGACAAGTCACGGCTTACTGCTAAATAACGTATACAATACGCTATG	CAGATTTTTTGAAGAACACTAACGAACTAACTGACGAGCATAGATGGATA	AGAGTTGAAAATGCAATCGCAAAAAAAAAAAAACAGAATTATTTTCATCA	GGCTAGACAAGTCACGGCTTACTGCTAAATAACGTATACAATACGCTATGCGGATCCCCGGGTTAATTAA	CAGATTTTTTGAAGAACACTAACGAACTAACTGACGAGCATAGATGGATACGGATCCCCGGGTTAATTAA	AGAGTTGAAAATGCAATCGCAAAAAAAAAAAAACAGAATTATTTTCATCAGAATTCGAGCTCGTTTAAAC	0		0		0
YDL105W	NSE4,QRI2	IV	272389	273597	+	ATCAAGAAATCAGAGTTTTGCAAAAAAAAGAGAGTACAGACAGAGACATG	CTTGGCGAAAACTAATAAAGAAATACAACATCACTTCACCATTCTTAGAC	AAAAAAAAAAAAAAACTGTACATATTATATGCAGCGCTCTATCGCTGTTA	ATCAAGAAATCAGAGTTTTGCAAAAAAAAGAGAGTACAGACAGAGACATGCGGATCCCCGGGTTAATTAA	CTTGGCGAAAACTAATAAAGAAATACAACATCACTTCACCATTCTTAGACCGGATCCCCGGGTTAATTAA	AAAAAAAAAAAAAAACTGTACATATTATATGCAGCGCTCTATCGCTGTTAGAATTCGAGCTCGTTTAAAC	0		0		0
YDL104C	QRI7	IV	273653	274876	-	CTGAAATAAGTAGAGTAGAAGAAAGGATAGAAACTTTTTTTTTCATTATG	GGCCATTGAATGACCTATTAAGTGTTGATGGTTGGAGAACGGACCAGCTA	GAGCGCTGCATATAATATGTACAGTTTTTTTTTTTTTTTTTTTTTTTTCA	CTGAAATAAGTAGAGTAGAAGAAAGGATAGAAACTTTTTTTTTCATTATGCGGATCCCCGGGTTAATTAA	GGCCATTGAATGACCTATTAAGTGTTGATGGTTGGAGAACGGACCAGCTACGGATCCCCGGGTTAATTAA	GAGCGCTGCATATAATATGTACAGTTTTTTTTTTTTTTTTTTTTTTTTCAGAATTCGAGCTCGTTTAAAC	0		0		0
YDL103C	QRI1,UAP1	IV	275148	276581	-	GCAAAGAAACGCAGATATAAAGGAGAACACCAGATCGAACTGCAACTATG	CCCAGTTCAAAGGTAAAGTCTTTGACAGAAGTGGTATAGTATTAGAAAAA	TACTTTTCAATTACATGTTAAAAGTGCTTCATAAGTAGCTCAAACAGTTA	GCAAAGAAACGCAGATATAAAGGAGAACACCAGATCGAACTGCAACTATGCGGATCCCCGGGTTAATTAA	CCCAGTTCAAAGGTAAAGTCTTTGACAGAAGTGGTATAGTATTAGAAAAACGGATCCCCGGGTTAATTAA	TACTTTTCAATTACATGTTAAAAGTGCTTCATAAGTAGCTCAAACAGTTAGAATTCGAGCTCGTTTAAAC	0		0		0
YDL102W	POL3,CDC2,HPR6,TEX1	IV	276872	280165	+	TGAGCACTTGCTATTAAGCATTAATCTTTATACATATACGCACAGCAATG	TTAAGGTTAAAAAAGAGCTGCAGGAGAAAGTAGAACAATTAAGCAAATGG	TTGTTAGCCTTTCTTAATCCTAATATGATGTGCCACCCTATCGTTTTTTA	TGAGCACTTGCTATTAAGCATTAATCTTTATACATATACGCACAGCAATGCGGATCCCCGGGTTAATTAA	TTAAGGTTAAAAAAGAGCTGCAGGAGAAAGTAGAACAATTAAGCAAATGGCGGATCCCCGGGTTAATTAA	TTGTTAGCCTTTCTTAATCCTAATATGATGTGCCACCCTATCGTTTTTTAGAATTCGAGCTCGTTTAAAC	0		0		0
YDL101C	DUN1	IV	280307	281848	-	CAAGTAAAGGGGCTTAACATACAGTAAAAAAGGCAATTATAGTGAAGATG	AAATTACTGACAATAAAATACCCAAAACATACTCAGAATTATCTTGCCTC	GAAAAATCCAGATTCAAACAATGTTTTTGAAATAATGCTTCTCATGTTTA	CAAGTAAAGGGGCTTAACATACAGTAAAAAAGGCAATTATAGTGAAGATGCGGATCCCCGGGTTAATTAA	AAATTACTGACAATAAAATACCCAAAACATACTCAGAATTATCTTGCCTCCGGATCCCCGGGTTAATTAA	GAAAAATCCAGATTCAAACAATGTTTTTGAAATAATGCTTCTCATGTTTAGAATTCGAGCTCGTTTAAAC	0		0		0
YDL100C	GET3,ARR4	IV	282112	283176	-	TTTAGGAAAACGTACGACAAGAACAAGAAGATCATCACATTGTAATTATG	ATAACCCTATTACTGATGGCAAAGTCATTTATGAGTTAGAAGATAAGGAA	TCTATGGTTATATGTCGTATGTATCTATTTATGGTATTCAGGGGCTTCTA	TTTAGGAAAACGTACGACAAGAACAAGAAGATCATCACATTGTAATTATGCGGATCCCCGGGTTAATTAA	ATAACCCTATTACTGATGGCAAAGTCATTTATGAGTTAGAAGATAAGGAACGGATCCCCGGGTTAATTAA	TCTATGGTTATATGTCGTATGTATCTATTTATGGTATTCAGGGGCTTCTAGAATTCGAGCTCGTTTAAAC	0		0		0
YDL099W	BUG1	IV	283419	284444	+	TTTGCATTGAACCAACCTGAATTGAGCAAGTTTATCATATAGTTACAATG	TAGACATGACCACTTGGAGAAGTATTGGTTCTGGCCCAATAATGGAATTT	ATGTATATAAACCCTTAATTAAAATATATACGCGAAAATATTCATTCTCA	TTTGCATTGAACCAACCTGAATTGAGCAAGTTTATCATATAGTTACAATGCGGATCCCCGGGTTAATTAA	TAGACATGACCACTTGGAGAAGTATTGGTTCTGGCCCAATAATGGAATTTCGGATCCCCGGGTTAATTAA	ATGTATATAAACCCTTAATTAAAATATATACGCGAAAATATTCATTCTCAGAATTCGAGCTCGTTTAAAC	0		0		0
YDL098C	SNU23	IV	284581	285165	-	ACCAGAAGTTCCTACAAGCCTTAGCTGACAAAAATTCGAGAAAGCTAATG	CAAAAGTCAGTCAAATGATGGGATTTTCCAATTTTGCCACCTCTAAAAAA	TATGTGCTCTATGCTTGTATTATGCTCATTTATCTTTACTTGGTTTCTCA	ACCAGAAGTTCCTACAAGCCTTAGCTGACAAAAATTCGAGAAAGCTAATGCGGATCCCCGGGTTAATTAA	CAAAAGTCAGTCAAATGATGGGATTTTCCAATTTTGCCACCTCTAAAAAACGGATCCCCGGGTTAATTAA	TATGTGCTCTATGCTTGTATTATGCTCATTTATCTTTACTTGGTTTCTCAGAATTCGAGCTCGTTTAAAC	0		0		0
YDL097C	RPN6,NAS4	IV	285391	286695	-	GCGCTGAAAGAGGACAATTGGTGATTAATCTATAAACGAGGAACTTCATG	AACTAAATAAAGTCGTCGATCAACTATTTGAAAAGGCAAGTGTCTTGTAT	CTTACTCTGGTACTTGTGAGTATACATACATATATATACATGTAAACCTA	GCGCTGAAAGAGGACAATTGGTGATTAATCTATAAACGAGGAACTTCATGCGGATCCCCGGGTTAATTAA	AACTAAATAAAGTCGTCGATCAACTATTTGAAAAGGCAAGTGTCTTGTATCGGATCCCCGGGTTAATTAA	CTTACTCTGGTACTTGTGAGTATACATACATATATATACATGTAAACCTAGAATTCGAGCTCGTTTAAAC	0		0		0
YDL096C	OPI6	IV	286998	287324	-	ACATCTTTGCAAGAGGAGGATGCACATCCATGAAGTAAGTCCCCCTAATG	TTGTAGCTGTTAGCTGTTTCTTGATAGGCTCTTCTGATACTACCTCGCTT	GATCTTGATTATTTTCGAGCAGCAAAACAAGACAAACAGGTGCATTGTTA	ACATCTTTGCAAGAGGAGGATGCACATCCATGAAGTAAGTCCCCCTAATGCGGATCCCCGGGTTAATTAA	TTGTAGCTGTTAGCTGTTTCTTGATAGGCTCTTCTGATACTACCTCGCTTCGGATCCCCGGGTTAATTAA	GATCTTGATTATTTTCGAGCAGCAAAACAAGACAAACAGGTGCATTGTTAGAATTCGAGCTCGTTTAAAC	1	YDL095W	1	YDL095W	0
YDL095W	PMT1	IV	287059	289512	+	TATCAGAAGAGCCTATCAAGAAACAGCTAACAGCTACAAGCACGGTCATG	AAGAGGAGGGAGCTAACATTTTAAAAGTAGAAAAAAGGGCTGTTTTGGAA	GAGCTTATAGAAGACTTTACATAAAAATGTGGAGAGTACTGGGAAATTTA	TATCAGAAGAGCCTATCAAGAAACAGCTAACAGCTACAAGCACGGTCATGCGGATCCCCGGGTTAATTAA	AAGAGGAGGGAGCTAACATTTTAAAAGTAGAAAAAAGGGCTGTTTTGGAACGGATCCCCGGGTTAATTAA	GAGCTTATAGAAGACTTTACATAAAAATGTGGAGAGTACTGGGAAATTTAGAATTCGAGCTCGTTTAAAC	1	YDL096C	1	YDL096C	0
YDL094C	YDL094C	IV	289572	290081	-	CACCAAAAACAACACTATTTGGCAGGGAGATATTGTGTAGCCTTACGATG	TTCAAGACATTTTTTTTATTCATGATGTTTTTTTTGTCTATTTTCGTTTT	TCTCCACATTTTTATGTAAAGTCTTCTATAAGCTCTCGAGCGTATAATTA	CACCAAAAACAACACTATTTGGCAGGGAGATATTGTGTAGCCTTACGATGCGGATCCCCGGGTTAATTAA	TTCAAGACATTTTTTTTATTCATGATGTTTTTTTTGTCTATTTTCGTTTTCGGATCCCCGGGTTAATTAA	TCTCCACATTTTTATGTAAAGTCTTCTATAAGCTCTCGAGCGTATAATTAGAATTCGAGCTCGTTTAAAC	1	YDL093W	1	YDL093W	0
YDL093W	PMT5	IV	289909	292140	+	TTGATTTAACAATTAAGCAGGTGTGTAAGATCATAACTGCTTTAAAGATG	GCAATTCACTATTACTATCCGATAGCCACTATGAATTAAACGCTGAATCA	TAAATCTTTTGCTAAACGAATGTCCAATCTGAATACGGGTGGATGGATCA	TTGATTTAACAATTAAGCAGGTGTGTAAGATCATAACTGCTTTAAAGATGCGGATCCCCGGGTTAATTAA	GCAATTCACTATTACTATCCGATAGCCACTATGAATTAAACGCTGAATCACGGATCCCCGGGTTAATTAA	TAAATCTTTTGCTAAACGAATGTCCAATCTGAATACGGGTGGATGGATCAGAATTCGAGCTCGTTTAAAC	1	YDL094C	1	YDL094C	0
YDL092W	SRP14	IV	292781	293221	+	TCTTTAATACAAATCAAAAAACGTAGCTTTCTTACCACCCTAAAACAATG	ACGGTACCATCAGTAAGACAGGAAAGAAAAACAAGGTAGCGAAGAAAAAC	AAGATAACAAGAGGCGCACATGCCTTTTGACTCAAGTGTCACGTGCATCA	TCTTTAATACAAATCAAAAAACGTAGCTTTCTTACCACCCTAAAACAATGCGGATCCCCGGGTTAATTAA	ACGGTACCATCAGTAAGACAGGAAAGAAAAACAAGGTAGCGAAGAAAAACCGGATCCCCGGGTTAATTAA	AAGATAACAAGAGGCGCACATGCCTTTTGACTCAAGTGTCACGTGCATCAGAATTCGAGCTCGTTTAAAC	0		0		0
YDL091C	UBX3	IV	293392	294759	-	GTACCTCATCAATCGGCTTGACTGCGATTTAAACATACCCTTTAAACATG	TTAGCGGCATATATCCATCAGGAAATATTGTAATGGAACGCCTGGACGAA	TAAACTTTAGAATAAACGTTTTGAGATGACTATTTTTGAAATTCCTTTCA	GTACCTCATCAATCGGCTTGACTGCGATTTAAACATACCCTTTAAACATGCGGATCCCCGGGTTAATTAA	TTAGCGGCATATATCCATCAGGAAATATTGTAATGGAACGCCTGGACGAACGGATCCCCGGGTTAATTAA	TAAACTTTAGAATAAACGTTTTGAGATGACTATTTTTGAAATTCCTTTCAGAATTCGAGCTCGTTTAAAC	0		0		0
YDL090C	RAM1,DPR1,FUS8,SCG2,SGP2,STE16	IV	295034	296329	-	TGCAGAAACAACTGCAGTGCTTGTAAAGCTATAGGCAATCAAAGCGTATG	ATGTAAGAAAAATTATCCACTACTTTAAATCCAATTTATCTTCTCCAAGT	AGACTGACCGCTAAGGAGATTGAATACATATATATAATAGTATGTGGTTA	TGCAGAAACAACTGCAGTGCTTGTAAAGCTATAGGCAATCAAAGCGTATGCGGATCCCCGGGTTAATTAA	ATGTAAGAAAAATTATCCACTACTTTAAATCCAATTTATCTTCTCCAAGTCGGATCCCCGGGTTAATTAA	AGACTGACCGCTAAGGAGATTGAATACATATATATAATAGTATGTGGTTAGAATTCGAGCTCGTTTAAAC	0		0		0
YDL089W	NUR1	IV	296820	298274	+	AACTTTGTTGTGCAGTAGAGAGCTTTACATTTACCTTCGGCAGTAAAATG	TTAATTCCATTCTTCGCTCTCCAAAGAAAAAGAAGAACTATCACAAAAGA	TATTGATTTTTACGTAACTGTATATACTTAGACATAATTAAGAAACGTTA	AACTTTGTTGTGCAGTAGAGAGCTTTACATTTACCTTCGGCAGTAAAATGCGGATCCCCGGGTTAATTAA	TTAATTCCATTCTTCGCTCTCCAAAGAAAAAGAAGAACTATCACAAAAGACGGATCCCCGGGTTAATTAA	TATTGATTTTTACGTAACTGTATATACTTAGACATAATTAAGAAACGTTAGAATTCGAGCTCGTTTAAAC	0		0		0
YDL088C	ASM4,NUP59	IV	298417	300003	-	TTTTTTTTTTTTCTCTGTAACCTGAAAACAAGGAACGGCAAATTAAAATG	CTGGTTTTACGCACAAACTGAGTAATTGGTTATTTGGTTGGAATGACCTA	TATGAAGTATTGTAAATGTTCATGAATAATTAGCTGGACGATTTCTGTTA	TTTTTTTTTTTTCTCTGTAACCTGAAAACAAGGAACGGCAAATTAAAATGCGGATCCCCGGGTTAATTAA	CTGGTTTTACGCACAAACTGAGTAATTGGTTATTTGGTTGGAATGACCTACGGATCCCCGGGTTAATTAA	TATGAAGTATTGTAAATGTTCATGAATAATTAGCTGGACGATTTCTGTTAGAATTCGAGCTCGTTTAAAC	0		0		0
YDL087C	LUC7,EPE1,EXM2	IV	300214	300999	-	ACAAAAGGCTCTACACTCCCAGCAGAAAGCTGCCAACTACCGTCAGAATG	CAACTAACGCCAGCAAGACAGCTACTACACTACCCGGAAGACGCTTTGTG	TCTCCTTCGAACAAAATTTTTCTAGCATCATTTTTTTATGTATGGCCCTA	ACAAAAGGCTCTACACTCCCAGCAGAAAGCTGCCAACTACCGTCAGAATGCGGATCCCCGGGTTAATTAA	CAACTAACGCCAGCAAGACAGCTACTACACTACCCGGAAGACGCTTTGTGCGGATCCCCGGGTTAATTAA	TCTCCTTCGAACAAAATTTTTCTAGCATCATTTTTTTATGTATGGCCCTAGAATTCGAGCTCGTTTAAAC	0		0		0
YDL086W	YDL086W	IV	301413	302234	+	CTGAAAATGACGCCGTAATAAACTCGTGGTAGTAGATAAAGCAAACAATG	TCGATTTGGGTGAATTTGTCGATGACAATACACCTTTGGAGCACGTTTGT	CTTTTTCTTATTGTTATTTAGTATATAGCGTGTACAGAGTGAAGATCTTA	CTGAAAATGACGCCGTAATAAACTCGTGGTAGTAGATAAAGCAAACAATGCGGATCCCCGGGTTAATTAA	TCGATTTGGGTGAATTTGTCGATGACAATACACCTTTGGAGCACGTTTGTCGGATCCCCGGGTTAATTAA	CTTTTTCTTATTGTTATTTAGTATATAGCGTGTACAGAGTGAAGATCTTAGAATTCGAGCTCGTTTAAAC	1	YDL086C-A	1	YDL086C-A	0
YDL086C-A	YDL086C-A	IV	301655	302089	-	TTTGAGTGATAGCGGAGTCGAACCTGCCCTTGCTGAACTCGTCACGGATG	ACGGCTTCTTGATCTTGTACTCGTTACCAATATCGGTACCCTGCACGTCA	GTGGCACCTGCCATATACCACAACTTTATGGGCCCTGAAGCGTTGCCCTA	TTTGAGTGATAGCGGAGTCGAACCTGCCCTTGCTGAACTCGTCACGGATGCGGATCCCCGGGTTAATTAA	ACGGCTTCTTGATCTTGTACTCGTTACCAATATCGGTACCCTGCACGTCACGGATCCCCGGGTTAATTAA	GTGGCACCTGCCATATACCACAACTTTATGGGCCCTGAAGCGTTGCCCTAGAATTCGAGCTCGTTTAAAC	1	YDL086W	1	YDL086W	0
YDL085C-A	YDL085C-A	IV	302464	302670	-	ACTACACAGAGCAACAAATTACGTCGCAAGACGATACATCTTTAACAATG	GAAGAGAGGCTGAAAAGCTTGAGAAGTTAAAAGCCGAAAAGACGAGAAGA	TACTGGCACTATTCATTCCAATAAAAGGACAGGTATAAAGTGTCTGCTTA	ACTACACAGAGCAACAAATTACGTCGCAAGACGATACATCTTTAACAATGCGGATCCCCGGGTTAATTAA	GAAGAGAGGCTGAAAAGCTTGAGAAGTTAAAAGCCGAAAAGACGAGAAGACGGATCCCCGGGTTAATTAA	TACTGGCACTATTCATTCCAATAAAAGGACAGGTATAAAGTGTCTGCTTAGAATTCGAGCTCGTTTAAAC	0		0		0
YDL085W	NDE2,NDH2	IV	303211	304848	+	ACATAGTAGAAAGACAAAAACAACCACCGTACTTGCCATTCGTATAGATG	TTGCCATGGACTGGACCAAAGTTTACTTTCTTGGAAGGGATTCCTCCGTG	TGATAGTAAACAATTTGAATTGGAACAATGAATATATAAAACAAGGACTA	ACATAGTAGAAAGACAAAAACAACCACCGTACTTGCCATTCGTATAGATGCGGATCCCCGGGTTAATTAA	TTGCCATGGACTGGACCAAAGTTTACTTTCTTGGAAGGGATTCCTCCGTGCGGATCCCCGGGTTAATTAA	TGATAGTAAACAATTTGAATTGGAACAATGAATATATAAAACAAGGACTAGAATTCGAGCTCGTTTAAAC	0		0		0
YDL084W	SUB2	IV	305237	306577	+	GGCAATAGGTTAAAAAAAGCTCGTTCATTTTTTTAAAAACAGCAACGATG	TCGCTGAATTCCCAGAAGAAGGCATTGATCCGTCCACTTATTTGAATAAT	ACAAAATCTTTATATAATCTATATAAAAACGTATCTTTTTTCCTTTATTA	GGCAATAGGTTAAAAAAAGCTCGTTCATTTTTTTAAAAACAGCAACGATGCGGATCCCCGGGTTAATTAA	TCGCTGAATTCCCAGAAGAAGGCATTGATCCGTCCACTTATTTGAATAATCGGATCCCCGGGTTAATTAA	ACAAAATCTTTATATAATCTATATAAAAACGTATCTTTTTTCCTTTATTAGAATTCGAGCTCGTTTAAAC	0		0		0
YDL083C	RPS16B	IV	306926	307789	-	TTATTTAGCAGTGTTTCGAAAAATACAGCAAGAGAATAAGCAACAAGATG	AGAAATTCGGTGGTAAGGGTGCTCGTTCTAGATTCCAAAAATCTTACCGT	GTGCAAAGAAAAGTGAAGAGATTTCTGGAAAAAATCTTGAAATTTTCTTA	TTATTTAGCAGTGTTTCGAAAAATACAGCAAGAGAATAAGCAACAAGATGCGGATCCCCGGGTTAATTAA	AGAAATTCGGTGGTAAGGGTGCTCGTTCTAGATTCCAAAAATCTTACCGTCGGATCCCCGGGTTAATTAA	GTGCAAAGAAAAGTGAAGAGATTTCTGGAAAAAATCTTGAAATTTTCTTAGAATTCGAGCTCGTTTAAAC	0		0		0
YDL082W	RPL13A	IV	308424	309388	+	AAGGGGTTTGAGAAAAGCATAGTACAGCACAGCAGGAATCGTACACAATG	GAGAAAAGAGAGCTAGAGAAAAGGCTGAAGCTGAAGCTGAAAAGAAGAAA	AAATACAAAAATTGTGGATGAAAAATTCTTTGATGAAGTTTTTAGATCTA	AAGGGGTTTGAGAAAAGCATAGTACAGCACAGCAGGAATCGTACACAATGCGGATCCCCGGGTTAATTAA	GAGAAAAGAGAGCTAGAGAAAAGGCTGAAGCTGAAGCTGAAAAGAAGAAACGGATCCCCGGGTTAATTAA	AAATACAAAAATTGTGGATGAAAAATTCTTTGATGAAGTTTTTAGATCTAGAATTCGAGCTCGTTTAAAC	0		0		0
YDL081C	RPP1A,RPLA1	IV	309802	310122	-	TCCAATACAACAGCTTAAACCGATTATCTCTAAAATAACAAGAAGAAATG	AAGAAGCTAAAGAAGAATCCGATGACGACATGGGTTTCGGTTTATTTGAT	ATTTTAAATGTTAGAATATGCAATTTCTTCTAAACAGTGCGGCACTTCTA	TCCAATACAACAGCTTAAACCGATTATCTCTAAAATAACAAGAAGAAATGCGGATCCCCGGGTTAATTAA	AAGAAGCTAAAGAAGAATCCGATGACGACATGGGTTTCGGTTTATTTGATCGGATCCCCGGGTTAATTAA	ATTTTAAATGTTAGAATATGCAATTTCTTCTAAACAGTGCGGCACTTCTAGAATTCGAGCTCGTTTAAAC	0		0		0
YDL080C	THI3,KID1	IV	310642	312471	-	GGTTTGAAAGAACATAACTACTAAAACGCACCGTCGTCATTCTGAAGATG	CGCCAACTCCAGAATTCCAACCACTTCTAAAAAAAAATCAAGTTGGATAC	CGAGCGGTAATCATGAGGGTCCCTGGTAGTAGGGCGGAGAGATCAGATCA	GGTTTGAAAGAACATAACTACTAAAACGCACCGTCGTCATTCTGAAGATGCGGATCCCCGGGTTAATTAA	CGCCAACTCCAGAATTCCAACCACTTCTAAAAAAAAATCAAGTTGGATACCGGATCCCCGGGTTAATTAA	CGAGCGGTAATCATGAGGGTCCCTGGTAGTAGGGCGGAGAGATCAGATCAGAATTCGAGCTCGTTTAAAC	0		0		0
YDL079C	MRK1	IV	312951	314748	-	AAAATAATCTCAAGATTGAAGAGGTGAAAATTGTAAAATAGTCTACTATG	CCATTGAAGAACGGTTGAAACATTTTGTTTCTGCACCTTCATCGTCTTTG	TAATAGTAATGATACAATAGACTAAGAAATTTGAAGGATGAGATATATCA	AAAATAATCTCAAGATTGAAGAGGTGAAAATTGTAAAATAGTCTACTATGCGGATCCCCGGGTTAATTAA	CCATTGAAGAACGGTTGAAACATTTTGTTTCTGCACCTTCATCGTCTTTGCGGATCCCCGGGTTAATTAA	TAATAGTAATGATACAATAGACTAAGAAATTTGAAGGATGAGATATATCAGAATTCGAGCTCGTTTAAAC	0		0		0
YDL078C	MDH3	IV	315357	316388	-	CACTTGTCAGTGCAAAAGAAAATAAAAAGAGACAAACAATCATAAACATG	GCAAGAATATTGAAAAAGGCAAGAGTTTCATCCTAGACTCTTCCAAGCTA	GATACAAAGGAGTATAGAGTTAAGAAAAATATAAAAATTGAAGTAGCTCA	CACTTGTCAGTGCAAAAGAAAATAAAAAGAGACAAACAATCATAAACATGCGGATCCCCGGGTTAATTAA	GCAAGAATATTGAAAAAGGCAAGAGTTTCATCCTAGACTCTTCCAAGCTACGGATCCCCGGGTTAATTAA	GATACAAAGGAGTATAGAGTTAAGAAAAATATAAAAATTGAAGTAGCTCAGAATTCGAGCTCGTTTAAAC	0		0		0
YDL077C	VAM6,CVT4,VPL18,VPL22,VPS39	IV	316971	320120	-	TTGATCAGCAAAAACCCTTCAAAATATCAATTTATACCAAAAATTAAATG	GAATTAAACAGAAGACTTTGGGAGAAGTTATAAATGAGCTAAATAATAAG	TATATATAAGAAATACTAACAACAATAACAGCAGCTGTTAAGGGATCTTA	TTGATCAGCAAAAACCCTTCAAAATATCAATTTATACCAAAAATTAAATGCGGATCCCCGGGTTAATTAA	GAATTAAACAGAAGACTTTGGGAGAAGTTATAAATGAGCTAAATAATAAGCGGATCCCCGGGTTAATTAA	TATATATAAGAAATACTAACAACAATAACAGCAGCTGTTAAGGGATCTTAGAATTCGAGCTCGTTTAAAC	0		0		0
YDL076C	RXT3	IV	320668	321552	-	TCGCAGTTTTTTTTTTGAGAGAAGTAACAATACAATATAAGATAAAAATG	GAGATAAACCTCATGAACCAAACGGGTATATTAAAAATTTAAAATGGACC	AACTAAGGTTGGAAGGGAAAGAAGGACGACCAATATTATGTCTTTCCTTA	TCGCAGTTTTTTTTTTGAGAGAAGTAACAATACAATATAAGATAAAAATGCGGATCCCCGGGTTAATTAA	GAGATAAACCTCATGAACCAAACGGGTATATTAAAAATTTAAAATGGACCCGGATCCCCGGGTTAATTAA	AACTAAGGTTGGAAGGGAAAGAAGGACGACCAATATTATGTCTTTCCTTAGAATTCGAGCTCGTTTAAAC	0		0		0
YDL075W	RPL31A,RPL34	IV	322226	322988	+	TTTTAAAGAAAGAATTAATAAGCAAACAGAACTCAATCAAAGGAAAAATG	TAGTTGCTTCTGCCAAGGGTCTACAAACTGTTGTTGTCGAAGAAGATGCT	CTTTATATTTATTAATATAAAATGAGTATTATTTTTATTTAATTGATTTA	TTTTAAAGAAAGAATTAATAAGCAAACAGAACTCAATCAAAGGAAAAATGCGGATCCCCGGGTTAATTAA	TAGTTGCTTCTGCCAAGGGTCTACAAACTGTTGTTGTCGAAGAAGATGCTCGGATCCCCGGGTTAATTAA	CTTTATATTTATTAATATAAAATGAGTATTATTTTTATTTAATTGATTTAGAATTCGAGCTCGTTTAAAC	0		0		0
YDL074C	BRE1	IV	324047	326149	-	GCTTTCACCGTTTTTATGCTAATCGTGCTAGCTGATAATAATCAGATATG	CTACATGCAACAAAGCATTCAGTTCCAATGATTTATTGACAGTGCACTTG	GTGGAGGATATAACACAAACAGTGGAAAAGTGGTAGAATAATTAGTATTA	GCTTTCACCGTTTTTATGCTAATCGTGCTAGCTGATAATAATCAGATATGCGGATCCCCGGGTTAATTAA	CTACATGCAACAAAGCATTCAGTTCCAATGATTTATTGACAGTGCACTTGCGGATCCCCGGGTTAATTAA	GTGGAGGATATAACACAAACAGTGGAAAAGTGGTAGAATAATTAGTATTAGAATTCGAGCTCGTTTAAAC	0		0		0
YDL073W	YDL073W	IV	326613	329567	+	CTATATACGCATTGTTGTAGCACTAAAGATCATATTGCTCATTAAGCATG	ATTTTGAAGTGAGGAAACCTAGTAGTAATAATTCTATTAATATCAAAGTC	TAATAATAATAATACTACACGTTTACGTATGTAACTCATTCTATTATTCA	CTATATACGCATTGTTGTAGCACTAAAGATCATATTGCTCATTAAGCATGCGGATCCCCGGGTTAATTAA	ATTTTGAAGTGAGGAAACCTAGTAGTAATAATTCTATTAATATCAAAGTCCGGATCCCCGGGTTAATTAA	TAATAATAATAATACTACACGTTTACGTATGTAACTCATTCTATTATTCAGAATTCGAGCTCGTTTAAAC	0		0		0
YDL072C	YET3	IV	329836	330447	-	ACCACGTCACATTATACTCATAACCATAGAATTCACAGAATTGAATCATG	AAATTGCACGTTTAAAGGAGAAGTCGGAATCGTTGCAAGAAGAAATAAAT	ATATATATACACACTTCTGTGCAGAAGAAAAGGAATAAAACGTCAAACTA	ACCACGTCACATTATACTCATAACCATAGAATTCACAGAATTGAATCATGCGGATCCCCGGGTTAATTAA	AAATTGCACGTTTAAAGGAGAAGTCGGAATCGTTGCAAGAAGAAATAAATCGGATCCCCGGGTTAATTAA	ATATATATACACACTTCTGTGCAGAAGAAAAGGAATAAAACGTCAAACTAGAATTCGAGCTCGTTTAAAC	0		0		0
[truncated: 5,727 more rows]

## Sheet: ncRNA
Species: Saccharomyces cerevisiae
Strain: S288c
[truncated: 15 more rows]

## Sheet: tRNA
Species: Saccharomyces cerevisiae
Strain: S288c
[truncated: 276 more rows]
