# Supplementary material for: PRIMED: PRIMEr Database for Deleting and Tagging All Fission and Budding Yeast Genes Developed Using the Open-Source Genome Retrieval Script (GRS)
Source: PLoS One. 2015 Feb 2;10(2):e0116657. doi: 10.1371/journal.pone.0116657 (PMC4314071; doi:10.1371/journal.pone.0116657)
Supplement: S3 Table — (XLSX) [file pone.0116657.s006.xlsx]

## Sheet: CDS
Species: Saccharomyces cerevisiae
Strain: RM11-1a
Systematic name	Common name	Chromosome	Start	End	Strand	Forward deletion	Forward tagging	Reverse deletion	Forward deletion pFA6a	Forward tagging pFA6a	Reverse pFA6a	Overlapping gene	Overlapping gene	Overlapping CDS	Overlapping CDS	Overlapping ncRNA	Overlapping ncRNA
YAL069W	YAL069W	1	974	1307	+	NNNNNNNNNNNNNNNNNNNNNNNNNNNNNNNNNNNNNNNNNNNNNNNNNN	NNNNNNNNNNNNNNNNNNNNNNNNNNNNNNNNNNNNNNNNNNNNNNNNNN	NNNNNNNNNNNNNNNNNNNNNNNNNNNNNNNNNNNNNNNNNNNNNNNNNN	NNNNNNNNNNNNNNNNNNNNNNNNNNNNNNNNNNNNNNNNNNNNNNNATGCGGATCCCCGGGTTAATTAA	NNNNNNNNNNNNNNNNNNNNNNNNNNNNNNNNNNNNNNNNNNNNNNNNNNCGGATCCCCGGGTTAATTAA	NNNNNNNNNNNNNNNNNNNNNNNNNNNNNNNNNNNNNNNNNNNNNNNNNNGAATTCGAGCTCGTTTAAAC	1	YAL068W-A	1	YAL068W-A	0
YAL068W-A	YAL068W-A	1	1196	2974	+	NNNNNNNNNNNNNNNNNNNNNNNNNNNNNNNNNNNNNNNNNNNNNNNNNN	NNNNNNNNNNNNNNNNNNNNNNNNNNNNNNNNNNNNNNNNNNNNNNNNNN	NNNNNNNNNNNNNNNNNNNNNNNNNNNNNNNNNNNNNNNNNNNNNNNNNN	NNNNNNNNNNNNNNNNNNNNNNNNNNNNNNNNNNNNNNNNNNNNNNNATGCGGATCCCCGGGTTAATTAA	NNNNNNNNNNNNNNNNNNNNNNNNNNNNNNNNNNNNNNNNNNNNNNNNNNCGGATCCCCGGGTTAATTAA	NNNNNNNNNNNNNNNNNNNNNNNNNNNNNNNNNNNNNNNNNNNNNNNNNNGAATTCGAGCTCGTTTAAAC	1	YAL069W	1	YAL069W	0
YAL068C	PAU8	1	4199	4561	-	NNNNNNNNNNNNNNNNNNNNNNNNNNNNNNNNNNNNNNNNNNNNNNNNNN	NNNNNNNNNNNNNNNNNNNNNNNNNNNNNNNNNNNNNNNNNNNNNNNNNN	NNNNNNNNNNNNNNNNNNNNNNNNNNNNNNNNNNNNNNNNNNNNNNNNNN	NNNNNNNNNNNNNNNNNNNNNNNNNNNNNNNNNNNNNNNNNNNNNNNATGCGGATCCCCGGGTTAATTAA	NNNNNNNNNNNNNNNNNNNNNNNNNNNNNNNNNNNNNNNNNNNNNNNNNNCGGATCCCCGGGTTAATTAA	NNNNNNNNNNNNNNNNNNNNNNNNNNNNNNNNNNNNNNNNNNNNNNNNNNGAATTCGAGCTCGTTTAAAC	0		0		0
YAL067W-A	YAL067W-A	1	4880	5110	+	NNNNNNNNNNNNNNNNNNNNNNNNNNNNNNNNNNNNNNNNNNNNNNNNNN	NNNNNNNNNNNNNNNNNNNNNNNNNNNNNNNNNNNNNNNNNNNNNNNNNN	NNNNNNNNNNNNNNNNNNNNNNNNNNNNNNNNNNNNNNNNNNNNNNNNNN	NNNNNNNNNNNNNNNNNNNNNNNNNNNNNNNNNNNNNNNNNNNNNNNATGCGGATCCCCGGGTTAATTAA	NNNNNNNNNNNNNNNNNNNNNNNNNNNNNNNNNNNNNNNNNNNNNNNNNNCGGATCCCCGGGTTAATTAA	NNNNNNNNNNNNNNNNNNNNNNNNNNNNNNNNNNNNNNNNNNNNNNNNNNGAATTCGAGCTCGTTTAAAC	0		0		0
YAL067C	SEO1	1	9654	11435	-	TTAAAAAAATCTTACAAAGAGAACTACTGCATATATAAATAACATACATG	AAAAGCCAACGTCAAAAGAAGTTGAAACCTTATCAGTATCTGATGAAAAA	TGTGCGAATTTTGTGTTAAAGCTGGATGATGAGAAATTATTCTCGTATTA	TTAAAAAAATCTTACAAAGAGAACTACTGCATATATAAATAACATACATGCGGATCCCCGGGTTAATTAA	AAAAGCCAACGTCAAAAGAAGTTGAAACCTTATCAGTATCTGATGAAAAACGGATCCCCGGGTTAATTAA	TGTGCGAATTTTGTGTTAAAGCTGGATGATGAGAAATTATTCTCGTATTAGAATTCGAGCTCGTTTAAAC	0		0		0
YAL066W	YAL066W	1	12511	12818	+	ATGATATAATAACGTTATACAGATAACTTTATTTCAAAAGCACCGTCATG	TCCAAACAAAAATGCTTGAAAAGCATACAGCTTCCGATACATCATGTATA	AGGCGAAACGGTTATACATAAATTCAAAACTTTTGTACTGTGATTTTCTA	ATGATATAATAACGTTATACAGATAACTTTATTTCAAAAGCACCGTCATGCGGATCCCCGGGTTAATTAA	TCCAAACAAAAATGCTTGAAAAGCATACAGCTTCCGATACATCATGTATACGGATCCCCGGGTTAATTAA	AGGCGAAACGGTTATACATAAATTCAAAACTTTTGTACTGTGATTTTCTAGAATTCGAGCTCGTTTAAAC	0		0		0
YAL065C	YAL065C	1	13990	14349	-	CTACATGGAGGCCACAGACTACGAATGAACAGTCTGTCAGCTCTAAAATG	ATAATGGCATAAGTGTCTTTATTTCCACCGTATTGCTGGCAATCGTATGG	CTATAAGCGTGATGATAGAATTATTAATATAAGATGATGCCGTTCGTTTA	CTACATGGAGGCCACAGACTACGAATGAACAGTCTGTCAGCTCTAAAATGCGGATCCCCGGGTTAATTAA	ATAATGGCATAAGTGTCTTTATTTCCACCGTATTGCTGGCAATCGTATGGCGGATCCCCGGGTTAATTAA	CTATAAGCGTGATGATAGAATTATTAATATAAGATGATGCCGTTCGTTTAGAATTCGAGCTCGTTTAAAC	0		0		0
YAL064W-B	YAL064W-B	1	14444	14866	+	GATAGACCGTAACAACATCATTCACAGTAGCCGTGGCCGTCGAAACAATG	NNNNNNNNNNNNNNNNNNNNNNNNNNNNNNNNNNNNNNNNNNNNNNNNNN	NNNNNNNNNNNNNNNNNNNNNNNNNNNNNNNNNNNNNNNNNNNNNNNNNN	GATAGACCGTAACAACATCATTCACAGTAGCCGTGGCCGTCGAAACAATGCGGATCCCCGGGTTAATTAA	NNNNNNNNNNNNNNNNNNNNNNNNNNNNNNNNNNNNNNNNNNNNNNNNNNCGGATCCCCGGGTTAATTAA	NNNNNNNNNNNNNNNNNNNNNNNNNNNNNNNNNNNNNNNNNNNNNNNNNNGAATTCGAGCTCGTTTAAAC	0		0		0
YAL064C-A	YAL064C-A	1	20049	20430	-	NNNNNNNNNNNNNNNNNNNNNNNNNNNNNNNNNNNNNNNNNNNNNNNNNN	NNNNNNNNNNNNNNNNNNNNNNNNNNNNNNNNNNNNNNNNNNNNNNNNNN	NNNNNNNNNNNNNNNNNNNNNNNNNNNNNNNNNNNNNNNNNNNNNNNNNN	NNNNNNNNNNNNNNNNNNNNNNNNNNNNNNNNNNNNNNNNNNNNNNNATGCGGATCCCCGGGTTAATTAA	NNNNNNNNNNNNNNNNNNNNNNNNNNNNNNNNNNNNNNNNNNNNNNNNNNCGGATCCCCGGGTTAATTAA	NNNNNNNNNNNNNNNNNNNNNNNNNNNNNNNNNNNNNNNNNNNNNNNNNNGAATTCGAGCTCGTTTAAAC	0		0		0
YAL064W	YAL064W	1	29243	29570	+	NNNNNNNNNNNNNNNNNNNNNNNNNNNNNNNNNNNNNNNNNNNNNNNNNN	NNNNNNNNNNNNNNNNNNNNNNNNNNNNNNNNNNNNNNNNNNNNNNNNNN	NNNNNNNNNNNNNNNNNNNNNNNNNNNNNNNNNNNNNNNNNNNNNNNNNN	NNNNNNNNNNNNNNNNNNNNNNNNNNNNNNNNNNNNNNNNNNNNNNNATGCGGATCCCCGGGTTAATTAA	NNNNNNNNNNNNNNNNNNNNNNNNNNNNNNNNNNNNNNNNNNNNNNNNNNCGGATCCCCGGGTTAATTAA	NNNNNNNNNNNNNNNNNNNNNNNNNNNNNNNNNNNNNNNNNNNNNNNNNNGAATTCGAGCTCGTTTAAAC	0		0		0
YAL063C-A	YAL063C-A	1	30117	30407	-	NNNNNNNNNNNNNNNNNNNNNNNNNNNNNNNNNNNNNNNNNNNNNNNNNN	NNNNNNNNNNNNNNNNNNNNNNNNNNNNNNNNNNNNNNNNNNNNNNNNNN	NNNNNNNNNNNNNNNNNNNNNNNNNNNNNNNNNNNNNNNNNNNNNNNNNN	NNNNNNNNNNNNNNNNNNNNNNNNNNNNNNNNNNNNNNNNNNNNNNNATGCGGATCCCCGGGTTAATTAA	NNNNNNNNNNNNNNNNNNNNNNNNNNNNNNNNNNNNNNNNNNNNNNNNNNCGGATCCCCGGGTTAATTAA	NNNNNNNNNNNNNNNNNNNNNNNNNNNNNNNNNNNNNNNNNNNNNNNNNNGAATTCGAGCTCGTTTAAAC	0		0		0
YAL063C	FLO9	1	31727	38823	-	TAAATTTGGAATTTAAAAGGAACAATTGTACATTAAAAGCCCCAACAATG	NNNNNNNNNNNNNNNNNNNNNNNNNNNNNNNNNNNNNNNNNNNNNNNNNN	NNNNNNNNNNNNNNNNNNNNNNNNNNNNNNNNNNNNNNNNNNNNNNNNNN	TAAATTTGGAATTTAAAAGGAACAATTGTACATTAAAAGCCCCAACAATGCGGATCCCCGGGTTAATTAA	NNNNNNNNNNNNNNNNNNNNNNNNNNNNNNNNNNNNNNNNNNNNNNNNNNCGGATCCCCGGGTTAATTAA	NNNNNNNNNNNNNNNNNNNNNNNNNNNNNNNNNNNNNNNNNNNNNNNNNNGAATTCGAGCTCGTTTAAAC	0		0		0
YAL062W	GDH3,FUN51	1	42392	43765	+	TAGGGAAGTAGCAACAGTCACCGAAAAGAAAAGGTAAAAAGTAAAAAATG	CCAGCTTCGTCATGGTGGCTGACGCAATGCTTGACCAGGGAGACGTTTTT	AATACATACACAGATAGTTACGAACAAAAAGAAAATAGCGCTTACGGCTA	TAGGGAAGTAGCAACAGTCACCGAAAAGAAAAGGTAAAAAGTAAAAAATGCGGATCCCCGGGTTAATTAA	CCAGCTTCGTCATGGTGGCTGACGCAATGCTTGACCAGGGAGACGTTTTTCGGATCCCCGGGTTAATTAA	AATACATACACAGATAGTTACGAACAAAAAGAAAATAGCGCTTACGGCTAGAATTCGAGCTCGTTTAAAC	0		0		0
YAL061W	BDH2	1	44273	45526	+	AATAACAGCAATAAGAATAACAATAAATTCATTGAACATATTTCAGAATG	ATCAAGAAAGACTACGAGAATCAATAAACGAGGCTAAACTGCGTCACACA	CAAGAAGACCGCGGGATTAACACGAGAACGTGAGTACTCAATCACAATCA	AATAACAGCAATAAGAATAACAATAAATTCATTGAACATATTTCAGAATGCGGATCCCCGGGTTAATTAA	ATCAAGAAAGACTACGAGAATCAATAAACGAGGCTAAACTGCGTCACACACGGATCCCCGGGTTAATTAA	CAAGAAGACCGCGGGATTAACACGAGAACGTGAGTACTCAATCACAATCAGAATTCGAGCTCGTTTAAAC	0		0		0
YAL060W	BDH1	1	45979	47127	+	AAGTCAGAAAAAAAAAAAAAAAGAACTAAAAAAAGTTTTAATTAATTATG	AATCCAACGTTAAGATTCTATTGACGCCTAACAATCACGGTGAAATGAAG	TAGATACTACAAATGAGCCGCGAGGGGCCCCAAATATCATTTTGTCATTA	AAGTCAGAAAAAAAAAAAAAAAGAACTAAAAAAAGTTTTAATTAATTATGCGGATCCCCGGGTTAATTAA	AATCCAACGTTAAGATTCTATTGACGCCTAACAATCACGGTGAAATGAAGCGGATCCCCGGGTTAATTAA	TAGATACTACAAATGAGCCGCGAGGGGCCCCAAATATCATTTTGTCATTAGAATTCGAGCTCGTTTAAAC	0		0		0
YAL059C-A	YAL059C-A	1	47319	47741	-	TTATAGTCTCATTGGTGCTATCCCAGCCAGCCTTTCTTGTATTTTGAATG	TCAAGGAAAAAACTACCTTTTGTCATCTTTGTTCCCACATTCAATACTTC	TTATTCAACTTGGCGATGAGCTGAAAATTTTTTTGGTTAAGGACCCTTTA	TTATAGTCTCATTGGTGCTATCCCAGCCAGCCTTTCTTGTATTTTGAATGCGGATCCCCGGGTTAATTAA	TCAAGGAAAAAACTACCTTTTGTCATCTTTGTTCCCACATTCAATACTTCCGGATCCCCGGGTTAATTAA	TTATTCAACTTGGCGATGAGCTGAAAATTTTTTTGGTTAAGGACCCTTTAGAATTCGAGCTCGTTTAAAC	1	YAL059W	1	YAL059W	0
YAL059W	ECM1	1	47332	47970	+	CGATGAGCTGAAAATTTTTTTGGTTAAGGACCCTTTAGAAGTATTGAATG	AGAAGACTCCTACAAATAGATTCGGTGTCCTGCCAGACGATGTTGAAGAA	TGCGTACAAGAATCGTGTATTCCTAGGACCTTTCATATGAAAATTTTCTA	CGATGAGCTGAAAATTTTTTTGGTTAAGGACCCTTTAGAAGTATTGAATGCGGATCCCCGGGTTAATTAA	AGAAGACTCCTACAAATAGATTCGGTGTCCTGCCAGACGATGTTGAAGAACGGATCCCCGGGTTAATTAA	TGCGTACAAGAATCGTGTATTCCTAGGACCTTTCATATGAAAATTTTCTAGAATTCGAGCTCGTTTAAAC	1	YAL059C-A	1	YAL059C-A	0
YAL058W	CNE1,FUN48	1	48287	49795	+	ACGGCAACGCATTTCTAATATAGATAACGGCCACACAAAGTAGTACTATG	CGGCCGTCGTGCTCTTGACGACGTCGGTTCTTTGTTGTGTAGTATTTACA	GTTGTGGTGCGATTATTGAGACCATGTTATAAACTAACATTTGTCCACTA	ACGGCAACGCATTTCTAATATAGATAACGGCCACACAAAGTAGTACTATGCGGATCCCCGGGTTAATTAA	CGGCCGTCGTGCTCTTGACGACGTCGGTTCTTTGTTGTGTAGTATTTACACGGATCCCCGGGTTAATTAA	GTTGTGGTGCGATTATTGAGACCATGTTATAAACTAACATTTGTCCACTAGAATTCGAGCTCGTTTAAAC	1	YAL056C-A	1	YAL056C-A	0
YAL056C-A	YAL056C-A	1	49519	49869	-	AGTATTATACATCATCATTTAATCATGATGATAATATTGATACTATAATG	GCCAAGTCTTATTCCCAATAATTTGCGCCTCTGTTACATTTTTACCAACA	ATCCTCGAATTTTGGAGTGGATCTCCAAACATGTTGATAACCAACATTTA	AGTATTATACATCATCATTTAATCATGATGATAATATTGATACTATAATGCGGATCCCCGGGTTAATTAA	GCCAAGTCTTATTCCCAATAATTTGCGCCTCTGTTACATTTTTACCAACACGGATCCCCGGGTTAATTAA	ATCCTCGAATTTTGGAGTGGATCTCCAAACATGTTGATAACCAACATTTAGAATTCGAGCTCGTTTAAAC	1	YAL058W	1	YAL058W	0
YAL056W	GPB2,KRH1	1	50082	52724	+	ATTGTGATTCATTGGCAGGTCCATTGTCGCATTACTAAATCATAGGCATG	TACATGGTACCATAACGAAAAGTATTTTTCCTAGTGTAAATCCTAGTGCA	TACTACTAAACAAAGTTTACAAAGTGAAAGCATTGAAAACTGTCTTTTTA	ATTGTGATTCATTGGCAGGTCCATTGTCGCATTACTAAATCATAGGCATGCGGATCCCCGGGTTAATTAA	TACATGGTACCATAACGAAAAGTATTTTTCCTAGTGTAAATCCTAGTGCACGGATCCCCGGGTTAATTAA	TACTACTAAACAAAGTTTACAAAGTGAAAGCATTGAAAACTGTCTTTTTAGAATTCGAGCTCGTTTAAAC	0		0		0
YAL055W	PEX22,YAF5	1	53000	53542	+	AGACAATGAAACAATAATGAAGAATAAAGAAGAAGAAGATATAAAACATG	TTGTTGTTGATAGCGATATAGAGGATGTGCTGATTGACACTTTATGCAAT	ATAATTATTTATTCTTTACATACTGTTACAAGAAACTCTTTTCTACATTA	AGACAATGAAACAATAATGAAGAATAAAGAAGAAGAAGATATAAAACATGCGGATCCCCGGGTTAATTAA	TTGTTGTTGATAGCGATATAGAGGATGTGCTGATTGACACTTTATGCAATCGGATCCCCGGGTTAATTAA	ATAATTATTTATTCTTTACATACTGTTACAAGAAACTCTTTTCTACATTAGAATTCGAGCTCGTTTAAAC	0		0		0
YAL054C	ACS1,FUN44	1	53704	55845	-	AAACCAAACATATCAAAACTACTAGAAAGACATTGCCCCACTGTGTTATG	CATTGTCAAACCCTGGCATTGTTAGACATCTAATTGATTCGGTCAAGTTG	ACACGAAAAAAAAAAAGTCGTCAATATAAAAAGGAAAGAAATCATCATTA	AAACCAAACATATCAAAACTACTAGAAAGACATTGCCCCACTGTGTTATGCGGATCCCCGGGTTAATTAA	CATTGTCAAACCCTGGCATTGTTAGACATCTAATTGATTCGGTCAAGTTGCGGATCCCCGGGTTAATTAA	ACACGAAAAAAAAAAAGTCGTCAATATAAAAAGGAAAGAAATCATCATTAGAATTCGAGCTCGTTTAAAC	0		0		0
YAL053W	FLC2,HUF2	1	56725	59076	+	TCTGTTTCATTACGATTATATTGACGTGATAAAAAGATTATATAGCCATG	TTAACAACAACGGCAGCAACGAAAACGCCCGCAACAACAACCCATATTTG	CCTTAAATATTAATATAATAAGTTGTTACATGTGAGTATATATTGGATTA	TCTGTTTCATTACGATTATATTGACGTGATAAAAAGATTATATAGCCATGCGGATCCCCGGGTTAATTAA	TTAACAACAACGGCAGCAACGAAAACGCCCGCAACAACAACCCATATTTGCGGATCCCCGGGTTAATTAA	CCTTAAATATTAATATAATAAGTTGTTACATGTGAGTATATATTGGATTAGAATTCGAGCTCGTTTAAAC	0		0		0
YAL051W	OAF1,YAF1	1	59390	62533	+	TATTTTGTGTTAGAAGCAGGTTAATAATAGATTAGGTTGCGTAAGTCATG	GAGGTTTGGATTTATTTGATTATGACTTTTTGTTTGGCAATGACTTTGCT	TTAATTAATTGATGAAATGAATAGGTAGGAGTTTGGAAAGAAAATTTTTA	TATTTTGTGTTAGAAGCAGGTTAATAATAGATTAGGTTGCGTAAGTCATGCGGATCCCCGGGTTAATTAA	GAGGTTTGGATTTATTTGATTATGACTTTTTGTTTGGCAATGACTTTGCTCGGATCCCCGGGTTAATTAA	TTAATTAATTGATGAAATGAATAGGTAGGAGTTTGGAAAGAAAATTTTTAGAATTCGAGCTCGTTTAAAC	0		0		0
YAL049C	YAL049C	1	62681	63421	-	GTTTTCCACTGCGTCTAACTACAGCAGAATAAAATTATTACAATCAAATG	AGAAAGTCTTGCTCGACCAAATATACTGGTTCAATCATTTTTCGAATGTT	TATATATATATGTATATAACGGTTAACGTAAGAAGAGCTCTTCCCTCTTA	GTTTTCCACTGCGTCTAACTACAGCAGAATAAAATTATTACAATCAAATGCGGATCCCCGGGTTAATTAA	AGAAAGTCTTGCTCGACCAAATATACTGGTTCAATCATTTTTCGAATGTTCGGATCCCCGGGTTAATTAA	TATATATATATGTATATAACGGTTAACGTAAGAAGAGCTCTTCCCTCTTAGAATTCGAGCTCGTTTAAAC	0		0		0
YAL048C	GEM1,GON1	1	63627	65615	-	AAAACAAAAATAGCGGACTTCTAAATACTAGTGTGTTGAACAACACAATG	TATGCTCTTTTACGTTAATGAAATTATTCAAATCATCAAAATTCTCAAAA	TATCATAGAAATGCAACACTTCCCTAATATAGAAATTTGGGCATTAATTA	AAAACAAAAATAGCGGACTTCTAAATACTAGTGTGTTGAACAACACAATGCGGATCCCCGGGTTAATTAA	TATGCTCTTTTACGTTAATGAAATTATTCAAATCATCAAAATTCTCAAAACGGATCCCCGGGTTAATTAA	TATCATAGAAATGCAACACTTCCCTAATATAGAAATTTGGGCATTAATTAGAATTCGAGCTCGTTTAAAC	1	YAL047W-A	1	YAL047W-A	0
YAL047W-A	YAL047W-A	1	65410	65739	+	ACACAAGCCAAATTACGTCGGCGGACTTCAACTCATGGTCTAAAGCTATG	AATTTCATTCTTGTTTTGAGGGTAAACCACTATACCAAATGTTGAAGATC	TAATGTAACACTCAGTCACTCTCTAGCAACATATTTGATCGATACCTTTA	ACACAAGCCAAATTACGTCGGCGGACTTCAACTCATGGTCTAAAGCTATGCGGATCCCCGGGTTAATTAA	AATTTCATTCTTGTTTTGAGGGTAAACCACTATACCAAATGTTGAAGATCCGGATCCCCGGGTTAATTAA	TAATGTAACACTCAGTCACTCTCTAGCAACATATTTGATCGATACCTTTAGAATTCGAGCTCGTTTAAAC	1	YAL048C	1	YAL048C	0
YAL047C	SPC72,LDB4	1	65815	67683	-	ACTAATATCAAAAAAACTAAGCAAACGACATAAAGAAAGTTATAGCCATG	AAAATGAGTCATTGAGATCGAAACTTTTCAACCTATCAATCAACAATCCC	GTGACTGAGTGTTACATTAAATATATTTATATATAAACGTATGATATTTA	ACTAATATCAAAAAAACTAAGCAAACGACATAAAGAAAGTTATAGCCATGCGGATCCCCGGGTTAATTAA	AAAATGAGTCATTGAGATCGAAACTTTTCAACCTATCAATCAACAATCCCCGGATCCCCGGGTTAATTAA	GTGACTGAGTGTTACATTAAATATATTTATATATAAACGTATGATATTTAGAATTCGAGCTCGTTTAAAC	0		0		0
YAL046C	YAL046C	1	67856	68212	-	TGGTCACTGAGAACCATAAAAGCGAAAAGAGAAGGTAAAACATAGAAATG	GCCTACAATTGACCACTAAGAAGTCAACTGGGAAGGGTCCAGCATCATCA	GTAAACTAAAAGTGATACTTACACGAGCTTTTTTGGTTCCAAACTGTTCA	TGGTCACTGAGAACCATAAAAGCGAAAAGAGAAGGTAAAACATAGAAATGCGGATCCCCGGGTTAATTAA	GCCTACAATTGACCACTAAGAAGTCAACTGGGAAGGGTCCAGCATCATCACGGATCCCCGGGTTAATTAA	GTAAACTAAAAGTGATACTTACACGAGCTTTTTTGGTTCCAAACTGTTCAGAATTCGAGCTCGTTTAAAC	0		0		0
YAL045C	YAL045C	1	68315	68623	-	GCTTTGGATTCATACTCCTGTGGGGTCTTTAGTGACAATTGTAAAGCATG	GTGCTCATTGCTCTCTTGAACATTATTCTCTTTCCACTTTCGTTTGCTGC	AACTTATATATGTTCCGGAATGACGAATCAAAAAGAGAATAGCATCGTTA	GCTTTGGATTCATACTCCTGTGGGGTCTTTAGTGACAATTGTAAAGCATGCGGATCCCCGGGTTAATTAA	GTGCTCATTGCTCTCTTGAACATTATTCTCTTTCCACTTTCGTTTGCTGCCGGATCCCCGGGTTAATTAA	AACTTATATATGTTCCGGAATGACGAATCAAAAAGAGAATAGCATCGTTAGAATTCGAGCTCGTTTAAAC	1	YAL044W-A	1	YAL044W-A	0
YAL044W-A	YAL044W-A	1	68345	68677	+	AAAAGAGAATAGCATCGTTAGCAGCAAACGAAAGTGGAAAGAGAATAATG	CTTTACAATTGTCACTAAAGACCCCACAGGAGTATGAATCCAAAGCGAAA	GGGAAATAAAACAATAAACTCAACGTGTACACTTATGCTTATGCATTCTA	AAAAGAGAATAGCATCGTTAGCAGCAAACGAAAGTGGAAAGAGAATAATGCGGATCCCCGGGTTAATTAA	CTTTACAATTGTCACTAAAGACCCCACAGGAGTATGAATCCAAAGCGAAACGGATCCCCGGGTTAATTAA	GGGAAATAAAACAATAAACTCAACGTGTACACTTATGCTTATGCATTCTAGAATTCGAGCTCGTTTAAAC	1	YAL045C	1	YAL045C	0
YAL044C	GCV3	1	68777	69289	-	TATCTAATGGGAAAGAGAAACTCCACATGAAGCATACCACATCGACAATG	AGGGTCTAATGTCCTTAGAACAGTACGAAAAGACACTGGTTCATGATGAC	TATATATACATATATATGAAATTACTTTACGTACGTATAAGCTTTGTTCA	TATCTAATGGGAAAGAGAAACTCCACATGAAGCATACCACATCGACAATGCGGATCCCCGGGTTAATTAA	AGGGTCTAATGTCCTTAGAACAGTACGAAAAGACACTGGTTCATGATGACCGGATCCCCGGGTTAATTAA	TATATATACATATATATGAAATTACTTTACGTACGTATAAGCTTTGTTCAGAATTCGAGCTCGTTTAAAC	0		0		0
YAL043C	PTA1,FUN39	1	69521	71878	-	ATGGTTAAATCGTGGCAAGAAGCATATAACTACCACTAAGCAGCGCAATG	AAGATGAAGGCTTACACAAGCAGTGCGATTCACTGCTTGACAGGCTAAAA	AGGAAGACCCTACACATGCGTATATATGATGTATGTAATGGTTGTGATCA	ATGGTTAAATCGTGGCAAGAAGCATATAACTACCACTAAGCAGCGCAATGCGGATCCCCGGGTTAATTAA	AAGATGAAGGCTTACACAAGCAGTGCGATTCACTGCTTGACAGGCTAAAACGGATCCCCGGGTTAATTAA	AGGAAGACCCTACACATGCGTATATATGATGTATGTAATGGTTGTGATCAGAATTCGAGCTCGTTTAAAC	0		0		0
YAL042C-A	YAL042C-A	1	72057	72434	-	GGCGACCCTCGCTATTCAACCTAGACATCGTGAACCCTGCGTCAAGAATG	TCACTGTCCTACTCCGCATGTATACGAGACATAAAACTAGCTTTCCTTTA	ACATCAGAACGGCGATTTTCCATCAAGATGGAGTGGAAACCACGCCATTA	GGCGACCCTCGCTATTCAACCTAGACATCGTGAACCCTGCGTCAAGAATGCGGATCCCCGGGTTAATTAA	TCACTGTCCTACTCCGCATGTATACGAGACATAAAACTAGCTTTCCTTTACGGATCCCCGGGTTAATTAA	ACATCAGAACGGCGATTTTCCATCAAGATGGAGTGGAAACCACGCCATTAGAATTCGAGCTCGTTTAAAC	1	YAL042W	1	YAL042W	0
YAL042W	ERV46,FUN9	1	72142	73389	+	GGAGTAGGACAGTGATATAACACACATAGCTAGACACAATAGACATCATG	ACAAGCTATTCTACAAAGCACAGAGATCGATCTGGGGCAAGAAGAGCCAG	ATGTAGTAGTATGTAGAAAGGGCTCTTCCCTATGACAGTCTCTTCCTCTA	GGAGTAGGACAGTGATATAACACACATAGCTAGACACAATAGACATCATGCGGATCCCCGGGTTAATTAA	ACAAGCTATTCTACAAAGCACAGAGATCGATCTGGGGCAAGAAGAGCCAGCGGATCCCCGGGTTAATTAA	ATGTAGTAGTATGTAGAAAGGGCTCTTCCCTATGACAGTCTCTTCCTCTAGAATTCGAGCTCGTTTAAAC	1	YAL042C-A	1	YAL042C-A	0
YAL041W	CDC24,CLS4	1	73666	76230	+	TTGCCTAGCCCTATCAAGACCTGTCTGCTAATCCAACCCGAGAGATCATG	AAGAAATGTTGGCAGAAAACAATGAGAAATTCTTGAACATTCGTCTGTAT	TTTTTTTCTTGAATTATTTAATATTTGCTGTATACTAGTTTTATTTATCA	TTGCCTAGCCCTATCAAGACCTGTCTGCTAATCCAACCCGAGAGATCATGCGGATCCCCGGGTTAATTAA	AAGAAATGTTGGCAGAAAACAATGAGAAATTCTTGAACATTCGTCTGTATCGGATCCCCGGGTTAATTAA	TTTTTTTCTTGAATTATTTAATATTTGCTGTATACTAGTTTTATTTATCAGAATTCGAGCTCGTTTAAAC	0		0		0
YAL040C	CLN3,WHI1,FUN10,DAF1	1	76605	78347	-	CCCTTTTACTCTCGTTCAAGACACTGATTTGATACGCTTTCTGTACGATG	CCTCTGTGGATTGTGATTTTAATGATAGTAGCAACCTCAAGAAAACTCGC	CAAATTTTAATTTATTTGTTGTTAAATGCATTTTTTTTTTTGTCGTTTCA	CCCTTTTACTCTCGTTCAAGACACTGATTTGATACGCTTTCTGTACGATGCGGATCCCCGGGTTAATTAA	CCTCTGTGGATTGTGATTTTAATGATAGTAGCAACCTCAAGAAAACTCGCCGGATCCCCGGGTTAATTAA	CAAATTTTAATTTATTTGTTGTTAAATGCATTTTTTTTTTTGTCGTTTCAGAATTCGAGCTCGTTTAAAC	0		0		0
YAL039C	CYC3	1	79542	80351	-	CGAGTAGCACGAATAAAGCAGAGCAAATACAACAGAAACTACAAAAAATG	GTTTCTTGGACCGGATGATCTCGGGTCCGTCCTCTTCGTCCTCCGCCCCT	ATTTCTTACTTGGCTATTTACACGTACTTACGCTGGCTGTATATCATTTA	CGAGTAGCACGAATAAAGCAGAGCAAATACAACAGAAACTACAAAAAATGCGGATCCCCGGGTTAATTAA	GTTTCTTGGACCGGATGATCTCGGGTCCGTCCTCTTCGTCCTCCGCCCCTCGGATCCCCGGGTTAATTAA	ATTTCTTACTTGGCTATTTACACGTACTTACGCTGGCTGTATATCATTTAGAATTCGAGCTCGTTTAAAC	0		0		0
YAL038W	CDC19,PYK1	1	82598	84100	+	GTTTCTATTTACAAGACACCAATCAAAACAAATAAAACATCATCACAATG	GTTTCAAGGCCGGTGCTGGTCACTCCAACACTTTGCAAGTCTCTACCGTT	AATATAATTCAAAAAAATAATATCTTCATTCAATCATGATTCTTTTTTTA	GTTTCTATTTACAAGACACCAATCAAAACAAATAAAACATCATCACAATGCGGATCCCCGGGTTAATTAA	GTTTCAAGGCCGGTGCTGGTCACTCCAACACTTTGCAAGTCTCTACCGTTCGGATCCCCGGGTTAATTAA	AATATAATTCAAAAAAATAATATCTTCATTCAATCATGATTCTTTTTTTAGAATTCGAGCTCGTTTAAAC	1	YAL037C-B	1	YAL037C-B	0
YAL037C-B	YAL037C-B	1	83138	84112	-	TAAAATTTAAAAAATATAATTCAAAAAAATAATATCTTCATTCAATCATG	TCTTCCTTGTCCTTTTCAGACAAAGCTGGCAAATCGACATCGGTACCTGG	TCAAGGCTTTGAACGCCGGTAAGATCTGTTCCCACAAGGGTGTCAACTTA	TAAAATTTAAAAAATATAATTCAAAAAAATAATATCTTCATTCAATCATGCGGATCCCCGGGTTAATTAA	TCTTCCTTGTCCTTTTCAGACAAAGCTGGCAAATCGACATCGGTACCTGGCGGATCCCCGGGTTAATTAA	TCAAGGCTTTGAACGCCGGTAAGATCTGTTCCCACAAGGGTGTCAACTTAGAATTCGAGCTCGTTTAAAC	1	YAL038W	1	YAL038W	0
YAL037C-A	YAL037C-A	1	84238	84330	-	AGATTATCTTGCGATGGGAGGGATCAAATTTAGCAAATTTTGACTCTATG	TGACGACAATTGGAGACAAAAAGGTTAACAATAACATAATACTCTTTTTA	ATAAAGATTTATAAGTTACTTAAATAACATACATTTTATAAGGTATTCTA	AGATTATCTTGCGATGGGAGGGATCAAATTTAGCAAATTTTGACTCTATGCGGATCCCCGGGTTAATTAA	TGACGACAATTGGAGACAAAAAGGTTAACAATAACATAATACTCTTTTTACGGATCCCCGGGTTAATTAA	ATAAAGATTTATAAGTTACTTAAATAACATACATTTTATAAGGTATTCTAGAATTCGAGCTCGTTTAAAC	0		0		0
YAL037W	YAL037W	1	84832	85635	+	GACATAGTGCCAATAATTACGCAAAAAGCAAAGGAAATAACACTGCTATG	CTACGATCGATAACAGAATGCTTATGGGTACCACAAAGCGAGGTCGCTTT	AAAAAAACAGTCGTAATAATTAAAAATGTTATGCTACCGAGGGCTCTTCA	GACATAGTGCCAATAATTACGCAAAAAGCAAAGGAAATAACACTGCTATGCGGATCCCCGGGTTAATTAA	CTACGATCGATAACAGAATGCTTATGGGTACCACAAAGCGAGGTCGCTTTCGGATCCCCGGGTTAATTAA	AAAAAAACAGTCGTAATAATTAAAAATGTTATGCTACCGAGGGCTCTTCAGAATTCGAGCTCGTTTAAAC	0		0		0
YAL036C	RBG1,FUN11	1	85857	86966	-	GAAGCTAGATGCAGTAGGTGCAAGCGTAGAGTTGTTGATTGAGCAAAATG	GGTTGAGTCACATTTTGGAAGACGAAGATGTTGTTACCATCTTGAAAAAG	TATTTTTTTTTTTTTTTTCATTTCTTATATTATTTTTTGTTCGAGAATCA	GAAGCTAGATGCAGTAGGTGCAAGCGTAGAGTTGTTGATTGAGCAAAATGCGGATCCCCGGGTTAATTAA	GGTTGAGTCACATTTTGGAAGACGAAGATGTTGTTACCATCTTGAAAAAGCGGATCCCCGGGTTAATTAA	TATTTTTTTTTTTTTTTTCATTTCTTATATTATTTTTTGTTCGAGAATCAGAATTCGAGCTCGTTTAAAC	0		0		0
YAL035W	FUN12,yIF2	1	87241	90246	+	CTTTGAAGGGATAAGAAGGGCAATCAGGAACATCAGACAAGTGAAAGATG	GATCCGATTGGCTGCTATTGAAGAAGCTGAAGGTCGTTTTCGGCATCGAA	AAATTTTGTAGAATGTGATTGGGTTGACAAGTCAGCGTATGCCATGCTCA	CTTTGAAGGGATAAGAAGGGCAATCAGGAACATCAGACAAGTGAAAGATGCGGATCCCCGGGTTAATTAA	GATCCGATTGGCTGCTATTGAAGAAGCTGAAGGTCGTTTTCGGCATCGAACGGATCCCCGGGTTAATTAA	AAATTTTGTAGAATGTGATTGGGTTGACAAGTCAGCGTATGCCATGCTCAGAATTCGAGCTCGTTTAAAC	0		0		0
YAL034C-B	YAL034C-B	1	90300	90653	-	CATAATCTTCCTCGCCGATTTTGCTCTTGGATAGCAGATATTTTTCCATG	AATTGAAACTAATACACAAAGGTTCACATTTTTATATACAATTACCTATT	CATACGCTGACTTGTCAACCCAATCACATTCTACAAAATTTAATGAATTA	CATAATCTTCCTCGCCGATTTTGCTCTTGGATAGCAGATATTTTTCCATGCGGATCCCCGGGTTAATTAA	AATTGAAACTAATACACAAAGGTTCACATTTTTATATACAATTACCTATTCGGATCCCCGGGTTAATTAA	CATACGCTGACTTGTCAACCCAATCACATTCTACAAAATTTAATGAATTAGAATTCGAGCTCGTTTAAAC	1	YAL034W-A	1	YAL034W-A	0
YAL034W-A	MTW1,NSL2,DSN3	1	90529	91398	+	GTTGAGTAATAACACGTTGAAACTGGGTTAAGACGATCAAAACAACCATG	TTAGTATAGATATTGAAGAGCCTCAATTGGATTTACTTGATGATGTGTTA	GTGAATACATACATCATATCATAGCACATACTTTTTCCCACTTTATATTA	GTTGAGTAATAACACGTTGAAACTGGGTTAAGACGATCAAAACAACCATGCGGATCCCCGGGTTAATTAA	TTAGTATAGATATTGAAGAGCCTCAATTGGATTTACTTGATGATGTGTTACGGATCCCCGGGTTAATTAA	GTGAATACATACATCATATCATAGCACATACTTTTTCCCACTTTATATTAGAATTCGAGCTCGTTTAAAC	1	YAL034C-B	1	YAL034C-B	0
YAL034C	FUN19	1	91521	92762	-	CATCGATAAACAGGATATTCGCGCATCGTAACATTTATAGGGGAAACATG	CTTTCGAGAAGGTTGGCTGGCTACAGGATTCGAATTTTACGAAGTACTTA	AATTGGATAAAAGAAAACCATGTTTAAAATGCATACCACCATGTGTATTA	CATCGATAAACAGGATATTCGCGCATCGTAACATTTATAGGGGAAACATGCGGATCCCCGGGTTAATTAA	CTTTCGAGAAGGTTGGCTGGCTACAGGATTCGAATTTTACGAAGTACTTACGGATCCCCGGGTTAATTAA	AATTGGATAAAAGAAAACCATGTTTAAAATGCATACCACCATGTGTATTAGAATTCGAGCTCGTTTAAAC	0		0		0
YAL033W	POP5,FUN53	1	93517	94038	+	ATTAATGTGATAGCAATAGTTAGTGCAACAAAGAAACAAGTCGATAAATG	ATGATTTCAAGAAAATTGGAAGGGAAAACGAAAACGAAAACGAGGACGAT	AAAATAAAACTACTGCATATACGTGTACATCTATATATTAATATATTCTA	ATTAATGTGATAGCAATAGTTAGTGCAACAAAGAAACAAGTCGATAAATGCGGATCCCCGGGTTAATTAA	ATGATTTCAAGAAAATTGGAAGGGAAAACGAAAACGAAAACGAGGACGATCGGATCCCCGGGTTAATTAA	AAAATAAAACTACTGCATATACGTGTACATCTATATATTAATATATTCTAGAATTCGAGCTCGTTTAAAC	0		0		0
YAL032C	PRP45,FUN20	1	94146	95285	-	CATGGCAGCTCTGAGCCGAGAGGACGTATCAGCAACCTCAACCAAATATG	TTCAGTTTACTAAAGCTGAATCCGATGATAAATCGGATAACTATGGCGCC	CAACTCAAGCACAAGAATGCTTTGTTTTCCTAGTGCTCATCCTGGGCCTA	CATGGCAGCTCTGAGCCGAGAGGACGTATCAGCAACCTCAACCAAATATGCGGATCCCCGGGTTAATTAA	TTCAGTTTACTAAAGCTGAATCCGATGATAAATCGGATAACTATGGCGCCCGGATCCCCGGGTTAATTAA	CAACTCAAGCACAAGAATGCTTTGTTTTCCTAGTGCTCATCCTGGGCCTAGAATTCGAGCTCGTTTAAAC	0		0		0
YAL031W-A	YAL031W-A	1	95480	95789	+	AATATTAAAAAATAGTATGAGTACTTTTGAATCATCAGACAAGAACAATG	TGGACTTATGCTGTAGCGGCTTGATCATTGCCGAAGCAGGTATTGGCGGA	CCTAAACCAACAAAGGTGGGTTGGTACAAGAAGCCGGCTGTGCTACATTA	AATATTAAAAAATAGTATGAGTACTTTTGAATCATCAGACAAGAACAATGCGGATCCCCGGGTTAATTAA	TGGACTTATGCTGTAGCGGCTTGATCATTGCCGAAGCAGGTATTGGCGGACGGATCCCCGGGTTAATTAA	CCTAAACCAACAAAGGTGGGTTGGTACAAGAAGCCGGCTGTGCTACATTAGAATTCGAGCTCGTTTAAAC	1	YAL031C	1	YAL031C	0
YAL031C	GIP4,FUN21	1	95561	97843	-	GATTGGAAGCTGAAGGTTGAGGATTTAGACTAGTTTTATATTACAACATG	AAGAGTCGACCGGGCATAGAATAGCTTCTAAAATCAGAAGCAAATTGAGA	TTTTTTTTTTCCAGGGACATAAAGAGTTGTTTTTATAAGGTGCGGAGTTA	GATTGGAAGCTGAAGGTTGAGGATTTAGACTAGTTTTATATTACAACATGCGGATCCCCGGGTTAATTAA	AAGAGTCGACCGGGCATAGAATAGCTTCTAAAATCAGAAGCAAATTGAGACGGATCCCCGGGTTAATTAA	TTTTTTTTTTCCAGGGACATAAAGAGTTGTTTTTATAAGGTGCGGAGTTAGAATTCGAGCTCGTTTAAAC	1	YAL031W-A	1	YAL031W-A	0
YAL030W	SNC1	1	98098	98564	+	TGAAAATTTGCGCCAAAGACATAGCAAGCGCAACGTATTCATTGTCCATG	TCATATTGCTTGTTGTAATCATCGTCCCCATTGCTGTTCACTTTAGTCGA	CACTACATATGGAAGCTCCCTATATATATAGCATTGCGAGTGAACTTCTA	TGAAAATTTGCGCCAAAGACATAGCAAGCGCAACGTATTCATTGTCCATGCGGATCCCCGGGTTAATTAA	TCATATTGCTTGTTGTAATCATCGTCCCCATTGCTGTTCACTTTAGTCGACGGATCCCCGGGTTAATTAA	CACTACATATGGAAGCTCCCTATATATATAGCATTGCGAGTGAACTTCTAGAATTCGAGCTCGTTTAAAC	0		0		0
YAL029C	MYO4,SHE1,FUN22	1	98667	103082	-	TCTAAAACACAAAAAAACAAAAAAAATCCTATAACCAGTTCTCCCGCATG	ATACAGAGGGCTTAGCTACTGTCAGTAAAATTATAAAATTAGACAGAAAA	ATGTATATATACATATATACATATATGGGCGTATATTTACTTTGTTCTTA	TCTAAAACACAAAAAAACAAAAAAAATCCTATAACCAGTTCTCCCGCATGCGGATCCCCGGGTTAATTAA	ATACAGAGGGCTTAGCTACTGTCAGTAAAATTATAAAATTAGACAGAAAACGGATCCCCGGGTTAATTAA	ATGTATATATACATATATACATATATGGGCGTATATTTACTTTGTTCTTAGAATTCGAGCTCGTTTAAAC	0		0		0
YAL028W	FRT2,HPH2	1	103711	105297	+	CAAATTGATGGCAGTTTTTTACGTAGTCCAGTAGTTGTCCAGGTACAATG	TTATCATCATCGTCATATGCTATACCTTCAAGCATCTAATATCGCATAAA	ATATGAAAAAATCACAGGATCATTTTTTGATATACAAATACTATTTTTTA	CAAATTGATGGCAGTTTTTTACGTAGTCCAGTAGTTGTCCAGGTACAATGCGGATCCCCGGGTTAATTAA	TTATCATCATCGTCATATGCTATACCTTCAAGCATCTAATATCGCATAAACGGATCCCCGGGTTAATTAA	ATATGAAAAAATCACAGGATCATTTTTTGATATACAAATACTATTTTTTAGAATTCGAGCTCGTTTAAAC	0		0		0
YAL027W	YAL027W	1	105498	106283	+	GAATACAAGAAGATTGAGTATATTGGACTTCACAGTAACCGTGAAAAATG	GGCCTAGAAGACATAAGGTACGTACCCAGTCGAAGCAACCCCAGGAGGAA	GTTATATAGAAGTTATAATATTAAGCCATCACTTTGTTATCGGTTTTTCA	GAATACAAGAAGATTGAGTATATTGGACTTCACAGTAACCGTGAAAAATGCGGATCCCCGGGTTAATTAA	GGCCTAGAAGACATAAGGTACGTACCCAGTCGAAGCAACCCCAGGAGGAACGGATCCCCGGGTTAATTAA	GTTATATAGAAGTTATAATATTAAGCCATCACTTTGTTATCGGTTTTTCAGAATTCGAGCTCGTTTAAAC	1	YAL026C-A	1	YAL026C-A	0
YAL026C-A	YAL026C-A	1	106197	106634	-	CTTTTCACAGGCTGAAGAGGGTGGGCAAGAAAAAATTGTCAGAATGTATG	ACCTTATGTCTTCTAGGCCTATGCAACACATGTACATCAATAATTTCACC	AGGATATAAAACCTGTAATAGAATTTATGTACAAGCCTGTTATTAATTTA	CTTTTCACAGGCTGAAGAGGGTGGGCAAGAAAAAATTGTCAGAATGTATGCGGATCCCCGGGTTAATTAA	ACCTTATGTCTTCTAGGCCTATGCAACACATGTACATCAATAATTTCACCCGGATCCCCGGGTTAATTAA	AGGATATAAAACCTGTAATAGAATTTATGTACAAGCCTGTTATTAATTTAGAATTCGAGCTCGTTTAAAC	2	YAL027W;YAL026C	2	YAL027W;YAL026C	0
YAL026C	DRS2,SWA3,FUN38	1	106441	110508	-	GCCAAGCAATAATTTACTGGTAGGTTCTTTCATTCCCTGATTTTACCATG	AAAATTCAAATAGATTCAGTTCTTCGAGAGATGATATTTCATTTGATATA	TATTTTTATTTTTGTATTTTTTGTCTTCTGCTCTTTGTTTCTGTGCCTCA	GCCAAGCAATAATTTACTGGTAGGTTCTTTCATTCCCTGATTTTACCATGCGGATCCCCGGGTTAATTAA	AAAATTCAAATAGATTCAGTTCTTCGAGAGATGATATTTCATTTGATATACGGATCCCCGGGTTAATTAA	TATTTTTATTTTTGTATTTTTTGTCTTCTGCTCTTTGTTTCTGTGCCTCAGAATTCGAGCTCGTTTAAAC	1	YAL026C-A	1	YAL026C-A	1	HRA1
YAL025C	MAK16	1	111035	111955	-	GTGTTCTCTTCAGTACATAACTACAACGGTTAGAATACAACGAGGATATG	AATACGAGGAGGAACACGAAGTTCAAAATGCTGAGCAAGAAGTGGCACAA	TAATAGAAACTGAAATCATGTAATGTTGCGTAGTATAGTGCGTGAGCTTA	GTGTTCTCTTCAGTACATAACTACAACGGTTAGAATACAACGAGGATATGCGGATCCCCGGGTTAATTAA	AATACGAGGAGGAACACGAAGTTCAAAATGCTGAGCAAGAAGTGGCACAACGGATCCCCGGGTTAATTAA	TAATAGAAACTGAAATCATGTAATGTTGCGTAGTATAGTGCGTGAGCTTAGAATTCGAGCTCGTTTAAAC	0		0		0
YAL024C	LTE1,MSI2	1	112376	116683	-	TTGCTTTACATAGCCTCTAGCCATTCAAAGATTCGCTACCCTGAACCATG	GTGTTTATATTAGCACATTAACACAAGAAGAGATTAATGAACTATCCACA	TTTTTTACAAGAGGAATTTGGGAACTGGAGGAAAGTGGCACAATACCTCA	TTGCTTTACATAGCCTCTAGCCATTCAAAGATTCGCTACCCTGAACCATGCGGATCCCCGGGTTAATTAA	GTGTTTATATTAGCACATTAACACAAGAAGAGATTAATGAACTATCCACACGGATCCCCGGGTTAATTAA	TTTTTTACAAGAGGAATTTGGGAACTGGAGGAAAGTGGCACAATACCTCAGAATTCGAGCTCGTTTAAAC	0		0		0
YAL023C	PMT2,FUN25	1	117083	119362	-	GTCCACATCGCTACTGTCATTCTGTTTCGAACCGTGGTCCAGCAATCATG	GCTACTTAAACTGGTTTTCCACTTGGGACATTGCCGACAAGCAAGAAGCA	ATTTAATTCTTGTTTTTTACTTATGTACTTACTACGATGATCTTAATTCA	GTCCACATCGCTACTGTCATTCTGTTTCGAACCGTGGTCCAGCAATCATGCGGATCCCCGGGTTAATTAA	GCTACTTAAACTGGTTTTCCACTTGGGACATTGCCGACAAGCAAGAAGCACGGATCCCCGGGTTAATTAA	ATTTAATTCTTGTTTTTTACTTATGTACTTACTACGATGATCTTAATTCAGAATTCGAGCTCGTTTAAAC	0		0		0
YAL022C	FUN26	1	119687	121240	-	GGCGACAGCTTATCATCAAACGCAAGAAAGCATACCAGATTGCAAAAATG	GCAGCATCATAAGCTACGTATTCGTCTTCATAATTGACTTTATTATCAGG	CGTATCACGACTGTAAATGATGGCGTTTCGGTATGTACAGTATCTATCTA	GGCGACAGCTTATCATCAAACGCAAGAAAGCATACCAGATTGCAAAAATGCGGATCCCCGGGTTAATTAA	GCAGCATCATAAGCTACGTATTCGTCTTCATAATTGACTTTATTATCAGGCGGATCCCCGGGTTAATTAA	CGTATCACGACTGTAAATGATGGCGTTTCGGTATGTACAGTATCTATCTAGAATTCGAGCTCGTTTAAAC	0		0		0
YAL021C	CCR4,NUT21,FUN27	1	121656	124169	-	ACCAGCAAGGGAACTCCGACTGACGTTATCCCTGCAAACTACCGCTAATG	TGTTAGCAAGATTTGAATTTATGAAGACAAACACAGGCAGTAAGAAAGTA	AGGTAGTGTACAGAGAGGAGGGAGGGAGTGGGATGAAAGTGTGCGGTTTA	ACCAGCAAGGGAACTCCGACTGACGTTATCCCTGCAAACTACCGCTAATGCGGATCCCCGGGTTAATTAA	TGTTAGCAAGATTTGAATTTATGAAGACAAACACAGGCAGTAAGAAAGTACGGATCCCCGGGTTAATTAA	AGGTAGTGTACAGAGAGGAGGGAGGGAGTGGGATGAAAGTGTGCGGTTTAGAATTCGAGCTCGTTTAAAC	0		0		0
YAL020C	ATS1,KTI13,FUN28	1	124424	125425	-	GCAAGTGATGAAATGTGATCATTAAAGGCTATAAAAGGCTTGTATCGATG	CTGGAAAACCTCGCGTGTTTGGCGGATGTGCCACCACGTGGATCGTGCTC	ATGGACATCTATGTATATGATAGTGGGTATATAGTTACTTATCAGTGCTA	GCAAGTGATGAAATGTGATCATTAAAGGCTATAAAAGGCTTGTATCGATGCGGATCCCCGGGTTAATTAA	CTGGAAAACCTCGCGTGTTTGGCGGATGTGCCACCACGTGGATCGTGCTCCGGATCCCCGGGTTAATTAA	ATGGACATCTATGTATATGATAGTGGGTATATAGTTACTTATCAGTGCTAGAATTCGAGCTCGTTTAAAC	1	YAL019W-A	1	YAL019W-A	0
YAL019W-A	YAL019W-A	1	125060	125629	+	AAACATCCGTATACTGCGATGCGCTCATCGTTGGAATTCAATGGCACATG	GCCCATCTCGCAATGCAACACGTAACTTAAATCAGTACTGGCGTGTGCTA	TAGATAGTCGGGTGTCCACCAGTAGCAACAAACTCGAATATAAAGCACTA	AAACATCCGTATACTGCGATGCGCTCATCGTTGGAATTCAATGGCACATGCGGATCCCCGGGTTAATTAA	GCCCATCTCGCAATGCAACACGTAACTTAAATCAGTACTGGCGTGTGCTACGGATCCCCGGGTTAATTAA	TAGATAGTCGGGTGTCCACCAGTAGCAACAAACTCGAATATAAAGCACTAGAATTCGAGCTCGTTTAAAC	1	YAL020C	1	YAL020C	0
YAL019W	FUN30	1	125729	129124	+	AGGAACGTAAACAAGAAAAAGAGAGAAAATACGCTATAGTTGAAAACATG	TGGAGGATATAATTTATGATGAAAACTCGAAACCGAAGGGAACCAAAGAA	TTTATTTTCTGCTTATCTATTTACTTTTTTACTATATTTTTATTTATTTA	AGGAACGTAAACAAGAAAAAGAGAGAAAATACGCTATAGTTGAAAACATGCGGATCCCCGGGTTAATTAA	TGGAGGATATAATTTATGATGAAAACTCGAAACCGAAGGGAACCAAAGAACGGATCCCCGGGTTAATTAA	TTTATTTTCTGCTTATCTATTTACTTTTTTACTATATTTTTATTTATTTAGAATTCGAGCTCGTTTAAAC	0		0		0
YAL018C	YAL018C	1	129374	130351	-	GTGTAGGGAACAAAGGTACATTATACAAACAATAACAACAACAGGAAATG	AAGCTGAAATTGAAGCAGCACCACAAGATATCAATCAACAACCGAATCAA	GCTAGGTAATTTTAATCTGGGGAGAGAAATGGTGAACTTTTTTCAATTTA	GTGTAGGGAACAAAGGTACATTATACAAACAATAACAACAACAGGAAATGCGGATCCCCGGGTTAATTAA	AAGCTGAAATTGAAGCAGCACCACAAGATATCAATCAACAACCGAATCAACGGATCCCCGGGTTAATTAA	GCTAGGTAATTTTAATCTGGGGAGAGAAATGGTGAACTTTTTTCAATTTAGAATTCGAGCTCGTTTAAAC	0		0		0
YAL017W	PSK1,FUN31	1	131035	135105	+	GTTTTGTTCTCTCCCTAATTTGCATATAGGTAAACATCAAAGAAGTAATG	CGAAGAGACCCACCATTGACGACATAAATAACGACAAATGGTTGGTTATT	GCATTTTCTTTTCCAATTACTAATGTCCTAGAATGATCATTAATCCTTCA	GTTTTGTTCTCTCCCTAATTTGCATATAGGTAAACATCAAAGAAGTAATGCGGATCCCCGGGTTAATTAA	CGAAGAGACCCACCATTGACGACATAAATAACGACAAATGGTTGGTTATTCGGATCCCCGGGTTAATTAA	GCATTTTCTTTTCCAATTACTAATGTCCTAGAATGATCATTAATCCTTCAGAATTCGAGCTCGTTTAAAC	0		0		0
YAL016C-B	YAL016C-B	1	135117	135302	-	CTAAATATGTAAATTTTTTATATTTAAGTCTTGATTAACTGCTTTGGATG	CTACTGGATATTTTTTTGCATTTTCTTTTCCAATTACTAATGTCCTAGAA	GACGACATAAATAACGACAAATGGTTGGTTATTTGAAGGATTAATGATCA	CTAAATATGTAAATTTTTTATATTTAAGTCTTGATTAACTGCTTTGGATGCGGATCCCCGGGTTAATTAA	CTACTGGATATTTTTTTGCATTTTCTTTTCCAATTACTAATGTCCTAGAACGGATCCCCGGGTTAATTAA	GACGACATAAATAACGACAAATGGTTGGTTATTTGAAGGATTAATGATCAGAATTCGAGCTCGTTTAAAC	0		0		0
YAL016C-A	YAL016C-A	1	135565	135879	-	AGGGAATCAACTCGTTTCTTGTTCTTTCGGGACCGAGTGCCAACGCGATG	GTTCCACGTTAGTATTGTTGCTATCTGCCTTCCTTCGTAACTTAGTTCCC	TTTTGCAGGGAAAGCGAAAAAGGTGAAAGAGTTAACAGGAGAAAGTGTTA	AGGGAATCAACTCGTTTCTTGTTCTTTCGGGACCGAGTGCCAACGCGATGCGGATCCCCGGGTTAATTAA	GTTCCACGTTAGTATTGTTGCTATCTGCCTTCCTTCGTAACTTAGTTCCCCGGATCCCCGGGTTAATTAA	TTTTGCAGGGAAAGCGAAAAAGGTGAAAGAGTTAACAGGAGAAAGTGTTAGAATTCGAGCTCGTTTAAAC	1	YAL016W	1	YAL016W	0
YAL016W	TPD3,FUN32	1	135689	137596	+	GTATCTGATTATCGAAGAATAATTGAGTGGTCAGAAAGGAGCGAAATATG	AATACTTCGCTAAGAAAAGTTTGGCAGAATGTCAAGAACTTTTAAAAAAT	TCATTCAAGTGTACATATGTGTATGTATGTATATATTTGAACTAGTATCA	GTATCTGATTATCGAAGAATAATTGAGTGGTCAGAAAGGAGCGAAATATGCGGATCCCCGGGTTAATTAA	AATACTTCGCTAAGAAAAGTTTGGCAGAATGTCAAGAACTTTTAAAAAATCGGATCCCCGGGTTAATTAA	TCATTCAAGTGTACATATGTGTATGTATGTATATATTTGAACTAGTATCAGAATTCGAGCTCGTTTAAAC	1	YAL016C-A	1	YAL016C-A	0
YAL015C	NTG1,SCR1,FUN33	1	137715	138914	-	CATATATTTGTATCTATATATACTTTATAGCCCAAAAAAAAAAAAATATG	AAGAAACTATGGTCAAACTGGAAAATGATATTTCTGTTAAAGTAGAGGAC	TAGGCCTGCTTTCTTTTCTTTTCTTTTTTTTTTTTTTTTTACCACACTTA	CATATATTTGTATCTATATATACTTTATAGCCCAAAAAAAAAAAAATATGCGGATCCCCGGGTTAATTAA	AAGAAACTATGGTCAAACTGGAAAATGATATTTCTGTTAAAGTAGAGGACCGGATCCCCGGGTTAATTAA	TAGGCCTGCTTTCTTTTCTTTTCTTTTTTTTTTTTTTTTTACCACACTTAGAATTCGAGCTCGTTTAAAC	0		0		0
YAL014C	SYN8,SLT2,UIP2	1	139063	139830	-	TAGAGACAGATCTCACGACAGCAAATAGATGCGTAAGCACACACGGTATG	TGGTTATTCTTGTGCTGATAGTGGTGCTCCTGTTGCTTCTATTAGTATTA	GATCAAAACCAAACTTCGTATTCGAGCCTAAAAAACAGAATATAATGTTA	TAGAGACAGATCTCACGACAGCAAATAGATGCGTAAGCACACACGGTATGCGGATCCCCGGGTTAATTAA	TGGTTATTCTTGTGCTGATAGTGGTGCTCCTGTTGCTTCTATTAGTATTACGGATCCCCGGGTTAATTAA	GATCAAAACCAAACTTCGTATTCGAGCCTAAAAAACAGAATATAATGTTAGAATTCGAGCTCGTTTAAAC	0		0		0
YAL013W	DEP1,FUN54	1	140081	141341	+	AAGGGAAGGAAGCACAGAAGCAAGAGGAGGCGCATCGATCGTGGCAGATG	GGCCCAGTGACCGCCACACTGGACCCCATACCACTTCTTTTTGTTATTCT	CTAATTATTAGTAATGAAGGGTGGAATTACATAGCGTTACAACATATTTA	AAGGGAAGGAAGCACAGAAGCAAGAGGAGGCGCATCGATCGTGGCAGATGCGGATCCCCGGGTTAATTAA	GGCCCAGTGACCGCCACACTGGACCCCATACCACTTCTTTTTGTTATTCTCGGATCCCCGGGTTAATTAA	CTAATTATTAGTAATGAAGGGTGGAATTACATAGCGTTACAACATATTTAGAATTCGAGCTCGTTTAAAC	0		0		0
YAL012W	CYS3,STR1,FUN35,CYI1	1	141610	142794	+	ACATTTGCACCTTATACATATACAGACAAGACAAAACCAAAAAAAATATG	CTGACGATCTTTTGGAAGACATCAAGCAAGCCTTGAAACAAGCCACCAAT	TCGTACTTAAAAAGGTCCGGTCGAAGGCAGAGACGTGGCACTGGCGATTA	ACATTTGCACCTTATACATATACAGACAAGACAAAACCAAAAAAAATATGCGGATCCCCGGGTTAATTAA	CTGACGATCTTTTGGAAGACATCAAGCAAGCCTTGAAACAAGCCACCAATCGGATCCCCGGGTTAATTAA	TCGTACTTAAAAAGGTCCGGTCGAAGGCAGAGACGTGGCACTGGCGATTAGAATTCGAGCTCGTTTAAAC	0		0		0
YAL011W	SWC3,SWC1	1	143010	144887	+	GCATATGCATGCGATTTGGAAGTAACGCTCGCCGTAGCCAAGTAAGAATG	TCGAACTAAATGAGTGGGAGCACGCCATGAGAAGCAGAAGACACAAAAGA	GTGTATAATCATAATGGCGTTAAAGCAGAATAAAGTAACCGAACACCTTA	GCATATGCATGCGATTTGGAAGTAACGCTCGCCGTAGCCAAGTAAGAATGCGGATCCCCGGGTTAATTAA	TCGAACTAAATGAGTGGGAGCACGCCATGAGAAGCAGAAGACACAAAAGACGGATCCCCGGGTTAATTAA	GTGTATAATCATAATGGCGTTAAAGCAGAATAAAGTAACCGAACACCTTAGAATTCGAGCTCGTTTAAAC	0		0		0
YAL010C	MDM10,FUN37	1	144995	146476	-	GCAAATATACGTTAGGAAAAAGACACGAACAGAGAAGACCGATCTTGATG	ATATACCAGTTTTCCCGACAAAGTTTGGCATACAATTCCAGTACTCCACA	TTTTTTAACCTGTATATTAAAACCTTTATTTTATTTCACATTACTCATCA	GCAAATATACGTTAGGAAAAAGACACGAACAGAGAAGACCGATCTTGATGCGGATCCCCGGGTTAATTAA	ATATACCAGTTTTCCCGACAAAGTTTGGCATACAATTCCAGTACTCCACACGGATCCCCGGGTTAATTAA	TTTTTTAACCTGTATATTAAAACCTTTATTTTATTTCACATTACTCATCAGAATTCGAGCTCGTTTAAAC	0		0		0
YAL009W	SPO7	1	146665	147444	+	ATACACACAAAGGAAGAAAGATAGTGGAAAGCTAAATAAAGGAGGTCATG	AAGGTGCTAGAAGACGCAAACAAGCGCACGAACTCCGACCTAAATCAGAA	TAGGTAAATATGATCTCTTATTCGAAGGAAGAAGCCCTCCAACTCTTTCA	ATACACACAAAGGAAGAAAGATAGTGGAAAGCTAAATAAAGGAGGTCATGCGGATCCCCGGGTTAATTAA	AAGGTGCTAGAAGACGCAAACAAGCGCACGAACTCCGACCTAAATCAGAACGGATCCCCGGGTTAATTAA	TAGGTAAATATGATCTCTTATTCGAAGGAAGAAGCCCTCCAACTCTTTCAGAATTCGAGCTCGTTTAAAC	0		0		0
YAL008W	FUN14	1	147725	148321	+	TAACGCTAGAGGGGCAAGAAGGAAGAACTTAAAATAATAGGTGTAAAATG	AAGTATTCTTTACATTGAGTTTCGTATTAGCAAGTTTAAATGCTAACAAA	AAAACGAAAGAATATAACCCTCGTTTATATCTGGTCATTTGTCTTGCTCA	TAACGCTAGAGGGGCAAGAAGGAAGAACTTAAAATAATAGGTGTAAAATGCGGATCCCCGGGTTAATTAA	AAGTATTCTTTACATTGAGTTTCGTATTAGCAAGTTTAAATGCTAACAAACGGATCCCCGGGTTAATTAA	AAAACGAAAGAATATAACCCTCGTTTATATCTGGTCATTTGTCTTGCTCAGAATTCGAGCTCGTTTAAAC	0		0		0
YAL007C	ERP2	1	148509	149156	-	ACTAGAATAAGATAAACAGTGGAGTACACTCATTGTAAAGGAAAACCATG	AAGTTCTACTTATTCAATTCCTCTTCACTGGTCGTCAAAAAAATTACGTT	TTGTGTTCTATATTGCGGACATATATTTTTCGTAGATTGAAAAGTTCTTA	ACTAGAATAAGATAAACAGTGGAGTACACTCATTGTAAAGGAAAACCATGCGGATCCCCGGGTTAATTAA	AAGTTCTACTTATTCAATTCCTCTTCACTGGTCGTCAAAAAAATTACGTTCGGATCCCCGGGTTAATTAA	TTGTGTTCTATATTGCGGACATATATTTTTCGTAGATTGAAAAGTTCTTAGAATTCGAGCTCGTTTAAAC	0		0		0
YAL005C	SSA1,YG100	1	150313	152241	-	TAATCAAGTATTACAAGAAACAAAAATTCAAGTAAATAACAGATAATATG	GTGCTCCTCCAGCTCCAGAGGCTGAAGGTCCAACCGTTGAAGAAGTTGAT	ATCATTAAAAGACATTTTCGTTATTATCAATTGCCGCACCAATTGGCTTA	TAATCAAGTATTACAAGAAACAAAAATTCAAGTAAATAACAGATAATATGCGGATCCCCGGGTTAATTAA	GTGCTCCTCCAGCTCCAGAGGCTGAAGGTCCAACCGTTGAAGAAGTTGATCGGATCCCCGGGTTAATTAA	ATCATTAAAAGACATTTTCGTTATTATCAATTGCCGCACCAATTGGCTTAGAATTCGAGCTCGTTTAAAC	1	YAL004W	1	YAL004W	0
YAL004W	YAL004W	1	151570	152217	+	TGGATGAAGTGGTTGACCAATCTGTTGTCAAAATCTTCACCACCCAAATG	ATGTCCACACGATCATTAGCAAAGTGAGCAACACACGAGTATGTTGTACC	AATTCAAGTAAATAACAGATAATATGTCAAAAGCTGTCGGTATTGATTTA	TGGATGAAGTGGTTGACCAATCTGTTGTCAAAATCTTCACCACCCAAATGCGGATCCCCGGGTTAATTAA	ATGTCCACACGATCATTAGCAAAGTGAGCAACACACGAGTATGTTGTACCCGGATCCCCGGGTTAATTAA	AATTCAAGTAAATAACAGATAATATGTCAAAAGCTGTCGGTATTGATTTAGAATTCGAGCTCGTTTAAAC	1	YAL005C	1	YAL005C	0
YAL003W	EFB1,TEF5	1	152983	153972	+	TTCTACCTTTCAGCACTGAAGAGTCCAACCGAATATATACACACATAATG	AAGACGAAGACCACGTCCAATCTACCGATATTGCTGCTATGCAAAAATTA	TTGTTTTTGCTTTAATGTTAATTATAAAAAGTTTATAAAAAAGCCTTTTA	TTCTACCTTTCAGCACTGAAGAGTCCAACCGAATATATACACACATAATGCGGATCCCCGGGTTAATTAA	AAGACGAAGACCACGTCCAATCTACCGATATTGCTGCTATGCAAAAATTACGGATCCCCGGGTTAATTAA	TTGTTTTTGCTTTAATGTTAATTATAAAAAGTTTATAAAAAAGCCTTTTAGAATTCGAGCTCGTTTAAAC	0		0		1	snR18
YAL002W	VPS8,VPT8,FUN15	1	154519	158343	+	AAGTGTAAAATATATATCTACCGAGACCATTACTCATTACACCTAGAATG	ATGAATATTCTTGTTTAATTTGCCAGACGGAATCTAACCCAAAAATAGTA	AAATTTTACTTTTATGTAACCAAAGTTGTATTAAATATTTAGAAATGTTA	AAGTGTAAAATATATATCTACCGAGACCATTACTCATTACACCTAGAATGCGGATCCCCGGGTTAATTAA	ATGAATATTCTTGTTTAATTTGCCAGACGGAATCTAACCCAAAAATAGTACGGATCCCCGGGTTAATTAA	AAATTTTACTTTTATGTAACCAAAGTTGTATTAAATATTTAGAAATGTTAGAATTCGAGCTCGTTTAAAC	0		0		0
YAL001C	TFC3,TSV115,FUN24	1	158406	161978	-	TAAGAGAGAAGAGGACGTTTGGTTGAAGCCAACTAGCCACAAGAAAAATG	TTGATGGCTATTGGGTCAATCATAATTGGTATTCTATATATGAATCTACA	AATACAACTTTGGTTACATAAAAGTAAAATTTATACACCTCATTTCATTA	TAAGAGAGAAGAGGACGTTTGGTTGAAGCCAACTAGCCACAAGAAAAATGCGGATCCCCGGGTTAATTAA	TTGATGGCTATTGGGTCAATCATAATTGGTATTCTATATATGAATCTACACGGATCCCCGGGTTAATTAA	AATACAACTTTGGTTACATAAAAGTAAAATTTATACACCTCATTTCATTAGAATTCGAGCTCGTTTAAAC	0		0		0
YAR002W	NUP60	1	163073	164692	+	CCTTTACATCAAATAAGCACCGCAAAATACCCTAAAATCGACATCCAATG	GCTTGGTTGATGAAAATAAAGTTGAGGCTTTCAAGTCCCTATATACCTTT	TTGAGTTGGGCTATACGGTAATTATGTCACGGCTAAAATTTTCATTATCA	CCTTTACATCAAATAAGCACCGCAAAATACCCTAAAATCGACATCCAATGCGGATCCCCGGGTTAATTAA	GCTTGGTTGATGAAAATAAAGTTGAGGCTTTCAAGTCCCTATATACCTTTCGGATCCCCGGGTTAATTAA	TTGAGTTGGGCTATACGGTAATTATGTCACGGCTAAAATTTTCATTATCAGAATTCGAGCTCGTTTAAAC	0		0		0
YAR002C-A	ERP1	1	164884	165543	-	CTGTAGTTTGGAAAAGTATTTAAAGATAACCAATCTCTCTACTAATCATG	GCTGGCAAATGAAACACCTGGGCAAATTTTTCGCTAAGCAAAAAATTTTA	TATAAACTATAAATTTCTAGAAGATACATAAAAGGTTTTTAGTCTGATCA	CTGTAGTTTGGAAAAGTATTTAAAGATAACCAATCTCTCTACTAATCATGCGGATCCCCGGGTTAATTAA	GCTGGCAAATGAAACACCTGGGCAAATTTTTCGCTAAGCAAAAAATTTTACGGATCCCCGGGTTAATTAA	TATAAACTATAAATTTCTAGAAGATACATAAAAGGTTTTTAGTCTGATCAGAATTCGAGCTCGTTTAAAC	0		0		0
YAR003W	SWD1,SAF49,CPS50,FUN16	1	165824	167104	+	GAGACCGAGTCCTTTTAGTTTGTGTATATCAGCTGGTTCTTTTCGTTATG	GGTTCACAATCCCTACAGATTATACGAGGATAATTAAGATGCAGTCATCA	CTTCAGTGTCAGTTGCCCGTTTAAACTTTCTCCTTTTGAAGAGAAACCTA	GAGACCGAGTCCTTTTAGTTTGTGTATATCAGCTGGTTCTTTTCGTTATGCGGATCCCCGGGTTAATTAA	GGTTCACAATCCCTACAGATTATACGAGGATAATTAAGATGCAGTCATCACGGATCCCCGGGTTAATTAA	CTTCAGTGTCAGTTGCCCGTTTAAACTTTCTCCTTTTGAAGAGAAACCTAGAATTCGAGCTCGTTTAAAC	0		0		0
YAR007C	RFA1,RPA1,FUN3,BUF2	1	167574	169439	-	ACGGTAAAGGCGAAACCAGCAAGAAAACCAGATTATACTTACAAGAGATG	GGGCTGAAGCCGACTATCTTGCCGATGAGTTATCCAAGGCTTTGTTAGCT	TTTCTCATATGTTACATAGATTAAATAGTACTTGATTATTTGATACATTA	ACGGTAAAGGCGAAACCAGCAAGAAAACCAGATTATACTTACAAGAGATGCGGATCCCCGGGTTAATTAA	GGGCTGAAGCCGACTATCTTGCCGATGAGTTATCCAAGGCTTTGTTAGCTCGGATCCCCGGGTTAATTAA	TTTCTCATATGTTACATAGATTAAATAGTACTTGATTATTTGATACATTAGAATTCGAGCTCGTTTAAAC	0		0		0
YAR008W	SEN34,FUN4	1	169786	170613	+	CTATTAACATATATGCAAAAAGAACGGCAAAAGGCGAGGAGGTTTTTATG	AAGAGACAAAGGAAACTCATTTCTTCTCAATAGAATGGGCTGGATTTGGT	AAATACATAAATTCTGAGAAAATAATTATACATGACTGATTCCCAGCTTA	CTATTAACATATATGCAAAAAGAACGGCAAAAGGCGAGGAGGTTTTTATGCGGATCCCCGGGTTAATTAA	AAGAGACAAAGGAAACTCATTTCTTCTCAATAGAATGGGCTGGATTTGGTCGGATCCCCGGGTTAATTAA	AAATACATAAATTCTGAGAAAATAATTATACATGACTGATTCCCAGCTTAGAATTCGAGCTCGTTTAAAC	0		0		0
YAR009C	YAR009C	1	171056	171056	-	TGTAGTAGAGATTTAAGGCCATCAATTACATTGTTGAAAATAAGANNACC		TGATAATATGCTAGCAGTTTTAATACAAATTGATCGAAGATAGTTGGTNN	TGTAGTAGAGATTTAAGGCCATCAATTACATTGTTGAAAATAAGANNATGCGGATCCCCGGGTTAATTAA	CGGATCCCCGGGTTAATTAA	TGATAATATGCTAGCAGTTTTAATACAAATTGATCGAAGATAGTTGGTNNGAATTCGAGCTCGTTTAAAC	1	YAR010C	1	YAR010C	0
YAR010C	YAR010C	1	171056	171058	-	GATGTAGTAGAGATTTAAGGCCATCAATTACATTGTTGAAAATAAGANNA	TATGATGTAGTAGAGATTTAAGGCCATCAATTACATTGTTGAAAATAAGA	TGATAATATGCTAGCAGTTTTAATACAAATTGATCGAAGATAGTTGGTNN	GATGTAGTAGAGATTTAAGGCCATCAATTACATTGTTGAAAATAAGAATGCGGATCCCCGGGTTAATTAA	TATGATGTAGTAGAGATTTAAGGCCATCAATTACATTGTTGAAAATAAGACGGATCCCCGGGTTAATTAA	TGATAATATGCTAGCAGTTTTAATACAAATTGATCGAAGATAGTTGGTNNGAATTCGAGCTCGTTTAAAC	1	YAR009C	1	YAR009C	0
YAR014C	BUD14	1	171635	173764	-	GTGAAATACACGTAGTTTTTAGATAACATTCTCTGCTTGGTAAGAGAATG	TTGACAGAATGGATGTGTTGATGAAACAATTGGATGAAATTATTCGTAAA	AAGTTCGTTGGATGAGAAAAAGACCAGGCTTTATTGTAAGGACAATATCA	GTGAAATACACGTAGTTTTTAGATAACATTCTCTGCTTGGTAAGAGAATGCGGATCCCCGGGTTAATTAA	TTGACAGAATGGATGTGTTGATGAAACAATTGGATGAAATTATTCGTAAACGGATCCCCGGGTTAATTAA	AAGTTCGTTGGATGAGAAAAAGACCAGGCTTTATTGTAAGGACAATATCAGAATTCGAGCTCGTTTAAAC	0		0		0
YAR015W	ADE1	1	174268	175188	+	TCATAAGCATTGCTTACAAAGAATACACATACGAAATATTAACGATAATG	CCAAATATATAGAGGCTTATGAAACATTGACAGGGTCTAAATGGTCTCAC	ATTCAGTGAGGAGTTACACTGGCGACTTGTAGTATATGTAAATCACGTTA	TCATAAGCATTGCTTACAAAGAATACACATACGAAATATTAACGATAATGCGGATCCCCGGGTTAATTAA	CCAAATATATAGAGGCTTATGAAACATTGACAGGGTCTAAATGGTCTCACCGGATCCCCGGGTTAATTAA	ATTCAGTGAGGAGTTACACTGGCGACTTGTAGTATATGTAAATCACGTTAGAATTCGAGCTCGTTTAAAC	0		0		0
YAR018C	KIN3,NPK1,FUN52	1	175289	176596	-	TTCAATGAGAGTGCTATTTGATAATTGAATCAATTCTCTGTGTGAGTATG	ATGGTAAAAAATTTGCCAAACCTGCATACCACTGGCAAACAAGATATCGA	CATACATACCCGTATGTATTAATGTATAAATGTTCTCAGAGCAAATTTTA	TTCAATGAGAGTGCTATTTGATAATTGAATCAATTCTCTGTGTGAGTATGCGGATCCCCGGGTTAATTAA	ATGGTAAAAAATTTGCCAAACCTGCATACCACTGGCAAACAAGATATCGACGGATCCCCGGGTTAATTAA	CATACATACCCGTATGTATTAATGTATAAATGTTCTCAGAGCAAATTTTAGAATTCGAGCTCGTTTAAAC	0		0		0
YAR019C	CDC15,LYT1	1	177105	180029	-	GACAAAACACACATAAGCACTACCCATTTTCCTGGTAAGACTATACCATG	CCAAAGATAAAAGTGACGGCTTTTCCGTCCCCATTACAACATTTCAAACA	CTGTATTATTTCTCTATATATGTATGTATGCACATGCAATTCCTACATTA	GACAAAACACACATAAGCACTACCCATTTTCCTGGTAAGACTATACCATGCGGATCCCCGGGTTAATTAA	CCAAAGATAAAAGTGACGGCTTTTCCGTCCCCATTACAACATTTCAAACACGGATCCCCGGGTTAATTAA	CTGTATTATTTCTCTATATATGTATGTATGCACATGCAATTCCTACATTAGAATTCGAGCTCGTTTAAAC	1	YAR019W-A	1	YAR019W-A	0
YAR019W-A	YAR019W-A	1	179892	180237	+	TCATCATTTTCGTACACGACCTCCTTTATTGCCACGACTTGGTCAGTATG	TAATGGCACAGCAAAGTCCGCACAAAGCACTACAGTATAGCATAGAGTGC	GTCGTGTATGGAAAAGAGGCATAATCAAAATTGGGCCTATCAACTCATTA	TCATCATTTTCGTACACGACCTCCTTTATTGCCACGACTTGGTCAGTATGCGGATCCCCGGGTTAATTAA	TAATGGCACAGCAAAGTCCGCACAAAGCACTACAGTATAGCATAGAGTGCCGGATCCCCGGGTTAATTAA	GTCGTGTATGGAAAAGAGGCATAATCAAAATTGGGCCTATCAACTCATTAGAATTCGAGCTCGTTTAAAC	1	YAR019C	1	YAR019C	0
YAR020C	PAU7	1	181748	181915	-	TAAGCCTATATCATCACTAAGCAATAACCCAAAAAACAACAAATACAATG	GTGTTTATGTTTCCGATATCAGAGCTCATTTGGCTGAATACTACTCTTTC	ACAGCTTCTGCAATTTCAACTGGATAAGTTTCAGTTGGATGAGCAGCTTG	TAAGCCTATATCATCACTAAGCAATAACCCAAAAAACAACAAATACAATGCGGATCCCCGGGTTAATTAA	GTGTTTATGTTTCCGATATCAGAGCTCATTTGGCTGAATACTACTCTTTCCGGATCCCCGGGTTAATTAA	ACAGCTTCTGCAATTTCAACTGGATAAGTTTCAGTTGGATGAGCAGCTTGGAATTCGAGCTCGTTTAAAC	0		0		0
YAR023C	YAR023C	1	184171	184710	-	CATACCAGAGTTATTTGCTTTACGAAATTGTACGCGCCAAGTATATAATG	TGCGGGAATATTGGCAAAGTCAATATCCAGATGTGGGCATACCTGCAATA	AAAGATGCGTTCTTTTTATACCAATATATTAGATACGTAAACTCTACTCA	CATACCAGAGTTATTTGCTTTACGAAATTGTACGCGCCAAGTATATAATGCGGATCCCCGGGTTAATTAA	TGCGGGAATATTGGCAAAGTCAATATCCAGATGTGGGCATACCTGCAATACGGATCCCCGGGTTAATTAA	AAAGATGCGTTCTTTTTATACCAATATATTAGATACGTAAACTCTACTCAGAATTCGAGCTCGTTTAAAC	0		0		0
YAR027W	UIP3	1	191007	191715	+	TCCAAAACCATATAATAACCTTACTCAAGACAAGATATCAATTCTACATG	AAGCTGAATTTGAGTATTGGAGAAACCAATACCCAGAGGTTGATTTGCCT	GTACGTTTTATATTGGAATATACTAGATAAATGCCAGAAATTCTGCCCTA	TCCAAAACCATATAATAACCTTACTCAAGACAAGATATCAATTCTACATGCGGATCCCCGGGTTAATTAA	AAGCTGAATTTGAGTATTGGAGAAACCAATACCCAGAGGTTGATTTGCCTCGGATCCCCGGGTTAATTAA	GTACGTTTTATATTGGAATATACTAGATAAATGCCAGAAATTCTGCCCTAGAATTCGAGCTCGTTTAAAC	0		0		0
YAR028W	YAR028W	1	192131	192835	+	AGGATAACATCTGTAAGTGCCATATTAAGGCAAGATATCAATTGAACATG	AGGCTCAAAGTGAATACTGGAGAAAGCAATATCCTGACGCTGATTTACCT	CGTTTTAAAGAAAAGTAAGTATACTTGGTGAATAAAATGCTTCCGCTTCA	AGGATAACATCTGTAAGTGCCATATTAAGGCAAGATATCAATTGAACATGCGGATCCCCGGGTTAATTAA	AGGCTCAAAGTGAATACTGGAGAAAGCAATATCCTGACGCTGATTTACCTCGGATCCCCGGGTTAATTAA	CGTTTTAAAGAAAAGTAAGTATACTTGGTGAATAAAATGCTTCCGCTTCAGAATTCGAGCTCGTTTAAAC	0		0		0
YAR029W	YAR029W	1	193560	193785	+	CACGCCAGCGTTCGGTGGAAGGGGAATGAAACATTATCACGTACAAGATG	AAATCCCGGACCAGATTTTCAAAATTGCTTTTCCAAGACAGCGGATATTG	TCAAATAATTGCACCAATATCTTGCCAATACTTCACTTGAGATTGTTCTA	CACGCCAGCGTTCGGTGGAAGGGGAATGAAACATTATCACGTACAAGATGCGGATCCCCGGGTTAATTAA	AAATCCCGGACCAGATTTTCAAAATTGCTTTTCCAAGACAGCGGATATTGCGGATCCCCGGGTTAATTAA	TCAAATAATTGCACCAATATCTTGCCAATACTTCACTTGAGATTGTTCTAGAATTCGAGCTCGTTTAAAC	1	YAR030C	1	YAR030C	0
YAR030C	YAR030C	1	193751	194094	-	GGCCTTTTTCATTCAATACTAAAGTTCCGGAATGATACAAAATGAAAATG	ACTTCACTTGAGATTGTTCTACAATATCCGCTGTCTTGGAAAAGCAATTT	GAGACTGAAGCTGGCGAATCTTTCACATTAAATCCCGGACCAGATTTTCA	GGCCTTTTTCATTCAATACTAAAGTTCCGGAATGATACAAAATGAAAATGCGGATCCCCGGGTTAATTAA	ACTTCACTTGAGATTGTTCTACAATATCCGCTGTCTTGGAAAAGCAATTTCGGATCCCCGGGTTAATTAA	GAGACTGAAGCTGGCGAATCTTTCACATTAAATCCCGGACCAGATTTTCAGAATTCGAGCTCGTTTAAAC	2	YAR029W;YAR031W	2	YAR029W;YAR031W	0
YAR031W	PRM9	1	194076	194947	+	CGATCAGAAAACTTAACCTGCAACCATCTTCGCTGTGCTAACAACTTATG	CCCAAGACGAATATTGGTGACAAGAATATCCTGGTGTCGATGAGTTTTTT	AATACCTTGCCCGGTAAAGTTGTGTGCTAGTGTCTCCCGTCTTCTATCTA	CGATCAGAAAACTTAACCTGCAACCATCTTCGCTGTGCTAACAACTTATGCGGATCCCCGGGTTAATTAA	CCCAAGACGAATATTGGTGACAAGAATATCCTGGTGTCGATGAGTTTTTTCGGATCCCCGGGTTAATTAA	AATACCTTGCCCGGTAAAGTTGTGTGCTAGTGTCTCCCGTCTTCTATCTAGAATTCGAGCTCGTTTAAAC	1	YAR030C	1	YAR030C	0
YAR033W	MST28	1	195322	196026	+	CAACCAGGAATACTATAGTCATAGGCGATACAAGGTATATATTGGCTATG	ACTGGCGAAGGCGGCATCCCAATATCGATGCGCTTCTTAAAAAGACGGAA	ATCATACTCTAGTTTATGTTCGCTTTACGTATGGTGGTGTCTCTAAGCTA	CAACCAGGAATACTATAGTCATAGGCGATACAAGGTATATATTGGCTATGCGGATCCCCGGGTTAATTAA	ACTGGCGAAGGCGGCATCCCAATATCGATGCGCTTCTTAAAAAGACGGAACGGATCCCCGGGTTAATTAA	ATCATACTCTAGTTTATGTTCGCTTTACGTATGGTGGTGTCTCTAAGCTAGAATTCGAGCTCGTTTAAAC	0		0		0
YAR035W	YAT1	1	198357	200420	+	CTACACGACAATAACCACACCCCCCCCACCCCTCCTTTCCGTATACAATG	TGAAATACCTGTTGTCCGGCTACGATTACTTCGACGTGAGCGTGTCCGGT	TTAGTAGTAGTAAAAATAATATTGATGCGCAAAAACTCAGCATAAACTCA	CTACACGACAATAACCACACCCCCCCCACCCCTCCTTTCCGTATACAATGCGGATCCCCGGGTTAATTAA	TGAAATACCTGTTGTCCGGCTACGATTACTTCGACGTGAGCGTGTCCGGTCGGATCCCCGGGTTAATTAA	TTAGTAGTAGTAAAAATAATATTGATGCGCAAAAACTCAGCATAAACTCAGAATTCGAGCTCGTTTAAAC	0		0		0
YAR035C-A	YAR035C-A	1	200495	200577	-	TGGTGCACGTTCGCTCGGCGAGTAAAAGAGGTAATGCGAACGACGGGATG	AGTAGCCAGCGGCGGCGCCAGTCACTTCCAAAGCGTTTTCCTCTTATTTT	ATTATTTTTACTACTACTAATACTACTACTACATACTATTAAATATACTA	TGGTGCACGTTCGCTCGGCGAGTAAAAGAGGTAATGCGAACGACGGGATGCGGATCCCCGGGTTAATTAA	AGTAGCCAGCGGCGGCGCCAGTCACTTCCAAAGCGTTTTCCTCTTATTTTCGGATCCCCGGGTTAATTAA	ATTATTTTTACTACTACTAATACTACTACTACATACTATTAAATATACTAGAATTCGAGCTCGTTTAAAC	0		0		0
YAR042W	SWH1,OSH1,YAR044W	1	200784	204350	+	GGGAAAAGTTTAAACATCAAAGTACACCTTTCACCCCTCCACACACTATG	ATTGGAACAAAAGAAAAAATCATGACTTTAAAGATTGTGCTGATATTTTC	GCAATGGATACAAATGAACGAGTGTTATTGTGACCACATTGCACAGCTTA	GGGAAAAGTTTAAACATCAAAGTACACCTTTCACCCCTCCACACACTATGCGGATCCCCGGGTTAATTAA	ATTGGAACAAAAGAAAAAATCATGACTTTAAAGATTGTGCTGATATTTTCCGGATCCCCGGGTTAATTAA	GCAATGGATACAAATGAACGAGTGTTATTGTGACCACATTGCACAGCTTAGAATTCGAGCTCGTTTAAAC	0		0		0
YAR047C	YAR047C	1	210895	211215	-	NNNNNNNNNNNNNNNNNNNNNNNNNNNNNNNNNNNNNNNNNNNNNNNNNN	NNNNNNNNNNNNNNNNNNNNNNNNNNNNNNNNNNNNNNNNNNNNNNNNNN	NNNNNNNNNNNNNNNNNNNNNNNNNNNNNNNNNNNNNNNNNNNNNNNNNN	NNNNNNNNNNNNNNNNNNNNNNNNNNNNNNNNNNNNNNNNNNNNNNNATGCGGATCCCCGGGTTAATTAA	NNNNNNNNNNNNNNNNNNNNNNNNNNNNNNNNNNNNNNNNNNNNNNNNNNCGGATCCCCGGGTTAATTAA	NNNNNNNNNNNNNNNNNNNNNNNNNNNNNNNNNNNNNNNNNNNNNNNNNNGAATTCGAGCTCGTTTAAAC	0		0		0
YAR050W	FLO1,FLO4,FLO2	1	214762	223057	+	GGGTTCTTATTTTTAATTCTTGTCACCAGTTAACAGAACATCCAAAAATG	CCGGTAGTGGTTTAAGTGTCTTCATTGCGTCCTTATTGCTGGCAATTATT	TATCATAGAGACAAGATCATGAATATGTAAAAAGAACGCGAATTTTATTA	GGGTTCTTATTTTTAATTCTTGTCACCAGTTAACAGAACATCCAAAAATGCGGATCCCCGGGTTAATTAA	CCGGTAGTGGTTTAAGTGTCTTCATTGCGTCCTTATTGCTGGCAATTATTCGGATCCCCGGGTTAATTAA	TATCATAGAGACAAGATCATGAATATGTAAAAAGAACGCGAATTTTATTAGAATTCGAGCTCGTTTAAAC	0		0		0
YAR053W	YAR053W	1	223964	224252	+	ATTCAATTCGATATTTCATAAGTTACAACTAACACTTATAGAAACCGATG	TATTTATTTCGAATTCTTTTGCACTAGTATTTAAAATATCAGCAGAGGCG	AGTATCAATTTTAGGGCAAGTAGTTTTACAATAATTTTGGTGCACTTTTA	ATTCAATTCGATATTTCATAAGTTACAACTAACACTTATAGAAACCGATGCGGATCCCCGGGTTAATTAA	TATTTATTTCGAATTCTTTTGCACTAGTATTTAAAATATCAGCAGAGGCGCGGATCCCCGGGTTAATTAA	AGTATCAATTTTAGGGCAAGTAGTTTTACAATAATTTTGGTGCACTTTTAGAATTCGAGCTCGTTTAAAC	0		0		0
YAR060C	YAR060C	1	232758	233093	-	CTTTATCGGCGTGCGCAGGAAAAGAAAGAAAAAGGAAGGAAAAAGAGATG	TAATAGGTATCTCGTCTAGCGTAGTATCTCGAGTTTCCAGAAGTTGCAGA	CTCTTCTAAGCTGTAATTTAAAAAAAGCGATAAAACAATGATTTTGATTA	CTTTATCGGCGTGCGCAGGAAAAGAAAGAAAAAGGAAGGAAAAAGAGATGCGGATCCCCGGGTTAATTAA	TAATAGGTATCTCGTCTAGCGTAGTATCTCGAGTTTCCAGAAGTTGCAGACGGATCCCCGGGTTAATTAA	CTCTTCTAAGCTGTAATTTAAAAAAAGCGATAAAACAATGATTTTGATTAGAATTCGAGCTCGTTTAAAC	0		0		0
YAR061W	YAR061W	1	233741	233944	+	TAAAAGTTATTGTTTAATATACCCATACCTGATTGACGAACCAAGAAATG	CGTATTCCTACCCGCAATATATGACTTCTGGATATGCCTCGAATTGGAAT	AGAAAGATCGTAGTCAATTGAGAAATCCGTCTGTCCGCCAACGGAACCTA	TAAAAGTTATTGTTTAATATACCCATACCTGATTGACGAACCAAGAAATGCGGATCCCCGGGTTAATTAA	CGTATTCCTACCCGCAATATATGACTTCTGGATATGCCTCGAATTGGAATCGGATCCCCGGGTTAATTAA	AGAAAGATCGTAGTCAATTGAGAAATCCGTCTGTCCGCCAACGGAACCTAGAATTCGAGCTCGTTTAAAC	0		0		0
YAR062W	YAR062W	1	234150	235037	+	ACTGATTTACTTGGTTTCTTACTATCCCAAAAAACGCTACTCTAGAAATG	CCAGTTTGTCATCATCTTCTTCAGAACAAATCACCAGCTCTATCACGTCT	ACTACAGAAGTTCCATTGCTGCGATAGAATGGAGTAATAATTGGATGCTA	ACTGATTTACTTGGTTTCTTACTATCCCAAAAAACGCTACTCTAGAAATGCGGATCCCCGGGTTAATTAA	CCAGTTTGTCATCATCTTCTTCAGAACAAATCACCAGCTCTATCACGTCTCGGATCCCCGGGTTAATTAA	ACTACAGAAGTTCCATTGCTGCGATAGAATGGAGTAATAATTGGATGCTAGAATTCGAGCTCGTTTAAAC	0		0		0
YAR064W	YAR064W	1	236090	236389	+	GGAAAGATATTCTTTAACGAGACGGAGTAATTCTCGTCAGGAATAGGATG	ATCTTTTTCTTTTCTGTTTTTGGCGTATGATCTGTTCTGAGCCAAAGTTA	CTTTCTATACAATCCCTACTCTGTGAGGTGCTTATTCAAGCAATGATCTA	GGAAAGATATTCTTTAACGAGACGGAGTAATTCTCGTCAGGAATAGGATGCGGATCCCCGGGTTAATTAA	ATCTTTTTCTTTTCTGTTTTTGGCGTATGATCTGTTCTGAGCCAAAGTTACGGATCCCCGGGTTAATTAA	CTTTCTATACAATCCCTACTCTGTGAGGTGCTTATTCAAGCAATGATCTAGAATTCGAGCTCGTTTAAAC	0		0		0
YAR066W	YAR066W	1	236942	237553	+	CTTTCTTTTTATTGGTAAACTCTCGCCCATTACAAAAAAAAAAAGAGATG	CCTTTTCTTTGTCAAATGCTATTCTCAACGGTGGTTCTGTTTCCGGTTTG	AGGTTGATTTCACCGTTATTTACAGAGCCTTCATCGTCGTCTCTACGTTA	CTTTCTTTTTATTGGTAAACTCTCGCCCATTACAAAAAAAAAAAGAGATGCGGATCCCCGGGTTAATTAA	CCTTTTCTTTGTCAAATGCTATTCTCAACGGTGGTTCTGTTTCCGGTTTGCGGATCCCCGGGTTAATTAA	AGGTTGATTTCACCGTTATTTACAGAGCCTTCATCGTCGTCTCTACGTTAGAATTCGAGCTCGTTTAAAC	0		0		0
YAR068W	YAR068W	1	238299	238784	+	CACCTCAGGTTCCGCTTCTGTCTACACTACTACATTAACTTACTTGAATG	CAGCACCTTCACTGGTATTGTCGTTCAATCCGAAGGTATGGCTGCTGGTT	AAAAGCAAGGATGAAAATACCTGCCAAAGTACTTAAAGCATTGGTTCTCA	CACCTCAGGTTCCGCTTCTGTCTACACTACTACATTAACTTACTTGAATGCGGATCCCCGGGTTAATTAA	CAGCACCTTCACTGGTATTGTCGTTCAATCCGAAGGTATGGCTGCTGGTTCGGATCCCCGGGTTAATTAA	AAAAGCAAGGATGAAAATACCTGCCAAAGTACTTAAAGCATTGGTTCTCAGAATTCGAGCTCGTTTAAAC	0		0		0
YAR069C	YAR069C	1	239947	240240	-	ATCACAAAACAGTCGGTCGGATAATATCTCCTTCCAACAGTAGGAGAATG	ATGATATATGCATCTACGGTTGCATTGCCCTTACAGTTGTGTTTATTTTT	ACTCAGCTAAGACTCGACAATACAATTTTCTTATACTAAACGTAGATTTA	ATCACAAAACAGTCGGTCGGATAATATCTCCTTCCAACAGTAGGAGAATGCGGATCCCCGGGTTAATTAA	ATGATATATGCATCTACGGTTGCATTGCCCTTACAGTTGTGTTTATTTTTCGGATCCCCGGGTTAATTAA	ACTCAGCTAAGACTCGACAATACAATTTTCTTATACTAAACGTAGATTTAGAATTCGAGCTCGTTTAAAC	0		0		0
YAR070C	YAR070C	1	240838	241137	-	NNNNNNNNNNNNNNNNNNNNNNNNNNNNNNNNNNNNNNNNNNNNNNNNNN	NNNNNNNNNNNNNNNNNNNNNNNNNNNNNNNNNNNNNNNNNNNNNNNNNN	NNNNNNNNNNNNNNNNNNNNNNNNNNNNNNNNNNNNNNNNNNNNNNNNNN	NNNNNNNNNNNNNNNNNNNNNNNNNNNNNNNNNNNNNNNNNNNNNNNATGCGGATCCCCGGGTTAATTAA	NNNNNNNNNNNNNNNNNNNNNNNNNNNNNNNNNNNNNNNNNNNNNNNNNNCGGATCCCCGGGTTAATTAA	NNNNNNNNNNNNNNNNNNNNNNNNNNNNNNNNNNNNNNNNNNNNNNNNNNGAATTCGAGCTCGTTTAAAC	0		0		0
YAR071W	PHO11	1	241952	243355	+	NNNNNNNNNNNNNNNNNNNNNNNNNNNNNNNNNNNNNNNNNNNNNNNNNN	NNNNNNNNNNNNNNNNNNNNNNNNNNNNNNNNNNNNNNNNNNNNNNNNNN	NNNNNNNNNNNNNNNNNNNNNNNNNNNNNNNNNNNNNNNNNNNNNNNNNN	NNNNNNNNNNNNNNNNNNNNNNNNNNNNNNNNNNNNNNNNNNNNNNNATGCGGATCCCCGGGTTAATTAA	NNNNNNNNNNNNNNNNNNNNNNNNNNNNNNNNNNNNNNNNNNNNNNNNNNCGGATCCCCGGGTTAATTAA	NNNNNNNNNNNNNNNNNNNNNNNNNNNNNNNNNNNNNNNNNNNNNNNNNNGAATTCGAGCTCGTTTAAAC	0		0		0
YAR073W	IMD1	1	244455	245666	+	NNNNNNNNNNNNNNNNNNNNNNNNNNNNNNNNNNNNNNNNNNNNNNNNNN	NNNNNNNNNNNNNNNNNNNNNNNNNNNNNNNNNNNNNNNNNNNNNNNNNN	NNNNNNNNNNNNNNNNNNNNNNNNNNNNNNNNNNNNNNNNNNNNNNNNNN	NNNNNNNNNNNNNNNNNNNNNNNNNNNNNNNNNNNNNNNNNNNNNNNATGCGGATCCCCGGGTTAATTAA	NNNNNNNNNNNNNNNNNNNNNNNNNNNNNNNNNNNNNNNNNNNNNNNNNNCGGATCCCCGGGTTAATTAA	NNNNNNNNNNNNNNNNNNNNNNNNNNNNNNNNNNNNNNNNNNNNNNNNNNGAATTCGAGCTCGTTTAAAC	1	YAR075W	1	YAR075W	0
YAR075W	YAR075W	1	245557	246030	+	NNNNNNNNNNNNNNNNNNNNNNNNNNNNNNNNNNNNNNNNNNNNNNNNNN	NNNNNNNNNNNNNNNNNNNNNNNNNNNNNNNNNNNNNNNNNNNNNNNNNN	NNNNNNNNNNNNNNNNNNNNNNNNNNNNNNNNNNNNNNNNNNNNNNNNNN	NNNNNNNNNNNNNNNNNNNNNNNNNNNNNNNNNNNNNNNNNNNNNNNATGCGGATCCCCGGGTTAATTAA	NNNNNNNNNNNNNNNNNNNNNNNNNNNNNNNNNNNNNNNNNNNNNNNNNNCGGATCCCCGGGTTAATTAA	NNNNNNNNNNNNNNNNNNNNNNNNNNNNNNNNNNNNNNNNNNNNNNNNNNGAATTCGAGCTCGTTTAAAC	1	YAR073W	1	YAR073W	0
YBL113C	YBL113C	2	280	3774	-	NNNNNNNNNNNNNNNNNNNNNNNNNNNNNNNNNNNNNNNNNNNNNNNNNN	NNNNNNNNNNNNNNNNNNNNNNNNNNNNNNNNNNNNNNNNNNNNNNNNNN	NNNNNNNNNNNNNNNNNNNNNNNNNNNNNNNNNNNNNNNNNNNNNNNNNN	NNNNNNNNNNNNNNNNNNNNNNNNNNNNNNNNNNNNNNNNNNNNNNNATGCGGATCCCCGGGTTAATTAA	NNNNNNNNNNNNNNNNNNNNNNNNNNNNNNNNNNNNNNNNNNNNNNNNNNCGGATCCCCGGGTTAATTAA	NNNNNNNNNNNNNNNNNNNNNNNNNNNNNNNNNNNNNNNNNNNNNNNNNNGAATTCGAGCTCGTTTAAAC	2	YBL113W-A;YBL112C	2	YBL113W-A;YBL112C	0
YBL113W-A	YBL113W-A	2	646	1128	+	NNNNNNNNNNNNNNNNNNNNNNNNNNNNNNNNNNNNNNNNNNNNNNNNNN	NNNNNNNNNNNNNNNNNNNNNNNNNNNNNNNNNNNNNNNNNNNNNNNNNN	NNNNNNNNNNNNNNNNNNNNNNNNNNNNNNNNNNNNNNNNNNNNNNNNNN	NNNNNNNNNNNNNNNNNNNNNNNNNNNNNNNNNNNNNNNNNNNNNNNATGCGGATCCCCGGGTTAATTAA	NNNNNNNNNNNNNNNNNNNNNNNNNNNNNNNNNNNNNNNNNNNNNNNNNNCGGATCCCCGGGTTAATTAA	NNNNNNNNNNNNNNNNNNNNNNNNNNNNNNNNNNNNNNNNNNNNNNNNNNGAATTCGAGCTCGTTTAAAC	1	YBL113C	1	YBL113C	0
YBL112C	YBL112C	2	3698	4015	-	NNNNNNNNNNNNNNNNNNNNNNNNNNNNNNNNNNNNNNNNNNNNNNNNNN	NNNNNNNNNNNNNNNNNNNNNNNNNNNNNNNNNNNNNNNNNNNNNNNNNN	NNNNNNNNNNNNNNNNNNNNNNNNNNNNNNNNNNNNNNNNNNNNNNNNNN	NNNNNNNNNNNNNNNNNNNNNNNNNNNNNNNNNNNNNNNNNNNNNNNATGCGGATCCCCGGGTTAATTAA	NNNNNNNNNNNNNNNNNNNNNNNNNNNNNNNNNNNNNNNNNNNNNNNNNNCGGATCCCCGGGTTAATTAA	NNNNNNNNNNNNNNNNNNNNNNNNNNNNNNNNNNNNNNNNNNNNNNNNNNGAATTCGAGCTCGTTTAAAC	1	YBL113C	1	YBL113C	0
YBL111C	YBL111C	2	4023	6125	-	NNNNNNNNNNNNNNNNNNNNNNNNNNNNNNNNNNNNNNNNNNNNNNNNNN	NNNNNNNNNNNNNNNNNNNNNNNNNNNNNNNNNNNNNNNNNNNNNNNNNN	NNNNNNNNNNNNNNNNNNNNNNNNNNNNNNNNNNNNNNNNNNNNNNNNNN	NNNNNNNNNNNNNNNNNNNNNNNNNNNNNNNNNNNNNNNNNNNNNNNATGCGGATCCCCGGGTTAATTAA	NNNNNNNNNNNNNNNNNNNNNNNNNNNNNNNNNNNNNNNNNNNNNNNNNNCGGATCCCCGGGTTAATTAA	NNNNNNNNNNNNNNNNNNNNNNNNNNNNNNNNNNNNNNNNNNNNNNNNNNGAATTCGAGCTCGTTTAAAC	0		0		0
YBL109W	YBL109W	2	6974	7311	+	NNNNNNNNNNNNNNNNNNNNNNNNNNNNNNNNNNNNNNNNNNNNNNNNNN	NNNNNNNNNNNNNNNNNNNNNNNNNNNNNNNNNNNNNNNNNNNNNNNNNN	NNNNNNNNNNNNNNNNNNNNNNNNNNNNNNNNNNNNNNNNNNNNNNNNNN	NNNNNNNNNNNNNNNNNNNNNNNNNNNNNNNNNNNNNNNNNNNNNNNATGCGGATCCCCGGGTTAATTAA	NNNNNNNNNNNNNNNNNNNNNNNNNNNNNNNNNNNNNNNNNNNNNNNNNNCGGATCCCCGGGTTAATTAA	NNNNNNNNNNNNNNNNNNNNNNNNNNNNNNNNNNNNNNNNNNNNNNNNNNGAATTCGAGCTCGTTTAAAC	0		0		0
YBL108C-A	PAU9	2	9279	9407	-	NNNNNNNNNNNNNNNNNNNNNNNNNNNNNNNNNNNNNNNNNNNNNNNNNN	CAGCTATCTCCAAGGCTCTATCCAAAGACGGTATCTACACTATCGCAAAC	ATTACTTTTCACTGTCTATGGATTTTCATTCGTAAAGGCATCACTCCCTA	NNNNNNNNNNNNNNNNNNNNNNNNNNNNNNNNNNNNNNNNNNNNNNNATGCGGATCCCCGGGTTAATTAA	CAGCTATCTCCAAGGCTCTATCCAAAGACGGTATCTACACTATCGCAAACCGGATCCCCGGGTTAATTAA	ATTACTTTTCACTGTCTATGGATTTTCATTCGTAAAGGCATCACTCCCTAGAATTCGAGCTCGTTTAAAC	0		0		0
YBL108W	YBL108W	2	9861	10167	+	NNNNNNNNNNNNNNNNNNNNNNNNNNNNNNNNNNNNNNNNNNNNNNNNNN	CTAAACGGTTTCCATGCAAAGCAACATCTTTGTTACTCATTCCTGAAGGT	AGAATCTAACAATATACGACTCCCTGCACATGGTTGCTATTTTTTATTCA	NNNNNNNNNNNNNNNNNNNNNNNNNNNNNNNNNNNNNNNNNNNNNNNATGCGGATCCCCGGGTTAATTAA	CTAAACGGTTTCCATGCAAAGCAACATCTTTGTTACTCATTCCTGAAGGTCGGATCCCCGGGTTAATTAA	AGAATCTAACAATATACGACTCCCTGCACATGGTTGCTATTTTTTATTCAGAATTCGAGCTCGTTTAAAC	0		0		0
YBL107W-A	YBL107W-A	2	10783	10783	+	ATAGTAATACTATTATGTGGAAATACCGATTCCATTTTGAGGATTCCAAT		TTATACTGTTATGTATACAATTTACTAAAAGCTCTTGTCGATGGTATTGG	ATAGTAATACTATTATGTGGAAATACCGATTCCATTTTGAGGATTCCATGCGGATCCCCGGGTTAATTAA	CGGATCCCCGGGTTAATTAA	TTATACTGTTATGTATACAATTTACTAAAAGCTCTTGTCGATGGTATTGGGAATTCGAGCTCGTTTAAAC	0		0		0
YBL107C	YBL107C	2	11318	11908	-	AGTTAGAAAAAAAACTTCTCATTTATACACGTAGACAAAAAGACGGTATG	AAAATAATGACTACTTGAAGGAGTTTACGCAATTCTGCAAGGACAACAGT	AATCTTTAAGTGATATAACCTTTCAGCGGACTAGAAGAATAGGGCGTTCA	AGTTAGAAAAAAAACTTCTCATTTATACACGTAGACAAAAAGACGGTATGCGGATCCCCGGGTTAATTAA	AAAATAATGACTACTTGAAGGAGTTTACGCAATTCTGCAAGGACAACAGTCGGATCCCCGGGTTAATTAA	AATCTTTAAGTGATATAACCTTTCAGCGGACTAGAAGAATAGGGCGTTCAGAATTCGAGCTCGTTTAAAC	0		0		0
YBL106C	SRO77,SNI2,SOP2	2	12203	15235	-	ATAAAAGTTACAAAATTGTCAATTGAACAGATACAAAAATTTTATAAATG	ACGCAATGGAAGAAACGGGAAGGGATATGATGAAGAGCGCTGTAGGTTTT	TGCGAGCAAGGGCAACCTGATCGAATTTTATAAAAACTATTTATGGACTA	ATAAAAGTTACAAAATTGTCAATTGAACAGATACAAAAATTTTATAAATGCGGATCCCCGGGTTAATTAA	ACGCAATGGAAGAAACGGGAAGGGATATGATGAAGAGCGCTGTAGGTTTTCGGATCCCCGGGTTAATTAA	TGCGAGCAAGGGCAACCTGATCGAATTTTATAAAAACTATTTATGGACTAGAATTCGAGCTCGTTTAAAC	0		0		0
YBL105C	PKC1,STT1,HPO2,CLY15	2	15597	19052	-	AGGAAAAGTAAGTATAGTATCACACATATAGGGAGCAGTTTACAGTCATG	AGCAAGAAGAGTTTAGAGGATTTTCCTTTATGCCAGATGATTTGGATTTA	TTAGATGTTTTATATAAAATTAAATAAATCATGGCATGACCTTTTCTTCA	AGGAAAAGTAAGTATAGTATCACACATATAGGGAGCAGTTTACAGTCATGCGGATCCCCGGGTTAATTAA	AGCAAGAAGAGTTTAGAGGATTTTCCTTTATGCCAGATGATTTGGATTTACGGATCCCCGGGTTAATTAA	TTAGATGTTTTATATAAAATTAAATAAATCATGGCATGACCTTTTCTTCAGAATTCGAGCTCGTTTAAAC	0		0		0
YBL104C	YBL104C	2	19533	22649	-	TACTGGTAGTCGTAAGTGCAGTATCACGAACGTATAGAAGAATAAACATG	ACAGACATAATGTTTGTCCCACTCCAGGTTGCACCTGCCAGTGTAATAAG	ATTGTGAGAATAAAGAGAAGTTGCAAGATTTGGTTTATTGTACAATACTA	TACTGGTAGTCGTAAGTGCAGTATCACGAACGTATAGAAGAATAAACATGCGGATCCCCGGGTTAATTAA	ACAGACATAATGTTTGTCCCACTCCAGGTTGCACCTGCCAGTGTAATAAGCGGATCCCCGGGTTAATTAA	ATTGTGAGAATAAAGAGAAGTTGCAAGATTTGGTTTATTGTACAATACTAGAATTCGAGCTCGTTTAAAC	0		0		0
YBL103C	RTG3	2	23432	24892	-	TACTCTTATTTTTTGTCAGGCGAACCTACTTCTTAAATAAGTGAAGAATG	GAGATGACAACTCTAATCCAGCTGACTATCTTTTAGAATTTGGTTCGGGG	CCTGACCTTTTTCAAATTTAATTTTTTCCCGCTAATAAGACCATAAACTA	TACTCTTATTTTTTGTCAGGCGAACCTACTTCTTAAATAAGTGAAGAATGCGGATCCCCGGGTTAATTAA	GAGATGACAACTCTAATCCAGCTGACTATCTTTTAGAATTTGGTTCGGGGCGGATCCCCGGGTTAATTAA	CCTGACCTTTTTCAAATTTAATTTTTTCCCGCTAATAAGACCATAAACTAGAATTCGAGCTCGTTTAAAC	0		0		0
YBL102W	SFT2	2	25454	26101	+	GCGTTTTTTTTTTTTGCTGGTAAAAAAAAAGAACAAGTGTGGAGAATATG	GGATGTTAAGCTCTGCTGGTGTCAATTCGGCAAGAGGTGTTCTGCGCATC	TTTTTCTTCTTCAACTAATCAATTCAATATGCACTATGAATGATAATTCA	GCGTTTTTTTTTTTTGCTGGTAAAAAAAAAGAACAAGTGTGGAGAATATGCGGATCCCCGGGTTAATTAA	GGATGTTAAGCTCTGCTGGTGTCAATTCGGCAAGAGGTGTTCTGCGCATCCGGATCCCCGGGTTAATTAA	TTTTTCTTCTTCAACTAATCAATTCAATATGCACTATGAATGATAATTCAGAATTCGAGCTCGTTTAAAC	0		0		0
YBL101C	ECM21	2	26302	29655	-	TTTAAATAGAGAAGAACAAGCAAGATTTTTCCCTACCCCTATTGGGCATG	ACGAGCCTCCGCGTTATGACGAAATAGTGCCTTTGATGAGTGATGAAGAA	TATAATTATCGTAGAATAATTCAAAAAAAAATAAAAAACGAAAAAATTCA	TTTAAATAGAGAAGAACAAGCAAGATTTTTCCCTACCCCTATTGGGCATGCGGATCCCCGGGTTAATTAA	ACGAGCCTCCGCGTTATGACGAAATAGTGCCTTTGATGAGTGATGAAGAACGGATCCCCGGGTTAATTAA	TATAATTATCGTAGAATAATTCAAAAAAAAATAAAAAACGAAAAAATTCAGAATTCGAGCTCGTTTAAAC	0		0		0
YBL100W-C	YBL100W-C	2	29783	29902	+	AAACGTGGCTTATCTCAGAGCTAAGACAGACCTTCCGAGCAATAATAATG	GCGGGAAAGTGGAGAACCCTTGGAAGAGTCAGATCAGAGATTGGAAAAAT	TATATCACTCACACTCGATTCACAGGATCTGTAGATATCCATTGGTCTTA	AAACGTGGCTTATCTCAGAGCTAAGACAGACCTTCCGAGCAATAATAATGCGGATCCCCGGGTTAATTAA	GCGGGAAAGTGGAGAACCCTTGGAAGAGTCAGATCAGAGATTGGAAAAATCGGATCCCCGGGTTAATTAA	TATATCACTCACACTCGATTCACAGGATCTGTAGATATCCATTGGTCTTAGAATTCGAGCTCGTTTAAAC	0		0		0
YBL100W-A	YBL100W-A	2	31725	31725	+	TAGAATTGTGTAGAATTGCAGATTCCCTTTTATGGATTCCTAAATCCTCT		ACTTGTATATGGTTGGTTACCATATGAAGCATCGCTTATGCGACTAGAGG	TAGAATTGTGTAGAATTGCAGATTCCCTTTTATGGATTCCTAAATCCATGCGGATCCCCGGGTTAATTAA	CGGATCCCCGGGTTAATTAA	ACTTGTATATGGTTGGTTACCATATGAAGCATCGCTTATGCGACTAGAGGGAATTCGAGCTCGTTTAAAC	1	YBL100W-B	1	YBL100W-B	0
YBL100W-B	YBL100W-B	2	31725	32175	+	TAGAATTGTGTAGAATTGCAGATTCCCTTTTATGGATTCCTAAATCCTCT	AACCTCTTCCGATAAAAACATTTAAACTATTAACAAACAAATGGATTCAT	ATGATAGTTGATTTTTATTCCAACATACCACCCATAATGTAATAGATCTA	TAGAATTGTGTAGAATTGCAGATTCCCTTTTATGGATTCCTAAATCCATGCGGATCCCCGGGTTAATTAA	AACCTCTTCCGATAAAAACATTTAAACTATTAACAAACAAATGGATTCATCGGATCCCCGGGTTAATTAA	ATGATAGTTGATTTTTATTCCAACATACCACCCATAATGTAATAGATCTAGAATTCGAGCTCGTTTAAAC	1	YBL100W-A	1	YBL100W-A	0
YBL100C	YBL100C	2	33857	34172	-	CCATACCTTTAACACCAGAGGAGAACTCGACCAATTCTTCAGCCTGAATG	GTGTTTTTTTTTATTTATTTTGTTACTGTTCTTGCGATAGTTATGAGAGC	GAAGTTTTTTTCCTCATCGCGAACCATTAGTATAACAGATTGATCGTTCA	CCATACCTTTAACACCAGAGGAGAACTCGACCAATTCTTCAGCCTGAATGCGGATCCCCGGGTTAATTAA	GTGTTTTTTTTTATTTATTTTGTTACTGTTCTTGCGATAGTTATGAGAGCCGGATCCCCGGGTTAATTAA	GAAGTTTTTTTCCTCATCGCGAACCATTAGTATAACAGATTGATCGTTCAGAATTCGAGCTCGTTTAAAC	1	YBL099W	1	YBL099W	0
YBL099W	ATP1	2	33922	35559	+	GCAAGAACAGTAACAAAATAAATAAAAAAAAACACGCACATATAATAATG	AATTGTTGGCATCTCTAAAGAGTGCTACTGAATCATTTGTTGCCACTTTT	TCTTTTTGAGACGTACCTTATATTCATTTTTATTTTTTTAGTTCACATTA	GCAAGAACAGTAACAAAATAAATAAAAAAAAACACGCACATATAATAATGCGGATCCCCGGGTTAATTAA	AATTGTTGGCATCTCTAAAGAGTGCTACTGAATCATTTGTTGCCACTTTTCGGATCCCCGGGTTAATTAA	TCTTTTTGAGACGTACCTTATATTCATTTTTATTTTTTTAGTTCACATTAGAATTCGAGCTCGTTTAAAC	1	YBL100C	1	YBL100C	0
YBL098W	BNA4	2	36013	37395	+	GACAGTTAAAAAATCACGTAGTCAGTTAATCTGTTTAACTTGAAAATATG	TATCTATTGGCGGTTACAAGCTTTTCAAATTTTTGACAAGAGAACGTTCC	TTAATAATCCTCTCCTAGCGTACACGGATGGCAAGAATAAACTGGCTTCA	GACAGTTAAAAAATCACGTAGTCAGTTAATCTGTTTAACTTGAAAATATGCGGATCCCCGGGTTAATTAA	TATCTATTGGCGGTTACAAGCTTTTCAAATTTTTGACAAGAGAACGTTCCCGGATCCCCGGGTTAATTAA	TTAATAATCCTCTCCTAGCGTACACGGATGGCAAGAATAAACTGGCTTCAGAATTCGAGCTCGTTTAAAC	0		0		0
YBL097W	BRN1	2	37697	39961	+	TTAGTGGACTTTTTGGAGCAAAAAAAACCAGCAGGTAGTTATATAAGATG	ATGACTTGATAGTGAATTATGAGGATCTAGCGACAACACAGGCAGCGTCA	ACTTTGCAGCACAAAAAAAAAAAAAAAAAAAAAAAAAAGATCATCAACTA	TTAGTGGACTTTTTGGAGCAAAAAAAACCAGCAGGTAGTTATATAAGATGCGGATCCCCGGGTTAATTAA	ATGACTTGATAGTGAATTATGAGGATCTAGCGACAACACAGGCAGCGTCACGGATCCCCGGGTTAATTAA	ACTTTGCAGCACAAAAAAAAAAAAAAAAAAAAAAAAAAGATCATCAACTAGAATTCGAGCTCGTTTAAAC	0		0		0
YBL096C	YBL096C	2	40039	40347	-	CCTGGGCCAACTTGTTGTAAACCTCGCTTTTCTCGATTTGAGCGAGGATG	ATAAATACCTTGTTTTATATCCACTTTTCGAAGCGGTCCCCTTTCGGCGA	TTTTTGTGCTGCAAAGTTTCTTAAAGCCTTCGGGCTTACGAAATCCTTTA	CCTGGGCCAACTTGTTGTAAACCTCGCTTTTCTCGATTTGAGCGAGGATGCGGATCCCCGGGTTAATTAA	ATAAATACCTTGTTTTATATCCACTTTTCGAAGCGGTCCCCTTTCGGCGACGGATCCCCGGGTTAATTAA	TTTTTGTGCTGCAAAGTTTCTTAAAGCCTTCGGGCTTACGAAATCCTTTAGAATTCGAGCTCGTTTAAAC	1	YBL095W	1	YBL095W	0
YBL095W	YBL095W	2	40142	40954	+	TATAGACAATGACCAAATGACAGGATAGATCGAGGGTGAGTTCCAATATG	TTCTCGTTGAGCCTACTTGGTTCAAATATTTTAAATGGCTTGATATGTTT	AATATTAATTAACACGGAATAGGCTATTTTGAGACAGGCATGCTTTTTCA	TATAGACAATGACCAAATGACAGGATAGATCGAGGGTGAGTTCCAATATGCGGATCCCCGGGTTAATTAA	TTCTCGTTGAGCCTACTTGGTTCAAATATTTTAAATGGCTTGATATGTTTCGGATCCCCGGGTTAATTAA	AATATTAATTAACACGGAATAGGCTATTTTGAGACAGGCATGCTTTTTCAGAATTCGAGCTCGTTTAAAC	2	YBL096C;YBL094C	2	YBL096C;YBL094C	0
YBL094C	YBL094C	2	40630	40962	-	GAATATAGAATATTAATTAACACGGAATAGGCTATTTTGAGACAGGCATG	ACAGCCTTGCAGTTACACCTCTTTTACTAGGCAACAAAGGGAAGCCACAA	AACGTCCATAAGGGCTTGTTGTCATTGTTGCTGGATGAAGCATTGTGCTA	GAATATAGAATATTAATTAACACGGAATAGGCTATTTTGAGACAGGCATGCGGATCCCCGGGTTAATTAA	ACAGCCTTGCAGTTACACCTCTTTTACTAGGCAACAAAGGGAAGCCACAACGGATCCCCGGGTTAATTAA	AACGTCCATAAGGGCTTGTTGTCATTGTTGCTGGATGAAGCATTGTGCTAGAATTCGAGCTCGTTTAAAC	1	YBL095W	1	YBL095W	0
YBL093C	ROX3,MED19,SSN7,NUT3	2	41121	41783	-	GAGTGCGAATAGCAATAGTAAGTGAACGAAAAAGGAATACGATAATAATG	CACCAACACATAGTGACAGTCATGAGGATATGAAAAGAAGGAGGCTGGAG	ACACTTGCTCTTTATTTATAGTGGGGCTGATATGCGATGGCGTAAAGCTA	GAGTGCGAATAGCAATAGTAAGTGAACGAAAAAGGAATACGATAATAATGCGGATCCCCGGGTTAATTAA	CACCAACACATAGTGACAGTCATGAGGATATGAAAAGAAGGAGGCTGGAGCGGATCCCCGGGTTAATTAA	ACACTTGCTCTTTATTTATAGTGGGGCTGATATGCGATGGCGTAAAGCTAGAATTCGAGCTCGTTTAAAC	0		0		0
YBL092W	RPL32	2	42844	43236	+	TATACTAACAAACTTTTAATTTTCATTTTTTTTTTTTTTTTGATTAGATG	CTTTGGGTATCAAGGTCACCAACCCAAAGGGTCGTTTGGCTTTGGAAGCT	AATTTAAAATTAAATGAAGGTTATTATTTTGTAAATCTTTATTTAATTTA	TATACTAACAAACTTTTAATTTTCATTTTTTTTTTTTTTTTGATTAGATGCGGATCCCCGGGTTAATTAA	CTTTGGGTATCAAGGTCACCAACCCAAAGGGTCGTTTGGCTTTGGAAGCTCGGATCCCCGGGTTAATTAA	AATTTAAAATTAAATGAAGGTTATTATTTTGTAAATCTTTATTTAATTTAGAATTCGAGCTCGTTTAAAC	0		0		0
YBL091C-A	SCS22	2	43431	44046	-	GTGGTATGACGACAGATAATATAAGCACTAGTTCAGACGAGTAAACAATG	CATTGCTTATCATCACCGTTATCGCATTGCTCGTCGGCTGGATATACTAC	AAAACTAGGGCATTCTTCCTCACTTTTAGTGATAAACTTTTGTAAACTCA	GTGGTATGACGACAGATAATATAAGCACTAGTTCAGACGAGTAAACAATGCGGATCCCCGGGTTAATTAA	CATTGCTTATCATCACCGTTATCGCATTGCTCGTCGGCTGGATATACTACCGGATCCCCGGGTTAATTAA	AAAACTAGGGCATTCTTCCTCACTTTTAGTGATAAACTTTTGTAAACTCAGAATTCGAGCTCGTTTAAAC	0		0		0
YBL091C	MAP2	2	44229	45494	-	GGGCTTTTACATCAACAAGTACTGTAGAAGCTCTACCGTATTGAAAAATG	TCTTGTTGCATGCTCACAAAAAGGAAGTCGTTTCGAAAGGTGATGACTAC	AGTATTCATATACCTAGTGAGGAGGCCATTTGAAAGCGCATTTTACCTCA	GGGCTTTTACATCAACAAGTACTGTAGAAGCTCTACCGTATTGAAAAATGCGGATCCCCGGGTTAATTAA	TCTTGTTGCATGCTCACAAAAAGGAAGTCGTTTCGAAAGGTGATGACTACCGGATCCCCGGGTTAATTAA	AGTATTCATATACCTAGTGAGGAGGCCATTTGAAAGCGCATTTTACCTCAGAATTCGAGCTCGTTTAAAC	0		0		0
YBL090W	MRP21,MRP50	2	45691	46224	+	GAAGAGTAAAAAATCTGTCAAATATCACCCATAAGAGCATAACCATAATG	GCTTCAAGAGGTTGATTGAAATTGTTAAAGATGCCAAGAGGAAAGGATAC	GAAATCAATGGCGAAAATTTCACAATATTCAAGAGTTGATGGTACGATTA	GAAGAGTAAAAAATCTGTCAAATATCACCCATAAGAGCATAACCATAATGCGGATCCCCGGGTTAATTAA	GCTTCAAGAGGTTGATTGAAATTGTTAAAGATGCCAAGAGGAAAGGATACCGGATCCCCGGGTTAATTAA	GAAATCAATGGCGAAAATTTCACAATATTCAAGAGTTGATGGTACGATTAGAATTCGAGCTCGTTTAAAC	0		0		0
YBL089W	AVT5	2	46440	47819	+	CGAACAGCAAGATAAAGTGGAAACGAAAAGTAAGCAGCTTCCTCAATATG	TAATGGTAGCTTCATTATCAGCGATTGTATTTTTGGGCACATCATCACAT	ATACTTCTTTTTTTTGTTTATAGAAATACGAAAAGTAATGTACAAACTCA	CGAACAGCAAGATAAAGTGGAAACGAAAAGTAAGCAGCTTCCTCAATATGCGGATCCCCGGGTTAATTAA	TAATGGTAGCTTCATTATCAGCGATTGTATTTTTGGGCACATCATCACATCGGATCCCCGGGTTAATTAA	ATACTTCTTTTTTTTGTTTATAGAAATACGAAAAGTAATGTACAAACTCAGAATTCGAGCTCGTTTAAAC	0		0		0
YBL088C	TEL1	2	47885	56248	-	GAAAAAAAAGCCTTCAAAGAAAAAGGGAAATCAGTGTAACATAGACGATG	CGGATCCATCAAATTTGAGTGTTATATATATGGGATGGTCACCTTTTTAT	GTATTTCTATAAACAAAAAAAAGAAGTATAAAGCATCTGCATAGCAATTA	GAAAAAAAAGCCTTCAAAGAAAAAGGGAAATCAGTGTAACATAGACGATGCGGATCCCCGGGTTAATTAA	CGGATCCATCAAATTTGAGTGTTATATATATGGGATGGTCACCTTTTTATCGGATCCCCGGGTTAATTAA	GTATTTCTATAAACAAAAAAAAGAAGTATAAAGCATCTGCATAGCAATTAGAATTCGAGCTCGTTTAAAC	0		0		0
YBL087C	RPL23A	2	56688	57605	-	AGGTCTTACAAGCAATACAAAACCAACACACCTATATATAACTAATAATG	AATGTGCCGATTTATGGCCAAGAGTTGCATCTAACTCCGGTGTTGTTGTG	ATATATAATTGAAGAATCTAAGAGTATGAGTCAAAATAATTTCCTTTTTA	AGGTCTTACAAGCAATACAAAACCAACACACCTATATATAACTAATAATGCGGATCCCCGGGTTAATTAA	AATGTGCCGATTTATGGCCAAGAGTTGCATCTAACTCCGGTGTTGTTGTGCGGATCCCCGGGTTAATTAA	ATATATAATTGAAGAATCTAAGAGTATGAGTCAAAATAATTTCCTTTTTAGAATTCGAGCTCGTTTAAAC	0		0		0
YBL086C	YBL086C	2	58068	59468	-	GTATTAGGTACCCAAGAAAGGTATAATACCGCTCACAAAATATTAAGATG	CAGATAGAATAAGAGAAAACAAAAACTGGTCTATAATAACCCCATCGGGC	GGTATTGCAAGCTTAAGATTATAATTACATAAAACAATACAAATATTCTA	GTATTAGGTACCCAAGAAAGGTATAATACCGCTCACAAAATATTAAGATGCGGATCCCCGGGTTAATTAA	CAGATAGAATAAGAGAAAACAAAAACTGGTCTATAATAACCCCATCGGGCCGGATCCCCGGGTTAATTAA	GGTATTGCAAGCTTAAGATTATAATTACATAAAACAATACAAATATTCTAGAATTCGAGCTCGTTTAAAC	0		0		0
YBL085W	BOI1,BOB1,GIN7	2	60742	63684	+	TCTAACTCGAGGTGACCGGAGGCCACTGCAATAATAAAAAATAGAAGATG	CCAGCGATTACCTGGAAAGTTCAGCATTTGAATACCCTGGTGGCAGACTT	TATTAAGGTGTTTAAGTTGGTCAAGAAGTAACTAATGATTGCAGTTCTCA	TCTAACTCGAGGTGACCGGAGGCCACTGCAATAATAAAAAATAGAAGATGCGGATCCCCGGGTTAATTAA	CCAGCGATTACCTGGAAAGTTCAGCATTTGAATACCCTGGTGGCAGACTTCGGATCCCCGGGTTAATTAA	TATTAAGGTGTTTAAGTTGGTCAAGAAGTAACTAATGATTGCAGTTCTCAGAATTCGAGCTCGTTTAAAC	0		0		0
YBL084C	CDC27,SNB1,APC3	2	64035	66293	-	CATAAATCGACACGAACTTTTCGTGCAGGATACATAATAAAAATAGCATG	AGGGTAACCAAGTTATCATCGATGAATTACAAAAATGTCATATGCAAGAA	AAAACATTTAACATGTTTCAATTTGTTATGTTTTGGCCAACCTGCGTTTA	CATAAATCGACACGAACTTTTCGTGCAGGATACATAATAAAAATAGCATGCGGATCCCCGGGTTAATTAA	AGGGTAACCAAGTTATCATCGATGAATTACAAAAATGTCATATGCAAGAACGGATCCCCGGGTTAATTAA	AAAACATTTAACATGTTTCAATTTGTTATGTTTTGGCCAACCTGCGTTTAGAATTCGAGCTCGTTTAAAC	0		0		0
YBL083C	YBL083C	2	66562	66987	-	CTCACCACACTGTTCGTCACAAGATACCCTCGCATCCTGCCCGATTTATG	AAAAAGCTCAACTGAAACAGATGTATAAATATCATATAATCGTATTGTTT	CACCATTAAATACTAGTAGTACTATATAGATGGTATAAAGAAATGATTTA	CTCACCACACTGTTCGTCACAAGATACCCTCGCATCCTGCCCGATTTATGCGGATCCCCGGGTTAATTAA	AAAAAGCTCAACTGAAACAGATGTATAAATATCATATAATCGTATTGTTTCGGATCCCCGGGTTAATTAA	CACCATTAAATACTAGTAGTACTATATAGATGGTATAAAGAAATGATTTAGAATTCGAGCTCGTTTAAAC	1	YBL082C	1	YBL082C	0
YBL082C	ALG3,RHK1	2	66600	67976	-	TATCATAGAGTGTGTATGGGAGAGAGAAAGAGTTAGATACTAGTAGTATG	TCGCCAAAAGCCATCTTCGTACCACCAGCTCCATGGAAAAAAAGCTCAAC	AGAAATGATTTAAAACAATACGATTATATGATATTTATACATCTGTTTCA	TATCATAGAGTGTGTATGGGAGAGAGAAAGAGTTAGATACTAGTAGTATGCGGATCCCCGGGTTAATTAA	TCGCCAAAAGCCATCTTCGTACCACCAGCTCCATGGAAAAAAAGCTCAACCGGATCCCCGGGTTAATTAA	AGAAATGATTTAAAACAATACGATTATATGATATTTATACATCTGTTTCAGAATTCGAGCTCGTTTAAAC	1	YBL083C	1	YBL083C	0
YBL081W	YBL081W	2	68716	69818	+	ATTTTCTTTTTTTTTTTTTGGCTCTATTTCACTAAGACATCGTATATATG	CATCATCAAGACCCTTTGGCATTTGGAATACTGACATGAGCGTTTGGAGT	TAGTAATACTAATGATAATAATATACATAAAAATATACGTAAACATCTCA	ATTTTCTTTTTTTTTTTTTGGCTCTATTTCACTAAGACATCGTATATATGCGGATCCCCGGGTTAATTAA	CATCATCAAGACCCTTTGGCATTTGGAATACTGACATGAGCGTTTGGAGTCGGATCCCCGGGTTAATTAA	TAGTAATACTAATGATAATAATATACATAAAAATATACGTAAACATCTCAGAATTCGAGCTCGTTTAAAC	0		0		0
YBL080C	PET112	2	69916	71541	-	GTTCTTGTTAGCATTCCTGTCCAAAAAGACCAGAGTAGGAACTAGATATG	AGGCAAACGAATTCGAGAAAAAATTCAAAGAGATCTTAAATATTCAATGG	TTGTTATTATTTATGCACGGTTCCTATTTACACGCGGCGTTTATATTTTA	GTTCTTGTTAGCATTCCTGTCCAAAAAGACCAGAGTAGGAACTAGATATGCGGATCCCCGGGTTAATTAA	AGGCAAACGAATTCGAGAAAAAATTCAAAGAGATCTTAAATATTCAATGGCGGATCCCCGGGTTAATTAA	TTGTTATTATTTATGCACGGTTCCTATTTACACGCGGCGTTTATATTTTAGAATTCGAGCTCGTTTAAAC	0		0		0
YBL079W	NUP170,NLE3	2	72105	76613	+	ACAAAAAAGCAGAGTGCGTTTATTACTTCTCTTTCTAGCGGTTGTTCATG	AGTACGTTAAGAACAGCGGCAATAATTTGGGGATTTGTTTCTACAAAGAA	AATATACACGTACATTACCCTGCTATCTATATGTCGAACATGAATTTTTA	ACAAAAAAGCAGAGTGCGTTTATTACTTCTCTTTCTAGCGGTTGTTCATGCGGATCCCCGGGTTAATTAA	AGTACGTTAAGAACAGCGGCAATAATTTGGGGATTTGTTTCTACAAAGAACGGATCCCCGGGTTAATTAA	AATATACACGTACATTACCCTGCTATCTATATGTCGAACATGAATTTTTAGAATTCGAGCTCGTTTAAAC	0		0		0
YBL078C	ATG8,AUT7,CVT5,APG8	2	77224	77577	-	AATAATTGTAAAGTTGAGAAAATCATAATAGAATAATTACTAGAGACATG	AGGACGGGTTTTTGTATGTCACTTACTCAGGAGAAAATACATTTGGCAGG	AATTTCGATTTTAGATGTTAACGCTTCATTTCTTTTCATATAAAAGACTA	AATAATTGTAAAGTTGAGAAAATCATAATAGAATAATTACTAGAGACATGCGGATCCCCGGGTTAATTAA	AGGACGGGTTTTTGTATGTCACTTACTCAGGAGAAAATACATTTGGCAGGCGGATCCCCGGGTTAATTAA	AATTTCGATTTTAGATGTTAACGCTTCATTTCTTTTCATATAAAAGACTAGAATTCGAGCTCGTTTAAAC	0		0		0
YBL077W	YBL077W	2	77743	78174	+	ATTTTTGCCGCCGCCGAAAATAACCGGCCTCCGGGTGATGATATATCATG	GGATTCTGTTGACCAGCTCTCTTGCGAGACCTTCACTCTTTAGTTCAGAG	GAAACCAGAACCGACCAAGACGTGTTAATCATCATGGATACAAATATTTA	ATTTTTGCCGCCGCCGAAAATAACCGGCCTCCGGGTGATGATATATCATGCGGATCCCCGGGTTAATTAA	GGATTCTGTTGACCAGCTCTCTTGCGAGACCTTCACTCTTTAGTTCAGAGCGGATCCCCGGGTTAATTAA	GAAACCAGAACCGACCAAGACGTGTTAATCATCATGGATACAAATATTTAGAATTCGAGCTCGTTTAAAC	1	YBL076C	1	YBL076C	0
YBL076C	ILS1	2	77889	81107	-	CGACTTCCTACAACCTTTAGCCAAAAGCTTCAAAAAACCAAGGAAATATG	AAGAACAATCTATTAATGACACCATTTTCAAATTAAAAGTGTTCAAATTA	ATCACTTCGAGTAGAGAAAAATTTGTACGTATTTATATGAGTTGTTTTCA	CGACTTCCTACAACCTTTAGCCAAAAGCTTCAAAAAACCAAGGAAATATGCGGATCCCCGGGTTAATTAA	AAGAACAATCTATTAATGACACCATTTTCAAATTAAAAGTGTTCAAATTACGGATCCCCGGGTTAATTAA	ATCACTTCGAGTAGAGAAAAATTTGTACGTATTTATATGAGTTGTTTTCAGAATTCGAGCTCGTTTAAAC	1	YBL077W	1	YBL077W	0
YBL075C	SSA3,YG106	2	81345	83294	-	GTTTGTCACTAAACGGATAGAATAGGTACTAAACGCTACAAAGAAAAATG	GTGCTACGGGAGGTGGAGAAGATACAGGTCCAACAGTGGAAGAGGTTGAT	AAGGTTAAACATAAAAAGTAGCTAAATAGAACACTATAGAAGAATAATCA	GTTTGTCACTAAACGGATAGAATAGGTACTAAACGCTACAAAGAAAAATGCGGATCCCCGGGTTAATTAA	GTGCTACGGGAGGTGGAGAAGATACAGGTCCAACAGTGGAAGAGGTTGATCGGATCCCCGGGTTAATTAA	AAGGTTAAACATAAAAAGTAGCTAAATAGAACACTATAGAAGAATAATCAGAATTCGAGCTCGTTTAAAC	0		0		0
YBL074C	AAR2	2	83568	84635	-	TTATCGCTGGGACATGGGGCTAAAAAATAAAATATCGGAAGCCTGCAATG	ATGATGAGCACAACCCTACCATTGTTGGCGGTCTCTATTACCAAAGGCCA	TAGGCATCAAGTCAAATACGTTTGATGATAGCGCCGCACGATGATCGTTA	TTATCGCTGGGACATGGGGCTAAAAAATAAAATATCGGAAGCCTGCAATGCGGATCCCCGGGTTAATTAA	ATGATGAGCACAACCCTACCATTGTTGGCGGTCTCTATTACCAAAGGCCACGGATCCCCGGGTTAATTAA	TAGGCATCAAGTCAAATACGTTTGATGATAGCGCCGCACGATGATCGTTAGAATTCGAGCTCGTTTAAAC	1	YBL073W	1	YBL073W	0
YBL073W	YBL073W	2	84492	84803	+	ATTCTACAGTCAAACCAGTAGCCATACCTCATGCTGGAATTATCTGCATG	CGATTTTTTCCGCTTTCAAGATGTGTCCTTTCTTCATCTCTTGGTTCTTA	GGGATGTGAAAAGGAAAAAGTAATTAGGAGGGGTTTGCGGCGCCCTTTTA	ATTCTACAGTCAAACCAGTAGCCATACCTCATGCTGGAATTATCTGCATGCGGATCCCCGGGTTAATTAA	CGATTTTTTCCGCTTTCAAGATGTGTCCTTTCTTCATCTCTTGGTTCTTACGGATCCCCGGGTTAATTAA	GGGATGTGAAAAGGAAAAAGTAATTAGGAGGGGTTTGCGGCGCCCTTTTAGAATTCGAGCTCGTTTAAAC	1	YBL074C	1	YBL074C	0
YBL072C	RPS8A	2	85365	85967	-	TTTATTTTACTAACAAGCGTCATTAAATTTTCTATTACAGTTACAAAATG	TGGAAGGTGAAGAATTAGCTTTCTACCTAAGAAGATTGACTGCTAAGAAA	TATGAAGAGATGAGGAGAAGAAAAAATTGGTAGTATTTTCATTTCATCTA	TTTATTTTACTAACAAGCGTCATTAAATTTTCTATTACAGTTACAAAATGCGGATCCCCGGGTTAATTAA	TGGAAGGTGAAGAATTAGCTTTCTACCTAAGAAGATTGACTGCTAAGAAACGGATCCCCGGGTTAATTAA	TATGAAGAGATGAGGAGAAGAAAAAATTGGTAGTATTTTCATTTCATCTAGAATTCGAGCTCGTTTAAAC	0		0		0
YBL071C-B	YBL071C-B	2	86300	86398	-	GGAAAGCTTGAGGGCTTTCTCTTACGCAGTGTTCATGGTGTTACGGGATG	TAGGAAATTACACTTGCCATTTGCTTTTTGGTACTCACAAGAAGACGTTA	TTCCATTACTCATATGACCATAGCACATACTTTTTGTCCTGGTGTGTTTA	GGAAAGCTTGAGGGCTTTCTCTTACGCAGTGTTCATGGTGTTACGGGATGCGGATCCCCGGGTTAATTAA	TAGGAAATTACACTTGCCATTTGCTTTTTGGTACTCACAAGAAGACGTTACGGATCCCCGGGTTAATTAA	TTCCATTACTCATATGACCATAGCACATACTTTTTGTCCTGGTGTGTTTAGAATTCGAGCTCGTTTAAAC	0		0		0
YBL071W-A	KTI11,DPH3	2	86820	87068	+	TACCACGACTGTAAGCACATCATTTGTACAATACATTACCAGCTGAAATG	ACTACGAAGAGGCAGGCATCCACCCCCCTGAGCCTATTGCCGCTGCTGCC	AGCTCTTTCTTTATTTCTATTTGTATTCTCGATCTAGCCTCTCATCTTTA	TACCACGACTGTAAGCACATCATTTGTACAATACATTACCAGCTGAAATGCGGATCCCCGGGTTAATTAA	ACTACGAAGAGGCAGGCATCCACCCCCCTGAGCCTATTGCCGCTGCTGCCCGGATCCCCGGGTTAATTAA	AGCTCTTTCTTTATTTCTATTTGTATTCTCGATCTAGCCTCTCATCTTTAGAATTCGAGCTCGTTTAAAC	1	YBL071C	1	YBL071C	0
YBL071C	YBL071C	2	87065	87373	-	AGAAAAATCCCTCGCCTTTCCGGTGAAATTTGTCACAGCCATTTGAGATG	ATAGCTCTTTCTTTATTTCTATTTGTATTCTCGATCTAGCCTCTCATCTT	TACGAAGAGGCAGGCATCCACCCCCCTGAGCCTATTGCCGCTGCTGCCTA	AGAAAAATCCCTCGCCTTTCCGGTGAAATTTGTCACAGCCATTTGAGATGCGGATCCCCGGGTTAATTAA	ATAGCTCTTTCTTTATTTCTATTTGTATTCTCGATCTAGCCTCTCATCTTCGGATCCCCGGGTTAATTAA	TACGAAGAGGCAGGCATCCACCCCCCTGAGCCTATTGCCGCTGCTGCCTAGAATTCGAGCTCGTTTAAAC	1	YBL071W-A	1	YBL071W-A	0
YBL070C	YBL070C	2	87447	87767	-	TGTTCTTAGGAATAGGCGTCTTGATCTTCTTTTCATAAGAAAAATCCATG	CTTTGATTATAATATGTACTTTTATATATTTTCTTTATTTTTCATTATTT	GGAAAGGCGAGGGATTTTTCTGTTGACATTATCAAATTAGCTTTTTGTCA	TGTTCTTAGGAATAGGCGTCTTGATCTTCTTTTCATAAGAAAAATCCATGCGGATCCCCGGGTTAATTAA	CTTTGATTATAATATGTACTTTTATATATTTTCTTTATTTTTCATTATTTCGGATCCCCGGGTTAATTAA	GGAAAGGCGAGGGATTTTTCTGTTGACATTATCAAATTAGCTTTTTGTCAGAATTCGAGCTCGTTTAAAC	1	YBL069W	1	YBL069W	0
YBL069W	AST1	2	87583	88872	+	GGAAGCTACAAATACGACATTGCATACCAAGAGGCAAACGTTGAACAATG	TGGCCACTCAACGTGCCCAAGGAAAGTTAATCATGAACGTCGAAAAATTC	GTTCATTAAGTTTAAAAATAAAACATATTGTAAATGTAAGTGGGTATCTA	GGAAGCTACAAATACGACATTGCATACCAAGAGGCAAACGTTGAACAATGCGGATCCCCGGGTTAATTAA	TGGCCACTCAACGTGCCCAAGGAAAGTTAATCATGAACGTCGAAAAATTCCGGATCCCCGGGTTAATTAA	GTTCATTAAGTTTAAAAATAAAACATATTGTAAATGTAAGTGGGTATCTAGAATTCGAGCTCGTTTAAAC	2	YBL070C;YBL068W-A	2	YBL070C;YBL068W-A	0
YBL068W-A	YBL068W-A	2	88636	88872	+	AAGACATTTTCGATTCATGGGATAACCCAAGTGCCAATGCAAGAAAAATG	TGGCCACTCAACGTGCCCAAGGAAAGTTAATCATGAACGTCGAAAAATTC	GTTCATTAAGTTTAAAAATAAAACATATTGTAAATGTAAGTGGGTATCTA	AAGACATTTTCGATTCATGGGATAACCCAAGTGCCAATGCAAGAAAAATGCGGATCCCCGGGTTAATTAA	TGGCCACTCAACGTGCCCAAGGAAAGTTAATCATGAACGTCGAAAAATTCCGGATCCCCGGGTTAATTAA	GTTCATTAAGTTTAAAAATAAAACATATTGTAAATGTAAGTGGGTATCTAGAATTCGAGCTCGTTTAAAC	1	YBL069W	1	YBL069W	0
YBL068W	PRS4	2	89256	90236	+	TGCACATAGACTCTCAGCTTCAACTCCACAAGGCTTCTCCAGCAAAAATG	GACTACACAATGGTGAATCCGTGTCATATTTGTTCACCCATGCTCCAGTA	GTATTTAGGCATGCAAGCAATCAGGAATCTAAGAATAAAAAATTGTCCTA	TGCACATAGACTCTCAGCTTCAACTCCACAAGGCTTCTCCAGCAAAAATGCGGATCCCCGGGTTAATTAA	GACTACACAATGGTGAATCCGTGTCATATTTGTTCACCCATGCTCCAGTACGGATCCCCGGGTTAATTAA	GTATTTAGGCATGCAAGCAATCAGGAATCTAAGAATAAAAAATTGTCCTAGAATTCGAGCTCGTTTAAAC	0		0		0
YBL067C	UBP13	2	90481	92724	-	CCAGTACTTTCATTAACATACTAAACCCACGCAAGAAGGGCGCAATCATG	CCATAAAGTCTTCTAAAAAAAAGTCGAGAATGTTTAGTTTTAGGAAAAGC	TTAAAGGAGACGGTGAACCTTTACCTTCCTTGATATGCAAATATTTTTCA	CCAGTACTTTCATTAACATACTAAACCCACGCAAGAAGGGCGCAATCATGCGGATCCCCGGGTTAATTAA	CCATAAAGTCTTCTAAAAAAAAGTCGAGAATGTTTAGTTTTAGGAAAAGCCGGATCCCCGGGTTAATTAA	TTAAAGGAGACGGTGAACCTTTACCTTCCTTGATATGCAAATATTTTTCAGAATTCGAGCTCGTTTAAAC	0		0		0
YBL066C	SEF1	2	93510	96956	-	GGTCCCGTATACAGATTATATTGGCTCTGCGTATACGCATTCTCGTCATG	GTAATGATGACTTTTTTGGTTGGTTCGATATGAACATGGAACAAGGTTTT	AAAACAAGGGTAATAATATTTCTTAGAATATTAGAAGAATATAGGCGTTA	GGTCCCGTATACAGATTATATTGGCTCTGCGTATACGCATTCTCGTCATGCGGATCCCCGGGTTAATTAA	GTAATGATGACTTTTTTGGTTGGTTCGATATGAACATGGAACAAGGTTTTCGGATCCCCGGGTTAATTAA	AAAACAAGGGTAATAATATTTCTTAGAATATTAGAAGAATATAGGCGTTAGAATTCGAGCTCGTTTAAAC	1	YBL065W	1	YBL065W	0
YBL065W	YBL065W	2	96804	97148	+	CATTTGATTTTGTGCTGTCTACAATGTGTACATGAGGTAACTGGTCTATG	ATCCAATGAGCGGCCCTTCGTACGAGATGAGATATAATAAGAATGAAAGA	CTTTACTATATACAGGTATATGAAGTATCTCTAACTAAAACTTTTATCTA	CATTTGATTTTGTGCTGTCTACAATGTGTACATGAGGTAACTGGTCTATGCGGATCCCCGGGTTAATTAA	ATCCAATGAGCGGCCCTTCGTACGAGATGAGATATAATAAGAATGAAAGACGGATCCCCGGGTTAATTAA	CTTTACTATATACAGGTATATGAAGTATCTCTAACTAAAACTTTTATCTAGAATTCGAGCTCGTTTAAAC	1	YBL066C	1	YBL066C	0
YBL064C	PRX1	2	97212	97997	-	TTCTCGCAGTAGGATGAGATAAATTTCAAAGAAGCAGGAAGCAAAGGATG	TTGGTCAATTTAATGAAATTAAACCCTATTTAAGATTCACCAAGTCGAAA	GAGATACTTCATATACCTGTATATAGTAAAGTCGTTTATTTCAAAGCTTA	TTCTCGCAGTAGGATGAGATAAATTTCAAAGAAGCAGGAAGCAAAGGATGCGGATCCCCGGGTTAATTAA	TTGGTCAATTTAATGAAATTAAACCCTATTTAAGATTCACCAAGTCGAAACGGATCCCCGGGTTAATTAA	GAGATACTTCATATACCTGTATATAGTAAAGTCGTTTATTTCAAAGCTTAGAATTCGAGCTCGTTTAAAC	0		0		0
YBL063W	KIP1,CIN9	2	98727	102062	+	ACAGTTCGCGCTTCCCTCACTAAATATGGCGAGATAGTTAAACAATCATG	GAGAAGAAACTGAAAATAATGACATACTGCAAAATAAAAAACTTCATCAA	ACTCAATGCATATAGTGATACAAATATTTTACAATGGCTATATCCCCTTA	ACAGTTCGCGCTTCCCTCACTAAATATGGCGAGATAGTTAAACAATCATGCGGATCCCCGGGTTAATTAA	GAGAAGAAACTGAAAATAATGACATACTGCAAAATAAAAAACTTCATCAACGGATCCCCGGGTTAATTAA	ACTCAATGCATATAGTGATACAAATATTTTACAATGGCTATATCCCCTTAGAATTCGAGCTCGTTTAAAC	0		0		0
YBL062W	YBL062W	2	102149	102529	+	CATTGAGTGTAAACTGTTGCACCTATAAAGAATGAAAACAATCTAGTATG	ATGTTTCAGATTTTGAAGAAACTCTTGAATTTGACCCTACGTTACTTGTT	AAAAATAAAAGTATCAGTACTTTGAATTTATTCTCTACTGTGGACAGTCA	CATTGAGTGTAAACTGTTGCACCTATAAAGAATGAAAACAATCTAGTATGCGGATCCCCGGGTTAATTAA	ATGTTTCAGATTTTGAAGAAACTCTTGAATTTGACCCTACGTTACTTGTTCGGATCCCCGGGTTAATTAA	AAAAATAAAAGTATCAGTACTTTGAATTTATTCTCTACTGTGGACAGTCAGAATTCGAGCTCGTTTAAAC	1	YBL061C	1	YBL061C	0
YBL061C	SKT5,CSD4,CHS4,CAL2	2	102157	104247	-	AGGTTCTCGTCTTTTTTGGTGATAAAGTTAAAATAAAAGGATAAAAAATG	AGAACAAGAAGGATAAACAAGGTAAAAAAAAAAAAGACTGTGTAATTATG	GTAAACTGTTGCACCTATAAAGAATGAAAACAATCTAGTATGTGTACTTA	AGGTTCTCGTCTTTTTTGGTGATAAAGTTAAAATAAAAGGATAAAAAATGCGGATCCCCGGGTTAATTAA	AGAACAAGAAGGATAAACAAGGTAAAAAAAAAAAAGACTGTGTAATTATGCGGATCCCCGGGTTAATTAA	GTAAACTGTTGCACCTATAAAGAATGAAAACAATCTAGTATGTGTACTTAGAATTCGAGCTCGTTTAAAC	1	YBL062W	1	YBL062W	0
YBL060W	YEL1	2	104773	106836	+	GTACAATTTTGTGCAGTCAATGGACTATTAAGGGATCGCAAAGAGGTATG	GACTGAGCTACTTGAAAGCTTTGCAAAAAGCCATGGGTTCTGTTCAGTTC	TTTATATTTCTTCAGCGCAGTCTTTATATTTATATCTTTAAATATACTTA	GTACAATTTTGTGCAGTCAATGGACTATTAAGGGATCGCAAAGAGGTATGCGGATCCCCGGGTTAATTAA	GACTGAGCTACTTGAAAGCTTTGCAAAAAGCCATGGGTTCTGTTCAGTTCCGGATCCCCGGGTTAATTAA	TTTATATTTCTTCAGCGCAGTCTTTATATTTATATCTTTAAATATACTTAGAATTCGAGCTCGTTTAAAC	0		0		0
YBL059C-A	YBL059C-A	2	106966	107380	-	TTTACAAGTGCAGTTGAACAAAAGCAAGATAAGACAAGTACTACAACATG	GACAGTACGCCAAGAAAAAGCAGGAAAGTGACAATGATGCGAACTCGAAA	ATATTGAGATGATTTGTGTGAATGAAGTAGCGACAGAAAAAAAGCTTTTA	TTTACAAGTGCAGTTGAACAAAAGCAAGATAAGACAAGTACTACAACATGCGGATCCCCGGGTTAATTAA	GACAGTACGCCAAGAAAAAGCAGGAAAGTGACAATGATGCGAACTCGAAACGGATCCCCGGGTTAATTAA	ATATTGAGATGATTTGTGTGAATGAAGTAGCGACAGAAAAAAAGCTTTTAGAATTCGAGCTCGTTTAAAC	0		0		0
YBL059W	YBL059W	2	107435	108085	+	TACTTGTCTTATCTTGCTTTTGTTCAACTGCACTTGTAAATCAGTGAATG	AGCAAGTAGTGGACAGCTTAGTTAAGACACACAATTCATCTCTTTGTAAA	ATATAAGTAGTGGAATATATTATTGAAACTACTACTATGGTATAACACTA	TACTTGTCTTATCTTGCTTTTGTTCAACTGCACTTGTAAATCAGTGAATGCGGATCCCCGGGTTAATTAA	AGCAAGTAGTGGACAGCTTAGTTAAGACACACAATTCATCTCTTTGTAAACGGATCCCCGGGTTAATTAA	ATATAAGTAGTGGAATATATTATTGAAACTACTACTATGGTATAACACTAGAATTCGAGCTCGTTTAAAC	0		0		0
YBL058W	SHP1,UBX1	2	108278	109549	+	ATATATAAGAAACGTCGGTAGCACAACAATTAACTCATTATTTAGGTATG	CATTGAAGGACGCTGATCTGCTGAACTCCGTTGTCGTGCAAAGATGGGCA	ATATTAAGTTGAAGTCTTTTCCCGTTTCTGTTTTTGTATATTTATGCTCA	ATATATAAGAAACGTCGGTAGCACAACAATTAACTCATTATTTAGGTATGCGGATCCCCGGGTTAATTAA	CATTGAAGGACGCTGATCTGCTGAACTCCGTTGTCGTGCAAAGATGGGCACGGATCCCCGGGTTAATTAA	ATATTAAGTTGAAGTCTTTTCCCGTTTCTGTTTTTGTATATTTATGCTCAGAATTCGAGCTCGTTTAAAC	0		0		0
YBL057C	PTH2	2	109642	110285	-	AAGAGCTAATTGTTTCTTGCTATATTACTTGTTGACAGCGGAGTAACATG	CTGCTCCAAAAGCAGTATTGGATCAAATAACAGGTGATTTGAAATTGTAT	ATATAAATGCACGTATATCTATACCCGTAGTATATATCATTTGTACCTCA	AAGAGCTAATTGTTTCTTGCTATATTACTTGTTGACAGCGGAGTAACATGCGGATCCCCGGGTTAATTAA	CTGCTCCAAAAGCAGTATTGGATCAAATAACAGGTGATTTGAAATTGTATCGGATCCCCGGGTTAATTAA	ATATAAATGCACGTATATCTATACCCGTAGTATATATCATTTGTACCTCAGAATTCGAGCTCGTTTAAAC	0		0		0
YBL056W	PTC3	2	110603	112009	+	CAGACGAAGAAGGCCAAGAAGACAAATCGAAGAAAGAGAGAGATAACATG	ACGGCAAGAATGAAAATGCGAAGAAGGGTTCCAAGATTGAAGAAATTGAA	AAAGTTTGACTACTCTTTCGTTGCAAAGTACGGTTCGACAATATTTATTA	CAGACGAAGAAGGCCAAGAAGACAAATCGAAGAAAGAGAGAGATAACATGCGGATCCCCGGGTTAATTAA	ACGGCAAGAATGAAAATGCGAAGAAGGGTTCCAAGATTGAAGAAATTGAACGGATCCCCGGGTTAATTAA	AAAGTTTGACTACTCTTTCGTTGCAAAGTACGGTTCGACAATATTTATTAGAATTCGAGCTCGTTTAAAC	0		0		0
YBL055C	YBL055C	2	112414	113670	-	TTTCGCTGCCAAGGCATTTTTTGAGGTGACAGTACTGTTATAGTCATATG	CTACTTTGATAGATACCACGTGGAAGACGACCTGTAAGATATTTGGAGAG	TGTACTTACTAAAAATAATGTAACTTTGCTCTTTGCACCAATAGATGTTA	TTTCGCTGCCAAGGCATTTTTTGAGGTGACAGTACTGTTATAGTCATATGCGGATCCCCGGGTTAATTAA	CTACTTTGATAGATACCACGTGGAAGACGACCTGTAAGATATTTGGAGAGCGGATCCCCGGGTTAATTAA	TGTACTTACTAAAAATAATGTAACTTTGCTCTTTGCACCAATAGATGTTAGAATTCGAGCTCGTTTAAAC	0		0		0
YBL054W	YBL054W	2	114428	116005	+	GGGTAGAGAAAAGAATATATCACTGTTCTTATTGAAGTTCCCTCGCGATG	ATGAGCAAGATGAACTTCCAGGTATAAATTCTATCTTTAAAAATATATTT	GTACTCATTAAACGAATAGTCAAAACAAACTAAATTCGTCTCTTAGCTTA	GGGTAGAGAAAAGAATATATCACTGTTCTTATTGAAGTTCCCTCGCGATGCGGATCCCCGGGTTAATTAA	ATGAGCAAGATGAACTTCCAGGTATAAATTCTATCTTTAAAAATATATTTCGGATCCCCGGGTTAATTAA	GTACTCATTAAACGAATAGTCAAAACAAACTAAATTCGTCTCTTAGCTTAGAATTCGAGCTCGTTTAAAC	0		0		0
YBL053W	YBL053W	2	116172	116546	+	GAATTCTGTAATACTATTGACTACAAGGGTTCTTATTGCTATTAATAATG	CTTCATCCTGCTCTAAACTTGATATTCCAGTATCGTTTCTCCTAGCTGCA	TGGGAGCTCTGCTTCACCATTAAAAACTCCGAAACACCACTTGGAAATCA	GAATTCTGTAATACTATTGACTACAAGGGTTCTTATTGCTATTAATAATGCGGATCCCCGGGTTAATTAA	CTTCATCCTGCTCTAAACTTGATATTCCAGTATCGTTTCTCCTAGCTGCACGGATCCCCGGGTTAATTAA	TGGGAGCTCTGCTTCACCATTAAAAACTCCGAAACACCACTTGGAAATCAGAATTCGAGCTCGTTTAAAC	1	YBL052C	1	YBL052C	0
YBL052C	SAS3	2	116216	118714	-	TCTCTTCTTCCTTTTTCATTAATTAGTCTCCGTATAATTTGCAGATAATG	AGAGAGTCAGAAAAAGAAGAAAAATAACTCTAATAGAGGATGACGAAGAA	ATAATGTTACATGTATATGCTTATATCCAATATATACCCATCGCCGCTTA	TCTCTTCTTCCTTTTTCATTAATTAGTCTCCGTATAATTTGCAGATAATGCGGATCCCCGGGTTAATTAA	AGAGAGTCAGAAAAAGAAGAAAAATAACTCTAATAGAGGATGACGAAGAACGGATCCCCGGGTTAATTAA	ATAATGTTACATGTATATGCTTATATCCAATATATACCCATCGCCGCTTAGAATTCGAGCTCGTTTAAAC	1	YBL053W	1	YBL053W	0
YBL051C	PIN4,MDT1	2	119592	121598	-	AGAGGCAGGCTACAGACTAGGGAAAGCGTGTTCAACAACAATAAGAAATG	GTTCTTTAAGCGGACTGGATTTACAAAACCAAAACAAGAAGAATCTATGG	ACAAATACCAAACAAACTCTATAATCATAGAATAATGGAAGTATATATTA	AGAGGCAGGCTACAGACTAGGGAAAGCGTGTTCAACAACAATAAGAAATGCGGATCCCCGGGTTAATTAA	GTTCTTTAAGCGGACTGGATTTACAAAACCAAAACAAGAAGAATCTATGGCGGATCCCCGGGTTAATTAA	ACAAATACCAAACAAACTCTATAATCATAGAATAATGGAAGTATATATTAGAATTCGAGCTCGTTTAAAC	0		0		0
YBL050W	SEC17	2	121964	122958	+	GACTCGAGAATATAGTAAGAACACCATCATTAACCTGAAAGTTAAAAATG	TTTTGAATAAAATTAAGGAGTCCATCCAGCAACAAGAAGATGATTTGTTA	TTTATAATATATATGTATATATGTATGTGCGCGTAAATATATGCCGTTCA	GACTCGAGAATATAGTAAGAACACCATCATTAACCTGAAAGTTAAAAATGCGGATCCCCGGGTTAATTAA	TTTTGAATAAAATTAAGGAGTCCATCCAGCAACAAGAAGATGATTTGTTACGGATCCCCGGGTTAATTAA	TTTATAATATATATGTATATATGTATGTGCGCGTAAATATATGCCGTTCAGAATTCGAGCTCGTTTAAAC	0		0		0
YBL049W	MOH1	2	123667	124083	+	AGCAGCACTGAAGGAAAAGGGAGAAGCTTATCTTACTGTAGAAGAAAATG	ATAAGGAAGGAAAGTTTATCTTAGAGCTGAAAAACATTTGTAAATGTACT	AAAGCACTAAAAGACGAGAGGTGCTAGATAGCAGACAAAGGAAGACATCA	AGCAGCACTGAAGGAAAAGGGAGAAGCTTATCTTACTGTAGAAGAAAATGCGGATCCCCGGGTTAATTAA	ATAAGGAAGGAAAGTTTATCTTAGAGCTGAAAAACATTTGTAAATGTACTCGGATCCCCGGGTTAATTAA	AAAGCACTAAAAGACGAGAGGTGCTAGATAGCAGACAAAGGAAGACATCAGAATTCGAGCTCGTTTAAAC	0		0		0
YBL048W	YBL048W	2	124138	124448	+	CTTTGTCTGCTATCTAGCACCTCTCGTCTTTTAGTGCTTTTTAGCGTATG	TCTTACTTTACTTTTTTTGTATTTTCAATAATGTCGTGTTTCCCATGTTG	CACTAACCAAAAAAAAAAAAAGCTCTACCACATAATCTTTGGGCGTATTA	CTTTGTCTGCTATCTAGCACCTCTCGTCTTTTAGTGCTTTTTAGCGTATGCGGATCCCCGGGTTAATTAA	TCTTACTTTACTTTTTTTGTATTTTCAATAATGTCGTGTTTCCCATGTTGCGGATCCCCGGGTTAATTAA	CACTAACCAAAAAAAAAAAAAGCTCTACCACATAATCTTTGGGCGTATTAGAATTCGAGCTCGTTTAAAC	0		0		0
YBL047C	EDE1,BUD15	2	124733	128878	-	CCTGTTTTTATCTGTGTGTTTTCAATAGGATTCGAACGATATAGGCCATG	AGTGCAACTGGGATCTAGAAGCCGCCACTAACTTTTTGTTGGATAGTGCT	GCTTCGAGGAAGAAGTACAAAAAGAAGACGAAATGGTCCATTACAGACTA	CCTGTTTTTATCTGTGTGTTTTCAATAGGATTCGAACGATATAGGCCATGCGGATCCCCGGGTTAATTAA	AGTGCAACTGGGATCTAGAAGCCGCCACTAACTTTTTGTTGGATAGTGCTCGGATCCCCGGGTTAATTAA	GCTTCGAGGAAGAAGTACAAAAAGAAGACGAAATGGTCCATTACAGACTAGAATTCGAGCTCGTTTAAAC	0		0		0
YBL046W	PSY4	2	129262	130614	+	ATTTTTTGTTGGTGTTCTCATCGATTGTCAAAGCACAATAAAAAGCTATG	GTATTACCTACCGTGAGAATATTAGCAGTCCATTAGGCAAGAAGTTCAGA	TGATATTATGCAAATGGAAAGTTGTTGGTAGAGAAGTCATCTCTCGATCA	ATTTTTTGTTGGTGTTCTCATCGATTGTCAAAGCACAATAAAAAGCTATGCGGATCCCCGGGTTAATTAA	GTATTACCTACCGTGAGAATATTAGCAGTCCATTAGGCAAGAAGTTCAGACGGATCCCCGGGTTAATTAA	TGATATTATGCAAATGGAAAGTTGTTGGTAGAGAAGTCATCTCTCGATCAGAATTCGAGCTCGTTTAAAC	0		0		0
YBL045C	COR1,QCR1	2	131000	132373	-	GTCACCATATACTGAGAAAGAAAACACAAGATATATAAACAAAAAAAATG	GGTTATTAGATTACATGAGAATCAGAAGTGACATGTCCATGATGAGATGG	TTGCTTATTTCTATTTTATGTGCATGGAAAATATATTATCACACATCTTA	GTCACCATATACTGAGAAAGAAAACACAAGATATATAAACAAAAAAAATGCGGATCCCCGGGTTAATTAA	GGTTATTAGATTACATGAGAATCAGAAGTGACATGTCCATGATGAGATGGCGGATCCCCGGGTTAATTAA	TTGCTTATTTCTATTTTATGTGCATGGAAAATATATTATCACACATCTTAGAATTCGAGCTCGTTTAAAC	0		0		0
YBL044W	YBL044W	2	132854	133223	+	GAATATCTGGTTTTAAAATCTCTCTTTTCTTTTTCCCCCTGGTGGGTATG	GGGTCAGAAACTTCGAGGAAGCTGTGACAATTGGAAAAAAAAGGCAAAAC	ATCCGAAAACATCACAAATAATGCATGGGCAACCGGATACATTGCATTTA	GAATATCTGGTTTTAAAATCTCTCTTTTCTTTTTCCCCCTGGTGGGTATGCGGATCCCCGGGTTAATTAA	GGGTCAGAAACTTCGAGGAAGCTGTGACAATTGGAAAAAAAAGGCAAAACCGGATCCCCGGGTTAATTAA	ATCCGAAAACATCACAAATAATGCATGGGCAACCGGATACATTGCATTTAGAATTCGAGCTCGTTTAAAC	0		0		0
YBL043W	ECM13	2	133545	134318	+	TATTTATTGTTTTTCTCACATAGAAAATTCCGCATACTGCGATTATAATG	ACGATGGTTCCGTACCATTAACGAGATTTCATTCTTGTCCTATCACAGCA	GAATATGATAATGCAAAACGAAGTTGTGTTATTTCCTTCATTTTAATTTA	TATTTATTGTTTTTCTCACATAGAAAATTCCGCATACTGCGATTATAATGCGGATCCCCGGGTTAATTAA	ACGATGGTTCCGTACCATTAACGAGATTTCATTCTTGTCCTATCACAGCACGGATCCCCGGGTTAATTAA	GAATATGATAATGCAAAACGAAGTTGTGTTATTTCCTTCATTTTAATTTAGAATTCGAGCTCGTTTAAAC	0		0		0
YBL042C	FUI1	2	135189	137108	-	AAAGGCGGTAACTAGTCCTCTCATTCATTAATTCTATATAAGAGAAAATG	TTGAAGAATATGGCGGCGTTTCCACTGGCTATGAAAAGATACGATATGTC	TTGACATTATCATGATAAGGTGCTGCTTGCGTTGTTAACAATTGTGTTTA	AAAGGCGGTAACTAGTCCTCTCATTCATTAATTCTATATAAGAGAAAATGCGGATCCCCGGGTTAATTAA	TTGAAGAATATGGCGGCGTTTCCACTGGCTATGAAAAGATACGATATGTCCGGATCCCCGGGTTAATTAA	TTGACATTATCATGATAAGGTGCTGCTTGCGTTGTTAACAATTGTGTTTAGAATTCGAGCTCGTTTAAAC	0		0		0
YBL041W	PRE7,PRS3	2	138095	138820	+	TGGAAAGGGAGTAGCTAAGACTATTGAACTATAAAGTTAAACAAAATATG	TTGTCACCAAGGATGGTGTAAGGAAAGAATTTTATGAGCTAAAAAGAGAT	TGATGTTGATATTGGTCTATTTCTTTTTATACAATGATATGTATGCATTA	TGGAAAGGGAGTAGCTAAGACTATTGAACTATAAAGTTAAACAAAATATGCGGATCCCCGGGTTAATTAA	TTGTCACCAAGGATGGTGTAAGGAAAGAATTTTATGAGCTAAAAAGAGATCGGATCCCCGGGTTAATTAA	TGATGTTGATATTGGTCTATTTCTTTTTATACAATGATATGTATGCATTAGAATTCGAGCTCGTTTAAAC	0		0		0
YBL040C	ERD2	2	138960	139716	-	GTTCAAGAGTGAGATATACGCGCAAGTTGAGGCATAATCAGTAAGCAATG	ACATTTACTACACTAAAGTCATCAGAGGAAAAGGTTTCAAACTGCCAAAA	AAATTTGTATATATTGCTGCGAACACTATTTAAAACAGGTTTTTTTTTTA	GTTCAAGAGTGAGATATACGCGCAAGTTGAGGCATAATCAGTAAGCAATGCGGATCCCCGGGTTAATTAA	ACATTTACTACACTAAAGTCATCAGAGGAAAAGGTTTCAAACTGCCAAAACGGATCCCCGGGTTAATTAA	AAATTTGTATATATTGCTGCGAACACTATTTAAAACAGGTTTTTTTTTTAGAATTCGAGCTCGTTTAAAC	0		0		0
YBL039W-B	YBL039W-B	2	140241	140420	+	GTAGCGTGAAGAACAATTTACTTTAATCAATCGTTAGGATACTTCTAATG	CATCACCTACAATCGACTTCAACTCGAAGAGTAAGAAAAAAAATGATAAA	AAATAACTTTCCATGGCGTGCTTTTACCAAAGTACTGAACAGGGAGATTA	GTAGCGTGAAGAACAATTTACTTTAATCAATCGTTAGGATACTTCTAATGCGGATCCCCGGGTTAATTAA	CATCACCTACAATCGACTTCAACTCGAAGAGTAAGAAAAAAAATGATAAACGGATCCCCGGGTTAATTAA	AAATAACTTTCCATGGCGTGCTTTTACCAAAGTACTGAACAGGGAGATTAGAATTCGAGCTCGTTTAAAC	0		0		0
YBL039C	URA7	2	140838	142577	-	TTCTCAGTGAATTGGTCAATAGAACAAAAGAAACTTATAGACAGAAAATG	TCATTGAAGGTAAGTACGATCTTGAGGCCGGCGAAAACAAATTCAACTTT	AATTTATCTTTGTTAATGCAGTAGACTTTTAATTCTAAAATTTTGATTTA	TTCTCAGTGAATTGGTCAATAGAACAAAAGAAACTTATAGACAGAAAATGCGGATCCCCGGGTTAATTAA	TCATTGAAGGTAAGTACGATCTTGAGGCCGGCGAAAACAAATTCAACTTTCGGATCCCCGGGTTAATTAA	AATTTATCTTTGTTAATGCAGTAGACTTTTAATTCTAAAATTTTGATTTAGAATTCGAGCTCGTTTAAAC	1	YBL039C-A	1	YBL039C-A	0
YBL039C-A	YBL039C-A	2	141797	141880	-	TGAAACTTTGGATAAACCAACAATCGATAAGATTGCCATGTTTTGTCATG	CGATGTTAACTCTACTTATCACGTCCCATTGTTGCTACTGGAACAAAAGA	TGTAAGTGATATTTCATCTAACTTTAATCTGGCGTGCAAGTAATCAATCA	TGAAACTTTGGATAAACCAACAATCGATAAGATTGCCATGTTTTGTCATGCGGATCCCCGGGTTAATTAA	CGATGTTAACTCTACTTATCACGTCCCATTGTTGCTACTGGAACAAAAGACGGATCCCCGGGTTAATTAA	TGTAAGTGATATTTCATCTAACTTTAATCTGGCGTGCAAGTAATCAATCAGAATTCGAGCTCGTTTAAAC	1	YBL039C	1	YBL039C	0
YBL038W	MRPL16	2	143022	143720	+	AGTTGATTACCTTTCACCAGAGGTACAGAAGAATAGAATTTTGCAACATG	TGAATATTTTAAAGTCTCAAGAACCACAGTACAAACTCTTCAGAGGACGT	TATTTTTCAATAGTTATATACATGTATACATGGTGTGTTCAATCCGTTCA	AGTTGATTACCTTTCACCAGAGGTACAGAAGAATAGAATTTTGCAACATGCGGATCCCCGGGTTAATTAA	TGAATATTTTAAAGTCTCAAGAACCACAGTACAAACTCTTCAGAGGACGTCGGATCCCCGGGTTAATTAA	TATTTTTCAATAGTTATATACATGTATACATGGTGTGTTCAATCCGTTCAGAATTCGAGCTCGTTTAAAC	0		0		0
YBL037W	APL3	2	144044	147121	+	GAGTTTCCAATTTCGCAACCTTTATTATAGTACTATTCTTATAAGCCATG	GTCCCCTGGCGAAGTACATTGTCGAATGTATAAAGAATGTGCTTACGAAG	ATATGTACAATGCGGATGATTTTCATTATAGTGAATTTGAGAAAATTTTA	GAGTTTCCAATTTCGCAACCTTTATTATAGTACTATTCTTATAAGCCATGCGGATCCCCGGGTTAATTAA	GTCCCCTGGCGAAGTACATTGTCGAATGTATAAAGAATGTGCTTACGAAGCGGATCCCCGGGTTAATTAA	ATATGTACAATGCGGATGATTTTCATTATAGTGAATTTGAGAAAATTTTAGAATTCGAGCTCGTTTAAAC	0		0		0
YBL036C	YBL036C	2	147282	148055	-	GCATCACTCTTTCCTTTTTGACTAAGATTCCAGCATCACATTGCAATATG	GTACCGACATTTTTGGTGCTAGACCTCCAAAAAATGAAGCTAGAATCATT	CTATAAAAAAAAAGATCTTCGTATAAAATCTCAGTTCATTCAACCTACTA	GCATCACTCTTTCCTTTTTGACTAAGATTCCAGCATCACATTGCAATATGCGGATCCCCGGGTTAATTAA	GTACCGACATTTTTGGTGCTAGACCTCCAAAAAATGAAGCTAGAATCATTCGGATCCCCGGGTTAATTAA	CTATAAAAAAAAAGATCTTCGTATAAAATCTCAGTTCATTCAACCTACTAGAATTCGAGCTCGTTTAAAC	0		0		0
YBL035C	POL12	2	148329	150446	-	CTTGAAGGTAAATTTAGGCAGGAGCAAGTGACTGAAAAAAAAAAAAAATG	TTTATCTACACAACGTGTGGAAGCGCGCTAGAGTTGACTTGATTGCTAGT	TGGTGCTACCTTGAGCTATTCCATTAGTTAAGTTTGAATTAAATATATCA	CTTGAAGGTAAATTTAGGCAGGAGCAAGTGACTGAAAAAAAAAAAAAATGCGGATCCCCGGGTTAATTAA	TTTATCTACACAACGTGTGGAAGCGCGCTAGAGTTGACTTGATTGCTAGTCGGATCCCCGGGTTAATTAA	TGGTGCTACCTTGAGCTATTCCATTAGTTAAGTTTGAATTAAATATATCAGAATTCGAGCTCGTTTAAAC	0		0		0
YBL034C	STU1	2	150684	155225	-	CGGTAATTATTAGGGTTTTTGGAGAGACCTTGTATTCTTCAGAAATAATG	GTTTGCCTAAGAATGTCTTTAAAATGATCATGTTCATCGCCTCAAACGAA	TGAGACGCGTCACGGTAAAAAAAATTACGCGTCTACCACGCTATTCTCTA	CGGTAATTATTAGGGTTTTTGGAGAGACCTTGTATTCTTCAGAAATAATGCGGATCCCCGGGTTAATTAA	GTTTGCCTAAGAATGTCTTTAAAATGATCATGTTCATCGCCTCAAACGAACGGATCCCCGGGTTAATTAA	TGAGACGCGTCACGGTAAAAAAAATTACGCGTCTACCACGCTATTCTCTAGAATTCGAGCTCGTTTAAAC	0		0		0
YBL033C	RIB1	2	155492	156529	-	AGTCATTACAAAAAGTGGCGTACATAAAACTACAACAAACCTACAGGATG	ACCAAAACCGTATGAACTCTGCGTTGTCATCAACATCGACGCTGGCAATA	TTACAAAAAAAGCACTATATGTACTAATAATTATGCTACACTTGTGTTTA	AGTCATTACAAAAAGTGGCGTACATAAAACTACAACAAACCTACAGGATGCGGATCCCCGGGTTAATTAA	ACCAAAACCGTATGAACTCTGCGTTGTCATCAACATCGACGCTGGCAATACGGATCCCCGGGTTAATTAA	TTACAAAAAAAGCACTATATGTACTAATAATTATGCTACACTTGTGTTTAGAATTCGAGCTCGTTTAAAC	0		0		0
YBL032W	HEK2,KHD1	2	157020	158165	+	TCAACTGATCGGGTAACTTAGAGACAGCATTAGTATATATACCAGCCATG	AAGAGAAGGAAGAACCTCAAAAGAATCATGATAACAAAGAGGAGCAGTCG	GATAGTTTGTTTTGTCTGTGTGGGACGTGCGCACGCACACGTATATACTA	TCAACTGATCGGGTAACTTAGAGACAGCATTAGTATATATACCAGCCATGCGGATCCCCGGGTTAATTAA	AAGAGAAGGAAGAACCTCAAAAGAATCATGATAACAAAGAGGAGCAGTCGCGGATCCCCGGGTTAATTAA	GATAGTTTGTTTTGTCTGTGTGGGACGTGCGCACGCACACGTATATACTAGAATTCGAGCTCGTTTAAAC	0		0		0
YBL031W	SHE1	2	158535	159551	+	ACAATAAACATGCAATTACAGCTCTAGAACACATACTATCTTCATGGATG	TTAAGCAAAGTACTGCCACCGGCACAAAGAGTGGTAGACCTATTTGGCGG	GTCATCACATGATGTTTCTTATAAAATGCAATTTTTTTATTACTTAATCA	ACAATAAACATGCAATTACAGCTCTAGAACACATACTATCTTCATGGATGCGGATCCCCGGGTTAATTAA	TTAAGCAAAGTACTGCCACCGGCACAAAGAGTGGTAGACCTATTTGGCGGCGGATCCCCGGGTTAATTAA	GTCATCACATGATGTTTCTTATAAAATGCAATTTTTTTATTACTTAATCAGAATTCGAGCTCGTTTAAAC	0		0		0
YBL030C	PET9,OP1,ANC2,AAC2	2	159877	160833	-	TTTTATACTTCAGAATCATACATTAACATACATATAAGCAAATAGCCATG	TCTCAATGTACGATCAACTGCAAATGATCTTGTTTGGTAAGAAGTTCAAA	GGAAAATGTGAGAAAGAATTTAGATTAAGAATCAAGCCAGATTAGACTTA	TTTTATACTTCAGAATCATACATTAACATACATATAAGCAAATAGCCATGCGGATCCCCGGGTTAATTAA	TCTCAATGTACGATCAACTGCAAATGATCTTGTTTGGTAAGAAGTTCAAACGGATCCCCGGGTTAATTAA	GGAAAATGTGAGAAAGAATTTAGATTAAGAATCAAGCCAGATTAGACTTAGAATTCGAGCTCGTTTAAAC	0		0		0
YBL029C-A	YBL029C-A	2	161324	161608	-	AATCAGATAAGCAACTTAATACACAACCTCAAAAAGAAAAAATTACCATG	TTAATAAAGTCATTCAAGAACAACAAAACTTACGACAAAAGCAGCCCAAC	ATATATAAATACATATATAAGAGGAAGAAAAGGAAATTATTTCGTTATCA	AATCAGATAAGCAACTTAATACACAACCTCAAAAAGAAAAAATTACCATGCGGATCCCCGGGTTAATTAA	TTAATAAAGTCATTCAAGAACAACAAAACTTACGACAAAAGCAGCCCAACCGGATCCCCGGGTTAATTAA	ATATATAAATACATATATAAGAGGAAGAAAAGGAAATTATTTCGTTATCAGAATTCGAGCTCGTTTAAAC	0		0		0
YBL029W	YBL029W	2	162966	164084	+	AAAGCTTAGTCGTAATATATAGAGATTATAAAACCAAAATAAAGCTAATG	GGTTAAGAAGAGAGAGGAGAATGAAGCTTAAGGAACGTAAAAGAACAACC	CTATATATGGATGAAATATATAATGCATTTTTTTTTTGGGTAATAAATTA	AAAGCTTAGTCGTAATATATAGAGATTATAAAACCAAAATAAAGCTAATGCGGATCCCCGGGTTAATTAA	GGTTAAGAAGAGAGAGGAGAATGAAGCTTAAGGAACGTAAAAGAACAACCCGGATCCCCGGGTTAATTAA	CTATATATGGATGAAATATATAATGCATTTTTTTTTTGGGTAATAAATTAGAATTCGAGCTCGTTTAAAC	0		0		0
YBL028C	YBL028C	2	164337	164657	-	AAGAGTTCAGCATATAAAATAAGTTAAAACTTACTAGAACAAGAATCATG	AGGCTAAGCTGATGAAACAATCTAAGAAAAAAACTTCTTTCACTAGATTC	AAATTTTACAACCTAGCTCCTATCAAGTTCTTATTACCTTCATTTTATCA	AAGAGTTCAGCATATAAAATAAGTTAAAACTTACTAGAACAAGAATCATGCGGATCCCCGGGTTAATTAA	AGGCTAAGCTGATGAAACAATCTAAGAAAAAAACTTCTTTCACTAGATTCCGGATCCCCGGGTTAATTAA	AAATTTTACAACCTAGCTCCTATCAAGTTCTTATTACCTTCATTTTATCAGAATTCGAGCTCGTTTAAAC	0		0		0
YBL027W	RPL19B	2	165245	166198	+	ATCTTTTCACCAAATCGAATAAAAAGTCACCAATAAATTAGAGGAAAATG	GAGCTCAAAGAGTTGCTGAAAAGAGAGACGCTTTGCTAAAGGAAGACGCT	GAACAATGAGAAGGTACGTAATTTCTTAGCTAATTATTTGTAATCAATTA	ATCTTTTCACCAAATCGAATAAAAAGTCACCAATAAATTAGAGGAAAATGCGGATCCCCGGGTTAATTAA	GAGCTCAAAGAGTTGCTGAAAAGAGAGACGCTTTGCTAAAGGAAGACGCTCGGATCCCCGGGTTAATTAA	GAACAATGAGAAGGTACGTAATTTCTTAGCTAATTATTTGTAATCAATTAGAATTCGAGCTCGTTTAAAC	0		0		0
YBL026W	LSM2,SNP3,SMX5	2	167437	167852	+	ACAATACTTTCGAACACATATCTCACGCTGATAACACCCTAGCAAGTATG	CGAATTTGCTACAAGACGCTACCAGAAGGGAGGTAATGACTGAAAGAAAA	TAAAAAACTAATGAGAAAAAATGCCATGAGGATAGACTGCATAATTCTTA	ACAATACTTTCGAACACATATCTCACGCTGATAACACCCTAGCAAGTATGCGGATCCCCGGGTTAATTAA	CGAATTTGCTACAAGACGCTACCAGAAGGGAGGTAATGACTGAAAGAAAACGGATCCCCGGGTTAATTAA	TAAAAAACTAATGAGAAAAAATGCCATGAGGATAGACTGCATAATTCTTAGAATTCGAGCTCGTTTAAAC	0		0		0
YBL025W	RRN10	2	168296	168733	+	TAAGCACTATATTTCGAACGTTAACCTAAATCTCTCCCACTAAGAAAATG	GCGAATTCATATCAAAACATATTGATTATAGGCATGCGCCAGGTAATATC	AAAGCCTTCCATCCTCCCCAGCCGCAAAAGCCAGGTTTTTGCTACATTCA	TAAGCACTATATTTCGAACGTTAACCTAAATCTCTCCCACTAAGAAAATGCGGATCCCCGGGTTAATTAA	GCGAATTCATATCAAAACATATTGATTATAGGCATGCGCCAGGTAATATCCGGATCCCCGGGTTAATTAA	AAAGCCTTCCATCCTCCCCAGCCGCAAAAGCCAGGTTTTTGCTACATTCAGAATTCGAGCTCGTTTAAAC	0		0		0
YBL024W	NCL1,TRM4	2	169349	171397	+	AGCACTTCCTTTTATCTACACTGTAATCCGAAGAATACACTATAAGGATG	CCGCAGAAACTACTACCGGCACCTCTACTGAAGCTCCTAGCGCTGCTAAT	AATATACATTTACTTTACAGTGGAGGGGATAAGAAAGACGATAACTATCA	AGCACTTCCTTTTATCTACACTGTAATCCGAAGAATACACTATAAGGATGCGGATCCCCGGGTTAATTAA	CCGCAGAAACTACTACCGGCACCTCTACTGAAGCTCCTAGCGCTGCTAATCGGATCCCCGGGTTAATTAA	AATATACATTTACTTTACAGTGGAGGGGATAAGAAAGACGATAACTATCAGAATTCGAGCTCGTTTAAAC	0		0		0
YBL023C	MCM2	2	171733	174339	-	CTCTTTGCCTCTTTTCTAAGAAGTATAACACAACTACAATATAAGTGATG	GTGTTCGCCGCCAACTCCGCAGGTCTTTCGCAATTTATACCTTGGGTCAC	GAATTTTAGCATCTTCATATCCAGATATTCGTAGGAATAACAAAGTTTTA	CTCTTTGCCTCTTTTCTAAGAAGTATAACACAACTACAATATAAGTGATGCGGATCCCCGGGTTAATTAA	GTGTTCGCCGCCAACTCCGCAGGTCTTTCGCAATTTATACCTTGGGTCACCGGATCCCCGGGTTAATTAA	GAATTTTAGCATCTTCATATCCAGATATTCGTAGGAATAACAAAGTTTTAGAATTCGAGCTCGTTTAAAC	0		0		0
YBL022C	PIM1,LON1	2	174687	178088	-	TCTTTTGGTTTTCGAGGTGCTTGAACGAAAAGATTTGCAAATAAAGCATG	CAGTATGGAAGGCTGAATTTGAGATTTTGGATGCTAAAAAGGAAAAGGAC	TATTTACAGAATGTTTAAACAGGTATTTAATCCATTTAGATGAAAAGTTA	TCTTTTGGTTTTCGAGGTGCTTGAACGAAAAGATTTGCAAATAAAGCATGCGGATCCCCGGGTTAATTAA	CAGTATGGAAGGCTGAATTTGAGATTTTGGATGCTAAAAAGGAAAAGGACCGGATCCCCGGGTTAATTAA	TATTTACAGAATGTTTAAACAGGTATTTAATCCATTTAGATGAAAAGTTAGAATTCGAGCTCGTTTAAAC	0		0		0
YBL021C	HAP3	2	178473	178907	-	AGGAATAAGCTAGGTAGTAACACAAGTGGCACAAACCTCTCGAGAATATG	AGGCGCTGAAGAATCAACTAATGTATGAGCAGGACGACGAAGAGGTGCCT	TCCTGACAGCTAGCAACTTTTGTGATCTACCACCCGGTTTTGTCTTCTCA	AGGAATAAGCTAGGTAGTAACACAAGTGGCACAAACCTCTCGAGAATATGCGGATCCCCGGGTTAATTAA	AGGCGCTGAAGAATCAACTAATGTATGAGCAGGACGACGAAGAGGTGCCTCGGATCCCCGGGTTAATTAA	TCCTGACAGCTAGCAACTTTTGTGATCTACCACCCGGTTTTGTCTTCTCAGAATTCGAGCTCGTTTAAAC	0		0		0
YBL020W	RFT1	2	179214	180938	+	GGTGATTTGAAGTTGATTCTGCTTTTGTCAGTGAAGGAAAAGAAAAAATG	CCATACAATCTTTTATTAACAAGAGGGCGGTTTCCAATTCTAAAGATGTA	ATTTAAGCGCATATTATGTGTCGCCTGAGTTATATAAGAATTTTTGTTTA	GGTGATTTGAAGTTGATTCTGCTTTTGTCAGTGAAGGAAAAGAAAAAATGCGGATCCCCGGGTTAATTAA	CCATACAATCTTTTATTAACAAGAGGGCGGTTTCCAATTCTAAAGATGTACGGATCCCCGGGTTAATTAA	ATTTAAGCGCATATTATGTGTCGCCTGAGTTATATAAGAATTTTTGTTTAGAATTCGAGCTCGTTTAAAC	0		0		0
YBL019W	APN2,ETH1	2	181165	182727	+	AGAAGCTATTTCACCGTAAAGAAAATCCCTTTCCTTGCCAGGACACTATG	GGGGTGATTCAAATAATACAGAATCATCATGTGGGTTTTTTCAGTGGGTT	GAAGAAAGCGTTTTATTCTCCCAAAATATCAGCTGACGTTCTCATATTTA	AGAAGCTATTTCACCGTAAAGAAAATCCCTTTCCTTGCCAGGACACTATGCGGATCCCCGGGTTAATTAA	GGGGTGATTCAAATAATACAGAATCATCATGTGGGTTTTTTCAGTGGGTTCGGATCCCCGGGTTAATTAA	GAAGAAAGCGTTTTATTCTCCCAAAATATCAGCTGACGTTCTCATATTTAGAATTCGAGCTCGTTTAAAC	0		0		0
YBL018C	POP8	2	182810	183286	-	CAGAATAAGAAAAGGCAGATAAATAGTTTGATAAATGGCCAGTTGTGATG	TTTGGCTGAAAAAAGTAATGGAAGAAGAAGAACAAGACTGTACATGTATA	AACGCTTTCTTCTATGCCCAAGTTTTTTAAAATAATAAACTGATATTCTA	CAGAATAAGAAAAGGCAGATAAATAGTTTGATAAATGGCCAGTTGTGATGCGGATCCCCGGGTTAATTAA	TTTGGCTGAAAAAAGTAATGGAAGAAGAAGAACAAGACTGTACATGTATACGGATCCCCGGGTTAATTAA	AACGCTTTCTTCTATGCCCAAGTTTTTTAAAATAATAAACTGATATTCTAGAATTCGAGCTCGTTTAAAC	0		0		0
YBL017C	PEP1,VPT1,VPS10	2	183656	188389	-	CTGTATATCTGGAAAAGCCCTGAAGTGTCCAGTAGTCATCACACGTTATG	AGGAAAACATCGACAGGCCTGATTCTACAGCGCCATCTAACGAAAACCAG	TTTATGAAAAGTATATGGAATTATCTACTCTATGTAAAGTAATCTCTCTA	CTGTATATCTGGAAAAGCCCTGAAGTGTCCAGTAGTCATCACACGTTATGCGGATCCCCGGGTTAATTAA	AGGAAAACATCGACAGGCCTGATTCTACAGCGCCATCTAACGAAAACCAGCGGATCCCCGGGTTAATTAA	TTTATGAAAAGTATATGGAATTATCTACTCTATGTAAAGTAATCTCTCTAGAATTCGAGCTCGTTTAAAC	0		0		0
YBL016W	FUS3,DAC2	2	189251	190312	+	GTTTGAACTACAAGGAAATAAGGCAGAGAAAAAGAAAGGAAAATAATATG	CACTAACGACGAAAGACCTCAAGAAACTCATTTGGAACGAAATATTTAGT	TGTATACATTATTGTTCTTCGGGTTGATATTTTAATGATAATGATGGCTA	GTTTGAACTACAAGGAAATAAGGCAGAGAAAAAGAAAGGAAAATAATATGCGGATCCCCGGGTTAATTAA	CACTAACGACGAAAGACCTCAAGAAACTCATTTGGAACGAAATATTTAGTCGGATCCCCGGGTTAATTAA	TGTATACATTATTGTTCTTCGGGTTGATATTTTAATGATAATGATGGCTAGAATTCGAGCTCGTTTAAAC	0		0		0
YBL015W	ACH1	2	190926	192506	+	AAACAAACAACACATTTCTTTTTTTCTTTTTCACATATTGCACTAAAATG	ACTTAGCTGAAAAGGGTACAATGAAGGTCGACAGCTGGGAACCAGTTGAC	CTTTCTTTTTTTTGTTAAATACTCATCTCTTGGTTTGCGCACAAACACTA	AAACAAACAACACATTTCTTTTTTTCTTTTTCACATATTGCACTAAAATGCGGATCCCCGGGTTAATTAA	ACTTAGCTGAAAAGGGTACAATGAAGGTCGACAGCTGGGAACCAGTTGACCGGATCCCCGGGTTAATTAA	CTTTCTTTTTTTTGTTAAATACTCATCTCTTGGTTTGCGCACAAACACTAGAATTCGAGCTCGTTTAAAC	0		0		0
YBL014C	RRN6	2	195856	198540	-	GATGTGGCAAGTTAAAGTAAAGAGAGAAGGCGTTCTATGGGCTGAGCATG	GTAATTCTCAAAAAGCCAAAAAGAAGAAGAAAAGGATCCGGGGGTTTGGA	TTTATTACTTGTTACATTGTTTTGATTACCTGTGCACGCATTATACCTTA	GATGTGGCAAGTTAAAGTAAAGAGAGAAGGCGTTCTATGGGCTGAGCATGCGGATCCCCGGGTTAATTAA	GTAATTCTCAAAAAGCCAAAAAGAAGAAGAAAAGGATCCGGGGGTTTGGACGGATCCCCGGGTTAATTAA	TTTATTACTTGTTACATTGTTTTGATTACCTGTGCACGCATTATACCTTAGAATTCGAGCTCGTTTAAAC	0		0		0
YBL013W	FMT1	2	198848	200053	+	ACCTAGGCACCTCATAGTGAGAAGATTGAAAACGGCGTATCAAACAAATG	CGCGCCTGCGGAAAAGATGCGGCGCCCTGAGTGAAAAGTTAGTTTTCCTG	TGAAAGAAGGGAGAAGAAGAATACTAAAAGAGGAATGTAGAGCCGGGTTA	ACCTAGGCACCTCATAGTGAGAAGATTGAAAACGGCGTATCAAACAAATGCGGATCCCCGGGTTAATTAA	CGCGCCTGCGGAAAAGATGCGGCGCCCTGAGTGAAAAGTTAGTTTTCCTGCGGATCCCCGGGTTAATTAA	TGAAAGAAGGGAGAAGAAGAATACTAAAAGAGGAATGTAGAGCCGGGTTAGAATTCGAGCTCGTTTAAAC	0		0		0
YBL012C	YBL012C	2	200198	200599	-	TTCTTCACCTCGCCCATAAGGATTACAGGGTCGACGAACTGGTTAGCATG	CTGTTATGAACTACAAGCCATTACTAACATCAATCTTTCCGAATCATAAA	CTATGAAGAAAAAGAAAAGTAGGCCCGCCTTCTTTCCCAGTTGCAGTTTA	TTCTTCACCTCGCCCATAAGGATTACAGGGTCGACGAACTGGTTAGCATGCGGATCCCCGGGTTAATTAA	CTGTTATGAACTACAAGCCATTACTAACATCAATCTTTCCGAATCATAAACGGATCCCCGGGTTAATTAA	CTATGAAGAAAAAGAAAAGTAGGCCCGCCTTCTTTCCCAGTTGCAGTTTAGAATTCGAGCTCGTTTAAAC	1	YBL011W	1	YBL011W	0
YBL011W	SCT1,GAT2	2	200330	202594	+	TATATAGTAAAAAGAGCACAGGGGCGTTTACATCGGGGTAAAAAAAAATG	AAGAGGAAGAAGAAGAGGAAGAAGAAGAAGAAGGGAAAGAAGGAGATGCG	CGGCGAAAGATTTAGTTTCTAGTATCTTCACCGTCAGTAAATGGCATCTA	TATATAGTAAAAAGAGCACAGGGGCGTTTACATCGGGGTAAAAAAAAATGCGGATCCCCGGGTTAATTAA	AAGAGGAAGAAGAAGAGGAAGAAGAAGAAGAAGGGAAAGAAGGAGATGCGCGGATCCCCGGGTTAATTAA	CGGCGAAAGATTTAGTTTCTAGTATCTTCACCGTCAGTAAATGGCATCTAGAATTCGAGCTCGTTTAAAC	1	YBL012C	1	YBL012C	0
YBL010C	YBL010C	2	202884	203726	-	TTAAGGTGTAGCAAGATAGAAAAAGGCACCTCTTTCAAAGCAAGCAAATG	TGTATAACAAAAAGCGAAACAAAAAGAAAAGGTTCAGTTGGGTAGGATAC	TATTCTCTTCAAACTTGAACGTTCAACCTGCTTTGCCGAGACGGCGATTA	TTAAGGTGTAGCAAGATAGAAAAAGGCACCTCTTTCAAAGCAAGCAAATGCGGATCCCCGGGTTAATTAA	TGTATAACAAAAAGCGAAACAAAAAGAAAAGGTTCAGTTGGGTAGGATACCGGATCCCCGGGTTAATTAA	TATTCTCTTCAAACTTGAACGTTCAACCTGCTTTGCCGAGACGGCGATTAGAATTCGAGCTCGTTTAAAC	0		0		0
YBL009W	ALK2	2	203970	206000	+	AAATCATTTCACCAAACACACATATATGCGCTATTTGTATTGAGAGAATG	TTATAAGAACTTGCGGTGATTTGTTATCTTTGAAGGGAGAAATAATGCAG	ATCATTAAGAAGGATACAAAAGCTTGTACCTTATTACTACGATGTCTTTA	AAATCATTTCACCAAACACACATATATGCGCTATTTGTATTGAGAGAATGCGGATCCCCGGGTTAATTAA	TTATAAGAACTTGCGGTGATTTGTTATCTTTGAAGGGAGAAATAATGCAGCGGATCCCCGGGTTAATTAA	ATCATTAAGAAGGATACAAAAGCTTGTACCTTATTACTACGATGTCTTTAGAATTCGAGCTCGTTTAAAC	0		0		0
YBL008W-A	YBL008W-A	2	206185	206424	+	TTAGCTTGCCCTACAAACTGAAAGCACATTTTTAAAATGTTTTACAGATG	TTAAGGCTTACCAACGAAGCATAATAAAATTGCCAGTAACCAAAGGTCTC	ATTCTTCACGGTGAGCCAACCATGGAAACTTTACCACTTTCATGTTATCA	TTAGCTTGCCCTACAAACTGAAAGCACATTTTTAAAATGTTTTACAGATGCGGATCCCCGGGTTAATTAA	TTAAGGCTTACCAACGAAGCATAATAAAATTGCCAGTAACCAAAGGTCTCCGGATCCCCGGGTTAATTAA	ATTCTTCACGGTGAGCCAACCATGGAAACTTTACCACTTTCATGTTATCAGAATTCGAGCTCGTTTAAAC	0		0		0
YBL008W	HIR1	2	206429	208948	+	CCAACGAAGCATAATAAAATTGCCAGTAACCAAAGGTCTCTGATAACATG	AAAATGTGTATAAATGGACTAAGGATCTGGGTTGTTGGTCGTTATATAAA	GTAATTATGAGGGAAAAAACTTGTCCAAAGGAAGGGGTATAAGCTTATTA	CCAACGAAGCATAATAAAATTGCCAGTAACCAAAGGTCTCTGATAACATGCGGATCCCCGGGTTAATTAA	AAAATGTGTATAAATGGACTAAGGATCTGGGTTGTTGGTCGTTATATAAACGGATCCCCGGGTTAATTAA	GTAATTATGAGGGAAAAAACTTGTCCAAAGGAAGGGGTATAAGCTTATTAGAATTCGAGCTCGTTTAAAC	0		0		0
YBL007C	SLA1	2	209407	213141	-	AACATAGCCAAGGCGACAGAGTGTGTTATATACAAAAGAGCTAGAGTATG	CAAGGCAAGCCAACATATTCAATGCTACTGCATCAAATCCGTTTGGGTTC	ATAGCTTGTTTTAGTTATTATCCTATAAAATCTTAAAATACATTAATCTA	AACATAGCCAAGGCGACAGAGTGTGTTATATACAAAAGAGCTAGAGTATGCGGATCCCCGGGTTAATTAA	CAAGGCAAGCCAACATATTCAATGCTACTGCATCAAATCCGTTTGGGTTCCGGATCCCCGGGTTAATTAA	ATAGCTTGTTTTAGTTATTATCCTATAAAATCTTAAAATACATTAATCTAGAATTCGAGCTCGTTTAAAC	0		0		0
YBL006C	LDB7,RSC14	2	213362	213904	-	TTTACCTGAAAGCAGCAGAGCACGGTGTTAACAAGGAATAGCTGAGAATG	TTATAGGTCCCCATAGGCGGTCTCAACTTAGAGAACATGCCTGCGTAGAT	TCGTCACTTTCTACGAAGCAACATTCTACCTCTATCAATTACATGGTTTA	TTTACCTGAAAGCAGCAGAGCACGGTGTTAACAAGGAATAGCTGAGAATGCGGATCCCCGGGTTAATTAA	TTATAGGTCCCCATAGGCGGTCTCAACTTAGAGAACATGCCTGCGTAGATCGGATCCCCGGGTTAATTAA	TCGTCACTTTCTACGAAGCAACATTCTACCTCTATCAATTACATGGTTTAGAATTCGAGCTCGTTTAAAC	1	YBL006W-A	1	YBL006W-A	0
YBL006W-A	YBL006W-A	2	213486	213635	+	TTATCACTTTTCTTTTCCTTTTAGCCTCGCTATTCCTGGGGCTCTCTATG	GGTGCGAAAAGTCGACACTTGACAGGGCTTCCAACTGCTGGCGTGGCACA	GATGCGGCACAGGTGGAGTATGAAGTAGGCCATTCACTGCTGGGCAGTTA	TTATCACTTTTCTTTTCCTTTTAGCCTCGCTATTCCTGGGGCTCTCTATGCGGATCCCCGGGTTAATTAA	GGTGCGAAAAGTCGACACTTGACAGGGCTTCCAACTGCTGGCGTGGCACACGGATCCCCGGGTTAATTAA	GATGCGGCACAGGTGGAGTATGAAGTAGGCCATTCACTGCTGGGCAGTTAGAATTCGAGCTCGTTTAAAC	1	YBL006C	1	YBL006C	0
YBL005W	PDR3,TPE2,AMY2	2	214245	217175	+	CAACTGCATCAGCAGTTTTATTAATTTTTTCTTATTGCGTGACCGCAATG	CTGATTTATATCATACTCTGTGGAATGACAATACTTCATATCCCTTCTTA	TCCCATTTACTATGGTTATGCTCGGCTTCCCTATTTTCTTTGTGCTTTCA	CAACTGCATCAGCAGTTTTATTAATTTTTTCTTATTGCGTGACCGCAATGCGGATCCCCGGGTTAATTAA	CTGATTTATATCATACTCTGTGGAATGACAATACTTCATATCCCTTCTTACGGATCCCCGGGTTAATTAA	TCCCATTTACTATGGTTATGCTCGGCTTCCCTATTTTCTTTGTGCTTTCAGAATTCGAGCTCGTTTAAAC	0		0		0
YBL005W-A	YBL005W-A	2	217801	217801	+	TTCTAGTATTATCTGTATATCTAATATTATAGTCTCTAACAACAGTGGNA		TATGAAACTGGGAATTCTGATGAATTTTGTCATAATTGTTGGGATTNCCA	TTCTAGTATTATCTGTATATCTAATATTATAGTCTCTAACAACAGTGATGCGGATCCCCGGGTTAATTAA	CGGATCCCCGGGTTAATTAA	TATGAAACTGGGAATTCTGATGAATTTTGTCATAATTGTTGGGATTNCCAGAATTCGAGCTCGTTTAAAC	1	YBL005W-B	1	YBL005W-B	0
YBL005W-B	YBL005W-B	2	217801	217802	+	TTCTAGTATTATCTGTATATCTAATATTATAGTCTCTAACAACAGTGGNA		GTATGAAACTGGGAATTCTGATGAATTTTGTCATAATTGTTGGGATTNCC	TTCTAGTATTATCTGTATATCTAATATTATAGTCTCTAACAACAGTGATGCGGATCCCCGGGTTAATTAA	CGGATCCCCGGGTTAATTAA	GTATGAAACTGGGAATTCTGATGAATTTTGTCATAATTGTTGGGATTNCCGAATTCGAGCTCGTTTAAAC	1	YBL005W-A	1	YBL005W-A	0
YBL004W	UTP20	2	218485	225966	+	CGTATTGGTATATTTCTAGTATCAGTTACACATATTTCATTGAAAGTATG	AAAAGGATGAAAATGGGTATTATCAAAGACGTAACAAAAGAAAGAGAGTC	TTGGATTTTTTATTCATTAGTATACATGTTATAAAGATATATTACAGCTA	CGTATTGGTATATTTCTAGTATCAGTTACACATATTTCATTGAAAGTATGCGGATCCCCGGGTTAATTAA	AAAAGGATGAAAATGGGTATTATCAAAGACGTAACAAAAGAAAGAGAGTCCGGATCCCCGGGTTAATTAA	TTGGATTTTTTATTCATTAGTATACATGTTATAAAGATATATTACAGCTAGAATTCGAGCTCGTTTAAAC	0		0		0
YBL003C	HTA2,H2A2	2	226243	226641	-	TACATAAGAATTAGGAAAGTACAGAACAAGAGCAAATTTAATATATAATG	ACTTGTTGCCAAAGAAGTCTGCCAAGACTGCCAAAGCTTCTCAAGAACTG	AAATGACAAGAATGTTTGATTTGCTTTGTTTCTTTTCAACTCAGTTCTTA	TACATAAGAATTAGGAAAGTACAGAACAAGAGCAAATTTAATATATAATGCGGATCCCCGGGTTAATTAA	ACTTGTTGCCAAAGAAGTCTGCCAAGACTGCCAAAGCTTCTCAAGAACTGCGGATCCCCGGGTTAATTAA	AAATGACAAGAATGTTTGATTTGCTTTGTTTCTTTTCAACTCAGTTCTTAGAATTCGAGCTCGTTTAAAC	0		0		0
YBL002W	HTB2	2	227337	227732	+	TTCTGATTGCTCTATACTCAAACCAACAACAACTTACTCTACAAATAATG	TCTCCGAAGGTACTAGGGCTGTTACCAAATACTCCTCCTCTACTCAAGCC	ACTAATAAAAAGAAAACATGACTAAATCACAATACCTAGTGAGTGACTTA	TTCTGATTGCTCTATACTCAAACCAACAACAACTTACTCTACAAATAATGCGGATCCCCGGGTTAATTAA	TCTCCGAAGGTACTAGGGCTGTTACCAAATACTCCTCCTCTACTCAAGCCCGGATCCCCGGGTTAATTAA	ACTAATAAAAAGAAAACATGACTAAATCACAATACCTAGTGAGTGACTTAGAATTCGAGCTCGTTTAAAC	0		0		0
YBL001C	ECM15	2	227998	228312	-	CCGTCGTGATCATTAACTATAAAGCACATAAACTACAAGTTTAGAAAATG	ACCAAACTGCTCAAGATAAGATCGATGTTGTTTTAAAAAAAATTTCTCAA	AAACTCTCCTTAAAGATATACCCTATTTAGGTTCACTACACGAGCGTTCA	CCGTCGTGATCATTAACTATAAAGCACATAAACTACAAGTTTAGAAAATGCGGATCCCCGGGTTAATTAA	ACCAAACTGCTCAAGATAAGATCGATGTTGTTTTAAAAAAAATTTCTCAACGGATCCCCGGGTTAATTAA	AAACTCTCCTTAAAGATATACCCTATTTAGGTTCACTACACGAGCGTTCAGAATTCGAGCTCGTTTAAAC	0		0		0
YBR001C	NTH2	2	229786	232128	-	TCGGATCAGACATTTGGTATATAAGGAGACCTGCATATACTCAAATAATG	TGCCATTTTTCAATAGTTTGAAACCCTCTGAGAAAAAATTGTATTACCTT	TAGAAAGAAGAATATAACATATATCTTATTACATATGTTCGTCAATATTA	TCGGATCAGACATTTGGTATATAAGGAGACCTGCATATACTCAAATAATGCGGATCCCCGGGTTAATTAA	TGCCATTTTTCAATAGTTTGAAACCCTCTGAGAAAAAATTGTATTACCTTCGGATCCCCGGGTTAATTAA	TAGAAAGAAGAATATAACATATATCTTATTACATATGTTCGTCAATATTAGAATTCGAGCTCGTTTAAAC	0		0		0
YBR002C	RER2	2	232553	233413	-	ATAGAACTTAAGCAGTAAAAATAGGGTAAACACAGGTAAAAGACGGTATG	ACGAGGAAACCAATGGGGACCCCATCGATTTGAAAGAAAAAAAGTTGAAT	TCTATAAATATCTATGCCATGTGGTAGGAAAAAAATGCAGACCTTTCTTA	ATAGAACTTAAGCAGTAAAAATAGGGTAAACACAGGTAAAAGACGGTATGCGGATCCCCGGGTTAATTAA	ACGAGGAAACCAATGGGGACCCCATCGATTTGAAAGAAAAAAAGTTGAATCGGATCCCCGGGTTAATTAA	TCTATAAATATCTATGCCATGTGGTAGGAAAAAAATGCAGACCTTTCTTAGAATTCGAGCTCGTTTAAAC	0		0		0
YBR003W	COQ1	2	233653	235074	+	CAACACAAGAAGTGTGCCATTCAGTCCGAATTGAGTACAGTGGGACGATG	CTCGTTCTGCCCTAGAGTTTTTAACTAATAGTATACTGACAAGAAGAAAG	TCTTCATTTTCTCTTTATTCTTCACCCTTTATTTGAAATTTCAAGGTTTA	CAACACAAGAAGTGTGCCATTCAGTCCGAATTGAGTACAGTGGGACGATGCGGATCCCCGGGTTAATTAA	CTCGTTCTGCCCTAGAGTTTTTAACTAATAGTATACTGACAAGAAGAAAGCGGATCCCCGGGTTAATTAA	TCTTCATTTTCTCTTTATTCTTCACCCTTTATTTGAAATTTCAAGGTTTAGAATTCGAGCTCGTTTAAAC	0		0		0
YBR004C	GPI18,FMP44	2	235210	236511	-	AAAAGAGAGGCTTCGAGAGAGGAGGCGGAATAAGACTAAATTAAAATATG	TCTGGATACCTTTACAGACTATCCTATTTGCAGCTTTTTTACCACCAGCC	GTTTTTATATGTTTTTAGTAAAAGAAGAAATATACAAGCATTAAGGATCA	AAAAGAGAGGCTTCGAGAGAGGAGGCGGAATAAGACTAAATTAAAATATGCGGATCCCCGGGTTAATTAA	TCTGGATACCTTTACAGACTATCCTATTTGCAGCTTTTTTACCACCAGCCCGGATCCCCGGGTTAATTAA	GTTTTTATATGTTTTTAGTAAAAGAAGAAATATACAAGCATTAAGGATCAGAATTCGAGCTCGTTTAAAC	0		0		0
YBR005W	RCR1	2	236753	237394	+	GATCATTCCAATAAATAGAAAAGTATAACTCGAATTAAGAATAAGGAATG	CAACGCAGGAAATTAACCCACCGGAGAGGGCAAAGGTAAATGCAAGGTCA	ATATTGTAACTCAACGGTAGGAGGACAGCCGGAAAAAAAGATTCAGTTCA	GATCATTCCAATAAATAGAAAAGTATAACTCGAATTAAGAATAAGGAATGCGGATCCCCGGGTTAATTAA	CAACGCAGGAAATTAACCCACCGGAGAGGGCAAAGGTAAATGCAAGGTCACGGATCCCCGGGTTAATTAA	ATATTGTAACTCAACGGTAGGAGGACAGCCGGAAAAAAAGATTCAGTTCAGAATTCGAGCTCGTTTAAAC	0		0		0
YBR006W	UGA2,UGA5	2	237856	239349	+	GAAAACCAGCTACATTAAAAGCAAATTTTACAAACTACTATTTCAACATG	ATTACACTGTTTTGAAGACCATCACAATTGGGAATTTGCCAAACAGCATT	CAAAGAATCATATTCAATTCTAAGTATCGTCCACGATTACTATTGCTTTA	GAAAACCAGCTACATTAAAAGCAAATTTTACAAACTACTATTTCAACATGCGGATCCCCGGGTTAATTAA	ATTACACTGTTTTGAAGACCATCACAATTGGGAATTTGCCAAACAGCATTCGGATCCCCGGGTTAATTAA	CAAAGAATCATATTCAATTCTAAGTATCGTCCACGATTACTATTGCTTTAGAATTCGAGCTCGTTTAAAC	0		0		0
YBR007C	DSF2	2	239651	241861	-	CAGAAAATCTAGAAAAACAAACGGACTTTTACGTCACACGAAAAGTAATG	TAGGTTCAGATTGGATTTATAAGGAAAAGTACATGAAACAAGGTCCGAAA	CTTTAAGCCTTTCTGTAAGCTTTTATGTATACAACGTTTCTTTATCTTTA	CAGAAAATCTAGAAAAACAAACGGACTTTTACGTCACACGAAAAGTAATGCGGATCCCCGGGTTAATTAA	TAGGTTCAGATTGGATTTATAAGGAAAAGTACATGAAACAAGGTCCGAAACGGATCCCCGGGTTAATTAA	CTTTAAGCCTTTCTGTAAGCTTTTATGTATACAACGTTTCTTTATCTTTAGAATTCGAGCTCGTTTAAAC	0		0		0
YBR008C	FLR1	2	243407	245053	-	TGGTGAAGCTATTATAAAAGAGTATCCGTTGAACGACAATCTCCACTATG	TTTATAAGTATGGGCCGTCATTACGTGCAAGATCTTCATACACCGAGGAG	AAATTGTGTTATTATAATTCAAATTTTCATGGTAAGAACATCGGCTTCTA	TGGTGAAGCTATTATAAAAGAGTATCCGTTGAACGACAATCTCCACTATGCGGATCCCCGGGTTAATTAA	TTTATAAGTATGGGCCGTCATTACGTGCAAGATCTTCATACACCGAGGAGCGGATCCCCGGGTTAATTAA	AAATTGTGTTATTATAATTCAAATTTTCATGGTAAGAACATCGGCTTCTAGAATTCGAGCTCGTTTAAAC	0		0		0
YBR009C	HHF1	2	246217	246528	-	ACTAAAGCAACAAACAAAAACAAGCAACAAATATAATATAGTATAATATG	TTGTTTATGCTTTGAAGAGACAAGGTAGAACCTTATACGGTTTCGGTGGT	ATCCCAAATATTTGCTTGTTGTTACCGTTTTCTTAGAATTAGCTAAATTA	ACTAAAGCAACAAACAAAAACAAGCAACAAATATAATATAGTATAATATGCGGATCCCCGGGTTAATTAA	TTGTTTATGCTTTGAAGAGACAAGGTAGAACCTTATACGGTTTCGGTGGTCGGATCCCCGGGTTAATTAA	ATCCCAAATATTTGCTTGTTGTTACCGTTTTCTTAGAATTAGCTAAATTAGAATTCGAGCTCGTTTAAAC	0		0		0
YBR010W	HHT1,SIN2,BUR5	2	247175	247585	+	TCTAGTTAATAAGAAAAACATCTAACATAAATATATAAACGCAAACAATG	TCCAAAAGAAGGATATCAAGTTGGCTAGAAGATTAAGAGGTGAAAGATCA	ATTGTGTTTTTGTTCGTTTTTTACTAAAACTGATGACAATCAACAAACTA	TCTAGTTAATAAGAAAAACATCTAACATAAATATATAAACGCAAACAATGCGGATCCCCGGGTTAATTAA	TCCAAAAGAAGGATATCAAGTTGGCTAGAAGATTAAGAGGTGAAAGATCACGGATCCCCGGGTTAATTAA	ATTGTGTTTTTGTTCGTTTTTTACTAAAACTGATGACAATCAACAAACTAGAATTCGAGCTCGTTTAAAC	0		0		0
YBR011C	IPP1,PPA1	2	247956	248819	-	TGTCCCTTAGGTCTATAGAACAGGATATCCCGCCGCGCAATTTACTAATG	CTCCAATTGACAAGTCTATTGACAAGTGGTTCTTCATCTCCGGTTCTGTT	TTGAAGCCGCATACGTGGTAGGTGTCTCATTTTCAATTCAAAATATTTTA	TGTCCCTTAGGTCTATAGAACAGGATATCCCGCCGCGCAATTTACTAATGCGGATCCCCGGGTTAATTAA	CTCCAATTGACAAGTCTATTGACAAGTGGTTCTTCATCTCCGGTTCTGTTCGGATCCCCGGGTTAATTAA	TTGAAGCCGCATACGTGGTAGGTGTCTCATTTTCAATTCAAAATATTTTAGAATTCGAGCTCGTTTAAAC	0		0		0
YBR012C	YBR012C	2	249985	250404	-	TACAGAATATTTTTTATCAACTGTTGTTAACTGTGAATTACTTTAACATG	TATCGGCAGTAGGTGTAGAACATCGATATCATAAAAGTGTTCCTCGTCTA	ACATGTCCAATACACTTTTTCGAACTATAACCGCCAACAAATTTATCTTA	TACAGAATATTTTTTATCAACTGTTGTTAACTGTGAATTACTTTAACATGCGGATCCCCGGGTTAATTAA	TATCGGCAGTAGGTGTAGAACATCGATATCATAAAAGTGTTCCTCGTCTACGGATCCCCGGGTTAATTAA	ACATGTCCAATACACTTTTTCGAACTATAACCGCCAACAAATTTATCTTAGAATTCGAGCTCGTTTAAAC	0		0		0
YBR012W-A	YBR012W-A	2	250410	250410	+	TCTTTGTAGGTAATTGTTCTGGCTTACTTTGAGCTTGTTCATGTTAAAGT		CGTGTATACAGAATATTTTTTATCAACTGTTGTTAACTGTGAATTACTTT	TCTTTGTAGGTAATTGTTCTGGCTTACTTTGAGCTTGTTCATGTTAAATGCGGATCCCCGGGTTAATTAA	CGGATCCCCGGGTTAATTAA	CGTGTATACAGAATATTTTTTATCAACTGTTGTTAACTGTGAATTACTTTGAATTCGAGCTCGTTTAAAC	2	YBR012W-B;YBR013C	2	YBR012W-B;YBR013C	0
YBR012W-B	YBR012W-B	2	250410	250410	+	TCTTTGTAGGTAATTGTTCTGGCTTACTTTGAGCTTGTTCATGTTAAAGT		CGTGTATACAGAATATTTTTTATCAACTGTTGTTAACTGTGAATTACTTT	TCTTTGTAGGTAATTGTTCTGGCTTACTTTGAGCTTGTTCATGTTAAATGCGGATCCCCGGGTTAATTAA	CGGATCCCCGGGTTAATTAA	CGTGTATACAGAATATTTTTTATCAACTGTTGTTAACTGTGAATTACTTTGAATTCGAGCTCGTTTAAAC	2	YBR012W-A;YBR013C	2	YBR012W-A;YBR013C	0
YBR013C	YBR013C	2	250410	250797	-	GTACAAGGATCCGTATTAATTGCGTTTTTAGGCCACTTAACCTCATAATG	GGGGACGTGTATACAGAATATTTTTTATCAACTGTTGTTAACTGTGAATT	TCTTTGTAGGTAATTGTTCTGGCTTACTTTGAGCTTGTTCATGTTAAAGT	GTACAAGGATCCGTATTAATTGCGTTTTTAGGCCACTTAACCTCATAATGCGGATCCCCGGGTTAATTAA	GGGGACGTGTATACAGAATATTTTTTATCAACTGTTGTTAACTGTGAATTCGGATCCCCGGGTTAATTAA	TCTTTGTAGGTAATTGTTCTGGCTTACTTTGAGCTTGTTCATGTTAAAGTGAATTCGAGCTCGTTTAAAC	2	YBR012W-A;YBR012W-B	2	YBR012W-A;YBR012W-B	0
YBR014C	GRX6	2	251641	252252	-	AAGCAAAATTTTCAAATTAAACGCAAAACAACTGAAGAAAATTAGAGATG	GGAGCGATGGGGCGTTTACTGTAAAAGCTAATTCGCAATCTGAGAGTGCC	GCTACTGTGGGAGAAGAAGAAGAATAACTCTCAGTTTATAATCTGATCTA	AAGCAAAATTTTCAAATTAAACGCAAAACAACTGAAGAAAATTAGAGATGCGGATCCCCGGGTTAATTAA	GGAGCGATGGGGCGTTTACTGTAAAAGCTAATTCGCAATCTGAGAGTGCCCGGATCCCCGGGTTAATTAA	GCTACTGTGGGAGAAGAAGAAGAATAACTCTCAGTTTATAATCTGATCTAGAATTCGAGCTCGTTTAAAC	0		0		0
YBR015C	MNN2,LDB8,CRV4,TTP1	2	252627	254420	-	TTCGAGACAAATCAGTGTAGGTAGGTCAGTAAAATTATATTTTCAGTATG	ATAGATTAGCATTTTTAGAATCTACTCATGATAAGGCGATTGCCGGTAAA	AAAACGCCAATGGAAGTTGTCCAAACTATAGTCCGACCCGTTGCATATTA	TTCGAGACAAATCAGTGTAGGTAGGTCAGTAAAATTATATTTTCAGTATGCGGATCCCCGGGTTAATTAA	ATAGATTAGCATTTTTAGAATCTACTCATGATAAGGCGATTGCCGGTAAACGGATCCCCGGGTTAATTAA	AAAACGCCAATGGAAGTTGTCCAAACTATAGTCCGACCCGTTGCATATTAGAATTCGAGCTCGTTTAAAC	0		0		0
YBR016W	YBR016W	2	255164	255550	+	TGAAGAGACTCACTAGTAAGCTTAAGATAGTCCTACACACAACCACCATG	CTGCATGTCTGGCTGCATTATGTATATGCTGCACCATGGATATGCTATTC	ATTATTCTTTTTTTTTTTTTCATTCTTGAATACTTTTGCGGGTTCTCTTA	TGAAGAGACTCACTAGTAAGCTTAAGATAGTCCTACACACAACCACCATGCGGATCCCCGGGTTAATTAA	CTGCATGTCTGGCTGCATTATGTATATGCTGCACCATGGATATGCTATTCCGGATCCCCGGGTTAATTAA	ATTATTCTTTTTTTTTTTTTCATTCTTGAATACTTTTGCGGGTTCTCTTAGAATTCGAGCTCGTTTAAAC	0		0		0
YBR017C	KAP104	2	255864	258614	-	GCAGTCTTTGGTTTTCAGAATTGTTAGCAGTAGTTAAGTGAATAAAGATG	CAATAAATTTCACGCCCGATGAAATCTCCTTCTTACAACAGTTCACCAGC	ATAATGTACCAAACTATACAAACACGTAGGATACAGTAAAAAAAATTTTA	GCAGTCTTTGGTTTTCAGAATTGTTAGCAGTAGTTAAGTGAATAAAGATGCGGATCCCCGGGTTAATTAA	CAATAAATTTCACGCCCGATGAAATCTCCTTCTTACAACAGTTCACCAGCCGGATCCCCGGGTTAATTAA	ATAATGTACCAAACTATACAAACACGTAGGATACAGTAAAAAAAATTTTAGAATTCGAGCTCGTTTAAAC	0		0		0
YBR018C	GAL7	2	259337	260437	-	CAGAGCATCAACATGATAAAAAAAAACAGTTGAATATTCCCTCAAAAATG	CTGAAAAACTAAGAAATTTAGATGGTCAGATTCATTATCTACAAAGACTG	GCAGTTAATAGAAAAAATATGATATGAATGAATATTCCACTTTCTTTTTA	CAGAGCATCAACATGATAAAAAAAAACAGTTGAATATTCCCTCAAAAATGCGGATCCCCGGGTTAATTAA	CTGAAAAACTAAGAAATTTAGATGGTCAGATTCATTATCTACAAAGACTGCGGATCCCCGGGTTAATTAA	GCAGTTAATAGAAAAAATATGATATGAATGAATATTCCACTTTCTTTTTAGAATTCGAGCTCGTTTAAAC	0		0		0
YBR019C	GAL10	2	261163	263262	-	TTGCGTCCATCCAAAAAAAAGTAAGAATTTTTGAAAATTCAATATAAATG	CCTTGAAAAACGGTGAAACTTACGGGTCCAAGATTGTCTACAGATTTTCC	AAAAGATATAGAGTGCATATTTTCAAGAAGGATAGTAAGCTGGCAAATCA	TTGCGTCCATCCAAAAAAAAGTAAGAATTTTTGAAAATTCAATATAAATGCGGATCCCCGGGTTAATTAA	CCTTGAAAAACGGTGAAACTTACGGGTCCAAGATTGTCTACAGATTTTCCCGGATCCCCGGGTTAATTAA	AAAAGATATAGAGTGCATATTTTCAAGAAGGATAGTAAGCTGGCAAATCAGAATTCGAGCTCGTTTAAAC	0		0		0
YBR020W	GAL1	2	263930	265516	+	ATTGTTAATATACCTCTATACTTTAACGTCAAGGAGAAAAAACTATAATG	ATGCTATCATCGTCTCTAAACCAGCATTGGGCAGCTGTCTATATGAATTA	AAAAAAATGAGAAGTTGTTCTGAACAAAGTAAAAAAAAGAAGTATACTTA	ATTGTTAATATACCTCTATACTTTAACGTCAAGGAGAAAAAACTATAATGCGGATCCCCGGGTTAATTAA	ATGCTATCATCGTCTCTAAACCAGCATTGGGCAGCTGTCTATATGAATTACGGATCCCCGGGTTAATTAA	AAAAAAATGAGAAGTTGTTCTGAACAAAGTAAAAAAAAGAAGTATACTTAGAATTCGAGCTCGTTTAAAC	0		0		0
YBR021W	FUR4	2	266352	268253	+	TTTCGGTTCGAAGACATTCCTACGCATAATAAGAATAGGAGGGAATAATG	TAGATGACAATATTAGTGTCTACGAACACGAACACGAAAAGACTTTCATT	GAAAAATATTTCAGATTAATGCAGAAAGTGATGTAGATATGGAGAGCTTA	TTTCGGTTCGAAGACATTCCTACGCATAATAAGAATAGGAGGGAATAATGCGGATCCCCGGGTTAATTAA	TAGATGACAATATTAGTGTCTACGAACACGAACACGAAAAGACTTTCATTCGGATCCCCGGGTTAATTAA	GAAAAATATTTCAGATTAATGCAGAAAGTGATGTAGATATGGAGAGCTTAGAATTCGAGCTCGTTTAAAC	0		0		0
YBR022W	POA1	2	268647	269180	+	GTTTATTAGTATCTTCTCCAAGATAAATATAGCATCAACTTACAGGTATG	GCGTGTTAGAAGAATTTAGTGGCGACATGAGTTTTACAGTATATCAGCTG	TAAATATTTCTCTATCTTTAAAGGCACATATTACGTGGCTAAGGCAATTA	GTTTATTAGTATCTTCTCCAAGATAAATATAGCATCAACTTACAGGTATGCGGATCCCCGGGTTAATTAA	GCGTGTTAGAAGAATTTAGTGGCGACATGAGTTTTACAGTATATCAGCTGCGGATCCCCGGGTTAATTAA	TAAATATTTCTCTATCTTTAAAGGCACATATTACGTGGCTAAGGCAATTAGAATTCGAGCTCGTTTAAAC	0		0		0
YBR023C	CHS3,KTI2,DIT101,CSD2,CAL1	2	269337	272834	-	TTTTCTTCAAAGGTCCTGTTTAGACTATCCGCAGGAAAGAAATTAGAATG	AAAGGGAAGATATTCTCAATCGGAAGGAGGAAAGTGACTCCTTCGTTGCA	CCATATATCAACTTGTAAGTATCACAGTAAAAATATTTTCATACTGTCTA	TTTTCTTCAAAGGTCCTGTTTAGACTATCCGCAGGAAAGAAATTAGAATGCGGATCCCCGGGTTAATTAA	AAAGGGAAGATATTCTCAATCGGAAGGAGGAAAGTGACTCCTTCGTTGCACGGATCCCCGGGTTAATTAA	CCATATATCAACTTGTAAGTATCACAGTAAAAATATTTTCATACTGTCTAGAATTCGAGCTCGTTTAAAC	0		0		0
YBR024W	SCO2	2	274354	275259	+	TTTTATAATATCACCATAGAAAGGGGAATTTGGGAAGCGAGAGTAAAATG	AGGAAGAACGGGAGCGTAGGTCAAAAAAATGGTACTCTTTTATCTTCAAT	CCCATAAGTTCGGTATCCTAGCTGTGTCTTTTTCTTTTTTTTTTTGCTCA	TTTTATAATATCACCATAGAAAGGGGAATTTGGGAAGCGAGAGTAAAATGCGGATCCCCGGGTTAATTAA	AGGAAGAACGGGAGCGTAGGTCAAAAAAATGGTACTCTTTTATCTTCAATCGGATCCCCGGGTTAATTAA	CCCATAAGTTCGGTATCCTAGCTGTGTCTTTTTCTTTTTTTTTTTGCTCAGAATTCGAGCTCGTTTAAAC	0		0		0
YBR025C	OLA1	2	275590	276774	-	TACTTCTAGTATCCGTAAAAACAATCAAATAAATAGCACTGTAAAACATG	TCGTTGAAGACGGTGATATCATTTACTTCAGAGCTGGTGCTGGTAAGAAT	GTAGGGAACTAAACCAAATAAAGAAAAGTCAACTTTAGTGCACGAAATCA	TACTTCTAGTATCCGTAAAAACAATCAAATAAATAGCACTGTAAAACATGCGGATCCCCGGGTTAATTAA	TCGTTGAAGACGGTGATATCATTTACTTCAGAGCTGGTGCTGGTAAGAATCGGATCCCCGGGTTAATTAA	GTAGGGAACTAAACCAAATAAAGAAAAGTCAACTTTAGTGCACGAAATCAGAATTCGAGCTCGTTTAAAC	0		0		0
YBR026C	ETR1,MRF1',MRF1	2	277785	278927	-	TCATTTAAGAAGGTTCATAATCTGCCAATTACATTTGATATAACAAGATG	AAAAAGGTATAACTGGGAAGGGGAAGAAAAAAATGGTTGTTTTAGAATGG	GAATATTATCTTTGGTGGTTGTCTAACTCTGAGCAATGCTAAGGCCCTTA	TCATTTAAGAAGGTTCATAATCTGCCAATTACATTTGATATAACAAGATGCGGATCCCCGGGTTAATTAA	AAAAAGGTATAACTGGGAAGGGGAAGAAAAAAATGGTTGTTTTAGAATGGCGGATCCCCGGGTTAATTAA	GAATATTATCTTTGGTGGTTGTCTAACTCTGAGCAATGCTAAGGCCCTTAGAATTCGAGCTCGTTTAAAC	0		0		0
YBR027C	YBR027C	2	278932	279264	-	GAGAGAAGGCTCGGATCTGCACTGACTTACTTTTTTTTGTTTTTTTGATG	ACGTACATTGTCATTTAAGAAGGTTCATAATCTGCCAATTACATTTGATA	GATGAGCTGAGGACGACATGTAACGTTTGAATGTGGGAAGCATCTTGTTA	GAGAGAAGGCTCGGATCTGCACTGACTTACTTTTTTTTGTTTTTTTGATGCGGATCCCCGGGTTAATTAA	ACGTACATTGTCATTTAAGAAGGTTCATAATCTGCCAATTACATTTGATACGGATCCCCGGGTTAATTAA	GATGAGCTGAGGACGACATGTAACGTTTGAATGTGGGAAGCATCTTGTTAGAATTCGAGCTCGTTTAAAC	0		0		0
YBR028C	YBR028C	2	279333	280910	-	TTTTTCATCAACCAATCTAGCTGAGCATACTGTTGGCAGTAATTAGGATG	TCAAGGGATTTAGTTATAAAGCAAGTGGTAGCTATTTGGAGAAGTACTTT	GTCAGTGCAGATCCGAGCCTTCTCTCTTAATCTATCTAACTTTTAATTCA	TTTTTCATCAACCAATCTAGCTGAGCATACTGTTGGCAGTAATTAGGATGCGGATCCCCGGGTTAATTAA	TCAAGGGATTTAGTTATAAAGCAAGTGGTAGCTATTTGGAGAAGTACTTTCGGATCCCCGGGTTAATTAA	GTCAGTGCAGATCCGAGCCTTCTCTCTTAATCTATCTAACTTTTAATTCAGAATTCGAGCTCGTTTAAAC	0		0		0
YBR029C	CDS1,CDG1	2	281276	282649	-	AACAGCGAACCTGTCATACTTAACTGTTCCACTTCCATATACCTAAAATG	AGTTGGCTGACATCTTTAATGTGACCAAGAAATCATTGACCAATCACTCT	AAACTATTCATACACTCATATATACTTTTATATGGTCTTTTTTATATTCA	AACAGCGAACCTGTCATACTTAACTGTTCCACTTCCATATACCTAAAATGCGGATCCCCGGGTTAATTAA	AGTTGGCTGACATCTTTAATGTGACCAAGAAATCATTGACCAATCACTCTCGGATCCCCGGGTTAATTAA	AAACTATTCATACACTCATATATACTTTTATATGGTCTTTTTTATATTCAGAATTCGAGCTCGTTTAAAC	0		0		0
YBR030W	YBR030W	2	283199	284869	+	TGTTGCCATATATAATAGCAATTAAAAAATAAATTTGAAAGAGTGAGATG	TTGTACAATCGGAGCATAATATCTTAGATAGATGTCTCAAGAGACTATCC	TCGTGTGACGTGATATTAATATAGTAAAAGTGCATATTCAATATTATTTA	TGTTGCCATATATAATAGCAATTAAAAAATAAATTTGAAAGAGTGAGATGCGGATCCCCGGGTTAATTAA	TTGTACAATCGGAGCATAATATCTTAGATAGATGTCTCAAGAGACTATCCCGGATCCCCGGGTTAATTAA	TCGTGTGACGTGATATTAATATAGTAAAAGTGCATATTCAATATTATTTAGAATTCGAGCTCGTTTAAAC	0		0		0
YBR031W	RPL4A	2	285080	286168	+	CATCACTTTTCTTGTAATTTAGCAATATCCCAAGAACAATCATCGAAATG	AGACTGGTACCAAGCCAGCTGCTGTTTTCACCGAAACTTTGAAACACGAT	TGTATGTATATAAAAAATAAAAGAATATTTTTAATGTACTAATAAGTTTA	CATCACTTTTCTTGTAATTTAGCAATATCCCAAGAACAATCATCGAAATGCGGATCCCCGGGTTAATTAA	AGACTGGTACCAAGCCAGCTGCTGTTTTCACCGAAACTTTGAAACACGATCGGATCCCCGGGTTAATTAA	TGTATGTATATAAAAAATAAAAGAATATTTTTAATGTACTAATAAGTTTAGAATTCGAGCTCGTTTAAAC	0		0		0
YBR032W	YBR032W	2	286432	286734	+	AAGGTTACATACAAGATTTCTTCAGCGTTTGTTACTTCAGGAAGGCAATG	ACACTCCATGCCAGTATCTGTATGTGTTTTTGCAACAAGCACGACTGGAG	CAGAATCTTAATCTTATAGAGACAAATTTTGCTAGCGTGACTCTTTATTA	AAGGTTACATACAAGATTTCTTCAGCGTTTGTTACTTCAGGAAGGCAATGCGGATCCCCGGGTTAATTAA	ACACTCCATGCCAGTATCTGTATGTGTTTTTGCAACAAGCACGACTGGAGCGGATCCCCGGGTTAATTAA	CAGAATCTTAATCTTATAGAGACAAATTTTGCTAGCGTGACTCTTTATTAGAATTCGAGCTCGTTTAAAC	0		0		0
YBR033W	EDS1	2	286857	289616	+	GTAGCCCGCTACGTAGAAATACATAACAATAGAATAATCTATCAAAAATG	GGAAATTGATGGATGATTCAGAATTGGGTTGTTGCTGTTGTTTCTTTAAC	ATCTATCCTTCATTAGGATGCTATTTTTCACCTTGTTATCATGAATATTA	GTAGCCCGCTACGTAGAAATACATAACAATAGAATAATCTATCAAAAATGCGGATCCCCGGGTTAATTAA	GGAAATTGATGGATGATTCAGAATTGGGTTGTTGCTGTTGTTTCTTTAACCGGATCCCCGGGTTAATTAA	ATCTATCCTTCATTAGGATGCTATTTTTCACCTTGTTATCATGAATATTAGAATTCGAGCTCGTTTAAAC	0		0		0
YBR034C	HMT1,RMT1,ODP1,HCP1	2	289843	290889	-	CGTTTCCAAAAAAGAGTTAGAACCGACAAATTCATCCAAAGAAAATAATG	TCGACGGTAATTCAAGAAGCAGAAAAAACGAAGGTTCTTATTTAATGCAT	GTTTATTTGCTTTTCAAATTTTTTTCTTTCTCCAGCAAACAAAAGTCTTA	CGTTTCCAAAAAAGAGTTAGAACCGACAAATTCATCCAAAGAAAATAATGCGGATCCCCGGGTTAATTAA	TCGACGGTAATTCAAGAAGCAGAAAAAACGAAGGTTCTTATTTAATGCATCGGATCCCCGGGTTAATTAA	GTTTATTTGCTTTTCAAATTTTTTTCTTTCTCCAGCAAACAAAAGTCTTAGAATTCGAGCTCGTTTAAAC	0		0		0
YBR035C	PDX3	2	291182	291868	-	GATACTCTACCTAGACCAGTAGTACACTTCACGGATCTGCACTGAAAATG	ACAGAAGAAAAACAGAAAACGATCCATGGAAAGTCGTTAGACTAGCCCCA	ATATGGTGTTAAATAGATCCTACATTGAATTTTTCATTAACAGTCCCTCA	GATACTCTACCTAGACCAGTAGTACACTTCACGGATCTGCACTGAAAATGCGGATCCCCGGGTTAATTAA	ACAGAAGAAAAACAGAAAACGATCCATGGAAAGTCGTTAGACTAGCCCCACGGATCCCCGGGTTAATTAA	ATATGGTGTTAAATAGATCCTACATTGAATTTTTCATTAACAGTCCCTCAGAATTCGAGCTCGTTTAAAC	0		0		0
YBR036C	CSG2,CLS2	2	293994	295226	-	CTCTTGAGCTGGTGAGTTAGCACGATAACAAACAAAGATACAGCGTCATG	TAAGTTTGTTGGTCCTATCAGTAACACTCGGGGAAGGTAAATACCACCAT	ATATGCTTGTTACATCATCATCAGTCATATAAAGTATGTTGTCCGTACTA	CTCTTGAGCTGGTGAGTTAGCACGATAACAAACAAAGATACAGCGTCATGCGGATCCCCGGGTTAATTAA	TAAGTTTGTTGGTCCTATCAGTAACACTCGGGGAAGGTAAATACCACCATCGGATCCCCGGGTTAATTAA	ATATGCTTGTTACATCATCATCAGTCATATAAAGTATGTTGTCCGTACTAGAATTCGAGCTCGTTTAAAC	0		0		0
YBR037C	SCO1,PET161	2	295478	296365	-	GTTCGTATAAGGCAAGGGAAACAGAAAAAACAGCAAACGTAGAAAAGATG	CAGAGCAGCGCGCCAAGCAGAAGGAGGCATGGTACTCCTTCTTATTCAAA	AAGTATATATGTATATACAAGGAAGAAAGTAGCATATATTTACAATCTTA	GTTCGTATAAGGCAAGGGAAACAGAAAAAACAGCAAACGTAGAAAAGATGCGGATCCCCGGGTTAATTAA	CAGAGCAGCGCGCCAAGCAGAAGGAGGCATGGTACTCCTTCTTATTCAAACGGATCCCCGGGTTAATTAA	AAGTATATATGTATATACAAGGAAGAAAGTAGCATATATTTACAATCTTAGAATTCGAGCTCGTTTAAAC	0		0		0
YBR038W	CHS2	2	296811	299702	+	GAAGTTACATATAGACCCAAATAAAAACCAAAGAACCACATATAGAAATG	CATGGGAAGTCTCTAAATTAGACTTACCAAATGTTTTCCACAAAAAGGGC	TGAGAAAAAAGAGGGAATGACGAGAAATTAGCTGAAAAATACTGGCATTA	GAAGTTACATATAGACCCAAATAAAAACCAAAGAACCACATATAGAAATGCGGATCCCCGGGTTAATTAA	CATGGGAAGTCTCTAAATTAGACTTACCAAATGTTTTCCACAAAAAGGGCCGGATCCCCGGGTTAATTAA	TGAGAAAAAAGAGGGAATGACGAGAAATTAGCTGAAAAATACTGGCATTAGAATTCGAGCTCGTTTAAAC	0		0		0
YBR039W	ATP3	2	300488	301423	+	TGGAAACAATTGAAGACGAGCAGTAAACATTATTTTATTTAGTAGTCATG	TCATTACTAATGAACTGGTTGATATTATTACTGGTGCTTCCTCTTTGGGA	TACAAAAACAACGTCAAATAAAGAGGCAATGCAGGGTGATTTTTTTATCA	TGGAAACAATTGAAGACGAGCAGTAAACATTATTTTATTTAGTAGTCATGCGGATCCCCGGGTTAATTAA	TCATTACTAATGAACTGGTTGATATTATTACTGGTGCTTCCTCTTTGGGACGGATCCCCGGGTTAATTAA	TACAAAAACAACGTCAAATAAAGAGGCAATGCAGGGTGATTTTTTTATCAGAATTCGAGCTCGTTTAAAC	0		0		0
YBR040W	FIG1	2	301880	302776	+	AAATTATAGTAAACAAACAAACAAACAAACAAAAAAAAAAAAAAAAAATG	ATAGGTACAATAACTACTCTTCGGATTCATCTACATTGCATTCCAAAGTT	ATTCTGAAATATCCGCTCAAAACTTATATGTTTATTTGAGGATAAAACTA	AAATTATAGTAAACAAACAAACAAACAAACAAAAAAAAAAAAAAAAAATGCGGATCCCCGGGTTAATTAA	ATAGGTACAATAACTACTCTTCGGATTCATCTACATTGCATTCCAAAGTTCGGATCCCCGGGTTAATTAA	ATTCTGAAATATCCGCTCAAAACTTATATGTTTATTTGAGGATAAAACTAGAATTCGAGCTCGTTTAAAC	0		0		0
YBR041W	FAT1	2	303178	305187	+	TTCAAATTCTATATCGTTGAACTTTTAATAGGCTGCGAATACCGACTATG	TCTTGACCGCTGCTGATTGGGAAGCCATCGATGCACAAACAATTAAATTA	ACTCTCGTGCAAGGAAAAATACTTTATCCTAATTCAGGAACATCAAATCA	TTCAAATTCTATATCGTTGAACTTTTAATAGGCTGCGAATACCGACTATGCGGATCCCCGGGTTAATTAA	TCTTGACCGCTGCTGATTGGGAAGCCATCGATGCACAAACAATTAAATTACGGATCCCCGGGTTAATTAA	ACTCTCGTGCAAGGAAAAATACTTTATCCTAATTCAGGAACATCAAATCAGAATTCGAGCTCGTTTAAAC	0		0		0
YBR042C	CST26	2	305328	306521	-	ATATCAGGTCCACTGGTATTGAGATTGCTAGCGAGGTCAATAAGCTGATG	CAACTCTAACAATAATTTGGTTAGTTTATAAACTTTATTGTTTTATTTTT	TCTATCTATATATGTACCTAATAACATATGGAAAGGATTATTTAAAATCA	ATATCAGGTCCACTGGTATTGAGATTGCTAGCGAGGTCAATAAGCTGATGCGGATCCCCGGGTTAATTAA	CAACTCTAACAATAATTTGGTTAGTTTATAAACTTTATTGTTTTATTTTTCGGATCCCCGGGTTAATTAA	TCTATCTATATATGTACCTAATAACATATGGAAAGGATTATTTAAAATCAGAATTCGAGCTCGTTTAAAC	0		0		0
YBR043C	QDR3,AQR2	2	306788	308857	-	TAACTTGTTAACGTCTATGCTAGGACCGAAGTCAGAAAGCGATAAACATG	ATTACTGGAGAGAGAACTACGACTTACAAAAATTGTACGACAAAATTGAT	AGTCTACAATGAAAATATTTACGCTTCCCTCTTATTAACCGATATGATTA	TAACTTGTTAACGTCTATGCTAGGACCGAAGTCAGAAAGCGATAAACATGCGGATCCCCGGGTTAATTAA	ATTACTGGAGAGAGAACTACGACTTACAAAAATTGTACGACAAAATTGATCGGATCCCCGGGTTAATTAA	AGTCTACAATGAAAATATTTACGCTTCCCTCTTATTAACCGATATGATTAGAATTCGAGCTCGTTTAAAC	0		0		0
YBR044C	TCM62	2	309249	310971	-	TCTCCCACACTACTGTAAACATAAAACTCTCTTATGCTTTAACGAGTATG	TACAATTATCACATGTGTATACAAAAAGCCTGAACGGCACAAAGCCTAGA	TCTATTTACAATGACTCATTCTGACTATTTAAAAGTATGTAAGGGCTTTA	TCTCCCACACTACTGTAAACATAAAACTCTCTTATGCTTTAACGAGTATGCGGATCCCCGGGTTAATTAA	TACAATTATCACATGTGTATACAAAAAGCCTGAACGGCACAAAGCCTAGACGGATCCCCGGGTTAATTAA	TCTATTTACAATGACTCATTCTGACTATTTAAAAGTATGTAAGGGCTTTAGAATTCGAGCTCGTTTAAAC	0		0		0
YBR045C	GIP1	2	313284	315006	-	CAGTTCGCAAATTTTTTGGTGAAGAGCTATTCAATTATTAGCTAATTATG	TCAATATACAGAGTATAAAAGGCAGAGAAATGAAGCAGAAAATTATAGAC	ATCCAAAGGATATTCTTCAGAATAGTACTTGCTTAGTTGCTCTCCTCTCA	CAGTTCGCAAATTTTTTGGTGAAGAGCTATTCAATTATTAGCTAATTATGCGGATCCCCGGGTTAATTAA	TCAATATACAGAGTATAAAAGGCAGAGAAATGAAGCAGAAAATTATAGACCGGATCCCCGGGTTAATTAA	ATCCAAAGGATATTCTTCAGAATAGTACTTGCTTAGTTGCTCTCCTCTCAGAATTCGAGCTCGTTTAAAC	0		0		0
YBR046C	ZTA1	2	315421	316425	-	GTTACTAGTAAGCATTAAGAGACGAGATCGCCAACAACAAGACAAAAATG	ACATAGAAAGTAGAAAAACTGTTGGTAAGCTAGTTCTTGAAATACCACAA	AAGGCAAGAAAGCTGTCCAAATTATTACGATAAATAAATATATGATTCTA	GTTACTAGTAAGCATTAAGAGACGAGATCGCCAACAACAAGACAAAAATGCGGATCCCCGGGTTAATTAA	ACATAGAAAGTAGAAAAACTGTTGGTAAGCTAGTTCTTGAAATACCACAACGGATCCCCGGGTTAATTAA	AAGGCAAGAAAGCTGTCCAAATTATTACGATAAATAAATATATGATTCTAGAATTCGAGCTCGTTTAAAC	0		0		0
YBR047W	FMP23	2	316747	317274	+	GTAAATCTTTGTTCTGTGGACATAACTGAAAAAAAATCAGTTCATCAATG	TTGATGTCATGCTACAAGCCAAAGAAGTATTTGACAAAATGCAGAAAGAA	TAAAAAACCAACTGAATGAGTATAATTCAAATTTTTTATAGCTTTCTTCA	GTAAATCTTTGTTCTGTGGACATAACTGAAAAAAAATCAGTTCATCAATGCGGATCCCCGGGTTAATTAA	TTGATGTCATGCTACAAGCCAAAGAAGTATTTGACAAAATGCAGAAAGAACGGATCCCCGGGTTAATTAA	TAAAAAACCAACTGAATGAGTATAATTCAAATTTTTTATAGCTTTCTTCAGAATTCGAGCTCGTTTAAAC	0		0		0
YBR048W	RPS11B	2	317756	318737	+	AGCATTTGCTGAAGACTTAGAGGAAACGTATCAAGCCAGGGAAAAAGATG	TCAAGGTCTCTGCTGCTGCCGGTAAGGCCAACAAGCAATTTGCTAAATTT	GTTTTATCCTCCACTTATTATTATATCATCTTGTTAATTTTATTTCTTTA	AGCATTTGCTGAAGACTTAGAGGAAACGTATCAAGCCAGGGAAAAAGATGCGGATCCCCGGGTTAATTAA	TCAAGGTCTCTGCTGCTGCCGGTAAGGCCAACAAGCAATTTGCTAAATTTCGGATCCCCGGGTTAATTAA	GTTTTATCCTCCACTTATTATTATATCATCTTGTTAATTTTATTTCTTTAGAATTCGAGCTCGTTTAAAC	0		0		0
YBR049C	REB1,GRF2	2	319310	321742	-	GAACTCACGTGTTGCTGCTGAATTAGAATATTTATAGCTCAATCAATATG	AAGAGCTAGTTGATTATTTTAGCTCCAATATTTCAATGAAAACAGAAAAT	TCAAACATTATTGAGTTTTTCGCTTTCACCAATTATATTTTCCGGAATTA	GAACTCACGTGTTGCTGCTGAATTAGAATATTTATAGCTCAATCAATATGCGGATCCCCGGGTTAATTAA	AAGAGCTAGTTGATTATTTTAGCTCCAATATTTCAATGAAAACAGAAAATCGGATCCCCGGGTTAATTAA	TCAAACATTATTGAGTTTTTCGCTTTCACCAATTATATTTTCCGGAATTAGAATTCGAGCTCGTTTAAAC	0		0		0
YBR050C	REG2	2	322107	323123	-	TATATTGGAATAAGAAAAAAAAAATAGGAACAAGAAAGTGTGTGAGAATG	AAAATGACATTGACGCTTACATAGACACCAGTATACCCAACCTGCTCCTA	GAAGAAAATGAGACACAATTTCAATGTATTGAAAGTTTACGTAAAGTTTA	TATATTGGAATAAGAAAAAAAAAATAGGAACAAGAAAGTGTGTGAGAATGCGGATCCCCGGGTTAATTAA	AAAATGACATTGACGCTTACATAGACACCAGTATACCCAACCTGCTCCTACGGATCCCCGGGTTAATTAA	GAAGAAAATGAGACACAATTTCAATGTATTGAAAGTTTACGTAAAGTTTAGAATTCGAGCTCGTTTAAAC	1	YBR051W	1	YBR051W	0
YBR051W	YBR051W	2	322912	323262	+	TTCTTTGCTCGTGAAAGTCGAAATTTTTCTTCTTTACTGCTGGCAACATG	AGTTTCGAGACAACGCTAAATTTGACGGACATGCGAAGACATGCCATATA	AAAATAGTTATTGCTTCTTGAGTTGCAGCTTCTTCCTGGACGTACTGTTA	TTCTTTGCTCGTGAAAGTCGAAATTTTTCTTCTTTACTGCTGGCAACATGCGGATCCCCGGGTTAATTAA	AGTTTCGAGACAACGCTAAATTTGACGGACATGCGAAGACATGCCATATACGGATCCCCGGGTTAATTAA	AAAATAGTTATTGCTTCTTGAGTTGCAGCTTCTTCCTGGACGTACTGTTAGAATTCGAGCTCGTTTAAAC	1	YBR050C	1	YBR050C	0
YBR052C	RFS1	2	323644	324276	-	CCAGCATACTACTCACTATTATAAGCACATACTACGCCACATAGATAATG	GAGTTCACCAACTTCAAGGGAAGGCCTTTTACGACCGTATCAAAGATTTG	ATGTTACAGTTATACCATATCGTACTTATGTAAAGATATATACGGTTTTA	CCAGCATACTACTCACTATTATAAGCACATACTACGCCACATAGATAATGCGGATCCCCGGGTTAATTAA	GAGTTCACCAACTTCAAGGGAAGGCCTTTTACGACCGTATCAAAGATTTGCGGATCCCCGGGTTAATTAA	ATGTTACAGTTATACCATATCGTACTTATGTAAAGATATATACGGTTTTAGAATTCGAGCTCGTTTAAAC	0		0		0
YBR053C	YBR053C	2	324599	325675	-	CTTAGATTAAGTTTATATGCATTGAGCAACTAGACACTTTTCGTAAAATG	TGCTAGACGGAAATGTTCCTCTGGAATCTACAAAGCGACAACCTCTCCAC	TGCGCTGGATACGTATGCTGCATATATATAAACATATGTATATACATCTA	CTTAGATTAAGTTTATATGCATTGAGCAACTAGACACTTTTCGTAAAATGCGGATCCCCGGGTTAATTAA	TGCTAGACGGAAATGTTCCTCTGGAATCTACAAAGCGACAACCTCTCCACCGGATCCCCGGGTTAATTAA	TGCGCTGGATACGTATGCTGCATATATATAAACATATGTATATACATCTAGAATTCGAGCTCGTTTAAAC	0		0		0
YBR054W	YRO2	2	328025	329059	+	TTTCCTGATAACTTAAAGTGACACTATTTTTTTAAAAAAGCATCAAAATG	AGGCCAAGAAGGCCCAAGAAGAGGAGGAGGATGTAGCCACCGACTCTGAG	AGGAAAAAGAAGGAAAAAAACATTGCTACATCAGCAGATCAAAGCATTTA	TTTCCTGATAACTTAAAGTGACACTATTTTTTTAAAAAAGCATCAAAATGCGGATCCCCGGGTTAATTAA	AGGCCAAGAAGGCCCAAGAAGAGGAGGAGGATGTAGCCACCGACTCTGAGCGGATCCCCGGGTTAATTAA	AGGAAAAAGAAGGAAAAAAACATTGCTACATCAGCAGATCAAAGCATTTAGAATTCGAGCTCGTTTAAAC	0		0		0
YBR055C	PRP6,TSM7269,RNA6	2	329520	332219	-	GGGTGAGTTGACATAAAGAGTTTAACAGCAAAAAAACGTCACATTTTATG	TGCAATACTGCACACCTAGAGAGATTTTATTGCGCTTGATGAATGACAAA	AAATATACGCGCAGGCTAAGTAGAAAACAACGCAAGATAGAATTACTTTA	GGGTGAGTTGACATAAAGAGTTTAACAGCAAAAAAACGTCACATTTTATGCGGATCCCCGGGTTAATTAA	TGCAATACTGCACACCTAGAGAGATTTTATTGCGCTTGATGAATGACAAACGGATCCCCGGGTTAATTAA	AAATATACGCGCAGGCTAAGTAGAAAACAACGCAAGATAGAATTACTTTAGAATTCGAGCTCGTTTAAAC	0		0		0
YBR056W	YBR056W	2	332797	334302	+	CTCTCTATCCATCTATAAAATTTAGTAAAACTTTTGAACTGCACAGAATG	GGGAATGGGATCAAGGCTACCAACGTGGGTTAGATGAGTTTAATAAGTAT	AAAGAATAGAAACGCCAATAGTTAGTATATATGTGTTTGTATATTTCTTA	CTCTCTATCCATCTATAAAATTTAGTAAAACTTTTGAACTGCACAGAATGCGGATCCCCGGGTTAATTAA	GGGAATGGGATCAAGGCTACCAACGTGGGTTAGATGAGTTTAATAAGTATCGGATCCCCGGGTTAATTAA	AAAGAATAGAAACGCCAATAGTTAGTATATATGTGTTTGTATATTTCTTAGAATTCGAGCTCGTTTAAAC	0		0		0
YBR056W-A	YBR056W-A	2	336172	336372	+	CTTGTACTTTGAGAAATATCATCAAAAAAAAAAAGTGCGACATCACAATG	TATGTTGTCTGTGTCTAATTGATCTATGTTGTAGCTGCGCTGGCGGCATG	TTCATGATGATACAAGGCAAACCACAGCTTACAAGGCAAACCACAGCTTA	CTTGTACTTTGAGAAATATCATCAAAAAAAAAAAGTGCGACATCACAATGCGGATCCCCGGGTTAATTAA	TATGTTGTCTGTGTCTAATTGATCTATGTTGTAGCTGCGCTGGCGGCATGCGGATCCCCGGGTTAATTAA	TTCATGATGATACAAGGCAAACCACAGCTTACAAGGCAAACCACAGCTTAGAATTCGAGCTCGTTTAAAC	1	YBR056C-B	1	YBR056C-B	0
YBR056C-B	YBR056C-B	2	336210	336368	-	TGATGATACAAGGCAAACCACAGCTTACAAGGCAAACCACAGCTTACATG	TTCTTGGTGGTGGCGGCCCTTGTTGTATGTATATAGGTTGCGGTTGTGGT	GACATCACAATGAGACATCAATACTATCAACCACAACCGATGTATTATCA	TGATGATACAAGGCAAACCACAGCTTACAAGGCAAACCACAGCTTACATGCGGATCCCCGGGTTAATTAA	TTCTTGGTGGTGGCGGCCCTTGTTGTATGTATATAGGTTGCGGTTGTGGTCGGATCCCCGGGTTAATTAA	GACATCACAATGAGACATCAATACTATCAACCACAACCGATGTATTATCAGAATTCGAGCTCGTTTAAAC	1	YBR056W-A	1	YBR056W-A	0
YBR057C	MUM2,SPOT8	2	337110	338210	-	CCTCATTCTTTTTGCATACACGGCTCGTTTGGAATACTGTTGTAAAAATG	TGGAAGCCCATTTGGCTTCAAAGGAGTCTTCAAAGGAGGACGTTGCTAAT	CGTTTTTTAGAATTAGCCATATGTTCTCGATAATGAGTAAACCTCTTTCA	CCTCATTCTTTTTGCATACACGGCTCGTTTGGAATACTGTTGTAAAAATGCGGATCCCCGGGTTAATTAA	TGGAAGCCCATTTGGCTTCAAAGGAGTCTTCAAAGGAGGACGTTGCTAATCGGATCCCCGGGTTAATTAA	CGTTTTTTAGAATTAGCCATATGTTCTCGATAATGAGTAAACCTCTTTCAGAATTCGAGCTCGTTTAAAC	0		0		0
YBR058C	UBP14,GID6	2	338588	340933	-	GTAAATTCATCCAAAAAGAGAGCCCGAAGTCTTTCTCACATTCAGAAATG	GCATTGAAGATATGAAAAAAAATGGTTATATTTATTTCTATACAAGATGC	GTGTGTTGTGTGTGTGTGTGTGTGTGTGTGTGTGTGTAAACGTTCTTTTA	GTAAATTCATCCAAAAAGAGAGCCCGAAGTCTTTCTCACATTCAGAAATGCGGATCCCCGGGTTAATTAA	GCATTGAAGATATGAAAAAAAATGGTTATATTTATTTCTATACAAGATGCCGGATCCCCGGGTTAATTAA	GTGTGTTGTGTGTGTGTGTGTGTGTGTGTGTGTGTGTAAACGTTCTTTTAGAATTCGAGCTCGTTTAAAC	0		0		0
YBR058C-A	TSC3	2	341240	341482	-	TGTAGAAACCGGAAGAACAAAGGTGGAACATATCATAAGGGGAAGAAATG	TCACAATTTTCAGTTTGAGTTTCTTCGGTATACTAAAGTATTGCTTCCTT	CCTCCAGCTTATACTATTATTAACCGAATAAGGATATAAATAATCATTCA	TGTAGAAACCGGAAGAACAAAGGTGGAACATATCATAAGGGGAAGAAATGCGGATCCCCGGGTTAATTAA	TCACAATTTTCAGTTTGAGTTTCTTCGGTATACTAAAGTATTGCTTCCTTCGGATCCCCGGGTTAATTAA	CCTCCAGCTTATACTATTATTAACCGAATAAGGATATAAATAATCATTCAGAATTCGAGCTCGTTTAAAC	0		0		0
YBR059C	AKL1	2	341777	345103	-	GTTTTCGTCCCTGTCGCCTGTTATTTTCTTTCTAATTAGCACTGATCATG	GCAGTAACGGGAAAAGGAGATCTTTTTTCTCAGTCTTTAGAAGCGAGAAA	ATGTAACAATGTATGTATATGATTTTATATGTGCTCTATTTATCGAATCA	GTTTTCGTCCCTGTCGCCTGTTATTTTCTTTCTAATTAGCACTGATCATGCGGATCCCCGGGTTAATTAA	GCAGTAACGGGAAAAGGAGATCTTTTTTCTCAGTCTTTAGAAGCGAGAAACGGATCCCCGGGTTAATTAA	ATGTAACAATGTATGTATATGATTTTATATGTGCTCTATTTATCGAATCAGAATTCGAGCTCGTTTAAAC	0		0		0
YBR060C	ORC2,SIR5,RRR1	2	345568	347430	-	GCTATATCTTTAAAACAAGTTTTTGTAGTACTGCGAATTGCCATAACATG	ACACGTATGCGGAACTTGAAAAACTTCTGAAAACCGTTTTAAATACTCTA	AGCTAGCAAGCCTAGTACTATTACAATTGTTCGTGATATGTATACATTTA	GCTATATCTTTAAAACAAGTTTTTGTAGTACTGCGAATTGCCATAACATGCGGATCCCCGGGTTAATTAA	ACACGTATGCGGAACTTGAAAAACTTCTGAAAACCGTTTTAAATACTCTACGGATCCCCGGGTTAATTAA	AGCTAGCAAGCCTAGTACTATTACAATTGTTCGTGATATGTATACATTTAGAATTCGAGCTCGTTTAAAC	0		0		0
YBR061C	TRM7	2	349772	350704	-	ACAACAGTAGATGAGTACAAGGCAAGCTTAAAAAGAAAGTATTCAAGATG	ACAAGAAAGCTTTGGAATTAAAAAGGAGCGGGAAACTCACTAGATCAGTT	ATGTAGTGACTTATTTAATTGTTTGATTAGAGGTAGTAATATTGCAATCA	ACAACAGTAGATGAGTACAAGGCAAGCTTAAAAAGAAAGTATTCAAGATGCGGATCCCCGGGTTAATTAA	ACAAGAAAGCTTTGGAATTAAAAAGGAGCGGGAAACTCACTAGATCAGTTCGGATCCCCGGGTTAATTAA	ATGTAGTGACTTATTTAATTGTTTGATTAGAGGTAGTAATATTGCAATCAGAATTCGAGCTCGTTTAAAC	0		0		0
YBR062C	YBR062C	2	350961	351585	-	GAAATAATAGAAAGATATATTCATCAAACATAATCACAATCAAAAAAATG	AGATTGATACAACTGAAGCAGAACTGGAAGAAGATTGGGGTATGTACGGT	CTATTCTACTTAGGTTTGGTGTCTTTATATAATATAAAAGAAAGATATTA	GAAATAATAGAAAGATATATTCATCAAACATAATCACAATCAAAAAAATGCGGATCCCCGGGTTAATTAA	AGATTGATACAACTGAAGCAGAACTGGAAGAAGATTGGGGTATGTACGGTCGGATCCCCGGGTTAATTAA	CTATTCTACTTAGGTTTGGTGTCTTTATATAATATAAAAGAAAGATATTAGAATTCGAGCTCGTTTAAAC	0		0		0
YBR063C	YBR063C	2	351955	353169	-	GATTTCTGATAGCTCTTTTTTTTCCAATATCGATAAAAAACTAAAATATG	TTAATGATAAAGGCGCAACTTCGATTCTACTGTGGTACTCTAACTATTCA	GTTGGCATATCTTGCATTTTCCGCATTATGTATCAAATAAACTTTATCTA	GATTTCTGATAGCTCTTTTTTTTCCAATATCGATAAAAAACTAAAATATGCGGATCCCCGGGTTAATTAA	TTAATGATAAAGGCGCAACTTCGATTCTACTGTGGTACTCTAACTATTCACGGATCCCCGGGTTAATTAA	GTTGGCATATCTTGCATTTTCCGCATTATGTATCAAATAAACTTTATCTAGAATTCGAGCTCGTTTAAAC	1	YBR064W	1	YBR064W	0
YBR064W	YBR064W	2	352748	353176	+	TAACGTCACTTCGATTATTGAGGCAGTCTTCATTAAAGTTTATTACAATG	AGCCATATTCATATGGAAAAGTGCTTTTTAAACCTAGTTCCTCCATATTT	ATTGACTGATTTCTGATAGCTCTTTTTTTTCCAATATCGATAAAAAACTA	TAACGTCACTTCGATTATTGAGGCAGTCTTCATTAAAGTTTATTACAATGCGGATCCCCGGGTTAATTAA	AGCCATATTCATATGGAAAAGTGCTTTTTAAACCTAGTTCCTCCATATTTCGGATCCCCGGGTTAATTAA	ATTGACTGATTTCTGATAGCTCTTTTTTTTCCAATATCGATAAAAAACTAGAATTCGAGCTCGTTTAAAC	1	YBR063C	1	YBR063C	0
YBR065C	ECM2,SLT11	2	353569	354663	-	TGAATAGAAGGTAGCTAACGGAAAAGAGTTATTACACCCTTAATATAATG	ATAAGGCCAGATCAAAGAAATCGAAACCTCGCGCTAACAAGTTAACAATA	GATCAAACAGTTCGTTTCTTCAACCCGTAATTTTTCTTACGTTTCACCTA	TGAATAGAAGGTAGCTAACGGAAAAGAGTTATTACACCCTTAATATAATGCGGATCCCCGGGTTAATTAA	ATAAGGCCAGATCAAAGAAATCGAAACCTCGCGCTAACAAGTTAACAATACGGATCCCCGGGTTAATTAA	GATCAAACAGTTCGTTTCTTCAACCCGTAATTTTTCTTACGTTTCACCTAGAATTCGAGCTCGTTTAAAC	0		0		0
YBR066C	NRG2	2	355023	355685	-	CTACTGTTCGAAGAACAAAAAATATAAAGCTTCTACAAAGTTTCCAGATG	CTCATGCAAACAAGAAGAAAAGAAACTGGAAGAGGAGGGAGGCTAGCAGT	TGTACGTTATTTGAATAGTTAAATGTTTTTGGCTGAGCTCACTCACATCA	CTACTGTTCGAAGAACAAAAAATATAAAGCTTCTACAAAGTTTCCAGATGCGGATCCCCGGGTTAATTAA	CTCATGCAAACAAGAAGAAAAGAAACTGGAAGAGGAGGGAGGCTAGCAGTCGGATCCCCGGGTTAATTAA	TGTACGTTATTTGAATAGTTAAATGTTTTTGGCTGAGCTCACTCACATCAGAATTCGAGCTCGTTTAAAC	0		0		0
YBR067C	TIP1	2	357088	357702	-	ACAATAATTGCTATTGCATAACTATACCCTCTGCTAAATAAAATAAAATG	GCGCTGCCTCTTTCGGTGCTGTTGTTGCAGGTGCAGCTGCTTTATTGTTA	TAATAATGGAGGTAATTTTTCAAATATTTGTTGTAAAAGGTTCCCTTTTA	ACAATAATTGCTATTGCATAACTATACCCTCTGCTAAATAAAATAAAATGCGGATCCCCGGGTTAATTAA	GCGCTGCCTCTTTCGGTGCTGTTGTTGCAGGTGCAGCTGCTTTATTGTTACGGATCCCCGGGTTAATTAA	TAATAATGGAGGTAATTTTTCAAATATTTGTTGTAAAAGGTTCCCTTTTAGAATTCGAGCTCGTTTAAAC	0		0		0
YBR068C	BAP2	2	358829	360658	-	ATACTATCAATTTATTTAGCTTCAATAAAACTCAAGTGATTTTAGAAATG	AAAAACTAAGGAATATGTCTTTGATGAGAAAAGCTTATCATTTCTGGTGT	CAACCGGCTCTAATGGGAAGTGTCCAGACCTGAGTGTGTAGTTAAGTTTA	ATACTATCAATTTATTTAGCTTCAATAAAACTCAAGTGATTTTAGAAATGCGGATCCCCGGGTTAATTAA	AAAAACTAAGGAATATGTCTTTGATGAGAAAAGCTTATCATTTCTGGTGTCGGATCCCCGGGTTAATTAA	CAACCGGCTCTAATGGGAAGTGTCCAGACCTGAGTGTGTAGTTAAGTTTAGAATTCGAGCTCGTTTAAAC	0		0		0
YBR069C	TAT1,VAP1	2	361543	363402	-	TTACCACCGTAGCTACCTAATATAGTTTCTCGATAAAAGGCGTAAAAATG	ACAGCTCGCGTTCAAGAAAGTTTTTTAAGAGGATGACCAATTTCTGGTGC	GCAACGAAAGCCCGATGAAGCCAAGCGGAAAATGAATGGAATTGCTGTTA	TTACCACCGTAGCTACCTAATATAGTTTCTCGATAAAAGGCGTAAAAATGCGGATCCCCGGGTTAATTAA	ACAGCTCGCGTTCAAGAAAGTTTTTTAAGAGGATGACCAATTTCTGGTGCCGGATCCCCGGGTTAATTAA	GCAACGAAAGCCCGATGAAGCCAAGCGGAAAATGAATGGAATTGCTGTTAGAATTCGAGCTCGTTTAAAC	0		0		0
YBR070C	ALG14	2	364189	364902	-	CGGTTTATTATTATATCAGGAAAGTCGAAAGAAGTGACTTGAAGATCATG	AATTGAGGGACAATTATTTACCAAGATCCAAGTGGTTCGGCATCCTTGTT	ACTTCAAAAATAGTTGGAAGTTTTACTATCCTACATAAATGGTTTACTTA	CGGTTTATTATTATATCAGGAAAGTCGAAAGAAGTGACTTGAAGATCATGCGGATCCCCGGGTTAATTAA	AATTGAGGGACAATTATTTACCAAGATCCAAGTGGTTCGGCATCCTTGTTCGGATCCCCGGGTTAATTAA	ACTTCAAAAATAGTTGGAAGTTTTACTATCCTACATAAATGGTTTACTTAGAATTCGAGCTCGTTTAAAC	0		0		0
YBR071W	YBR071W	2	365378	366016	+	CATACCAACTATATATTGTGACGGCACAAAAAGACAAAATACGTAAAATG	TGGACAACCTGGATATGGGTTCCAGTAGAAGGACATCGTTGGACTTTTTT	CGAATTGTCCAACATCAACAACAAAGTGTGTCCTATGGTAGGTTATATTA	CATACCAACTATATATTGTGACGGCACAAAAAGACAAAATACGTAAAATGCGGATCCCCGGGTTAATTAA	TGGACAACCTGGATATGGGTTCCAGTAGAAGGACATCGTTGGACTTTTTTCGGATCCCCGGGTTAATTAA	CGAATTGTCCAACATCAACAACAAAGTGTGTCCTATGGTAGGTTATATTAGAATTCGAGCTCGTTTAAAC	0		0		0
YBR072W	HSP26	2	366981	367625	+	TAAAACAGGTATCCAAAAAAGCAAACAAACAAACTAAACAAATTAACATG	AGAACCACGTCAAGAAGATTGAAGTTTCTTCTCAAGAATCGTGGGGTAAC	CAACAATGGTCCTCGCGAGAGGGACAACACTATAGAGCCAGGTCACTTTA	TAAAACAGGTATCCAAAAAAGCAAACAAACAAACTAAACAAATTAACATGCGGATCCCCGGGTTAATTAA	AGAACCACGTCAAGAAGATTGAAGTTTCTTCTCAAGAATCGTGGGGTAACCGGATCCCCGGGTTAATTAA	CAACAATGGTCCTCGCGAGAGGGACAACACTATAGAGCCAGGTCACTTTAGAATTCGAGCTCGTTTAAAC	0		0		0
YBR072C-A	YBR072C-A	2	367811	367973	-	TTTTCTTTTTTTTTTTAGCTCTTCGCGTTTTATTTTTTATTTTCTTGATG	TAAAGATTTTGGTAATTACAAGAACGAGGTTAAATTCCTTCGTTAAAACT	AGTTATAAAAGCTTGCTTTGGCTTCGATATATGACCGTTATTTTTGACTA	TTTTCTTTTTTTTTTTAGCTCTTCGCGTTTTATTTTTTATTTTCTTGATGCGGATCCCCGGGTTAATTAA	TAAAGATTTTGGTAATTACAAGAACGAGGTTAAATTCCTTCGTTAAAACTCGGATCCCCGGGTTAATTAA	AGTTATAAAAGCTTGCTTTGGCTTCGATATATGACCGTTATTTTTGACTAGAATTCGAGCTCGTTTAAAC	0		0		0
YBR073W	RDH54,TID1	2	368166	370940	+	AAACAGCTCGGGTATATCAAACGGTATTTGATTCCGGTACTACTCAAATG	GTATTACCTTTGCGTTTGTAAAGCCCGGCGAGATATGTCTCAGAGAACAA	ATTAAATAATAGCTATTTTATTAGTATATAAGTGTCCATATTTGGCGTCA	AAACAGCTCGGGTATATCAAACGGTATTTGATTCCGGTACTACTCAAATGCGGATCCCCGGGTTAATTAA	GTATTACCTTTGCGTTTGTAAAGCCCGGCGAGATATGTCTCAGAGAACAACGGATCCCCGGGTTAATTAA	ATTAAATAATAGCTATTTTATTAGTATATAAGTGTCCATATTTGGCGTCAGAATTCGAGCTCGTTTAAAC	0		0		0
YBR074W	YBR074W	2	371237	374167	+	TTATCTACAAGGAAATAAATTGATAGGTAAAGTTAAAGAATCACGGCATG	TTACCAACGAACAGAAAGGATTAGTTATTGTCAAGGATGCTATAATTTTA	TAGGCGAATTTGAGTTTATAGGAATTTACATTTAAAACTAATTAGAATTA	TTATCTACAAGGAAATAAATTGATAGGTAAAGTTAAAGAATCACGGCATGCGGATCCCCGGGTTAATTAA	TTACCAACGAACAGAAAGGATTAGTTATTGTCAAGGATGCTATAATTTTACGGATCCCCGGGTTAATTAA	TAGGCGAATTTGAGTTTATAGGAATTTACATTTAAAACTAATTAGAATTAGAATTCGAGCTCGTTTAAAC	0		0		0
YBR076W	ECM8	2	375328	376347	+	TGACTCTTCAACATCCACTCTTTCGAGGGTTTTAACGGACACCACGAATG	AATTTGCCGCTAGTAACGAACTAAACGATTACGAGACGGCTGATAAATAC	GGTAACCGTTATAAATTTAAAGCGTTTCTTCGCTAGGATGGTGAATATTA	TGACTCTTCAACATCCACTCTTTCGAGGGTTTTAACGGACACCACGAATGCGGATCCCCGGGTTAATTAA	AATTTGCCGCTAGTAACGAACTAAACGATTACGAGACGGCTGATAAATACCGGATCCCCGGGTTAATTAA	GGTAACCGTTATAAATTTAAAGCGTTTCTTCGCTAGGATGGTGAATATTAGAATTCGAGCTCGTTTAAAC	1	YBR076C-A	1	YBR076C-A	0
YBR076C-A	YBR076C-A	2	376304	376569	-	GATTACGCGGATTGCCGTGGTGCACTTTCGTGCACTCGCACATATATATG	TGGTGAATATTAGTATTTATCAGCCGTCTCGTAATCGTTTAGTTCGTTAC	GATATTAAAAATAAAAGATCATATAACAAATCAAACAAAATTTGCCGCTA	GATTACGCGGATTGCCGTGGTGCACTTTCGTGCACTCGCACATATATATGCGGATCCCCGGGTTAATTAA	TGGTGAATATTAGTATTTATCAGCCGTCTCGTAATCGTTTAGTTCGTTACCGGATCCCCGGGTTAATTAA	GATATTAAAAATAAAAGATCATATAACAAATCAAACAAAATTTGCCGCTAGAATTCGAGCTCGTTTAAAC	1	YBR076W	1	YBR076W	0
YBR077C	SLM4,GSE1,NIR1,EGO3	2	376757	377245	-	AAAAGGCAGTTATCAGCAGCAAACGGTATCCAAAATATTGAAGCAATATG	TTGAAAGAGCTATGAGAGAGTTAACTGATTTGTTTGGCTACAAGCTAGGT	CGGAGACGCATGAAAAGGTGTGGCCTCGATACATATTGTTAAACCCATCA	AAAAGGCAGTTATCAGCAGCAAACGGTATCCAAAATATTGAAGCAATATGCGGATCCCCGGGTTAATTAA	TTGAAAGAGCTATGAGAGAGTTAACTGATTTGTTTGGCTACAAGCTAGGTCGGATCCCCGGGTTAATTAA	CGGAGACGCATGAAAAGGTGTGGCCTCGATACATATTGTTAAACCCATCAGAATTCGAGCTCGTTTAAAC	0		0		0
YBR078W	ECM33	2	378093	379828	+	TTATTTGACTTTTAAAGATCTAGTTTTAATTTTACTATTATTCCGCAATG	TCCTTTTTTATTATGAGACGGTTGGTTCATCACTGAATTTTATATGTAGA	ATATAGTAACAATAAGAAATAAAAGAGATATTAATGACACTAAAATTTTA	TTATTTGACTTTTAAAGATCTAGTTTTAATTTTACTATTATTCCGCAATGCGGATCCCCGGGTTAATTAA	TCCTTTTTTATTATGAGACGGTTGGTTCATCACTGAATTTTATATGTAGACGGATCCCCGGGTTAATTAA	ATATAGTAACAATAAGAAATAAAAGAGATATTAATGACACTAAAATTTTAGAATTCGAGCTCGTTTAAAC	0		0		0
YBR079C	RPG1,TIF32	2	380351	383331	-	AGAGAGAGTTTCAAAATAAACCATACAAACGCTCAGGAAACATCAAGATG	TGACTATGGCTGAAAAGTTGAGAGCCAAGAGATTGGCCAAGGGGGGCAGG	CGTATAAAAAACAGTATAAATTAAGTAGATCATTTTTGCGTTGTCTGTTA	AGAGAGAGTTTCAAAATAAACCATACAAACGCTCAGGAAACATCAAGATGCGGATCCCCGGGTTAATTAA	TGACTATGGCTGAAAAGTTGAGAGCCAAGAGATTGGCCAAGGGGGGCAGGCGGATCCCCGGGTTAATTAA	CGTATAAAAAACAGTATAAATTAAGTAGATCATTTTTGCGTTGTCTGTTAGAATTCGAGCTCGTTTAAAC	0		0		0
YBR080C	SEC18,ANU4	2	383668	385944	-	AAGATAAGAGCAAATAGTACCGTATATTCAACCTTTATAAATTGAGTATG	ACGATGAAGATCCCGTGAACGAGCTTGTTGAGTTGATGACCCAATCCGCA	GAAGGGATAAAGAATAAAAATACAAGGACATGAAAAATTTGAAATAATTA	AAGATAAGAGCAAATAGTACCGTATATTCAACCTTTATAAATTGAGTATGCGGATCCCCGGGTTAATTAA	ACGATGAAGATCCCGTGAACGAGCTTGTTGAGTTGATGACCCAATCCGCACGGATCCCCGGGTTAATTAA	GAAGGGATAAAGAATAAAAATACAAGGACATGAAAAATTTGAAATAATTAGAATTCGAGCTCGTTTAAAC	0		0		0
YBR081C	SPT7,GIT2	2	386307	390305	-	TGGTTACTCTTTAAACTGTAACATTACAAAGAAATTAAGTCTGAATAATG	ATATGGGCAGCAATAGTTCATTTAGCTTGAGCCTTCCTCGCCTTAATCAA	AAATGTATTTAATTAAAGATAAAATATTCAACTATTTAGCGCGCTCATTA	TGGTTACTCTTTAAACTGTAACATTACAAAGAAATTAAGTCTGAATAATGCGGATCCCCGGGTTAATTAA	ATATGGGCAGCAATAGTTCATTTAGCTTGAGCCTTCCTCGCCTTAATCAACGGATCCCCGGGTTAATTAA	AAATGTATTTAATTAAAGATAAAATATTCAACTATTTAGCGCGCTCATTAGAATTCGAGCTCGTTTAAAC	0		0		0
YBR082C	UBC4	2	391895	392436	-	ATTTCACTGACTATAGAGTACATACATAAACAAGCATCCAAAAAAACATG	GACCCAAGTACGAAGCTACAGCCAGAGAATGGACAAAGAAATACGCTGTA	CCCATATAAATCTTGCTTCTCTTTTTCAGCTGAGTAAGGACTTCTGTTTA	ATTTCACTGACTATAGAGTACATACATAAACAAGCATCCAAAAAAACATGCGGATCCCCGGGTTAATTAA	GACCCAAGTACGAAGCTACAGCCAGAGAATGGACAAAGAAATACGCTGTACGGATCCCCGGGTTAATTAA	CCCATATAAATCTTGCTTCTCTTTTTCAGCTGAGTAAGGACTTCTGTTTAGAATTCGAGCTCGTTTAAAC	0		0		0
YBR083W	TEC1,ROC1	2	394435	395895	+	AAGAAGAATAATCCACCTATTTCAACAGTTCTGATACCTGTTTAACCATG	CACATCAAAGGAACTTTACGCCATCCAACCAATCGCATGGGAACTTTTAT	ATACGTATGCGTATTTATGTACGAGATGTATGTATGTATGTAGACATTTA	AAGAAGAATAATCCACCTATTTCAACAGTTCTGATACCTGTTTAACCATGCGGATCCCCGGGTTAATTAA	CACATCAAAGGAACTTTACGCCATCCAACCAATCGCATGGGAACTTTTATCGGATCCCCGGGTTAATTAA	ATACGTATGCGTATTTATGTACGAGATGTATGTATGTATGTAGACATTTAGAATTCGAGCTCGTTTAAAC	0		0		0
YBR084W	MIS1	2	396320	399247	+	GATTCTCTCAGTCTGTTCATTTGTCAGATATTTAAGGCTAAAAGGAAATG	GTTACATGGCAGTAGAAGTCGACGACGACGGTGAAATTGAAGGTCTATTT	ACGGACATCGAGGTCGAATTGATGCCATTAGGAGTCTGCCAAACTATTTA	GATTCTCTCAGTCTGTTCATTTGTCAGATATTTAAGGCTAAAAGGAAATGCGGATCCCCGGGTTAATTAA	GTTACATGGCAGTAGAAGTCGACGACGACGGTGAAATTGAAGGTCTATTTCGGATCCCCGGGTTAATTAA	ACGGACATCGAGGTCGAATTGATGCCATTAGGAGTCTGCCAAACTATTTAGAATTCGAGCTCGTTTAAAC	0		0		0
YBR084C-A	RPL19A	2	399452	400528	-	GATTTTACGCTTCACATAGAAAGTTGATTAAGAACTCCAAAGCAAAAATG	GAGCTCAAAGAGTTGCTGAAAAGAGAGATGCTTTATTGAAGGAAGACGCT	GTTTATTAACTGAGTATGTATATTAAGATAAATTAATTAAAGAAAATTTA	GATTTTACGCTTCACATAGAAAGTTGATTAAGAACTCCAAAGCAAAAATGCGGATCCCCGGGTTAATTAA	GAGCTCAAAGAGTTGCTGAAAAGAGAGATGCTTTATTGAAGGAAGACGCTCGGATCCCCGGGTTAATTAA	GTTTATTAACTGAGTATGTATATTAAGATAAATTAATTAAAGAAAATTTAGAATTCGAGCTCGTTTAAAC	0		0		0
YBR085W	AAC3,ANC3	2	401252	402175	+	AATTGAAGACGGTTTACCTGAAGTGATATACTGTGCCTTGAGAAACAATG	TTTCCATGTATGACCAGTTGCAAATGATATTGTTCGGTAAAAAATTCAAA	AAGGTGAAGAGAAGTCGATAAAATGACTTTTTTCTTCATCCAACTGATCA	AATTGAAGACGGTTTACCTGAAGTGATATACTGTGCCTTGAGAAACAATGCGGATCCCCGGGTTAATTAA	TTTCCATGTATGACCAGTTGCAAATGATATTGTTCGGTAAAAAATTCAAACGGATCCCCGGGTTAATTAA	AAGGTGAAGAGAAGTCGATAAAATGACTTTTTTCTTCATCCAACTGATCAGAATTCGAGCTCGTTTAAAC	0		0		0
YBR085C-A	YBR085C-A	2	404172	404429	-	ATAGGGGTTCAAGTCACCAACTACAATAAATTACATTATACTATAACATG	ATATCATTGGTGAGGCCAAAGATTATCTTTTGGATTTGGCCGGCCAGGCT	AAGTGTGCATGAAGTGACTCGTATCGAACAAATATTTAGCCACTCGTTCA	ATAGGGGTTCAAGTCACCAACTACAATAAATTACATTATACTATAACATGCGGATCCCCGGGTTAATTAA	ATATCATTGGTGAGGCCAAAGATTATCTTTTGGATTTGGCCGGCCAGGCTCGGATCCCCGGGTTAATTAA	AAGTGTGCATGAAGTGACTCGTATCGAACAAATATTTAGCCACTCGTTCAGAATTCGAGCTCGTTTAAAC	0		0		0
YBR086C	IST2	2	405464	408316	-	AATACATTTGAAAAAGATTAAAACAAGCACAAGCAGTTGAGCATACTATG	AAAAACCAAAACATAAAAAGGGGCTATTGCATAAGCTGAAAAAGAAGCTT	ATGTCACCATATTATAAAAATAAAATTTGTTATCGTCCTAGCTTTTTTTA	AATACATTTGAAAAAGATTAAAACAAGCACAAGCAGTTGAGCATACTATGCGGATCCCCGGGTTAATTAA	AAAAACCAAAACATAAAAAGGGGCTATTGCATAAGCTGAAAAAGAAGCTTCGGATCCCCGGGTTAATTAA	ATGTCACCATATTATAAAAATAAAATTTGTTATCGTCCTAGCTTTTTTTAGAATTCGAGCTCGTTTAAAC	0		0		0
YBR087W	RFC5	2	409042	410106	+	CATTTGTATGATGGTTCATGGAAATTATAGATTAGTACAGCACAAACATG	CAATATTCCATTTGGAAGGGTTCATAGCAAAAGTCATGTGCTGTCTAGAT	TATCAGCTTTTTGTGTGACTTATACAGTATTTATGACATATCTTACATTA	CATTTGTATGATGGTTCATGGAAATTATAGATTAGTACAGCACAAACATGCGGATCCCCGGGTTAATTAA	CAATATTCCATTTGGAAGGGTTCATAGCAAAAGTCATGTGCTGTCTAGATCGGATCCCCGGGTTAATTAA	TATCAGCTTTTTGTGTGACTTATACAGTATTTATGACATATCTTACATTAGAATTCGAGCTCGTTTAAAC	0		0		0
YBR088C	POL30	2	410266	411042	-	CAGCAACAAGCAGCAAGCACTAAGTACGCAGTCAAAAGAGAGAAAAAATG	AGAGTGGGTTCCTACAGTTTTTCTTGGCTCCTAAATTTAATGACGAAGAA	TTTTTTGTTTATTATTTTTAGTATACAACTATATAGATAATTTACATTTA	CAGCAACAAGCAGCAAGCACTAAGTACGCAGTCAAAAGAGAGAAAAAATGCGGATCCCCGGGTTAATTAA	AGAGTGGGTTCCTACAGTTTTTCTTGGCTCCTAAATTTAATGACGAAGAACGGATCCCCGGGTTAATTAA	TTTTTTGTTTATTATTTTTAGTATACAACTATATAGATAATTTACATTTAGAATTCGAGCTCGTTTAAAC	1	YBR089W	1	YBR089W	0
YBR089W	YBR089W	2	410459	411058	+	ATTTAGCTCCGAACGTCAAGTCGACAGGTTGATCCATTTCAAGTTTGATG	TGAAAAGGGATGCTTCTTCAAATTTTGCTTCTAACATTTTTTCTCTCTTT	CGTCCTTTTTCACTCACAGCAACAAGCAGCAAGCACTAAGTACGCAGTCA	ATTTAGCTCCGAACGTCAAGTCGACAGGTTGATCCATTTCAAGTTTGATGCGGATCCCCGGGTTAATTAA	TGAAAAGGGATGCTTCTTCAAATTTTGCTTCTAACATTTTTTCTCTCTTTCGGATCCCCGGGTTAATTAA	CGTCCTTTTTCACTCACAGCAACAAGCAGCAAGCACTAAGTACGCAGTCAGAATTCGAGCTCGTTTAAAC	1	YBR088C	1	YBR088C	0
YBR089C-A	NHP6B,YBR090C-A	2	411466	411765	-	GTACTAACTAATTAACTTAGAACATTAACATATATAAAACTAGCGCTATG	ACAAGAAGAGATACGAATCTGAAAAGGAATTGTACAATGCTACACGTGCT	TTTCAAAAGTACGTTGTATGGGAGGTAGAGAACATTGAGTTGTTAGATCA	GTACTAACTAATTAACTTAGAACATTAACATATATAAAACTAGCGCTATGCGGATCCCCGGGTTAATTAA	ACAAGAAGAGATACGAATCTGAAAAGGAATTGTACAATGCTACACGTGCTCGGATCCCCGGGTTAATTAA	TTTCAAAAGTACGTTGTATGGGAGGTAGAGAACATTGAGTTGTTAGATCAGAATTCGAGCTCGTTTAAAC	1	YBR090C	1	YBR090C	0
YBR090C	YBR090C	2	411609	412334	-	ATATATAGCATTATAAGCTGTGTAGACAATTTTAGAAGTACATTTATATG	GTTCTTTGCTAATGAAAACAGAGACATTGTCCGTTCCGAGAATCCTGACG	TAAGGCCTTCCACCTCTCACCCAATATTCTGCCTACTTGGCCAAAAGTTA	ATATATAGCATTATAAGCTGTGTAGACAATTTTAGAAGTACATTTATATGCGGATCCCCGGGTTAATTAA	GTTCTTTGCTAATGAAAACAGAGACATTGTCCGTTCCGAGAATCCTGACGCGGATCCCCGGGTTAATTAA	TAAGGCCTTCCACCTCTCACCCAATATTCTGCCTACTTGGCCAAAAGTTAGAATTCGAGCTCGTTTAAAC	1	YBR089C-A	1	YBR089C-A	0
YBR091C	MRS5,TIM12	2	412431	412760	-	ATAGATTTCGGAGCTCCCGTATAATATTAAAGTGCACCAAGAAAAGGATG	GACATTATTCGCGATTTGTGGCCAAAGAAATAGCTGATGATTCCAAAAAA	AGGTTACTATTATATACAAACAGCACAGACAGTCCTCATATTTACAGCTA	ATAGATTTCGGAGCTCCCGTATAATATTAAAGTGCACCAAGAAAAGGATGCGGATCCCCGGGTTAATTAA	GACATTATTCGCGATTTGTGGCCAAAGAAATAGCTGATGATTCCAAAAAACGGATCCCCGGGTTAATTAA	AGGTTACTATTATATACAAACAGCACAGACAGTCCTCATATTTACAGCTAGAATTCGAGCTCGTTTAAAC	0		0		0
YBR092C	PHO3	2	412970	414373	-	TCATAAAAAAAATACTACAGTAAATCAAGGGCCATTCCAAATTACCTATG	TCTACTGGGACTGGAATACTACTCACTACAATGATACCCTATTAAAACAA	CAGAATCGATGGGTATTTATATTTGCAATATTATTTATTTATACAATTTA	TCATAAAAAAAATACTACAGTAAATCAAGGGCCATTCCAAATTACCTATGCGGATCCCCGGGTTAATTAA	TCTACTGGGACTGGAATACTACTCACTACAATGATACCCTATTAAAACAACGGATCCCCGGGTTAATTAA	CAGAATCGATGGGTATTTATATTTGCAATATTATTTATTTATACAATTTAGAATTCGAGCTCGTTTAAAC	0		0		0
YBR093C	PHO5	2	414820	416223	-	GAGAATAAGAACAACAACAAATAGAGCAAGCAAATTCGAGATTACCAATG	TCTACTGGGACTGGAACACTACTCATTACAACGCCAGTCTATTGAGACAA	ATTTGGGTATTCGTATTTAGTTTCCAATATTATTTAGTTATACAAAACTA	GAGAATAAGAACAACAACAAATAGAGCAAGCAAATTCGAGATTACCAATGCGGATCCCCGGGTTAATTAA	TCTACTGGGACTGGAACACTACTCATTACAACGCCAGTCTATTGAGACAACGGATCCCCGGGTTAATTAA	ATTTGGGTATTCGTATTTAGTTTCCAATATTATTTAGTTATACAAAACTAGAATTCGAGCTCGTTTAAAC	0		0		0
YBR094W	PBY1	2	417308	419569	+	TGATCTCTGATATTAAAAATTCGGAAACAATAATTACTTCTTTTAAGATG	AAACAGACCCGAACTTCGTAAAAGTCATTGATTACACTTCAAACGGTTGG	AGTAATAATAACAGTATTTTAGGATGGGTTCTTTTTTTTTTTTTGTTTCA	TGATCTCTGATATTAAAAATTCGGAAACAATAATTACTTCTTTTAAGATGCGGATCCCCGGGTTAATTAA	AAACAGACCCGAACTTCGTAAAAGTCATTGATTACACTTCAAACGGTTGGCGGATCCCCGGGTTAATTAA	AGTAATAATAACAGTATTTTAGGATGGGTTCTTTTTTTTTTTTTGTTTCAGAATTCGAGCTCGTTTAAAC	0		0		0
YBR095C	RXT2,RAF60	2	419678	420970	-	AGAGGTTGAGAAACAAATATCTCAGCTGTTGCTTCTTGTTGATCGAGATG	AAGACGGTGTTGTAGACGATAATGAACCTGATGAAGAAGCTAATAGAGCC	AATACATATGCCTTGATTTTATTTCCGAAATTTTTTGTTTTGTCAATTTA	AGAGGTTGAGAAACAAATATCTCAGCTGTTGCTTCTTGTTGATCGAGATGCGGATCCCCGGGTTAATTAA	AAGACGGTGTTGTAGACGATAATGAACCTGATGAAGAAGCTAATAGAGCCCGGATCCCCGGGTTAATTAA	AATACATATGCCTTGATTTTATTTCCGAAATTTTTTGTTTTGTCAATTTAGAATTCGAGCTCGTTTAAAC	0		0		0
YBR096W	YBR096W	2	421293	421985	+	GTAACTAGTGCTTTCCAATATCTACAACAAAATAAAATAATAGAATAATG	ACGAGACAGTACCATTGGAAAACTTGAGCCAAGAGTACTGTTCAGAAATC	AAGATAGATTTATATATTTTATAATACCGGCTATATGTGTATAGAAGTTA	GTAACTAGTGCTTTCCAATATCTACAACAAAATAAAATAATAGAATAATGCGGATCCCCGGGTTAATTAA	ACGAGACAGTACCATTGGAAAACTTGAGCCAAGAGTACTGTTCAGAAATCCGGATCCCCGGGTTAATTAA	AAGATAGATTTATATATTTTATAATACCGGCTATATGTGTATAGAAGTTAGAATTCGAGCTCGTTTAAAC	0		0		0
YBR097W	VPS15,VPL19,VAC4,GRD8	2	422223	426587	+	GAAATACAAAAGCTGTAAGGTTATCAAAAAGGAAGGCATACAGTATAATG	CACCTTTGCTGGTTGCTTGTGATAACTCAGGGCTTATTGGAATCTTCCAA	AAATTTATACGCATTTAGAATAAAGAAGCTGAATAAAATAAAAAAAATTA	GAAATACAAAAGCTGTAAGGTTATCAAAAAGGAAGGCATACAGTATAATGCGGATCCCCGGGTTAATTAA	CACCTTTGCTGGTTGCTTGTGATAACTCAGGGCTTATTGGAATCTTCCAACGGATCCCCGGGTTAATTAA	AAATTTATACGCATTTAGAATAAAGAAGCTGAATAAAATAAAAAAAATTAGAATTCGAGCTCGTTTAAAC	0		0		0
YBR098W	MMS4,YBR100W,SLX2	2	426787	428862	+	TGGATTATGGTATAGAATAATAGTAGTCACATATTGCAGCTAGTTAAATG	AAAGATTGTACAAACTGTTTACTTGTACTGATCCAAATGATACTATTGAA	ACGACTGCCTTAAGGTATGTTCTTATATACAAAGTTTCGTTCGATCATCA	TGGATTATGGTATAGAATAATAGTAGTCACATATTGCAGCTAGTTAAATGCGGATCCCCGGGTTAATTAA	AAAGATTGTACAAACTGTTTACTTGTACTGATCCAAATGATACTATTGAACGGATCCCCGGGTTAATTAA	ACGACTGCCTTAAGGTATGTTCTTATATACAAAGTTTCGTTCGATCATCAGAATTCGAGCTCGTTTAAAC	1	YBR099C	1	YBR099C	0
YBR099C	YBR099C	2	428196	428579	-	ATTTTACATTCAAATGAGCATATTTCATATACCGAATTGCGGGATCCATG	ATAATTCTTTCTTTTGTGAAGTGTATTGTTCAAAAAATTCTTGCGCATCA	TACCCCTGTGATCCCAAAATAGTTGAAGAAAACGTTTTGATTCTATATTA	ATTTTACATTCAAATGAGCATATTTCATATACCGAATTGCGGGATCCATGCGGATCCCCGGGTTAATTAA	ATAATTCTTTCTTTTGTGAAGTGTATTGTTCAAAAAATTCTTGCGCATCACGGATCCCCGGGTTAATTAA	TACCCCTGTGATCCCAAAATAGTTGAAGAAAACGTTTTGATTCTATATTAGAATTCGAGCTCGTTTAAAC	1	YBR098W	1	YBR098W	0
YBR101C	FES1	2	429093	429965	-	TACCTTTCAACGAAAGAGTAAAATAGAAAAAAAACACATACATAACTATG	TAAAGGACAGACTTAATGAAGACGATTATTTAGCCGTAAAGTATGTATTA	TAATATGAAATGGTGAATGTAATATCATTTTATTTCTACGGACGTAATCA	TACCTTTCAACGAAAGAGTAAAATAGAAAAAAAACACATACATAACTATGCGGATCCCCGGGTTAATTAA	TAAAGGACAGACTTAATGAAGACGATTATTTAGCCGTAAAGTATGTATTACGGATCCCCGGGTTAATTAA	TAATATGAAATGGTGAATGTAATATCATTTTATTTCTACGGACGTAATCAGAATTCGAGCTCGTTTAAAC	0		0		0
YBR102C	EXO84,USA3	2	430333	432594	-	ATTAGACCAGGTAAGAGACTGAAAGTTGAAATATTTGTACTGTGAAAATG	TTGTCTACAAATTGGACGAGTTTATCAAAAAGAACAGTGATAAAATTCGC	CTACACATCATATATATTGAAGTGAGGTTTATTTTCTGTGATCTTGTTTA	ATTAGACCAGGTAAGAGACTGAAAGTTGAAATATTTGTACTGTGAAAATGCGGATCCCCGGGTTAATTAA	TTGTCTACAAATTGGACGAGTTTATCAAAAAGAACAGTGATAAAATTCGCCGGATCCCCGGGTTAATTAA	CTACACATCATATATATTGAAGTGAGGTTTATTTTCTGTGATCTTGTTTAGAATTCGAGCTCGTTTAAAC	0		0		0
YBR103W	SIF2,EMB1	2	432980	434587	+	AAATAACAGAAACAAAAAAAAGGCAGGGAAGGCCCATCACACGGAGAATG	ACAAGATTTCTGTAGCATACTCGCTTCAAGAAGGTTCAGTTGTAGCCATA	ACAATAAGAATGATAAAATTCATCTGTTTATGTACTGTACCTAGTTATTA	AAATAACAGAAACAAAAAAAAGGCAGGGAAGGCCCATCACACGGAGAATGCGGATCCCCGGGTTAATTAA	ACAAGATTTCTGTAGCATACTCGCTTCAAGAAGGTTCAGTTGTAGCCATACGGATCCCCGGGTTAATTAA	ACAATAAGAATGATAAAATTCATCTGTTTATGTACTGTACCTAGTTATTAGAATTCGAGCTCGTTTAAAC	0		0		0
YBR103C-A	YBR103C-A	2	434591	434734	-	ATGCTCATTGTCTTCTCTCATCGCGAGCGGCCGTTATCTTCAAAGTGATG	AAAGAAATAACAATAAGAATGATAAAATTCATCTGTTTATGTACTGTACC	CTGTAGCATACTCGCTTCAAGAAGGTTCAGTTGTAGCCATATAATAACTA	ATGCTCATTGTCTTCTCTCATCGCGAGCGGCCGTTATCTTCAAAGTGATGCGGATCCCCGGGTTAATTAA	AAAGAAATAACAATAAGAATGATAAAATTCATCTGTTTATGTACTGTACCCGGATCCCCGGGTTAATTAA	CTGTAGCATACTCGCTTCAAGAAGGTTCAGTTGTAGCCATATAATAACTAGAATTCGAGCTCGTTTAAAC	0		0		0
YBR104W	YMC2	2	434938	435927	+	AGAAAAAAGCGGCGCAATAATTTCGTGTATTACAATTACAGTTAGTCATG	GTGCGACATTCCTGACGTTTGAATTAGTCATGAGATTTCTGGGGGAAGAG	CATGTCTATGTCTATATCTATAAAACGATGTTTTCATATATACTCTCCTA	AGAAAAAAGCGGCGCAATAATTTCGTGTATTACAATTACAGTTAGTCATGCGGATCCCCGGGTTAATTAA	GTGCGACATTCCTGACGTTTGAATTAGTCATGAGATTTCTGGGGGAAGAGCGGATCCCCGGGTTAATTAA	CATGTCTATGTCTATATCTATAAAACGATGTTTTCATATATACTCTCCTAGAATTCGAGCTCGTTTAAAC	0		0		0
YBR105C	VID24,GID4	2	436152	437240	-	TTGTGGCGTCTTGTGCATGACACCAACACATATCGCAAGCTTGAGTCATG	CATCTTTGAAAAATAAAGTCGAGTCCAGTGATTGTTCTTTTGAGTTTGCT	TTAGTGAAGAGAAAAGGGTATGCAGGTAAAAACGAATATATCACACATCA	TTGTGGCGTCTTGTGCATGACACCAACACATATCGCAAGCTTGAGTCATGCGGATCCCCGGGTTAATTAA	CATCTTTGAAAAATAAAGTCGAGTCCAGTGATTGTTCTTTTGAGTTTGCTCGGATCCCCGGGTTAATTAA	TTAGTGAAGAGAAAAGGGTATGCAGGTAAAAACGAATATATCACACATCAGAATTCGAGCTCGTTTAAAC	0		0		0
YBR106W	PHO88	2	437929	438495	+	GAAACTATAACAGTATAACACAGCACAAGAGAACCGAGCAGCCCGCCATG	AATCTATCGAAGAAGCTGAACGAGCCGGTAACGCTGGTGTTAAGGCTGAA	TTTTTACATAAAAACTAGGAAAAAAAAATACTTCGCTTTTGATCGAATCA	GAAACTATAACAGTATAACACAGCACAAGAGAACCGAGCAGCCCGCCATGCGGATCCCCGGGTTAATTAA	AATCTATCGAAGAAGCTGAACGAGCCGGTAACGCTGGTGTTAAGGCTGAACGGATCCCCGGGTTAATTAA	TTTTTACATAAAAACTAGGAAAAAAAAATACTTCGCTTTTGATCGAATCAGAATTCGAGCTCGTTTAAAC	0		0		0
YBR107C	IML3,MCM19	2	439065	439802	-	GGTTGATTTGATTGTCTATAGGTATCAACGTACTTCCTTTGGATGGAATG	GGAACAGAGTTCTAGCAGTTGTACTCCAATCGATTCAGTTTACCAGCGAG	TAGAGCTGTGGTTTTTTATTGTCTCTTGGTGAATATTCTTTATAGTGTTA	GGTTGATTTGATTGTCTATAGGTATCAACGTACTTCCTTTGGATGGAATGCGGATCCCCGGGTTAATTAA	GGAACAGAGTTCTAGCAGTTGTACTCCAATCGATTCAGTTTACCAGCGAGCGGATCCCCGGGTTAATTAA	TAGAGCTGTGGTTTTTTATTGTCTCTTGGTGAATATTCTTTATAGTGTTAGAATTCGAGCTCGTTTAAAC	0		0		0
YBR108W	YBR108W	2	440096	442906	+	TATGTTCGAGAGAGGTCTTTCATAAAAAAATCAAGTTATCAACCAGCATG	ACAAACGAAATGTTGTTCCTCAAGAAGATGACAGACTGCATAAATTAAAA	TAACTAAATTTAGCCAGTATTAAGTTCATTGTTGCGTAGCTATTTCATTA	TATGTTCGAGAGAGGTCTTTCATAAAAAAATCAAGTTATCAACCAGCATGCGGATCCCCGGGTTAATTAA	ACAAACGAAATGTTGTTCCTCAAGAAGATGACAGACTGCATAAATTAAAACGGATCCCCGGGTTAATTAA	TAACTAAATTTAGCCAGTATTAAGTTCATTGTTGCGTAGCTATTTCATTAGAATTCGAGCTCGTTTAAAC	0		0		0
YBR109C	CMD1,CaM	2	443160	443603	-	ATCGAACTACAAAGAAAGAGCTTAGTTAATACAAATAAAAAAGTACAATG	ATGGATCAGGCGAGATCAACATTCAACAATTCGCTGCTTTGTTATCTAAA	GAATGGTAAGGGTAAGATAGCGGGAGCAAAAAATCACAAGGATGCACCTA	ATCGAACTACAAAGAAAGAGCTTAGTTAATACAAATAAAAAAGTACAATGCGGATCCCCGGGTTAATTAA	ATGGATCAGGCGAGATCAACATTCAACAATTCGCTGCTTTGTTATCTAAACGGATCCCCGGGTTAATTAA	GAATGGTAAGGGTAAGATAGCGGGAGCAAAAAATCACAAGGATGCACCTAGAATTCGAGCTCGTTTAAAC	0		0		0
YBR109W-A	YBR109W-A	2	443849	444073	+	TGTCTCAAACTGGGTGGAAAAGAGGGTGCTTGAATTCATTAGGCCATATG	TTAATTGGTCATATATCTTTTAATCAGCAATTACCAAAGCCATTAGAGGG	AAAAACATTTTCACCAATTGACTATAGCCCCTAAAATGTCGTTACAATTA	TGTCTCAAACTGGGTGGAAAAGAGGGTGCTTGAATTCATTAGGCCATATGCGGATCCCCGGGTTAATTAA	TTAATTGGTCATATATCTTTTAATCAGCAATTACCAAAGCCATTAGAGGGCGGATCCCCGGGTTAATTAA	AAAAACATTTTCACCAATTGACTATAGCCCCTAAAATGTCGTTACAATTAGAATTCGAGCTCGTTTAAAC	0		0		0
YBR110W	ALG1	2	444113	445462	+	GAGGGTAATTGTAACGACATTTTAGGGGCTATAGTCAATTGGTGAAAATG	GATGGCAATCAAATTGGGAACGAACAATGAGAGGCTTGAAGCTAATTCAT	ACCAACAAATAGTAATTTTCAAAAAGAAAGGCTGAGTTACCATTGACTCA	GAGGGTAATTGTAACGACATTTTAGGGGCTATAGTCAATTGGTGAAAATGCGGATCCCCGGGTTAATTAA	GATGGCAATCAAATTGGGAACGAACAATGAGAGGCTTGAAGCTAATTCATCGGATCCCCGGGTTAATTAA	ACCAACAAATAGTAATTTTCAAAAAGAAAGGCTGAGTTACCATTGACTCAGAATTCGAGCTCGTTTAAAC	0		0		0
YBR111C	YSA1,RMA2	2	446436	447131	-	GCTTTTATGATTATTCTTTCGGCATTTTCCTTCGTTCTCATACTTAGATG	TTCAAAACGTAGCTCAAGGTATCCTCATGGCCAAGCAATACCACATCAAA	ATTAACATCTCGCCTATTTTTCATACAGAAACACTACTTATCGCTATCTA	GCTTTTATGATTATTCTTTCGGCATTTTCCTTCGTTCTCATACTTAGATGCGGATCCCCGGGTTAATTAA	TTCAAAACGTAGCTCAAGGTATCCTCATGGCCAAGCAATACCACATCAAACGGATCCCCGGGTTAATTAA	ATTAACATCTCGCCTATTTTTCATACAGAAACACTACTTATCGCTATCTAGAATTCGAGCTCGTTTAAAC	0		0		0
YBR111W-A	SUS1	2	447397	447836	+	CAACACATGCGACAAAATCAGAAGCAACAATTCTGGCCTTCACTCCAATG	CCGTTTTAAAGCAAATAAGGGAATTTCTTGAAGGGATTGTAGATACACAA	TGAGCATATGTAATAATATTGGGAATTAAGGTGCATTTTTGTATCCTTCA	CAACACATGCGACAAAATCAGAAGCAACAATTCTGGCCTTCACTCCAATGCGGATCCCCGGGTTAATTAA	CCGTTTTAAAGCAAATAAGGGAATTTCTTGAAGGGATTGTAGATACACAACGGATCCCCGGGTTAATTAA	TGAGCATATGTAATAATATTGGGAATTAAGGTGCATTTTTGTATCCTTCAGAATTCGAGCTCGTTTAAAC	0		0		0
YBR112C	CYC8,SSN6,CRT8	2	448127	451018	-	GCAACAACAACAAACAAAACACGACTGGAAAAAAAAAATTAGGAAAAATG	CAAGAGAAAATGTAGTAAGGCAAGTGGAAGAAGATGAAAACTACGATGAC	TCTCGTTGATTATAAATTAGTAGATTAATTTTTTGAATGCAAACTTTTTA	GCAACAACAACAAACAAAACACGACTGGAAAAAAAAAATTAGGAAAAATGCGGATCCCCGGGTTAATTAA	CAAGAGAAAATGTAGTAAGGCAAGTGGAAGAAGATGAAAACTACGATGACCGGATCCCCGGGTTAATTAA	TCTCGTTGATTATAAATTAGTAGATTAATTTTTTGAATGCAAACTTTTTAGAATTCGAGCTCGTTTAAAC	1	YBR113W	1	YBR113W	0
YBR113W	YBR113W	2	450814	451296	+	TGTTAAAGCCTTTGCAGATGAGGGATTGAACTGTAAAGTGGCGTCATATG	GAACAGGAAACAAAAAACAAAAAGACAAAGAAAAAAATGCGCTTTTGCTT	TTTTATTTTTCTTTTCTTCGGTCGGTCGTTCTTTTCCCTTCCGATTATCA	TGTTAAAGCCTTTGCAGATGAGGGATTGAACTGTAAAGTGGCGTCATATGCGGATCCCCGGGTTAATTAA	GAACAGGAAACAAAAAACAAAAAGACAAAGAAAAAAATGCGCTTTTGCTTCGGATCCCCGGGTTAATTAA	TTTTATTTTTCTTTTCTTCGGTCGGTCGTTCTTTTCCCTTCCGATTATCAGAATTCGAGCTCGTTTAAAC	1	YBR112C	1	YBR112C	0
YBR114W	RAD16,PSO5	2	452496	454868	+	ATTTTAGATACTCTTGGCCGTATAACTGGTGTACCAACTGAAAAATCATG	CTGCCATCAGCAGACTAACGCCAGCTGATTTACAGTTCTTATTCAATAAC	TGTCGCTTAAAAACTCCGAAAATAATATATAATAAGAGAATAAAATATTA	ATTTTAGATACTCTTGGCCGTATAACTGGTGTACCAACTGAAAAATCATGCGGATCCCCGGGTTAATTAA	CTGCCATCAGCAGACTAACGCCAGCTGATTTACAGTTCTTATTCAATAACCGGATCCCCGGGTTAATTAA	TGTCGCTTAAAAACTCCGAAAATAATATATAATAAGAGAATAAAATATTAGAATTCGAGCTCGTTTAAAC	0		0		0
YBR115C	LYS2	2	454996	459174	-	AGTGAAAAACTGCTAATTATAGAGAGATATCACAGAGTTACTCACTAATG	TAAGTCTAGTTGCTTCAGGTGCTGGTGCTCGTGGGAGCTCCGCAGCAGCT	TCATATTTAATTATTGTACATGGACATATCATACGTAATGCTCAACCTTA	AGTGAAAAACTGCTAATTATAGAGAGATATCACAGAGTTACTCACTAATGCGGATCCCCGGGTTAATTAA	TAAGTCTAGTTGCTTCAGGTGCTGGTGCTCGTGGGAGCTCCGCAGCAGCTCGGATCCCCGGGTTAATTAA	TCATATTTAATTATTGTACATGGACATATCATACGTAATGCTCAACCTTAGAATTCGAGCTCGTTTAAAC	0		0		0
YBR116C	YBR116C	2	459447	459972	-	TGATATTATCCTGGTGTCAACAGGATCAGAAGTCTCCATTTCTATAGATG	ATTATTCGATTTTCTTCTTGCTGACCGCTTCTAGAGGCATCGCACAGTTT	ATTGCAAGTGGAATTCCGCTGGCAAAATTATTGAAGAGTTTTCCTCGCTA	TGATATTATCCTGGTGTCAACAGGATCAGAAGTCTCCATTTCTATAGATGCGGATCCCCGGGTTAATTAA	ATTATTCGATTTTCTTCTTGCTGACCGCTTCTAGAGGCATCGCACAGTTTCGGATCCCCGGGTTAATTAA	ATTGCAAGTGGAATTCCGCTGGCAAAATTATTGAAGAGTTTTCCTCGCTAGAATTCGAGCTCGTTTAAAC	1	YBR117C	1	YBR117C	0
YBR117C	TKL2	2	459638	461683	-	CTCTACGTAGACGATTATACCTTACTAATCAAAAAAAGAACAAAAAAATG	TCAATTACTACAAAGGAAAGCAGTTGCTTTCTCCTATGGGAAGAGCTTTC	TCAGCCAGGAAGTGTGAAATAGCAAAGAACTGTTTACTTCTTCAGACTTA	CTCTACGTAGACGATTATACCTTACTAATCAAAAAAAGAACAAAAAAATGCGGATCCCCGGGTTAATTAA	TCAATTACTACAAAGGAAAGCAGTTGCTTTCTCCTATGGGAAGAGCTTTCCGGATCCCCGGGTTAATTAA	TCAGCCAGGAAGTGTGAAATAGCAAAGAACTGTTTACTTCTTCAGACTTAGAATTCGAGCTCGTTTAAAC	1	YBR116C	1	YBR116C	0
YBR118W	TEF2,EF-1%20alpha	2	462908	464284	+	GTACTTGTTTTTAGAATATACGGTCAACGAACTATAATTAACTAAACATG	CTGAAAAGGCCGCTAAGGTTACCAAGGCTGCTCAAAAGGCTGCTAAGAAA	AATAAGAGGTATATAAAAATATTATATGGAAGCAATAATTATTACTCTTA	GTACTTGTTTTTAGAATATACGGTCAACGAACTATAATTAACTAAACATGCGGATCCCCGGGTTAATTAA	CTGAAAAGGCCGCTAAGGTTACCAAGGCTGCTCAAAAGGCTGCTAAGAAACGGATCCCCGGGTTAATTAA	AATAAGAGGTATATAAAAATATTATATGGAAGCAATAATTATTACTCTTAGAATTCGAGCTCGTTTAAAC	0		0		0
YBR119W	MUD1	2	464573	465558	+	AAAAGCTGCTATCAACAAAAGACGGCCACATCAAACCTAAAGAAACCATG	GCTCCACTTACAAGCTACAAAACAATGACGTTACCATAGGATTTGCTAAG	TTATCTGTGAATTTCTTTACTCGAGGTATATTTCCGCAAAGGAAATCCTA	AAAAGCTGCTATCAACAAAAGACGGCCACATCAAACCTAAAGAAACCATGCGGATCCCCGGGTTAATTAA	GCTCCACTTACAAGCTACAAAACAATGACGTTACCATAGGATTTGCTAAGCGGATCCCCGGGTTAATTAA	TTATCTGTGAATTTCTTTACTCGAGGTATATTTCCGCAAAGGAAATCCTAGAATTCGAGCTCGTTTAAAC	0		0		0
YBR120C	CBP6	2	465670	466158	-	TATCAGCTTACCAAGTTAAACTCCGTATTCCACAAGCAAGTGCCAAAATG	AGAAAAAGGAAAGCTTATTTACTGCAATGAGAACTGTATTATTTGGTAAA	CATTATGAATAAATATGTATTTACAAGCTTAGAAAATAATGTGCTCTTTA	TATCAGCTTACCAAGTTAAACTCCGTATTCCACAAGCAAGTGCCAAAATGCGGATCCCCGGGTTAATTAA	AGAAAAAGGAAAGCTTATTTACTGCAATGAGAACTGTATTATTTGGTAAACGGATCCCCGGGTTAATTAA	CATTATGAATAAATATGTATTTACAAGCTTAGAAAATAATGTGCTCTTTAGAATTCGAGCTCGTTTAAAC	0		0		0
YBR121C	GRS1	2	466599	468602	-	GACGATTTTACTCTCAGATTGTTAAAAAATCGGTTAAGATTAAAAGAATG	AGGATTTGACTCCTTTTATTGCCCAAGCTGAAGCTGAAGCTGAAACTGAC	TTTAATTTACATGTTTGGCGATATATAGTTAAAATTAAGTCATTTATTTA	GACGATTTTACTCTCAGATTGTTAAAAAATCGGTTAAGATTAAAAGAATGCGGATCCCCGGGTTAATTAA	AGGATTTGACTCCTTTTATTGCCCAAGCTGAAGCTGAAGCTGAAACTGACCGGATCCCCGGGTTAATTAA	TTTAATTTACATGTTTGGCGATATATAGTTAAAATTAAGTCATTTATTTAGAATTCGAGCTCGTTTAAAC	1	YBR121C-A	1	YBR121C-A	0
YBR121C-A	YBR121C-A	2	467561	467719	-	GATTGAACATTTCGTTGACCCATTGGACAAATCTCATCCAAAATTTAATG	GGTCGATAATGAAACTTTGGGTTACTTTATTGCCAGAATTTACCAATTTT	CATATGTTGACGGAATCTCAATTTGGACTCATCAACACCAATTTTCATCA	GATTGAACATTTCGTTGACCCATTGGACAAATCTCATCCAAAATTTAATGCGGATCCCCGGGTTAATTAA	GGTCGATAATGAAACTTTGGGTTACTTTATTGCCAGAATTTACCAATTTTCGGATCCCCGGGTTAATTAA	CATATGTTGACGGAATCTCAATTTGGACTCATCAACACCAATTTTCATCAGAATTCGAGCTCGTTTAAAC	1	YBR121C	1	YBR121C	0
YBR122C	MRPL36	2	469205	469738	-	AAAGAACGGGTACCAACGCAAACGAACACACGTTTTGTTCACTCTTAATG	AACAACAGATCAAATCAGGTAAGTTGGCCAGTAAGAAGAGAGACAAGAAG	AATATAAATTGGTTCGAGAATGGAAAAGTAAGGGGAGCAAACACTATTCA	AAAGAACGGGTACCAACGCAAACGAACACACGTTTTGTTCACTCTTAATGCGGATCCCCGGGTTAATTAA	AACAACAGATCAAATCAGGTAAGTTGGCCAGTAAGAAGAGAGACAAGAAGCGGATCCCCGGGTTAATTAA	AATATAAATTGGTTCGAGAATGGAAAAGTAAGGGGAGCAAACACTATTCAGAATTCGAGCTCGTTTAAAC	0		0		0
YBR123C	TFC1	2	469977	471926	-	TGATCTCTATAGCTTTCAAGAGCGAAAATATCTTCCAAATCGTGAAAATG	CGGAAACAATGAAAAGCGAGCTCAAGGGATTTGTTGATGAAGTCGATCTG	TGCACATTTGGCATATTTTGATATTGAAATAAAAGAAAACCTACTTATTA	TGATCTCTATAGCTTTCAAGAGCGAAAATATCTTCCAAATCGTGAAAATGCGGATCCCCGGGTTAATTAA	CGGAAACAATGAAAAGCGAGCTCAAGGGATTTGTTGATGAAGTCGATCTGCGGATCCCCGGGTTAATTAA	TGCACATTTGGCATATTTTGATATTGAAATAAAAGAAAACCTACTTATTAGAATTCGAGCTCGTTTAAAC	1	YBR124W	1	YBR124W	0
YBR124W	YBR124W	2	471742	472101	+	GAGATTCGATAGGTCCATGTTCTTTAAAGGCTTCTTTCACTTTTTCGATG	TTTTCAGAAAGACCAAAAGCGAAGAAGCGAAGAAGAGGACTTCTCTGTAC	ATAAATTCACATATTCATGTTTAGTTTTCCTTTTATATAATTCGGTCTTA	GAGATTCGATAGGTCCATGTTCTTTAAAGGCTTCTTTCACTTTTTCGATGCGGATCCCCGGGTTAATTAA	TTTTCAGAAAGACCAAAAGCGAAGAAGCGAAGAAGAGGACTTCTCTGTACCGGATCCCCGGGTTAATTAA	ATAAATTCACATATTCATGTTTAGTTTTCCTTTTATATAATTCGGTCTTAGAATTCGAGCTCGTTTAAAC	1	YBR123C	1	YBR123C	0
YBR125C	PTC4,GCT1	2	472447	473628	-	CCTATATAGCCATTTTAGAAAGTAACTTCAATTTGAAGAAGACAAAAATG	ACTGGTTTAATAAAATGAAGACCCGTTTGGAAAGAGAAAGGGGCCTAGTG	TTCAGATATGTATGAGAAAAAGGAAGAAGAAAAATAATTTTTTTTCCTTA	CCTATATAGCCATTTTAGAAAGTAACTTCAATTTGAAGAAGACAAAAATGCGGATCCCCGGGTTAATTAA	ACTGGTTTAATAAAATGAAGACCCGTTTGGAAAGAGAAAGGGGCCTAGTGCGGATCCCCGGGTTAATTAA	TTCAGATATGTATGAGAAAAAGGAAGAAGAAAAATAATTTTTTTTCCTTAGAATTCGAGCTCGTTTAAAC	0		0		0
YBR126C	TPS1,TSS1,GLC6,GGS1,FDP1,CIF1,BYP1	2	474152	475639	-	GCTAACAAACTAGGTACTCACATACAGACTTATTAAGACATAGAACTATG	AATTATACAGTACATCATCAAGCTCAACAAGCTCCTCTGCCACCAAAAAC	GAAAACCGGACCAGGAAAAGACGATCGTCTCATTTGCATCGAGTTCATCA	GCTAACAAACTAGGTACTCACATACAGACTTATTAAGACATAGAACTATGCGGATCCCCGGGTTAATTAA	AATTATACAGTACATCATCAAGCTCAACAAGCTCCTCTGCCACCAAAAACCGGATCCCCGGGTTAATTAA	GAAAACCGGACCAGGAAAAGACGATCGTCTCATTTGCATCGAGTTCATCAGAATTCGAGCTCGTTTAAAC	0		0		0
YBR126W-A	YBR126W-A	2	476118	476324	+	GTTCTGGTGCAGATGGAACAGAACAATCGCAACAAGAGCACGAAGATATG	AAAAAGAGCAAATCAAGCGTCTCCACCAGTTGGACGGCATTCCTCACGCT	GAAAAAAAAAAAAGAAAAAGATCAAGGAACACATCACCCTGGGCACATCA	GTTCTGGTGCAGATGGAACAGAACAATCGCAACAAGAGCACGAAGATATGCGGATCCCCGGGTTAATTAA	AAAAAGAGCAAATCAAGCGTCTCCACCAGTTGGACGGCATTCCTCACGCTCGGATCCCCGGGTTAATTAA	GAAAAAAAAAAAAGAAAAAGATCAAGGAACACATCACCCTGGGCACATCAGAATTCGAGCTCGTTTAAAC	1	YBR126W-B	1	YBR126W-B	0
YBR126W-B	YBR126W-B	2	476195	476338	+	GAACAACAGCATCAACCACAGAACGGACCGCTCGACTATGCTCACATATG	AAGCGTCTCCACCAGTTGGACGGCATTCCTCACGCTTGATGTGCCCAGGG	CATAATCCGTAATTGAAAAAAAAAAAAGAAAAAGATCAAGGAACACATCA	GAACAACAGCATCAACCACAGAACGGACCGCTCGACTATGCTCACATATGCGGATCCCCGGGTTAATTAA	AAGCGTCTCCACCAGTTGGACGGCATTCCTCACGCTTGATGTGCCCAGGGCGGATCCCCGGGTTAATTAA	CATAATCCGTAATTGAAAAAAAAAAAAGAAAAAGATCAAGGAACACATCAGAATTCGAGCTCGTTTAAAC	1	YBR126W-A	1	YBR126W-A	0
YBR127C	VMA2,ATPSV,VAT2	2	476537	478090	-	GATTGTAAGAGTAGACAGTACATCAAGCGAAAATAAATATTGCAGGAATG	CAAGAAGCTCCGGTAAGAAGAAGGACGCCAGCCAAGAAGAATCTCTAATC	AAAAACGGACAAAATAAAAAAAGCCTTTTTCTTCAGCAACCGTTCTCTTA	GATTGTAAGAGTAGACAGTACATCAAGCGAAAATAAATATTGCAGGAATGCGGATCCCCGGGTTAATTAA	CAAGAAGCTCCGGTAAGAAGAAGGACGCCAGCCAAGAAGAATCTCTAATCCGGATCCCCGGGTTAATTAA	AAAAACGGACAAAATAAAAAAAGCCTTTTTCTTCAGCAACCGTTCTCTTAGAATTCGAGCTCGTTTAAAC	0		0		0
YBR128C	ATG14,APG14,CVT12	2	478349	479383	-	TAGAGAAAAAGGGAAGTAAAAGTTAAAAACTAGAATCCTAGTATGACATG	CACCACCTCCAACAGTCACAGGACCTCATGACCGATGGTACGTGGTAGGC	TGACTACATGCAACTTTATACACACGGCAGGAAAAAAAGTGCGCACTCTA	TAGAGAAAAAGGGAAGTAAAAGTTAAAAACTAGAATCCTAGTATGACATGCGGATCCCCGGGTTAATTAA	CACCACCTCCAACAGTCACAGGACCTCATGACCGATGGTACGTGGTAGGCCGGATCCCCGGGTTAATTAA	TGACTACATGCAACTTTATACACACGGCAGGAAAAAAAGTGCGCACTCTAGAATTCGAGCTCGTTTAAAC	0		0		0
YBR129C	OPY1	2	479621	480607	-	CCATAAATAATTACGCTAATTTTGCCTTGGTAAATTTCATAAGACCAATG	ATTTCAAGAGTGGAATTTTGATAAGAAAAAAATTAAAGGCCGAAAATATA	TAGTACAAAGAAAAAAAAAGTCAATACATATTCATCATTGGCATTGCTTA	CCATAAATAATTACGCTAATTTTGCCTTGGTAAATTTCATAAGACCAATGCGGATCCCCGGGTTAATTAA	ATTTCAAGAGTGGAATTTTGATAAGAAAAAAATTAAAGGCCGAAAATATACGGATCCCCGGGTTAATTAA	TAGTACAAAGAAAAAAAAAGTCAATACATATTCATCATTGGCATTGCTTAGAATTCGAGCTCGTTTAAAC	0		0		0
YBR130C	SHE3	2	480860	482137	-	TCGTCTATCAAGCACGCCAAGGTTCAACGACACTACTTTTGTGTAAGATG	CCACTCATAAGAAAAAGAGAAATAGTATGGTTGTTCACGGGGCCCAATCC	ATTATCTAAATGAGCCCTATATATATACTCCCTTGTGTCGGCATATTCTA	TCGTCTATCAAGCACGCCAAGGTTCAACGACACTACTTTTGTGTAAGATGCGGATCCCCGGGTTAATTAA	CCACTCATAAGAAAAAGAGAAATAGTATGGTTGTTCACGGGGCCCAATCCCGGATCCCCGGGTTAATTAA	ATTATCTAAATGAGCCCTATATATATACTCCCTTGTGTCGGCATATTCTAGAATTCGAGCTCGTTTAAAC	0		0		0
YBR131W	CCZ1,CVT16	2	482431	484545	+	TACATTCTAAATCGTACAACTATTAAATTGATATATGAAAGACGGATATG	TTCAAAGTTTAGGTCGTGACGTGACTGACTGGTGGGAATCCGGGGAAATT	GTTACTTATTTTTATTCTATGTCTATCAAACGCTAAACGTTACATTTTTA	TACATTCTAAATCGTACAACTATTAAATTGATATATGAAAGACGGATATGCGGATCCCCGGGTTAATTAA	TTCAAAGTTTAGGTCGTGACGTGACTGACTGGTGGGAATCCGGGGAAATTCGGATCCCCGGGTTAATTAA	GTTACTTATTTTTATTCTATGTCTATCAAACGCTAAACGTTACATTTTTAGAATTCGAGCTCGTTTAAAC	1	YBR131C-A	1	YBR131C-A	0
YBR131C-A	YBR131C-A	2	482918	483007	-	ATAACTCTTTTTATCTAAAAGAATATTCTGCAAGATTATAGCGTCCCATG	AGAGGAATGTTGAAAATTTGCCCTTTTATAAAAACCAGGCCACATTACAG	CTGGAATGATATTTATTTGAATCTAGAAACTGTAACGAATAGATCATTTA	ATAACTCTTTTTATCTAAAAGAATATTCTGCAAGATTATAGCGTCCCATGCGGATCCCCGGGTTAATTAA	AGAGGAATGTTGAAAATTTGCCCTTTTATAAAAACCAGGCCACATTACAGCGGATCCCCGGGTTAATTAA	CTGGAATGATATTTATTTGAATCTAGAAACTGTAACGAATAGATCATTTAGAATTCGAGCTCGTTTAAAC	1	YBR131W	1	YBR131W	0
YBR132C	AGP2	2	484927	486717	-	CCCCCCTAAGCTGCACTTACATTTTGCTTCCATAACTTTTGCCAAGCATG	ACCATGAGATTGAAAGCTCCTTCGAAAAATTTCAATATTATAGCAAAGCA	TTTGGAGGCAGTCAATTTAAATTTGTGAATATAACGACATAATTGCATTA	CCCCCCTAAGCTGCACTTACATTTTGCTTCCATAACTTTTGCCAAGCATGCGGATCCCCGGGTTAATTAA	ACCATGAGATTGAAAGCTCCTTCGAAAAATTTCAATATTATAGCAAAGCACGGATCCCCGGGTTAATTAA	TTTGGAGGCAGTCAATTTAAATTTGTGAATATAACGACATAATTGCATTAGAATTCGAGCTCGTTTAAAC	0		0		0
YBR133C	HSL7	2	487081	489564	-	TCTTTTATACATATAATTTTTATATATACAAAGGGTTCAGTTTGCATATG	GTGTTTCCACGCTACATAATGTCTGTGGCAGAGCCTTTTCCCTGCCTCTG	TATGGATAGTTATTTGTTGCCGCAGTATATAGTATACAATGCAGAATTCA	TCTTTTATACATATAATTTTTATATATACAAAGGGTTCAGTTTGCATATGCGGATCCCCGGGTTAATTAA	GTGTTTCCACGCTACATAATGTCTGTGGCAGAGCCTTTTCCCTGCCTCTGCGGATCCCCGGGTTAATTAA	TATGGATAGTTATTTGTTGCCGCAGTATATAGTATACAATGCAGAATTCAGAATTCGAGCTCGTTTAAAC	1	YBR134W	1	YBR134W	0
YBR134W	YBR134W	2	489520	489922	+	TGACTAGAGACATTTTCTAGGAAACGTGACTTTTTGCTGTGCTGTTTATG	AGAATTTTCAGATAAAACAGTACCCGAGCCCTGAGATCTGTTTTAGGGTC	TACCACGAGAAAAAAAAATCACCTGACATATTTTTATAACCCGCCTTTTA	TGACTAGAGACATTTTCTAGGAAACGTGACTTTTTGCTGTGCTGTTTATGCGGATCCCCGGGTTAATTAA	AGAATTTTCAGATAAAACAGTACCCGAGCCCTGAGATCTGTTTTAGGGTCCGGATCCCCGGGTTAATTAA	TACCACGAGAAAAAAAAATCACCTGACATATTTTTATAACCCGCCTTTTAGAATTCGAGCTCGTTTAAAC	1	YBR133C	1	YBR133C	0
YBR135W	CKS1	2	490132	490560	+	TTGGATACAACTAGATTGACACGCACCTACTCTCGTCTTACAGTACTATG	ATCAAACACAATCGATTTCGAACGATATGCAAGTTCCACCCCAAATCTCC	GGAGCCTTGAAAAGGAATTCAATTTCAGTAATTAGAGTATATCAAAGCTA	TTGGATACAACTAGATTGACACGCACCTACTCTCGTCTTACAGTACTATGCGGATCCCCGGGTTAATTAA	ATCAAACACAATCGATTTCGAACGATATGCAAGTTCCACCCCAAATCTCCCGGATCCCCGGGTTAATTAA	GGAGCCTTGAAAAGGAATTCAATTTCAGTAATTAGAGTATATCAAAGCTAGAATTCGAGCTCGTTTAAAC	0		0		0
YBR136W	MEC1,SAD3,ESR1	2	490922	498028	+	CTGGACAACAAGAACGACACACACCGCGTAAAGGCCCACAAGACTGCATG	CATCAGAAGACAATCTAAGCAAGATGTATATTGGTTGGCTTCCATTTTGG	TTAGATCAAGAGGAAGTTCGTCTGTTGCCGAAAATGGTGGAAAGTCGTTA	CTGGACAACAAGAACGACACACACCGCGTAAAGGCCCACAAGACTGCATGCGGATCCCCGGGTTAATTAA	CATCAGAAGACAATCTAAGCAAGATGTATATTGGTTGGCTTCCATTTTGGCGGATCCCCGGGTTAATTAA	TTAGATCAAGAGGAAGTTCGTCTGTTGCCGAAAATGGTGGAAAGTCGTTAGAATTCGAGCTCGTTTAAAC	0		0		0
YBR137W	YBR137W	2	498298	498837	+	TATTATAAGAGCAAATTATTCAAAAAAAGTCTACGGAGAAAATTATTATG	CTTTAATTGCATTTGCTAATGAAAGTCTAGAAGAAGATTTGAATTTGGAT	AAATATTCTATGGTGTTCAAGCCTCTATTGTACTTCTACTTACATTCTCA	TATTATAAGAGCAAATTATTCAAAAAAAGTCTACGGAGAAAATTATTATGCGGATCCCCGGGTTAATTAA	CTTTAATTGCATTTGCTAATGAAAGTCTAGAAGAAGATTTGAATTTGGATCGGATCCCCGGGTTAATTAA	AAATATTCTATGGTGTTCAAGCCTCTATTGTACTTCTACTTACATTCTCAGAATTCGAGCTCGTTTAAAC	0		0		0
YBR138C	YBR138C	2	499016	500590	-	CGAAAACTTGACCCAACCACTAATTAAAAGGTTAAAATTAAAAAAGGATG	TTCCGCATTTCTTACGCAATCAAAATAGTGATCGTTTGAATTTTCAACCT	CACCAATGCAGTCCTGTTTGTTTTAGTGATCTCTTAGCAATGTATTTTCA	CGAAAACTTGACCCAACCACTAATTAAAAGGTTAAAATTAAAAAAGGATGCGGATCCCCGGGTTAATTAA	TTCCGCATTTCTTACGCAATCAAAATAGTGATCGTTTGAATTTTCAACCTCGGATCCCCGGGTTAATTAA	CACCAATGCAGTCCTGTTTGTTTTAGTGATCTCTTAGCAATGTATTTTCAGAATTCGAGCTCGTTTAAAC	0		0		0
YBR139W	YBR139W	2	500921	502447	+	GCATTTTTTCTTTAAAACAGCTATACAAAAAGTGATACCGACATACAATG	TTTCCGGTAATCGTGGTTTTTCAGATCTTTCCACCTTGGAAAATGCTAGT	AAGTATAATGATTGCAAGGTTAACAGTGAAACATTTTTAGAGCACTACTA	GCATTTTTTCTTTAAAACAGCTATACAAAAAGTGATACCGACATACAATGCGGATCCCCGGGTTAATTAA	TTTCCGGTAATCGTGGTTTTTCAGATCTTTCCACCTTGGAAAATGCTAGTCGGATCCCCGGGTTAATTAA	AAGTATAATGATTGCAAGGTTAACAGTGAAACATTTTTAGAGCACTACTAGAATTCGAGCTCGTTTAAAC	0		0		0
YBR140C	IRA1,PPD1,GLC1	2	502607	511885	-	TTTTTCTTCAGCATATAACATACAACAAGATTAAGGCTCTTTCTAAAATG	ATGAGAGAAAAAGATTAGCAACAATGATACTGGCAAGAATGTCGTGCTCC	ATTATAAGGAAAAACGTATATAATCACTGCAGTACTCTAATTTAAAATTA	TTTTTCTTCAGCATATAACATACAACAAGATTAAGGCTCTTTCTAAAATGCGGATCCCCGGGTTAATTAA	ATGAGAGAAAAAGATTAGCAACAATGATACTGGCAAGAATGTCGTGCTCCCGGATCCCCGGGTTAATTAA	ATTATAAGGAAAAACGTATATAATCACTGCAGTACTCTAATTTAAAATTAGAATTCGAGCTCGTTTAAAC	0		0		0
YBR141C	YBR141C	2	512282	513295	-	TTGATGGCAATCTTGTGTCAGCTTAGCGATACCACTAATACAGCGGAATG	GAATCAAGGTTAACGACGGCCCTGGGTTGAACAATTTTGGTATTACCCTC	CTATATTGTATCCCTTTATGAAAAACTTCCAGGCGGTGTCGGCTCGCTTA	TTGATGGCAATCTTGTGTCAGCTTAGCGATACCACTAATACAGCGGAATGCGGATCCCCGGGTTAATTAA	GAATCAAGGTTAACGACGGCCCTGGGTTGAACAATTTTGGTATTACCCTCCGGATCCCCGGGTTAATTAA	CTATATTGTATCCCTTTATGAAAAACTTCCAGGCGGTGTCGGCTCGCTTAGAATTCGAGCTCGTTTAAAC	1	YBR141W-A	1	YBR141W-A	0
YBR141W-A	YBR141W-A	2	512424	512519	+	GATACAAACAATAGTACAACTTATTACTTTGATGGCTATTAAGCATTATG	CACAGTATCTTGAGTGCGTCACACAGGCTTGTGGCAGAACAATAAAGATG	CGCGGTGCAATGTGCCATCGCATGGTCAAATTTCTCAAGCCGCAAGGCTA	GATACAAACAATAGTACAACTTATTACTTTGATGGCTATTAAGCATTATGCGGATCCCCGGGTTAATTAA	CACAGTATCTTGAGTGCGTCACACAGGCTTGTGGCAGAACAATAAAGATGCGGATCCCCGGGTTAATTAA	CGCGGTGCAATGTGCCATCGCATGGTCAAATTTCTCAAGCCGCAAGGCTAGAATTCGAGCTCGTTTAAAC	1	YBR141C	1	YBR141C	0
YBR142W	MAK5	2	513574	515883	+	AGGTAGAAATTCTTTAGTCAAATACCGGCATAATCAGTTTTTCCATCATG	AAAAGACAAACGCCTTAGAAACTTTGAAGAAAAAGAAAAAGAGAAATAAT	CGTAGAAAATACAATGAAAGGAGAGTTTCTCTTCAAAAGCCTCGAGATTA	AGGTAGAAATTCTTTAGTCAAATACCGGCATAATCAGTTTTTCCATCATGCGGATCCCCGGGTTAATTAA	AAAAGACAAACGCCTTAGAAACTTTGAAGAAAAAGAAAAAGAGAAATAATCGGATCCCCGGGTTAATTAA	CGTAGAAAATACAATGAAAGGAGAGTTTCTCTTCAAAAGCCTCGAGATTAGAATTCGAGCTCGTTTAAAC	0		0		0
YBR143C	SUP45,SUP47,SUP1,SAL4	2	516115	517428	-	GTCTCCTTATTAAAACTACAGAAATAGACAAAGGAAATACTTCAATAATG	CTGAGGATGAATATTATGACGAAGATGAAGGATCCGACTATGATTTCATT	GATTAAATTCTTTTTGATTCGATTTTTTTCTCCCCCTTTTATTTTATTTA	GTCTCCTTATTAAAACTACAGAAATAGACAAAGGAAATACTTCAATAATGCGGATCCCCGGGTTAATTAA	CTGAGGATGAATATTATGACGAAGATGAAGGATCCGACTATGATTTCATTCGGATCCCCGGGTTAATTAA	GATTAAATTCTTTTTGATTCGATTTTTTTCTCCCCCTTTTATTTTATTTAGAATTCGAGCTCGTTTAAAC	0		0		0
YBR144C	YBR144C	2	518482	518796	-	ACGATCCCGCGTCAGCAGATGTCACAATTTGATTATTTCATTGTCACATG	TCATGAAGACACTACTTGTAAAATTATATATATCCTTTTTTCTCATGTGC	TCCTCGAAGTTGCGTCGAAGATGAATGAAAGTAGTTGCTAATTCTTACTA	ACGATCCCGCGTCAGCAGATGTCACAATTTGATTATTTCATTGTCACATGCGGATCCCCGGGTTAATTAA	TCATGAAGACACTACTTGTAAAATTATATATATCCTTTTTTCTCATGTGCCGGATCCCCGGGTTAATTAA	TCCTCGAAGTTGCGTCGAAGATGAATGAAAGTAGTTGCTAATTCTTACTAGAATTCGAGCTCGTTTAAAC	0		0		0
YBR145W	ADH5	2	519009	520064	+	ATACCTAAAAAAGTTATTTAACTACATATCAACAAAATCAAAGCAACATG	AGATGGAGAAGGGTGAAATTGTTGGTAGATATGTTGTTGAGACTTCTAAA	GCTTATATAAAAAGTAAAAATATATTCATCAAATTCGTTACAAAAGATCA	ATACCTAAAAAAGTTATTTAACTACATATCAACAAAATCAAAGCAACATGCGGATCCCCGGGTTAATTAA	AGATGGAGAAGGGTGAAATTGTTGGTAGATATGTTGTTGAGACTTCTAAACGGATCCCCGGGTTAATTAA	GCTTATATAAAAAGTAAAAATATATTCATCAAATTCGTTACAAAAGATCAGAATTCGAGCTCGTTTAAAC	0		0		0
YBR146W	MRPS9	2	520505	521341	+	TTGATTAGCTAGTTTACTCGTTGTGGACAGAGTTTGAGCCAAGCGGAATG	AGAAGCCAGGAAAAAAGAAGGCAAGAAAGATGCCAACATGGGTCAAGAGA	AGCACGCACGCTTCCGTTCGAAATTGAGGTAACAAGATGCACTAAGACTA	TTGATTAGCTAGTTTACTCGTTGTGGACAGAGTTTGAGCCAAGCGGAATGCGGATCCCCGGGTTAATTAA	AGAAGCCAGGAAAAAAGAAGGCAAGAAAGATGCCAACATGGGTCAAGAGACGGATCCCCGGGTTAATTAA	AGCACGCACGCTTCCGTTCGAAATTGAGGTAACAAGATGCACTAAGACTAGAATTCGAGCTCGTTTAAAC	0		0		0
YBR147W	YBR147W	2	521820	522743	+	ATAACCCAGACGTAATAGCCTCAAGCGAGCATCCCTAAATTTCTGCCATG	AATTTTTCCTTTACGCCAAACCTAAATACGAGAAAATACTAATAGATAAT	TGAGTAAGTTTGAGTTTTAAGTGGAAAGATTAATAGAAGCCAACTAGTTA	ATAACCCAGACGTAATAGCCTCAAGCGAGCATCCCTAAATTTCTGCCATGCGGATCCCCGGGTTAATTAA	AATTTTTCCTTTACGCCAAACCTAAATACGAGAAAATACTAATAGATAATCGGATCCCCGGGTTAATTAA	TGAGTAAGTTTGAGTTTTAAGTGGAAAGATTAATAGAAGCCAACTAGTTAGAATTCGAGCTCGTTTAAAC	0		0		0
YBR148W	YSW1	2	523154	524983	+	CGCACCGGTGTATTAACATATATAAGGATACGTACGAACATAACATCATG	GTACAAAGTTGATAAAAGACAGCAAGAATGGCGCCTCCACCTTAACATCT	GATACTTAATGATTATATACTAGTAGCATTTTCAGTAAACGAAATTGTTA	CGCACCGGTGTATTAACATATATAAGGATACGTACGAACATAACATCATGCGGATCCCCGGGTTAATTAA	GTACAAAGTTGATAAAAGACAGCAAGAATGGCGCCTCCACCTTAACATCTCGGATCCCCGGGTTAATTAA	GATACTTAATGATTATATACTAGTAGCATTTTCAGTAAACGAAATTGTTAGAATTCGAGCTCGTTTAAAC	0		0		0
YBR149W	ARA1	2	525266	526300	+	TCCGCCTTCAATTGATAAAAGCGTCTTGATTTTAATCAACTGCTATCATG	TCCTTCCAGAGTTTACTGGTAACGGACCAAACTTGGACAATTTAAAGTAT	AAGCGAACTAAATAAAGTGAAAATAAAGTGAAAATAAAGTCGTTGTCTTA	TCCGCCTTCAATTGATAAAAGCGTCTTGATTTTAATCAACTGCTATCATGCGGATCCCCGGGTTAATTAA	TCCTTCCAGAGTTTACTGGTAACGGACCAAACTTGGACAATTTAAAGTATCGGATCCCCGGGTTAATTAA	AAGCGAACTAAATAAAGTGAAAATAAAGTGAAAATAAAGTCGTTGTCTTAGAATTCGAGCTCGTTTAAAC	0		0		0
YBR150C	TBS1	2	526501	529728	-	TCTTTTTTAAGTTAACAATGATCACAGGCCCAGCAGGAGTTTTGTGAATG	TTTTTTTTTACGATCGGGATTTCTTCTTCAAGAATGTGTGTGTAAAAATG	GTATGCATATGTATTAGTTAAATTGCTCGAATGTCCTTTATATAATATTA	TCTTTTTTAAGTTAACAATGATCACAGGCCCAGCAGGAGTTTTGTGAATGCGGATCCCCGGGTTAATTAA	TTTTTTTTTACGATCGGGATTTCTTCTTCAAGAATGTGTGTGTAAAAATGCGGATCCCCGGGTTAATTAA	GTATGCATATGTATTAGTTAAATTGCTCGAATGTCCTTTATATAATATTAGAATTCGAGCTCGTTTAAAC	0		0		0
YBR151W	APD1	2	530263	531213	+	GGCAAGAAGGTGGCCAAGAGAGAGATATCTTCTTTGTCCTTTGAATTATG	CGTTGCCGTTTCCCGAAAAAGTTCGCTGTATTAAGAAATATCAAAGCTGG	ATGGCAAATTGTATGACGTCAAAAGATTGGATTTTGCTGGTCAACCTTTA	GGCAAGAAGGTGGCCAAGAGAGAGATATCTTCTTTGTCCTTTGAATTATGCGGATCCCCGGGTTAATTAA	CGTTGCCGTTTCCCGAAAAAGTTCGCTGTATTAAGAAATATCAAAGCTGGCGGATCCCCGGGTTAATTAA	ATGGCAAATTGTATGACGTCAAAAGATTGGATTTTGCTGGTCAACCTTTAGAATTCGAGCTCGTTTAAAC	0		0		0
YBR152W	SPP381	2	531610	532485	+	CCGCTAGATTAAGAATTTTTTTTGGTTACTGATTTGAATCACATACGATG	ACCTAGGCAAGAATAGTAGAGATTACGAAGAAACTGAATATTCGGTTATA	ACATCAACTAACTGAAAGGCATGTGGGTTTGTGTGTGTGATGCGGTGTTA	CCGCTAGATTAAGAATTTTTTTTGGTTACTGATTTGAATCACATACGATGCGGATCCCCGGGTTAATTAA	ACCTAGGCAAGAATAGTAGAGATTACGAAGAAACTGAATATTCGGTTATACGGATCCCCGGGTTAATTAA	ACATCAACTAACTGAAAGGCATGTGGGTTTGTGTGTGTGATGCGGTGTTAGAATTCGAGCTCGTTTAAAC	0		0		0
YBR153W	RIB7	2	532694	533428	+	AACCTATTGGTAGCTTCTTTGTATTACTATCAACATTTTTAGAAGATATG	GGTGGAAGGGCATTACCGATGTGGTGCTTTGTGCAAGACTGGCCGATGAC	CACTAATTTCAGAAAGAAATTACACAGAAGGTGGAGTTCTAACACTATTA	AACCTATTGGTAGCTTCTTTGTATTACTATCAACATTTTTAGAAGATATGCGGATCCCCGGGTTAATTAA	GGTGGAAGGGCATTACCGATGTGGTGCTTTGTGCAAGACTGGCCGATGACCGGATCCCCGGGTTAATTAA	CACTAATTTCAGAAAGAAATTACACAGAAGGTGGAGTTCTAACACTATTAGAATTCGAGCTCGTTTAAAC	0		0		0
YBR154C	RPB5	2	533596	534243	-	ATTTACAAAATTTGTGCGCAGGTGGATATTACTAATAAGCTAAGACAATG	TAAGAAAAAGTGAAACCTCTGGTCGTTATGCCAGTTACAGAATCTGTATG	TTCTTGTTATTTTATATTATATGAAAGGGGTAAATCCAAATGCCACTCTA	ATTTACAAAATTTGTGCGCAGGTGGATATTACTAATAAGCTAAGACAATGCGGATCCCCGGGTTAATTAA	TAAGAAAAAGTGAAACCTCTGGTCGTTATGCCAGTTACAGAATCTGTATGCGGATCCCCGGGTTAATTAA	TTCTTGTTATTTTATATTATATGAAAGGGGTAAATCCAAATGCCACTCTAGAATTCGAGCTCGTTTAAAC	0		0		0
YBR155W	CNS1	2	535004	536161	+	ACATTCTAGCAAGTAAAAGAAAAGAATAAATTGGTTTTGCATCTAAAATG	GGTGGATTTCCAAGTGGGATAAGCAAAAAGCTTTAGAAAGAAGATCTGTG	ATTTCTATCTACAACTTTGCGTTACATATTTTTAACTATTTGACACTTCA	ACATTCTAGCAAGTAAAAGAAAAGAATAAATTGGTTTTGCATCTAAAATGCGGATCCCCGGGTTAATTAA	GGTGGATTTCCAAGTGGGATAAGCAAAAAGCTTTAGAAAGAAGATCTGTGCGGATCCCCGGGTTAATTAA	ATTTCTATCTACAACTTTGCGTTACATATTTTTAACTATTTGACACTTCAGAATTCGAGCTCGTTTAAAC	0		0		0
YBR156C	SLI15	2	536337	538433	-	GTATCTCCTCAACTGACGGATTTTGAAAGAGCCCGACGATTTAAACAATG	ATCCTAGGCTAAACAGGTTGAAACCGCGTCAAATTGTGCCCAAAAGGCCT	ATTTAATGTTAACCAGTTTGAATTTTTCTTTTCTGGGGTAATCGAATTCA	GTATCTCCTCAACTGACGGATTTTGAAAGAGCCCGACGATTTAAACAATGCGGATCCCCGGGTTAATTAA	ATCCTAGGCTAAACAGGTTGAAACCGCGTCAAATTGTGCCCAAAAGGCCTCGGATCCCCGGGTTAATTAA	ATTTAATGTTAACCAGTTTGAATTTTTCTTTTCTGGGGTAATCGAATTCAGAATTCGAGCTCGTTTAAAC	0		0		0
YBR157C	ICS2	2	538777	539544	-	CACCACCTTCGTTATTACTTCACTGAAGTTTCCCTTTCCAGCAAGATATG	AAACTGGAGACATATTGCAACCACTAATTGACTTAGATATTGACAATAAA	TTTATCAAAACAAACGAAAAAAAAAAAATGCGAGACAAATGATCCAGTCA	CACCACCTTCGTTATTACTTCACTGAAGTTTCCCTTTCCAGCAAGATATGCGGATCCCCGGGTTAATTAA	AAACTGGAGACATATTGCAACCACTAATTGACTTAGATATTGACAATAAACGGATCCCCGGGTTAATTAA	TTTATCAAAACAAACGAAAAAAAAAAAATGCGAGACAAATGATCCAGTCAGAATTCGAGCTCGTTTAAAC	0		0		0
YBR158W	AMN1,CST13,ICS4	2	541782	543431	+	TTTGATAATTTATCATTTTCCTTTTCTGTTAGTAAAGCACCCATTAAATG	ATATGACAGCTTGGGTTAATGCAGACGACGAAATAGAGAATAATGTGGAC	CTGGTGGTCTGTTGTGTACTATTTATAGGTAAAGTCACAAAAACCATCTA	TTTGATAATTTATCATTTTCCTTTTCTGTTAGTAAAGCACCCATTAAATGCGGATCCCCGGGTTAATTAA	ATATGACAGCTTGGGTTAATGCAGACGACGAAATAGAGAATAATGTGGACCGGATCCCCGGGTTAATTAA	CTGGTGGTCTGTTGTGTACTATTTATAGGTAAAGTCACAAAAACCATCTAGAATTCGAGCTCGTTTAAAC	0		0		0
YBR159W	IFA38	2	543919	544962	+	AAGAACAGTCTTCAAAGCAATCAATTCGTGTCGGTGCAGCTTAAGAAATG	CTATCAGAATTAGAGCCTTGAAAAAAGCCGCAAGACAGGTTAAAAAGGAA	TATATATATATATGTATTGTATAAAAACTATCTCGAGAACGATGATTCTA	AAGAACAGTCTTCAAAGCAATCAATTCGTGTCGGTGCAGCTTAAGAAATGCGGATCCCCGGGTTAATTAA	CTATCAGAATTAGAGCCTTGAAAAAAGCCGCAAGACAGGTTAAAAAGGAACGGATCCCCGGGTTAATTAA	TATATATATATATGTATTGTATAAAAACTATCTCGAGAACGATGATTCTAGAATTCGAGCTCGTTTAAAC	0		0		0
YBR160W	CDC28,SRM5,HSL5,CDK1	2	545313	546209	+	AGCTACAGTGGAAAATAGCCCAGATCAAATAGAACTATCCTTCGAACATG	ACCGGATTAGCGCCAGAAGAGCAGCCATCCACCCCTACTTCCAAGAATCA	ACAGTGCAGTAGCATTTGTAATATAATAGCGAAACAGATTATAATGCTTA	AGCTACAGTGGAAAATAGCCCAGATCAAATAGAACTATCCTTCGAACATGCGGATCCCCGGGTTAATTAA	ACCGGATTAGCGCCAGAAGAGCAGCCATCCACCCCTACTTCCAAGAATCACGGATCCCCGGGTTAATTAA	ACAGTGCAGTAGCATTTGTAATATAATAGCGAAACAGATTATAATGCTTAGAATTCGAGCTCGTTTAAAC	0		0		0
YBR161W	CSH1	2	546870	548000	+	ACCTTACAACAGTGCTAAAGTAGTTACAGTAAACCAATTAATACGTGATG	GCGTTTTCCTTGATATAGAAAAGAATCACGCAAAATTTACCGACTTAACC	TTTATCCATGCTCACAATATTATAGGGGTAGAACAGTGGCAATTCAATTA	ACCTTACAACAGTGCTAAAGTAGTTACAGTAAACCAATTAATACGTGATGCGGATCCCCGGGTTAATTAA	GCGTTTTCCTTGATATAGAAAAGAATCACGCAAAATTTACCGACTTAACCCGGATCCCCGGGTTAATTAA	TTTATCCATGCTCACAATATTATAGGGGTAGAACAGTGGCAATTCAATTAGAATTCGAGCTCGTTTAAAC	0		0		0
YBR162C	TOS1	2	548440	549807	-	TACACCCCATAAAATATCTAAAACCTAACGGAATTTGAACGAAAAAAATG	ATGTCGTTGACCAATGGTTGAGCAAGTCCGGTTCTTCTGCGGCCTTGCCA	ATAAATGAAAAAAAGGAAATTTTTATTGGTTAATAAGAAACGATCAACTA	TACACCCCATAAAATATCTAAAACCTAACGGAATTTGAACGAAAAAAATGCGGATCCCCGGGTTAATTAA	ATGTCGTTGACCAATGGTTGAGCAAGTCCGGTTCTTCTGCGGCCTTGCCACGGATCCCCGGGTTAATTAA	ATAAATGAAAAAAAGGAAATTTTTATTGGTTAATAAGAAACGATCAACTAGAATTCGAGCTCGTTTAAAC	0		0		0
YBR162W-A	YSY6	2	550468	550665	+	AAATAGCAGGGTGCAGAGGTCGAAGTAGATAGAGGACAACACCTGCGATG	TGTTTCTTCTCGTAGGTGGTGGTGTTTTGCAACTAATCAGCTATATCCTA	ACGTACTTGCTTCCAATGTACACTTATATATGCAATTTGCCACTGCTTCA	AAATAGCAGGGTGCAGAGGTCGAAGTAGATAGAGGACAACACCTGCGATGCGGATCCCCGGGTTAATTAA	TGTTTCTTCTCGTAGGTGGTGGTGTTTTGCAACTAATCAGCTATATCCTACGGATCCCCGGGTTAATTAA	ACGTACTTGCTTCCAATGTACACTTATATATGCAATTTGCCACTGCTTCAGAATTCGAGCTCGTTTAAAC	0		0		0
YBR163W	DEM1	2	550960	552717	+	TCTTAATTTTTCAAGTAGGCTTTCTGCTTTTCTTCCGTACTTATCGTATG	TTGATCTAGGGAAAGAATTAAAAAAAATTATTCTTGAATCAAGTATGAAG	ACAACACCCTTTTAATAACTAGAATAAATAATGTTACAATACCTACATTA	TCTTAATTTTTCAAGTAGGCTTTCTGCTTTTCTTCCGTACTTATCGTATGCGGATCCCCGGGTTAATTAA	TTGATCTAGGGAAAGAATTAAAAAAAATTATTCTTGAATCAAGTATGAAGCGGATCCCCGGGTTAATTAA	ACAACACCCTTTTAATAACTAGAATAAATAATGTTACAATACCTACATTAGAATTCGAGCTCGTTTAAAC	0		0		0
YBR164C	ARL1,DLP2	2	553112	553663	-	AGAAAGATATAAGAAGAAAGTTCCAGTAAAGTGAGTTATAGATCAAGATG	TTACCGAAGGTTTAGATTGGTTGATTGATGTTATAAAAGAGGAACAGTTA	CATTTAAAAAGTATGCATCTACACTTTTTTTTTGCAAATCTTTATCGCTA	AGAAAGATATAAGAAGAAAGTTCCAGTAAAGTGAGTTATAGATCAAGATGCGGATCCCCGGGTTAATTAA	TTACCGAAGGTTTAGATTGGTTGATTGATGTTATAAAAGAGGAACAGTTACGGATCCCCGGGTTAATTAA	CATTTAAAAAGTATGCATCTACACTTTTTTTTTGCAAATCTTTATCGCTAGAATTCGAGCTCGTTTAAAC	0		0		0
YBR165W	UBS1	2	554089	554922	+	AAGAGCTAAACAGACGTTTTTATATTTTAATCAAAAAGCTAATAATTATG	AAACGAACGATAATCGCGGTAGTGAGCATTACACAAAGAGGAAAAAAATC	GTGAAAAAAGGAAGAAAGTTCTACTATTCTATGTAAAAATAAACCCATTA	AAGAGCTAAACAGACGTTTTTATATTTTAATCAAAAAGCTAATAATTATGCGGATCCCCGGGTTAATTAA	AAACGAACGATAATCGCGGTAGTGAGCATTACACAAAGAGGAAAAAAATCCGGATCCCCGGGTTAATTAA	GTGAAAAAAGGAAGAAAGTTCTACTATTCTATGTAAAAATAAACCCATTAGAATTCGAGCTCGTTTAAAC	0		0		0
YBR166C	TYR1	2	555079	556437	-	TACCATAGCACTTGAAGGAAAGAGGACAGTATATCCACTTGATAAACATG	CCATTCTGAGTCATTCTAGTGAGCGTTCGGCCGCTGAACAAAGAAATACA	TTTCACAAAAGAAGGCCTAATATTATAGGAAATCAGCATTAAAAACATTA	TACCATAGCACTTGAAGGAAAGAGGACAGTATATCCACTTGATAAACATGCGGATCCCCGGGTTAATTAA	CCATTCTGAGTCATTCTAGTGAGCGTTCGGCCGCTGAACAAAGAAATACACGGATCCCCGGGTTAATTAA	TTTCACAAAAGAAGGCCTAATATTATAGGAAATCAGCATTAAAAACATTAGAATTCGAGCTCGTTTAAAC	0		0		0
YBR167C	POP7,RPP2	2	556706	557128	-	GCAATAAGATTGACGGTCAAAGAAGAAAAGAGAACTCTGCACCCAGGATG	CCCAACTAAAGAAAAGGGCTGTAAGCGGTGTAGAATTGCGTATTTATGTT	AGCTATAAATAGTATACAATAACAATGAGCGCTAAAAGTATGACATATTA	GCAATAAGATTGACGGTCAAAGAAGAAAAGAGAACTCTGCACCCAGGATGCGGATCCCCGGGTTAATTAA	CCCAACTAAAGAAAAGGGCTGTAAGCGGTGTAGAATTGCGTATTTATGTTCGGATCCCCGGGTTAATTAA	AGCTATAAATAGTATACAATAACAATGAGCGCTAAAAGTATGACATATTAGAATTCGAGCTCGTTTAAAC	0		0		0
YBR168W	PEX32	2	557608	558849	+	CTTAATTTAGTTCAGTTGACATCATTTTGCTAATTTCAAGGAAAGAAATG	TGGAAAGTTTTACCAGGTCAAGAAAATGGAAACGACGCCTCTTCCATTTG	TTAGGCAACCAACTATATATGCAGTTTAGAGGCTTGAAGCAATACTATTA	CTTAATTTAGTTCAGTTGACATCATTTTGCTAATTTCAAGGAAAGAAATGCGGATCCCCGGGTTAATTAA	TGGAAAGTTTTACCAGGTCAAGAAAATGGAAACGACGCCTCTTCCATTTGCGGATCCCCGGGTTAATTAA	TTAGGCAACCAACTATATATGCAGTTTAGAGGCTTGAAGCAATACTATTAGAATTCGAGCTCGTTTAAAC	0		0		0
YBR169C	SSE2	2	559152	561233	-	TTTTTTTTTTTTTACCTGTAATAGACGTAACCAAAGGATATAATATAATG	CTGCAAGTGATGATAGCGATGACAACAATGATGAAAACATGGACCTTGAT	TTAAGAAAGAATAAAGAGAGAACAATCCAAATAGACAAAGATTCCGATTA	TTTTTTTTTTTTTACCTGTAATAGACGTAACCAAAGGATATAATATAATGCGGATCCCCGGGTTAATTAA	CTGCAAGTGATGATAGCGATGACAACAATGATGAAAACATGGACCTTGATCGGATCCCCGGGTTAATTAA	TTAAGAAAGAATAAAGAGAGAACAATCCAAATAGACAAAGATTCCGATTAGAATTCGAGCTCGTTTAAAC	0		0		0
YBR170C	NPL4,HRD4	2	561578	563320	-	GAAAAATTTCCCTATACTACTGATATCGATATACATTTAAGTGAAGTATG	TCTCATCGGCTGGTTGGCAAACGTTAGTCATGATCCTTCAGGAAAGCGGC	CGCATTTCTATTTTTTTAATCTAAAACCTCAAATCTTACAGTCTCTCCTA	GAAAAATTTCCCTATACTACTGATATCGATATACATTTAAGTGAAGTATGCGGATCCCCGGGTTAATTAA	TCTCATCGGCTGGTTGGCAAACGTTAGTCATGATCCTTCAGGAAAGCGGCCGGATCCCCGGGTTAATTAA	CGCATTTCTATTTTTTTAATCTAAAACCTCAAATCTTACAGTCTCTCCTAGAATTCGAGCTCGTTTAAAC	0		0		0
YBR171W	SEC66,SEC71,HSS1	2	563598	564218	+	ATTCAAGTACAGGAAAGAGGTACGCACAACTACTTGAGTTTGCCAATATG	GTATTAAAGAGTGGGAGCTGAAGATAAATAATGATGGAAGATTAGTCAAT	AAAAAAACACTGAACGAGCGAATACATATCTTTGCACACAGTAGGCACTA	ATTCAAGTACAGGAAAGAGGTACGCACAACTACTTGAGTTTGCCAATATGCGGATCCCCGGGTTAATTAA	GTATTAAAGAGTGGGAGCTGAAGATAAATAATGATGGAAGATTAGTCAATCGGATCCCCGGGTTAATTAA	AAAAAAACACTGAACGAGCGAATACATATCTTTGCACACAGTAGGCACTAGAATTCGAGCTCGTTTAAAC	0		0		0
YBR172C	SMY2	2	564384	566606	-	TTCCTTCCTCCTCCCCTATATACTCAACTTCTCAGCCCACATCAATAATG	ACGACGGCTGGGAATTCCAAGTAGTGAGCAAGAAGAAGGGTAGAAAACAC	GATAAAGAAATATGCAGTGAAAAGAAAAGATTATGAAGCTTTTCCTTTCA	TTCCTTCCTCCTCCCCTATATACTCAACTTCTCAGCCCACATCAATAATGCGGATCCCCGGGTTAATTAA	ACGACGGCTGGGAATTCCAAGTAGTGAGCAAGAAGAAGGGTAGAAAACACCGGATCCCCGGGTTAATTAA	GATAAAGAAATATGCAGTGAAAAGAAAAGATTATGAAGCTTTTCCTTTCAGAATTCGAGCTCGTTTAAAC	0		0		0
YBR173C	UMP1	2	566958	567404	-	GAATGAGTATTAAATAGACAAGACCAGAAACAGCCTGCATACCAACTATG	CCATGGTAGGTGATGACGTCCACAGCAAAATCGAAAAACAATTAGGCATT	TTTCAATGGTTTACGTAACAGATGTATAAAGAAATTGAGAGCAATTTTTA	GAATGAGTATTAAATAGACAAGACCAGAAACAGCCTGCATACCAACTATGCGGATCCCCGGGTTAATTAA	CCATGGTAGGTGATGACGTCCACAGCAAAATCGAAAAACAATTAGGCATTCGGATCCCCGGGTTAATTAA	TTTCAATGGTTTACGTAACAGATGTATAAAGAAATTGAGAGCAATTTTTAGAATTCGAGCTCGTTTAAAC	0		0		0
YBR174C	YBR174C	2	567570	567884	-	GCGCTGTATGGCCGATAAAAGTGTGCAGCAGCCCATAAGATAAATGAATG	ACTTGCAAATGAATGTGCCTACGCTCAAACTTTCCAATATCTACCGCCAG	GTTACCCGAGGAGTGAAAAAAGCAAGACCATAAGAAATGCTTGGGCATCA	GCGCTGTATGGCCGATAAAAGTGTGCAGCAGCCCATAAGATAAATGAATGCGGATCCCCGGGTTAATTAA	ACTTGCAAATGAATGTGCCTACGCTCAAACTTTCCAATATCTACCGCCAGCGGATCCCCGGGTTAATTAA	GTTACCCGAGGAGTGAAAAAAGCAAGACCATAAGAAATGCTTGGGCATCAGAATTCGAGCTCGTTTAAAC	1	YBR175W	1	YBR175W	0
YBR175W	SWD3,SAF35,CPS30	2	567640	568587	+	GTTTGAGCGTAGGCACATTCATTTGCAAGTGGCCATTATATGCTAGCATG	TAATGTGTTCCCTTGCATTGAATGGAGATTGCTGTTTATGGAGATGGGTT	GTGTTACACCTTAAGGGAATGTCTGTCGTGTACATAACGCAGATTCTTTA	GTTTGAGCGTAGGCACATTCATTTGCAAGTGGCCATTATATGCTAGCATGCGGATCCCCGGGTTAATTAA	TAATGTGTTCCCTTGCATTGAATGGAGATTGCTGTTTATGGAGATGGGTTCGGATCCCCGGGTTAATTAA	GTGTTACACCTTAAGGGAATGTCTGTCGTGTACATAACGCAGATTCTTTAGAATTCGAGCTCGTTTAAAC	1	YBR174C	1	YBR174C	0
YBR176W	ECM31	2	568930	569868	+	TTAATAAATTAGCTTGCCATAAAATTAGGGAAATTTTTACTCACAATATG	AAGTTAAGGAGGACTTATGGAATGAATTTCTCTCTTCAATTAACGAAAAG	AAAATTTAAAGTTTTTTTCCCTATGCAGTGATTTTTATCTATATATTTTA	TTAATAAATTAGCTTGCCATAAAATTAGGGAAATTTTTACTCACAATATGCGGATCCCCGGGTTAATTAA	AAGTTAAGGAGGACTTATGGAATGAATTTCTCTCTTCAATTAACGAAAAGCGGATCCCCGGGTTAATTAA	AAAATTTAAAGTTTTTTTCCCTATGCAGTGATTTTTATCTATATATTTTAGAATTCGAGCTCGTTTAAAC	0		0		0
YBR177C	EHT1	2	570017	571372	-	CATTGATAGTAGTTGCGTAAAAAACAAAGCTCATAAAAGTTTCCGATATG	CTACCAAGGCAATTGCAGAATTTTTCACTAAGTTTGATGAATTAGTCGTA	CAATATTGTATAAATACATAGGAAAGTGGTTTGAAAATTGTGTGACATCA	CATTGATAGTAGTTGCGTAAAAAACAAAGCTCATAAAAGTTTCCGATATGCGGATCCCCGGGTTAATTAA	CTACCAAGGCAATTGCAGAATTTTTCACTAAGTTTGATGAATTAGTCGTACGGATCCCCGGGTTAATTAA	CAATATTGTATAAATACATAGGAAAGTGGTTTGAAAATTGTGTGACATCAGAATTCGAGCTCGTTTAAAC	1	YBR178W	1	YBR178W	0
YBR178W	YBR178W	2	571281	571654	+	ACTCGTCAAAATCAACTTGCTCCTTGTTGTCTTTTAAATGGAGTTTAATG	GGTTTTGCAAATCATTAAGCAGATACACAAGGGTCCTTTTAATGTTTATG	TATATTATTCCAAGCAGGTCCATTTTTTTTTTTCACTTTGCACGAAATTA	ACTCGTCAAAATCAACTTGCTCCTTGTTGTCTTTTAAATGGAGTTTAATGCGGATCCCCGGGTTAATTAA	GGTTTTGCAAATCATTAAGCAGATACACAAGGGTCCTTTTAATGTTTATGCGGATCCCCGGGTTAATTAA	TATATTATTCCAAGCAGGTCCATTTTTTTTTTTCACTTTGCACGAAATTAGAATTCGAGCTCGTTTAAAC	1	YBR177C	1	YBR177C	0
YBR179C	FZO1	2	571757	574324	-	ATTATCTGATATCACGAATAGAGGCAAAACGGTAGGCTCATTTAACGATG	GAACCGTGGCTCAAAAATTGATGGTGGAAGAAATAAATTTAGACATCGAT	CATTATGTATATTGATTTGAAAAGACCTCATATATTTACAAGAATATCTA	ATTATCTGATATCACGAATAGAGGCAAAACGGTAGGCTCATTTAACGATGCGGATCCCCGGGTTAATTAA	GAACCGTGGCTCAAAAATTGATGGTGGAAGAAATAAATTTAGACATCGATCGGATCCCCGGGTTAATTAA	CATTATGTATATTGATTTGAAAAGACCTCATATATTTACAAGAATATCTAGAATTCGAGCTCGTTTAAAC	0		0		0
YBR180W	DTR1	2	574951	576669	+	TAATTTTTCAAAAAAGAGTTTCAAGAGCTGGGAAAAGAATTAAGGCAATG	GTATATTATATCTTCTCATTTTTCAAAGAAAATATACTGCCAAAGAATTT	AATAAAATTCTAAAAGTTAAATTTTATAACTAAACATAAACTATTTCTTA	TAATTTTTCAAAAAAGAGTTTCAAGAGCTGGGAAAAGAATTAAGGCAATGCGGATCCCCGGGTTAATTAA	GTATATTATATCTTCTCATTTTTCAAAGAAAATATACTGCCAAAGAATTTCGGATCCCCGGGTTAATTAA	AATAAAATTCTAAAAGTTAAATTTTATAACTAAACATAAACTATTTCTTAGAATTCGAGCTCGTTTAAAC	0		0		0
YBR181C	RPS6B,RPS102,RPS101,LPG18	2	576915	577976	-	AAGTCAATAATTGAAACTATCCAGTGTGAATAGACGACTGAGCCATCATG	AGGCTGAAAAGGCCGAAATCAGAAAGAGAAGAGCTTCTTCTTTGAAGGCT	ATATCTAAAAGGAAAAAGTATAAAAATTATGCAGGTCCAAGACATGCTTA	AAGTCAATAATTGAAACTATCCAGTGTGAATAGACGACTGAGCCATCATGCGGATCCCCGGGTTAATTAA	AGGCTGAAAAGGCCGAAATCAGAAAGAGAAGAGCTTCTTCTTTGAAGGCTCGGATCCCCGGGTTAATTAA	ATATCTAAAAGGAAAAAGTATAAAAATTATGCAGGTCCAAGACATGCTTAGAATTCGAGCTCGTTTAAAC	0		0		0
YBR182C	SMP1	2	578709	580067	-	AGCTCTAGATAAGCAAACACAATTATTTTCAAAAAAATTTCTGCTAAATG	CGGTAGCTAGTTCAACTTTGAAATCCACGAGTTCGACAAACTCTCCAGAT	GTAAGCGAATGCTTTCTTGTAGTAAAAAGTAGCTAGAAAGCGATTCATTA	AGCTCTAGATAAGCAAACACAATTATTTTCAAAAAAATTTCTGCTAAATGCGGATCCCCGGGTTAATTAA	CGGTAGCTAGTTCAACTTTGAAATCCACGAGTTCGACAAACTCTCCAGATCGGATCCCCGGGTTAATTAA	GTAAGCGAATGCTTTCTTGTAGTAAAAAGTAGCTAGAAAGCGATTCATTAGAATTCGAGCTCGTTTAAAC	0		0		0
YBR182C-A	YBR182C-A	2	580564	580759	-	AGGTTAATGGTTGGCGATACTAACTAAAAAGAATTTGTAGAAATGCCATG	AGCTTGCTCTTAAGCTGTCAAAGAAAACTAGTGGCACTCACACTACGCAC	AATTTACGTAAGCGTTAATGGAAAACAATAACGATGTGGTGTAAAAGCTA	AGGTTAATGGTTGGCGATACTAACTAAAAAGAATTTGTAGAAATGCCATGCGGATCCCCGGGTTAATTAA	AGCTTGCTCTTAAGCTGTCAAAGAAAACTAGTGGCACTCACACTACGCACCGGATCCCCGGGTTAATTAA	AATTTACGTAAGCGTTAATGGAAAACAATAACGATGTGGTGTAAAAGCTAGAATTCGAGCTCGTTTAAAC	0		0		0
YBR183W	YPC1	2	581319	582269	+	ATTTGTAAATAAAAGCAGAAATCTTTATTTAAGAAAATAGAAGATTGATG	TATTTGGCCCATACGTAGAAGATCAATCAATTGAAGTTAAAAAGGAGAAG	AAAATAAATATGTCTATACATTATGAATATATATTATGCTATAATTATTA	ATTTGTAAATAAAAGCAGAAATCTTTATTTAAGAAAATAGAAGATTGATGCGGATCCCCGGGTTAATTAA	TATTTGGCCCATACGTAGAAGATCAATCAATTGAAGTTAAAAAGGAGAAGCGGATCCCCGGGTTAATTAA	AAAATAAATATGTCTATACATTATGAATATATATTATGCTATAATTATTAGAATTCGAGCTCGTTTAAAC	0		0		0
YBR184W	YBR184W	2	582568	584139	+	AATTGTTGTAACACAAATACTAAGAGATTTGTTAGCTAATTCGGGACATG	ATGACGATTCAACGGAAAGATGGGTTAGAATGGGAGAGTTAATGCATTAT	TTTATTAAATAGTTTTTCATGAAAAAAGTTATTGAAGCATCTCCCTTTCA	AATTGTTGTAACACAAATACTAAGAGATTTGTTAGCTAATTCGGGACATGCGGATCCCCGGGTTAATTAA	ATGACGATTCAACGGAAAGATGGGTTAGAATGGGAGAGTTAATGCATTATCGGATCCCCGGGTTAATTAA	TTTATTAAATAGTTTTTCATGAAAAAAGTTATTGAAGCATCTCCCTTTCAGAATTCGAGCTCGTTTAAAC	0		0		0
YBR185C	MBA1	2	584328	585164	-	AAATTTCCATCAGAAAGCAAGCCTATCAATTCAGCTAAGCTTATGAGATG	CCATACACAGAATGAAAGTTAACGGAGATATATATCGTTTACCTCCAAGC	CTATTTACAGATGTTCCAAAACCTTTCGCATTTATATACATATTGCCTTA	AAATTTCCATCAGAAAGCAAGCCTATCAATTCAGCTAAGCTTATGAGATGCGGATCCCCGGGTTAATTAA	CCATACACAGAATGAAAGTTAACGGAGATATATATCGTTTACCTCCAAGCCGGATCCCCGGGTTAATTAA	CTATTTACAGATGTTCCAAAACCTTTCGCATTTATATACATATTGCCTTAGAATTCGAGCTCGTTTAAAC	0		0		0
YBR186W	PCH2	2	585758	587565	+	TTTCATAAAAATATTCTGATCTCAAACTGAAGACATAAAATAAGGATATG	TTGTTCTGGCATTAGCTATGTCAGCGCGGAAGCTGAGCGCAGCGCGGAAG	AGTATGAGACAAAAGAAAGAAGCGAAAAAAAGGAAAAAGCTCCTCCATCA	TTTCATAAAAATATTCTGATCTCAAACTGAAGACATAAAATAAGGATATGCGGATCCCCGGGTTAATTAA	TTGTTCTGGCATTAGCTATGTCAGCGCGGAAGCTGAGCGCAGCGCGGAAGCGGATCCCCGGGTTAATTAA	AGTATGAGACAAAAGAAAGAAGCGAAAAAAAGGAAAAAGCTCCTCCATCAGAATTCGAGCTCGTTTAAAC	0		0		0
YBR187W	GDT1	2	587839	588681	+	TTAGGTTCTACAAAGCAAGATACAAATACGAGGCCATCGAGTATTCAATG	TCTTCATTTTCGCCTTGATGTATATATATCAAGCATTCACAACTCAGGAT	GAAGAGAAAAAAGAGAGAATCCAAGAAGAATACGGTTACAAACCATCTCA	TTAGGTTCTACAAAGCAAGATACAAATACGAGGCCATCGAGTATTCAATGCGGATCCCCGGGTTAATTAA	TCTTCATTTTCGCCTTGATGTATATATATCAAGCATTCACAACTCAGGATCGGATCCCCGGGTTAATTAA	GAAGAGAAAAAAGAGAGAATCCAAGAAGAATACGGTTACAAACCATCTCAGAATTCGAGCTCGTTTAAAC	0		0		0
YBR188C	NTC20	2	588889	589311	-	TCTACTTTTTTACGACTTACTTGTTGCGACTACTTTTTACAACCAGTATG	TAAGGAAAAGGGTATTACAGGAACCCGACCGTGACAATGATGATAGCGGC	GCCAACCCAATGAAGTCTTGCGCACGCAATTGGTTGTAATTATCCGATCA	TCTACTTTTTTACGACTTACTTGTTGCGACTACTTTTTACAACCAGTATGCGGATCCCCGGGTTAATTAA	TAAGGAAAAGGGTATTACAGGAACCCGACCGTGACAATGATGATAGCGGCCGGATCCCCGGGTTAATTAA	GCCAACCCAATGAAGTCTTGCGCACGCAATTGGTTGTAATTATCCGATCAGAATTCGAGCTCGTTTAAAC	0		0		0
YBR189W	RPS9B,SUP46,RPS13A	2	589712	590712	+	TGCATAGACAAGAAAGAAAGCAACAAGACAACTAAGACTAAGCAACAATG	GAAAGGCTGAAGCTTCCGGTGAAGCTGCTGAAGAAGCCGAAGACGAAGAA	TGAAAAGTTATAAAATTTATTATACAGTTATGAAATCAGCGAATTATTTA	TGCATAGACAAGAAAGAAAGCAACAAGACAACTAAGACTAAGCAACAATGCGGATCCCCGGGTTAATTAA	GAAAGGCTGAAGCTTCCGGTGAAGCTGCTGAAGAAGCCGAAGACGAAGAACGGATCCCCGGGTTAATTAA	TGAAAAGTTATAAAATTTATTATACAGTTATGAAATCAGCGAATTATTTAGAATTCGAGCTCGTTTAAAC	0		0		0
YBR190W	YBR190W	2	591169	591480	+	ACCTGTACATCTCCACCATCACCACACCTTTTTTACTGGAGGCAAGGATG	TTGAACTTTGGGATAAGAGAACCAAGACAAAAATAACTAGCAACAATGGG	CATGATTCGTTCGTGCTGTAGATTCATAGGATTAAATGACATACGATTTA	ACCTGTACATCTCCACCATCACCACACCTTTTTTACTGGAGGCAAGGATGCGGATCCCCGGGTTAATTAA	TTGAACTTTGGGATAAGAGAACCAAGACAAAAATAACTAGCAACAATGGGCGGATCCCCGGGTTAATTAA	CATGATTCGTTCGTGCTGTAGATTCATAGGATTAAATGACATACGATTTAGAATTCGAGCTCGTTTAAAC	1	YBR191W	1	YBR191W	0
YBR191W	RPL21A,URP1	2	591473	592343	+	GATTGAACTTTGGGATAAGAGAACCAAGACAAAAATAACTAGCAACAATG	AAGGTAACGTTCCTCAAACTTTGGCCCCAGTTCCATACGAAACTTTCATC	CCTAAAACCTGAAAATCTTTTTCGATACAAAACCAGCATCGGGTAAATTA	GATTGAACTTTGGGATAAGAGAACCAAGACAAAAATAACTAGCAACAATGCGGATCCCCGGGTTAATTAA	AAGGTAACGTTCCTCAAACTTTGGCCCCAGTTCCATACGAAACTTTCATCCGGATCCCCGGGTTAATTAA	CCTAAAACCTGAAAATCTTTTTCGATACAAAACCAGCATCGGGTAAATTAGAATTCGAGCTCGTTTAAAC	1	YBR190W	1	YBR190W	0
YBR191W-A	YBR191W-A	2	592352	592426	+	CAAACTTTGGCCCCAGTTCCATACGAAACTTTCATCTAATTTACCCGATG	GATTTTCAGGTTTTAGGTTTTATTTTTTGTCTATTTTTAAATATATAATA	TGATCTAAATGTACAAATTATGGATATTAGACACAATTTATTTTTTATTA	CAAACTTTGGCCCCAGTTCCATACGAAACTTTCATCTAATTTACCCGATGCGGATCCCCGGGTTAATTAA	GATTTTCAGGTTTTAGGTTTTATTTTTTGTCTATTTTTAAATATATAATACGGATCCCCGGGTTAATTAA	TGATCTAAATGTACAAATTATGGATATTAGACACAATTTATTTTTTATTAGAATTCGAGCTCGTTTAAAC	0		0		0
YBR192W	RIM2,PYT1	2	592853	593986	+	TTACATAGTTGACCATTCTCATATCCCATAATTTTTCAAGGATAAAGATG	ACAGTATAATTATGTTTGGTACATGGGAAATTGTTATAAGGCTACTATCG	GTATGTCTTGGCCCTAAAGTGAATTTAGAGTTTTTTAGATTTCAAGGCTA	TTACATAGTTGACCATTCTCATATCCCATAATTTTTCAAGGATAAAGATGCGGATCCCCGGGTTAATTAA	ACAGTATAATTATGTTTGGTACATGGGAAATTGTTATAAGGCTACTATCGCGGATCCCCGGGTTAATTAA	GTATGTCTTGGCCCTAAAGTGAATTTAGAGTTTTTTAGATTTCAAGGCTAGAATTCGAGCTCGTTTAAAC	0		0		0
YBR193C	MED8	2	594283	594954	-	AAACCCGAGCAAGAAGAACAAAAGAAAAACATAAAGCAACGTGGAATATG	CAGGGGAAAAGCCCATTATTACGGGATCTACTCCAACATCATCTAGTAAT	CTAGTAACAATAAAATGTTTTAAAATATCAGTAGCGTGGAGTAAAATTCA	AAACCCGAGCAAGAAGAACAAAAGAAAAACATAAAGCAACGTGGAATATGCGGATCCCCGGGTTAATTAA	CAGGGGAAAAGCCCATTATTACGGGATCTACTCCAACATCATCTAGTAATCGGATCCCCGGGTTAATTAA	CTAGTAACAATAAAATGTTTTAAAATATCAGTAGCGTGGAGTAAAATTCAGAATTCGAGCTCGTTTAAAC	0		0		0
YBR194W	SOY1	2	595239	595610	+	TTTAGTTCTCGCATTCCATCATTTTATACTATATACGTTTGAGCTTAATG	CTGAAGTTCAAGCCAGACTAGGAAACCTCGAGAATATCAAAATACCAAAG	TATTGTATTTCGAAGAAAGAGGTTGCTCATTTATTACCTATGAACTTTCA	TTTAGTTCTCGCATTCCATCATTTTATACTATATACGTTTGAGCTTAATGCGGATCCCCGGGTTAATTAA	CTGAAGTTCAAGCCAGACTAGGAAACCTCGAGAATATCAAAATACCAAAGCGGATCCCCGGGTTAATTAA	TATTGTATTTCGAAGAAAGAGGTTGCTCATTTATTACCTATGAACTTTCAGAATTCGAGCTCGTTTAAAC	0		0		0
YBR195C	MSI1,CAC3	2	595815	597083	-	TATCAGGTCCTATTTCTGACAAACGATATACAAATTTAGTTTCAAAGATG	ATAATTCAGTTCACATATGGAAACCTGCAGGAAACCTTGTTGCACATTCG	ATAGGGACAGGAGCCATTAGCATGCCTGGCTTCAAGTAACGTTTAGGTCA	TATCAGGTCCTATTTCTGACAAACGATATACAAATTTAGTTTCAAAGATGCGGATCCCCGGGTTAATTAA	ATAATTCAGTTCACATATGGAAACCTGCAGGAAACCTTGTTGCACATTCGCGGATCCCCGGGTTAATTAA	ATAGGGACAGGAGCCATTAGCATGCCTGGCTTCAAGTAACGTTTAGGTCAGAATTCGAGCTCGTTTAAAC	0		0		0
YBR196C	PGI1,CDC30	2	597437	599101	-	CCTCTAGTCTTGCAAAATCGATTTAGAATCAAGATACCAGCCTAAAAATG	CTCACGATGCTTCCACCAACGGTTTAATCAATCAATTCAAGGAATGGATG	TAATATAGCTTTAATGTTCTTTAGGTATATATTTAAGAGCGATTTGTTCA	CCTCTAGTCTTGCAAAATCGATTTAGAATCAAGATACCAGCCTAAAAATGCGGATCCCCGGGTTAATTAA	CTCACGATGCTTCCACCAACGGTTTAATCAATCAATTCAAGGAATGGATGCGGATCCCCGGGTTAATTAA	TAATATAGCTTTAATGTTCTTTAGGTATATATTTAAGAGCGATTTGTTCAGAATTCGAGCTCGTTTAAAC	0		0		0
YBR196C-A	YBR196C-A	2	599225	599374	-	TGGTAATTTTTTGGGTTTGCAATCATCACCATCTGCACGTTGTTATAATG	TTCCCTATTTGTTTCGTCCCATTTTTCCTTTTCTCATTGTTCTCATATCT	TAAAATATTAAGTAAAAGAAAGCATTGATTATGAAGAAAGGACCTTTTTA	TGGTAATTTTTTGGGTTTGCAATCATCACCATCTGCACGTTGTTATAATGCGGATCCCCGGGTTAATTAA	TTCCCTATTTGTTTCGTCCCATTTTTCCTTTTCTCATTGTTCTCATATCTCGGATCCCCGGGTTAATTAA	TAAAATATTAAGTAAAAGAAAGCATTGATTATGAAGAAAGGACCTTTTTAGAATTCGAGCTCGTTTAAAC	0		0		0
YBR196C-B	YBR196C-B	2	599725	599829	-	CATTTCCTGGCGGCTATTTGCATCGCTATGTAAGTGGCAATGTTCGGATG	CCAAGACTATTTTATTCTCAGCACTTGTTCTACGTGGGGTTAGAGGCGAG	ATGTCCCATGGCAAAATTCTCTTTGCTTTCGCAGCGGGGCCGAAGTCTTA	CATTTCCTGGCGGCTATTTGCATCGCTATGTAAGTGGCAATGTTCGGATGCGGATCCCCGGGTTAATTAA	CCAAGACTATTTTATTCTCAGCACTTGTTCTACGTGGGGTTAGAGGCGAGCGGATCCCCGGGTTAATTAA	ATGTCCCATGGCAAAATTCTCTTTGCTTTCGCAGCGGGGCCGAAGTCTTAGAATTCGAGCTCGTTTAAAC	0		0		0
YBR197C	YBR197C	2	600402	601055	-	GAGAAATAAGATGAAACGTATGTTGCTGGCACGAACGAAGACAAATAATG	AGAAGTACGTGAGCCAAGTTGTCGATACTATTAAAGATGTTCACCGATGC	GGCGGGACTTTTAGCATCCTCTAAATATTTTCAACCCATACATGTCATAA	GAGAAATAAGATGAAACGTATGTTGCTGGCACGAACGAAGACAAATAATGCGGATCCCCGGGTTAATTAA	AGAAGTACGTGAGCCAAGTTGTCGATACTATTAAAGATGTTCACCGATGCCGGATCCCCGGGTTAATTAA	GGCGGGACTTTTAGCATCCTCTAAATATTTTCAACCCATACATGTCATAAGAATTCGAGCTCGTTTAAAC	0		0		0
YBR198C	TAF5,TAF90	2	601325	603721	-	AGATACGAGAAACTCCGGGTTCAAGTTGAGATACTTGAAAAATAAGAATG	TCAAGTTCAGCAGAAGCAATTTAGCCCTTGCAGGAGGTGCTTTCAGGCCA	ATACTTATTACATATCACTTCCATGCTGTTATTTTTTTCAGTGTGAATTA	AGATACGAGAAACTCCGGGTTCAAGTTGAGATACTTGAAAAATAAGAATGCGGATCCCCGGGTTAATTAA	TCAAGTTCAGCAGAAGCAATTTAGCCCTTGCAGGAGGTGCTTTCAGGCCACGGATCCCCGGGTTAATTAA	ATACTTATTACATATCACTTCCATGCTGTTATTTTTTTCAGTGTGAATTAGAATTCGAGCTCGTTTAAAC	0		0		0
YBR199W	KTR4	2	604108	605502	+	ACACAATTTTTAGTTTAGACCCAACAAGGTAAACCATACAAACTGGCATG	AGGCAACCTGGATAAGACACTCTATGTCTGAGGAAGAGTTAGAAATGTAT	GATGCCGTTCTCGAAAGCAGCGGCACAAATTCTCAAAGCTAATGTCTTTA	ACACAATTTTTAGTTTAGACCCAACAAGGTAAACCATACAAACTGGCATGCGGATCCCCGGGTTAATTAA	AGGCAACCTGGATAAGACACTCTATGTCTGAGGAAGAGTTAGAAATGTATCGGATCCCCGGGTTAATTAA	GATGCCGTTCTCGAAAGCAGCGGCACAAATTCTCAAAGCTAATGTCTTTAGAATTCGAGCTCGTTTAAAC	0		0		0
YBR200W	BEM1,SRO1	2	606071	607726	+	ACGTTGAAAGCACTGTGTGAAAAGAAATTGTCAAGAAAGCCATATAAATG	AAGTCAGTAACATAATCCAAGCCAAACTGAAAATTTCCGTTCACGATATT	CATCTGCCAAGTAAAGAAGAAAAATGCTTCGTCTTCTAACACTAGATTCA	ACGTTGAAAGCACTGTGTGAAAAGAAATTGTCAAGAAAGCCATATAAATGCGGATCCCCGGGTTAATTAA	AAGTCAGTAACATAATCCAAGCCAAACTGAAAATTTCCGTTCACGATATTCGGATCCCCGGGTTAATTAA	CATCTGCCAAGTAAAGAAGAAAAATGCTTCGTCTTCTAACACTAGATTCAGAATTCGAGCTCGTTTAAAC	0		0		0
YBR200W-A	YBR200W-A	2	608182	608346	+	TTCAGAAGAGACTACAAGAAAAATTCTGAACATATCTATTCTTAACTATG	ACCGCAGCCCAAAGATACTTTCTCTTTATTTTATTAGCGATAGGACAGGC	TACAATAATTTCAATTACTTTCTGCTTGATTAATAGTGATTATCATTTTA	TTCAGAAGAGACTACAAGAAAAATTCTGAACATATCTATTCTTAACTATGCGGATCCCCGGGTTAATTAA	ACCGCAGCCCAAAGATACTTTCTCTTTATTTTATTAGCGATAGGACAGGCCGGATCCCCGGGTTAATTAA	TACAATAATTTCAATTACTTTCTGCTTGATTAATAGTGATTATCATTTTAGAATTCGAGCTCGTTTAAAC	0		0		0
YBR201W	DER1	2	608775	609410	+	AGCAGAGATTTCGTCACCAACAGAAGAAAAGCTAAAGCCCAAGCAATATG	TCGATTTGTGTAAATCTCCGTACGACTGGTTCCGCAACACTGAAACACCC	CGTTCACTTTTGTTATTGGTTTTTGGTAAATAAAAACGGCCTTCCCTTTA	AGCAGAGATTTCGTCACCAACAGAAGAAAAGCTAAAGCCCAAGCAATATGCGGATCCCCGGGTTAATTAA	TCGATTTGTGTAAATCTCCGTACGACTGGTTCCGCAACACTGAAACACCCCGGATCCCCGGGTTAATTAA	CGTTCACTTTTGTTATTGGTTTTTGGTAAATAAAAACGGCCTTCCCTTTAGAATTCGAGCTCGTTTAAAC	0		0		0
YBR201C-A	YBR201C-A	2	609692	609895	-	TTTCTTTATAATATATAGGAAATATCACAAAAGATCGAGGACTAACAATG	CACACAACTACAAGGACGAATTTTGTTCTCAACGATCATACACCAGGTTT	GTCTCGGTAATTTTCTCCCTAATGATAACCCATATTTTCGAAAGACTTTA	TTTCTTTATAATATATAGGAAATATCACAAAAGATCGAGGACTAACAATGCGGATCCCCGGGTTAATTAA	CACACAACTACAAGGACGAATTTTGTTCTCAACGATCATACACCAGGTTTCGGATCCCCGGGTTAATTAA	GTCTCGGTAATTTTCTCCCTAATGATAACCCATATTTTCGAAAGACTTTAGAATTCGAGCTCGTTTAAAC	0		0		0
YBR202W	MCM7,CDC47	2	610971	613508	+	ATTAGCTTCAATCTTGCAGGAAGAACTCAATACAGACAGACCAGATTATG	CTTCCGCTAACGCGAGCGCCCAAGATTCTGATATCGATCTACAAGACGCT	AAAAAGAATAAGGAATGAAGGCCCTGTTGCTTTTTTTTTTAGAACTTTCA	ATTAGCTTCAATCTTGCAGGAAGAACTCAATACAGACAGACCAGATTATGCGGATCCCCGGGTTAATTAA	CTTCCGCTAACGCGAGCGCCCAAGATTCTGATATCGATCTACAAGACGCTCGGATCCCCGGGTTAATTAA	AAAAAGAATAAGGAATGAAGGCCCTGTTGCTTTTTTTTTTAGAACTTTCAGAATTCGAGCTCGTTTAAAC	0		0		0
YBR203W	COS111	2	614371	617145	+	AAAAGGAGAAAGGAAAAAAGGTACGCTAAACAAGGTCGAGTGTATTGATG	ATCTAAGGAGAAATGTTGGCGAAAATAACTACTATGCTGAAAGCATCATA	TGGCCAAATAAATTAACAGAACGTATGCTGTTAAAAGAGAGCAGTCGTTA	AAAAGGAGAAAGGAAAAAAGGTACGCTAAACAAGGTCGAGTGTATTGATGCGGATCCCCGGGTTAATTAA	ATCTAAGGAGAAATGTTGGCGAAAATAACTACTATGCTGAAAGCATCATACGGATCCCCGGGTTAATTAA	TGGCCAAATAAATTAACAGAACGTATGCTGTTAAAAGAGAGCAGTCGTTAGAATTCGAGCTCGTTTAAAC	0		0		0
YBR204C	YBR204C	2	617457	618584	-	CTCAACGTTAGAAGAAAGCTTTAAACGGAGAACTTTTTCTCTTGGTAATG	AATTGGTGTGTGAAAACTTTCAACGAGAGGTGATTGATAATTCCAAATTG	AGTGTGCACGAAAATCTAGTTACGCAATGTGAAATCTAGAAAACCTTCTA	CTCAACGTTAGAAGAAAGCTTTAAACGGAGAACTTTTTCTCTTGGTAATGCGGATCCCCGGGTTAATTAA	AATTGGTGTGTGAAAACTTTCAACGAGAGGTGATTGATAATTCCAAATTGCGGATCCCCGGGTTAATTAA	AGTGTGCACGAAAATCTAGTTACGCAATGTGAAATCTAGAAAACCTTCTAGAATTCGAGCTCGTTTAAAC	0		0		0
YBR205W	KTR3	2	618825	620039	+	AGGCCTCGTCTGCGGACAACAACACTATCAATATCCAGCGTGCCATTATG	GTACTAGAAAGTACTTTTCAGCAGGAAATTACAAGCTTCCACCAGGAATT	TTTTAGCACCTGTTTTGACGGAGCAGGCGCTATTTGTAGTTTGGTTTTTA	AGGCCTCGTCTGCGGACAACAACACTATCAATATCCAGCGTGCCATTATGCGGATCCCCGGGTTAATTAA	GTACTAGAAAGTACTTTTCAGCAGGAAATTACAAGCTTCCACCAGGAATTCGGATCCCCGGGTTAATTAA	TTTTAGCACCTGTTTTGACGGAGCAGGCGCTATTTGTAGTTTGGTTTTTAGAATTCGAGCTCGTTTAAAC	1	YBR206W	1	YBR206W	0
YBR206W	YBR206W	2	619804	620127	+	TGATTACTTAGACAGTTCTGGTGGATTCTTCTACGAAAGATGGGGAGATG	CAGGTGCTAAAACGTCAACATGTATCTATCTATATACACATAATTCAATG	ACCCATTTTTGAACCCAAGAAGGCACTAGAATAAAGTGAGGTGGCTACTA	TGATTACTTAGACAGTTCTGGTGGATTCTTCTACGAAAGATGGGGAGATGCGGATCCCCGGGTTAATTAA	CAGGTGCTAAAACGTCAACATGTATCTATCTATATACACATAATTCAATGCGGATCCCCGGGTTAATTAA	ACCCATTTTTGAACCCAAGAAGGCACTAGAATAAAGTGAGGTGGCTACTAGAATTCGAGCTCGTTTAAAC	1	YBR205W	1	YBR205W	0
YBR207W	FTH1	2	620349	621746	+	AACTCTAAGAATAGAGAACTAGAGTGGTATTCATATTTCTAGTCACCATG	CCAAAGATAGTTCTGTGCCCCTAATAATTGATAGCAGTGGTTCAGCGAAT	AATGTATGAAAAGAAGCTTAAAATTATTACGTGTGTTTGTTATGTTCTCA	AACTCTAAGAATAGAGAACTAGAGTGGTATTCATATTTCTAGTCACCATGCGGATCCCCGGGTTAATTAA	CCAAAGATAGTTCTGTGCCCCTAATAATTGATAGCAGTGGTTCAGCGAATCGGATCCCCGGGTTAATTAA	AATGTATGAAAAGAAGCTTAAAATTATTACGTGTGTTTGTTATGTTCTCAGAATTCGAGCTCGTTTAAAC	0		0		0
YBR208C	DUR1,2,DUR80	2	621906	627413	-	GAAATATCTTTTTTATAGTCACAATAAATTTCAGTTTTGATTAAAAAATG	GTGATATGGTTGATTCTGGTGACATAGTGGCCGTCATAGAGACATTCGCA	AGACTAAATGAGTGCTCCTTTGATTTTAGATGCCAACAAAAGGTAATTCA	GAAATATCTTTTTTATAGTCACAATAAATTTCAGTTTTGATTAAAAAATGCGGATCCCCGGGTTAATTAA	GTGATATGGTTGATTCTGGTGACATAGTGGCCGTCATAGAGACATTCGCACGGATCCCCGGGTTAATTAA	AGACTAAATGAGTGCTCCTTTGATTTTAGATGCCAACAAAAGGTAATTCAGAATTCGAGCTCGTTTAAAC	0		0		0
YBR209W	YBR209W	2	627786	628103	+	CAATGGCTTGCGCTAACTGCGAACAGAGTGCCCTATGAAATAGGGGAATG	TTAAAAAGGGTATTGCCAATACACATAGTAGCCTTATCTGCAGCAAGCCA	AACATGTTCTTTGCTTTTTTTCCCCAACGACGTCGAACACATTAGTCCTA	CAATGGCTTGCGCTAACTGCGAACAGAGTGCCCTATGAAATAGGGGAATGCGGATCCCCGGGTTAATTAA	TTAAAAAGGGTATTGCCAATACACATAGTAGCCTTATCTGCAGCAAGCCACGGATCCCCGGGTTAATTAA	AACATGTTCTTTGCTTTTTTTCCCCAACGACGTCGAACACATTAGTCCTAGAATTCGAGCTCGTTTAAAC	0		0		0
YBR210W	ERV15	2	630357	630785	+	GATAAAACTAACTGCAGGCACCAAGAAGTTCGAAGCCAAGAGTAAAGATG	TCTACAGAATGGTCACAGCGTTACTTGAAAATGATGCAAATTTGATAAGC	ACTTCATAGATATGCACAAATCTCTCTTTTTTTTTCTGTTGTCGCTATTA	GATAAAACTAACTGCAGGCACCAAGAAGTTCGAAGCCAAGAGTAAAGATGCGGATCCCCGGGTTAATTAA	TCTACAGAATGGTCACAGCGTTACTTGAAAATGATGCAAATTTGATAAGCCGGATCCCCGGGTTAATTAA	ACTTCATAGATATGCACAAATCTCTCTTTTTTTTTCTGTTGTCGCTATTAGAATTCGAGCTCGTTTAAAC	0		0		0
YBR211C	AME1,ARP100	2	630938	631912	-	TGTATTGTCTTGACTATTTGCGTGTTCATTTAAAGAAAAACCTCAGTATG	AAATAAATAAAATTAATGAAAATCTTTCTAACGAATTACAACCAAGTCTA	TATATACATATATATATATATATATATACATCTTTTGAACCAATTCCCTA	TGTATTGTCTTGACTATTTGCGTGTTCATTTAAAGAAAAACCTCAGTATGCGGATCCCCGGGTTAATTAA	AAATAAATAAAATTAATGAAAATCTTTCTAACGAATTACAACCAAGTCTACGGATCCCCGGGTTAATTAA	TATATACATATATATATATATATATATACATCTTTTGAACCAATTCCCTAGAATTCGAGCTCGTTTAAAC	0		0		0
YBR212W	NGR1,RBP1	2	632665	634677	+	TTTTTCATATCCTTCGCCATCGATTTTTGCCTGAAAAATTTACACCAATG	AGCATCCTAATAGGAACAATGTTCCGCCAATTCATCCTTCTCTTCTACAT	ATAAAACTGCGGACAAGATTGAAATTTTCTTTTTTTGTCTTTTGTAATCA	TTTTTCATATCCTTCGCCATCGATTTTTGCCTGAAAAATTTACACCAATGCGGATCCCCGGGTTAATTAA	AGCATCCTAATAGGAACAATGTTCCGCCAATTCATCCTTCTCTTCTACATCGGATCCCCGGGTTAATTAA	ATAAAACTGCGGACAAGATTGAAATTTTCTTTTTTTGTCTTTTGTAATCAGAATTCGAGCTCGTTTAAAC	0		0		0
YBR213W	MET8	2	635135	635959	+	TTGTTCATGAAGTGTGCAAAATAAGAGAGTGTATAATAGGATAAAAAATG	CCTTGCAGTTCCCTCCCAGAGAACGGTTGCTTAGCGAGTACTGCTCGTCT	CTACACAATAGAAAGGACGCGCCCCTTAAAAGAGGAGGCCCTGTCGCTCA	TTGTTCATGAAGTGTGCAAAATAAGAGAGTGTATAATAGGATAAAAAATGCGGATCCCCGGGTTAATTAA	CCTTGCAGTTCCCTCCCAGAGAACGGTTGCTTAGCGAGTACTGCTCGTCTCGGATCCCCGGGTTAATTAA	CTACACAATAGAAAGGACGCGCCCCTTAAAAGAGGAGGCCCTGTCGCTCAGAATTCGAGCTCGTTTAAAC	0		0		0
YBR214W	SDS24	2	636182	637765	+	AACTATAAACACTTATAGAACAATTACCGTTTCTTCCTTCACACAACATG	AAGAAGTGGATCCGCAATCCGCAAGAAGACAGAGAGGCAGTATCGCCATG	TTTTTTGAGGGAGAGGGAAACAGCGGGAAAAGACAACGTTGCAAGCCTCA	AACTATAAACACTTATAGAACAATTACCGTTTCTTCCTTCACACAACATGCGGATCCCCGGGTTAATTAA	AAGAAGTGGATCCGCAATCCGCAAGAAGACAGAGAGGCAGTATCGCCATGCGGATCCCCGGGTTAATTAA	TTTTTTGAGGGAGAGGGAAACAGCGGGAAAAGACAACGTTGCAAGCCTCAGAATTCGAGCTCGTTTAAAC	0		0		0
YBR215W	HPC2	2	638124	640085	+	TTAAACGAACAGCATTAACCTCCACGACCATATTCAAACGATTGGAAATG	GTTTGGAGCGTGCAAATGGTACCATGAAAAGAGGTGGTGTTAAAAATAAA	CATTTTTTATGTCGTTCAGGGATTTTGGAAAATCTCTGACACAATGCTTA	TTAAACGAACAGCATTAACCTCCACGACCATATTCAAACGATTGGAAATGCGGATCCCCGGGTTAATTAA	GTTTGGAGCGTGCAAATGGTACCATGAAAAGAGGTGGTGTTAAAAATAAACGGATCCCCGGGTTAATTAA	CATTTTTTATGTCGTTCAGGGATTTTGGAAAATCTCTGACACAATGCTTAGAATTCGAGCTCGTTTAAAC	0		0		0
YBR216C	YBP1	2	640346	642370	-	TGAAAAAGAAAATCACCCTAGACATTCAATACGATACTCAGACACTAATG	AAATTGTGGATAAAAACGAATCTCTAAATGACTATTTTACTGGTATAAAA	TATGGCATGTTCAATATCTTGGTGGAAAAATGAAATAGATAAGAACTTCA	TGAAAAAGAAAATCACCCTAGACATTCAATACGATACTCAGACACTAATGCGGATCCCCGGGTTAATTAA	AAATTGTGGATAAAAACGAATCTCTAAATGACTATTTTACTGGTATAAAACGGATCCCCGGGTTAATTAA	TATGGCATGTTCAATATCTTGGTGGAAAAATGAAATAGATAAGAACTTCAGAATTCGAGCTCGTTTAAAC	0		0		0
YBR217W	ATG12,APG12	2	642602	643162	+	GTACATCCCTAACTGTATATTCTACAGTAGAGTGAACCAATGACAGTATG	AGACTAATGATGAGCTTATTGTAAGTTATTGTGCATCCGTAGCGTTTGGT	TGATCGACTGTAGGTTTTCTTCTTAGACCATTCCAGCGCCCGGGTATTTA	GTACATCCCTAACTGTATATTCTACAGTAGAGTGAACCAATGACAGTATGCGGATCCCCGGGTTAATTAA	AGACTAATGATGAGCTTATTGTAAGTTATTGTGCATCCGTAGCGTTTGGTCGGATCCCCGGGTTAATTAA	TGATCGACTGTAGGTTTTCTTCTTAGACCATTCCAGCGCCCGGGTATTTAGAATTCGAGCTCGTTTAAAC	0		0		0
YBR218C	PYC2	2	643477	647019	-	ACAGTTACTAGGAGAGAAAATAAGAGACATAGAGAACAAAATAAAATATG	ATTTGTTGGTTGTCCTAGAAGAAGAAACCCTACCCCCATCCCAAAAAAAG	ACAGCTAGTATTTTCAGATGTCATAAAATATAATTAACGAGTAAAAATTA	ACAGTTACTAGGAGAGAAAATAAGAGACATAGAGAACAAAATAAAATATGCGGATCCCCGGGTTAATTAA	ATTTGTTGGTTGTCCTAGAAGAAGAAACCCTACCCCCATCCCAAAAAAAGCGGATCCCCGGGTTAATTAA	ACAGCTAGTATTTTCAGATGTCATAAAATATAATTAACGAGTAAAAATTAGAATTCGAGCTCGTTTAAAC	0		0		0
YBR219C	YBR219C	2	647269	648073	-	CGGCCTTCCATACAAGAGTTGCAGACCCCGTGCTGGGTGGCACATATATG	TTACGTCTCGAGCTATTTATTATAAGAGTCAGAATTGGCGCAGGGAGTGT	AATCACAGAAACACAATAGGAAATAACCGATGGGGAGTACTTCTTACTTA	CGGCCTTCCATACAAGAGTTGCAGACCCCGTGCTGGGTGGCACATATATGCGGATCCCCGGGTTAATTAA	TTACGTCTCGAGCTATTTATTATAAGAGTCAGAATTGGCGCAGGGAGTGTCGGATCCCCGGGTTAATTAA	AATCACAGAAACACAATAGGAAATAACCGATGGGGAGTACTTCTTACTTAGAATTCGAGCTCGTTTAAAC	1	YBR220C	1	YBR220C	0
YBR220C	YBR220C	2	647765	649447	-	GGCAGTATAATATACCATAGTTATAGGGGGATAAAACAAAAGTAGGCATG	GGAAAATCCTCCATTTACAAAGTCTGCCAATCAGTTCCTGGAGATGTACG	AAAATTTTCTTGAACGTAATGTCGTACAATTCTTGTTTGAGGGGTCGTTA	GGCAGTATAATATACCATAGTTATAGGGGGATAAAACAAAAGTAGGCATGCGGATCCCCGGGTTAATTAA	GGAAAATCCTCCATTTACAAAGTCTGCCAATCAGTTCCTGGAGATGTACGCGGATCCCCGGGTTAATTAA	AAAATTTTCTTGAACGTAATGTCGTACAATTCTTGTTTGAGGGGTCGTTAGAATTCGAGCTCGTTTAAAC	1	YBR219C	1	YBR219C	0
YBR221C	PDB1	2	649923	651023	-	ATCGCAGTTTAGTAAGTTCTTTTACTTTTGCAATAATTTTGTTCAACATG	CTGATACTCCAACCATCGTTAAAGCTGTCAAAGAAGTCTTGTCAATTGAA	GTTCCCTATCTCCTTCTTTCTCTCCTTCCTATTCGATTGAAGTTTATTTA	ATCGCAGTTTAGTAAGTTCTTTTACTTTTGCAATAATTTTGTTCAACATGCGGATCCCCGGGTTAATTAA	CTGATACTCCAACCATCGTTAAAGCTGTCAAAGAAGTCTTGTCAATTGAACGGATCCCCGGGTTAATTAA	GTTCCCTATCTCCTTCTTTCTCTCCTTCCTATTCGATTGAAGTTTATTTAGAATTCGAGCTCGTTTAAAC	0		0		0
YBR221W-A	YBR221W-A	2	651308	651412	+	ACTTTTAATGACGGAGAACTTCTTAGTTGAAGACTCGTCTCTTTTGCATG	GAAAAAGAATCAGCTTAGGCATGATAAATACTGTGGTTTCATTAGATAGA	AAAGCTTCTATCTGGCACCCGTTTATATACGCCAATACTTATGTATTTTA	ACTTTTAATGACGGAGAACTTCTTAGTTGAAGACTCGTCTCTTTTGCATGCGGATCCCCGGGTTAATTAA	GAAAAAGAATCAGCTTAGGCATGATAAATACTGTGGTTTCATTAGATAGACGGATCCCCGGGTTAATTAA	AAAGCTTCTATCTGGCACCCGTTTATATACGCCAATACTTATGTATTTTAGAATTCGAGCTCGTTTAAAC	0		0		0
YBR222C	PCS60,FAT2	2	651490	653121	-	CCACTGTGCTGCAAGAGGTTAGACGCTTCACGCACATTTTTGCTACAATG	GAGTTATCGCAGAAACTTTTGCTAAGAGCAGCAGAAATAAGAGTAAGTTG	TGCCAGATAGAAGCTTTCAGAGAGCATAAAATTGTGCAGGATACTGCCTA	CCACTGTGCTGCAAGAGGTTAGACGCTTCACGCACATTTTTGCTACAATGCGGATCCCCGGGTTAATTAA	GAGTTATCGCAGAAACTTTTGCTAAGAGCAGCAGAAATAAGAGTAAGTTGCGGATCCCCGGGTTAATTAA	TGCCAGATAGAAGCTTTCAGAGAGCATAAAATTGTGCAGGATACTGCCTAGAATTCGAGCTCGTTTAAAC	0		0		0
YBR223C	TDP1	2	653433	655067	-	GTGAGCCCAGACAAGAATGATGATAATGTGTTTTCAACCGATTATTAATG	ACGACTTAGCTGAGGACGAGTGCTTTTGCCTTGCTCGTCATGAGAACGAC	CCCATATAGTGATGCCTAAGTGGACAGCAACATCGTGCTCTTACTTGTTA	GTGAGCCCAGACAAGAATGATGATAATGTGTTTTCAACCGATTATTAATGCGGATCCCCGGGTTAATTAA	ACGACTTAGCTGAGGACGAGTGCTTTTGCCTTGCTCGTCATGAGAACGACCGGATCCCCGGGTTAATTAA	CCCATATAGTGATGCCTAAGTGGACAGCAACATCGTGCTCTTACTTGTTAGAATTCGAGCTCGTTTAAAC	2	YBR223W-A;YBR224W	2	YBR223W-A;YBR224W	0
YBR223W-A	YBR223W-A	2	653491	653610	+	CATGACGAGCAAGGCAAAAGCACTCGTCCTCAGCTAAGTCGTATGGTATG	TAAAAGTACGGCACGTGACCTTCCTGGTATTTGCTAACCTGCGACTATGG	TGGGGCACCGTTTCAAGAAAACCACGCAATTATGAAGCAGGAGTGCTTTA	CATGACGAGCAAGGCAAAAGCACTCGTCCTCAGCTAAGTCGTATGGTATGCGGATCCCCGGGTTAATTAA	TAAAAGTACGGCACGTGACCTTCCTGGTATTTGCTAACCTGCGACTATGGCGGATCCCCGGGTTAATTAA	TGGGGCACCGTTTCAAGAAAACCACGCAATTATGAAGCAGGAGTGCTTTAGAATTCGAGCTCGTTTAAAC	1	YBR223C	1	YBR223C	0
YBR224W	YBR224W	2	654895	655410	+	TTGTTCCTATTCTCTCACTCAAATCTTGTTCCTGATTAGTCAAATCAATG	TCATTTATCCACTTTTTATAAACTGCTCAAGTAAATACAATGGGCTCCAA	TACTGGTTAACCCCCTATCATTCTTACTATCAATGTTTTTTGCTTCCTTA	TTGTTCCTATTCTCTCACTCAAATCTTGTTCCTGATTAGTCAAATCAATGCGGATCCCCGGGTTAATTAA	TCATTTATCCACTTTTTATAAACTGCTCAAGTAAATACAATGGGCTCCAACGGATCCCCGGGTTAATTAA	TACTGGTTAACCCCCTATCATTCTTACTATCAATGTTTTTTGCTTCCTTAGAATTCGAGCTCGTTTAAAC	2	YBR223C;YBR225W	2	YBR223C;YBR225W	0
YBR225W	YBR225W	2	655397	658099	+	TTTTCCCCTCATTTATCCACTTTTTATAAACTGCTCAAGTAAATACAATG	TTAGAACTTTGTATGTGGTGGCGCAAAAGCCAAAACTGCCATATACCAAA	AAGTAATTCTTGAACAATTTAAAAAAAAAATTGGTACGGCGGCACAATTA	TTTTCCCCTCATTTATCCACTTTTTATAAACTGCTCAAGTAAATACAATGCGGATCCCCGGGTTAATTAA	TTAGAACTTTGTATGTGGTGGCGCAAAAGCCAAAACTGCCATATACCAAACGGATCCCCGGGTTAATTAA	AAGTAATTCTTGAACAATTTAAAAAAAAAATTGGTACGGCGGCACAATTAGAATTCGAGCTCGTTTAAAC	2	YBR224W;YBR226C	2	YBR224W;YBR226C	0
YBR226C	YBR226C	2	657925	658336	-	ACATTCATACCCCAACAATTCCCAAGAGAAGCTTAACATAAAAAAAAATG	CGGTATCCTTTGGAGGACAACTACTATCTGGTAGTTGCCTCCTTAACATG	ACAGATATGGGCTTTTTGAATGAATTTAATTCTTTAGATATGTGGGACTA	ACATTCATACCCCAACAATTCCCAAGAGAAGCTTAACATAAAAAAAAATGCGGATCCCCGGGTTAATTAA	CGGTATCCTTTGGAGGACAACTACTATCTGGTAGTTGCCTCCTTAACATGCGGATCCCCGGGTTAATTAA	ACAGATATGGGCTTTTTGAATGAATTTAATTCTTTAGATATGTGGGACTAGAATTCGAGCTCGTTTAAAC	1	YBR225W	1	YBR225W	0
YBR227C	MCX1	2	658343	659905	-	CAAACAAAACCATAGAAGACAAGGCACTCTAATTATATTTCACACTCATG	GTCATTCTGCTAACATTCATACCCCAACAATTCCCAAGAGAAGCTTAACA	ACATTTATTACATCTATATTTATATATTCTATACCATTCATTTTTTTTTA	CAAACAAAACCATAGAAGACAAGGCACTCTAATTATATTTCACACTCATGCGGATCCCCGGGTTAATTAA	GTCATTCTGCTAACATTCATACCCCAACAATTCCCAAGAGAAGCTTAACACGGATCCCCGGGTTAATTAA	ACATTTATTACATCTATATTTATATATTCTATACCATTCATTTTTTTTTAGAATTCGAGCTCGTTTAAAC	0		0		0
YBR228W	SLX1	2	660084	660998	+	TAATGTTCTCTTTTTTCAAAAAATATTGAAAAGATAAGAAAGGTACCATG	GGACGACCCTAGTCAAGTTTTCGACAAGAATGAAGTTAGCTCACGGGAAG	ATAACCATTATCTATAGAAAAAAAAGAACCGAAAATTGTGTCAGGCCCTA	TAATGTTCTCTTTTTTCAAAAAATATTGAAAAGATAAGAAAGGTACCATGCGGATCCCCGGGTTAATTAA	GGACGACCCTAGTCAAGTTTTCGACAAGAATGAAGTTAGCTCACGGGAAGCGGATCCCCGGGTTAATTAA	ATAACCATTATCTATAGAAAAAAAAGAACCGAAAATTGTGTCAGGCCCTAGAATTCGAGCTCGTTTAAAC	0		0		0
YBR229C	ROT2,GLS2	2	661128	663992	-	TGCTCTGCGTATCTTAAAATAGCGGTCTCGAATCAACCGTATGCAACATG	CCATTCTTAACCTATCGCTTGACATAACTAAAGATTGGGAAGTTATTTTT	TAAGAAAGAGCTAAAAAGATGTAAAGATACCCCTTCGTTTTTTTCCCTCA	TGCTCTGCGTATCTTAAAATAGCGGTCTCGAATCAACCGTATGCAACATGCGGATCCCCGGGTTAATTAA	CCATTCTTAACCTATCGCTTGACATAACTAAAGATTGGGAAGTTATTTTTCGGATCCCCGGGTTAATTAA	TAAGAAAGAGCTAAAAAGATGTAAAGATACCCCTTCGTTTTTTTCCCTCAGAATTCGAGCTCGTTTAAAC	0		0		0
YBR230C	OM14	2	664321	664822	-	TATTCCAACAATTAGAAACATAACATCTACCTCCAGCATCTCATAATATG	CGCTGGACGGTATAATTTCAAAGAAATACTACTCCAGATACGACAAGAAA	TGTGAGTGTGTGAGTGTGTGAAAAGGATGTTATTAAATAGTATGTTATTA	TATTCCAACAATTAGAAACATAACATCTACCTCCAGCATCTCATAATATGCGGATCCCCGGGTTAATTAA	CGCTGGACGGTATAATTTCAAAGAAATACTACTCCAGATACGACAAGAAACGGATCCCCGGGTTAATTAA	TGTGAGTGTGTGAGTGTGTGAAAAGGATGTTATTAAATAGTATGTTATTAGAATTCGAGCTCGTTTAAAC	0		0		0
YBR230W-A	YBR230W-A	2	665132	665332	+	TAAGCAACAAAGGAAAAGGAAACAAGTAAAAAAAAAAAGAGACTAGCATG	AAGCAGCTAAGGCCCTATCACAACGGGTCAAGAAAGAGTACGCCGCCAAT	CACGCAACCAAATATGTAAGTATATAAAATATATGTATGTGTGTGCACTA	TAAGCAACAAAGGAAAAGGAAACAAGTAAAAAAAAAAAGAGACTAGCATGCGGATCCCCGGGTTAATTAA	AAGCAGCTAAGGCCCTATCACAACGGGTCAAGAAAGAGTACGCCGCCAATCGGATCCCCGGGTTAATTAA	CACGCAACCAAATATGTAAGTATATAAAATATATGTATGTGTGTGCACTAGAATTCGAGCTCGTTTAAAC	0		0		0
YBR231C	SWC5,AOR1	2	666950	667861	-	AAACTGGAATAATATTGTTTCAAGAAAGAAAACCCACTAGCCTATAAATG	TGCGCCGGCAACAACTTGCTCAGCAGTTGCAGCAGGATAACGAAGCTTCA	AAAAATTTGAGCATAAAAGCATGTTATTTAATACATGTAATATTTGTCTA	AAACTGGAATAATATTGTTTCAAGAAAGAAAACCCACTAGCCTATAAATGCGGATCCCCGGGTTAATTAA	TGCGCCGGCAACAACTTGCTCAGCAGTTGCAGCAGGATAACGAAGCTTCACGGATCCCCGGGTTAATTAA	AAAAATTTGAGCATAAAAGCATGTTATTTAATACATGTAATATTTGTCTAGAATTCGAGCTCGTTTAAAC	0		0		0
YBR232C	YBR232C	2	668144	668503	-	CCCTCACGTAAACAATTCTTTCAGGAACACCTCTGATATTATTTGATATG	TTGAGCTAAAAAGTATTACAGAAAGATTATTTAATGCCGCGCTGGACGAT	CTTTTTCATATTCAAACTTATCCATAGCCACATCCACTCTAACAATTTTA	CCCTCACGTAAACAATTCTTTCAGGAACACCTCTGATATTATTTGATATGCGGATCCCCGGGTTAATTAA	TTGAGCTAAAAAGTATTACAGAAAGATTATTTAATGCCGCGCTGGACGATCGGATCCCCGGGTTAATTAA	CTTTTTCATATTCAAACTTATCCATAGCCACATCCACTCTAACAATTTTAGAATTCGAGCTCGTTTAAAC	1	YBR233W	1	YBR233W	0
YBR233W	PBP2,HEK1	2	668199	669440	+	CCAGCGCGGCATTAAATAATCTTTCTGTAATACTTTTTAGCTCAATTATG	AAATTGAAATTGATAGATCAAATGCTGAACGTAAAAGAAGGTCGCCCCTC	TTTCTGTATTTTTATTTTCTATGTGTTTTTATTGACTAGCAGTATATTTA	CCAGCGCGGCATTAAATAATCTTTCTGTAATACTTTTTAGCTCAATTATGCGGATCCCCGGGTTAATTAA	AAATTGAAATTGATAGATCAAATGCTGAACGTAAAAGAAGGTCGCCCCTCCGGATCCCCGGGTTAATTAA	TTTCTGTATTTTTATTTTCTATGTGTTTTTATTGACTAGCAGTATATTTAGAATTCGAGCTCGTTTAAAC	1	YBR232C	1	YBR232C	0
YBR233W-A	DAD3	2	669750	670034	+	AGCCAGTCAAAGTCGCTGTGAAACATACACGGCGTTGTAGTCACAGTATG	TTATCTTGCAAAGAAAGCAAGAACAGGAGTCTTTGGGTAGCAATTCTAAA	GTGCCGTAAAAAATAAAGCATCAGAATCAATTTCTTGCACCAAACCATTA	AGCCAGTCAAAGTCGCTGTGAAACATACACGGCGTTGTAGTCACAGTATGCGGATCCCCGGGTTAATTAA	TTATCTTGCAAAGAAAGCAAGAACAGGAGTCTTTGGGTAGCAATTCTAAACGGATCCCCGGGTTAATTAA	GTGCCGTAAAAAATAAAGCATCAGAATCAATTTCTTGCACCAAACCATTAGAATTCGAGCTCGTTTAAAC	0		0		0
YBR234C	ARC40	2	670210	671364	-	TAGGAAAAATAAGCCAAAGTAAACGTATATTAGTTGAGAGTCTCCTAATG	CACAAGTCTCTTCCTGTGGGTTAGACGGTAAGATCGTCATTTATACAATT	TGAGGTAGGGAATACACATAACAATATATATATATACGTATGTATATTTA	TAGGAAAAATAAGCCAAAGTAAACGTATATTAGTTGAGAGTCTCCTAATGCGGATCCCCGGGTTAATTAA	CACAAGTCTCTTCCTGTGGGTTAGACGGTAAGATCGTCATTTATACAATTCGGATCCCCGGGTTAATTAA	TGAGGTAGGGAATACACATAACAATATATATATATACGTATGTATATTTAGAATTCGAGCTCGTTTAAAC	0		0		0
YBR235W	YBR235W	2	671673	675035	+	TTTTGCCAGCCAATTCTCTTTAAGAATAGGCCTTTCTTGTAGGATTAATG	CTCCATGCATGTTAATCAATTCGCAAACCATGACAGTAACTACTGCATTA	TGTAGTAAATAAGTTCTGGGGAAATGCATAACGATATATGTGTTATTCTA	TTTTGCCAGCCAATTCTCTTTAAGAATAGGCCTTTCTTGTAGGATTAATGCGGATCCCCGGGTTAATTAA	CTCCATGCATGTTAATCAATTCGCAAACCATGACAGTAACTACTGCATTACGGATCCCCGGGTTAATTAA	TGTAGTAAATAAGTTCTGGGGAAATGCATAACGATATATGTGTTATTCTAGAATTCGAGCTCGTTTAAAC	0		0		0
YBR236C	ABD1	2	675155	676465	-	AACTACTACAACGTGGAGTCGTCCATTATCCGTGTTAGAAAAGTAGAATG	CATTCCGTAAGGTAAAACAGTATATCGAACCGGAAAGCGTAAAGCCCAAC	AATACAGATGCTTTATAGTAGGGTTATTGTTTCTATTCATTTTTATTTCA	AACTACTACAACGTGGAGTCGTCCATTATCCGTGTTAGAAAAGTAGAATGCGGATCCCCGGGTTAATTAA	CATTCCGTAAGGTAAAACAGTATATCGAACCGGAAAGCGTAAAGCCCAACCGGATCCCCGGGTTAATTAA	AATACAGATGCTTTATAGTAGGGTTATTGTTTCTATTCATTTTTATTTCAGAATTCGAGCTCGTTTAAAC	0		0		0
YBR237W	PRP5,RNA5	2	676741	679290	+	TTCGAGAAGGGAAATTATAACGCTGTTGTCTTGGGTTTATTTGAGGTATG	AAGAGGGGATCGTAAAGGCTGCAAGCTTGTCTTTGAAGAGTACTAAGTAC	CTAACTACGAAAGTATATAGCACCACGAGTGAGTTAAATTCTAAAAACTA	TTCGAGAAGGGAAATTATAACGCTGTTGTCTTGGGTTTATTTGAGGTATGCGGATCCCCGGGTTAATTAA	AAGAGGGGATCGTAAAGGCTGCAAGCTTGTCTTTGAAGAGTACTAAGTACCGGATCCCCGGGTTAATTAA	CTAACTACGAAAGTATATAGCACCACGAGTGAGTTAAATTCTAAAAACTAGAATTCGAGCTCGTTTAAAC	0		0		0
YBR238C	YBR238C	2	679881	682076	-	TGATATTTCTTACTCTAATTGCTTTTCTATCTTGCAAATCTGATCCTATG	TTAACGATATTCCTATTCCTGAATTACATAATTTGAAGCCAACGTGTGTT	TTTTTTGTTCTGTAGAGAAAGAAGGTGAAAAGTGAAGGATATTAACTTTA	TGATATTTCTTACTCTAATTGCTTTTCTATCTTGCAAATCTGATCCTATGCGGATCCCCGGGTTAATTAA	TTAACGATATTCCTATTCCTGAATTACATAATTTGAAGCCAACGTGTGTTCGGATCCCCGGGTTAATTAA	TTTTTTGTTCTGTAGAGAAAGAAGGTGAAAAGTGAAGGATATTAACTTTAGAATTCGAGCTCGTTTAAAC	0		0		0
YBR239C	YBR239C	2	683125	684714	-	CAGACACACGAAGGTATAAAAATAAAATACATTGATGAATCATCGTGATG	TCTCTGGTTTGCCCCTCATGATCTTGGGTAACTTCATGCCCATACTCAAT	GTATTATATAATACGAGGTAGTAAAATGAGAAAAAAAGAAAAAAAAGTCA	CAGACACACGAAGGTATAAAAATAAAATACATTGATGAATCATCGTGATGCGGATCCCCGGGTTAATTAA	TCTCTGGTTTGCCCCTCATGATCTTGGGTAACTTCATGCCCATACTCAATCGGATCCCCGGGTTAATTAA	GTATTATATAATACGAGGTAGTAAAATGAGAAAAAAAGAAAAAAAAGTCAGAATTCGAGCTCGTTTAAAC	0		0		0
YBR240C	THI2,PHO6	2	685271	686623	-	TCACCACGTATATATATAGCCTATATATATATCCGCACTAGAACCAAATG	AACTGAAGTGTAATCAACAATTTTACAAGGATGTATATGCCATGCAGGAC	TTTGGCTTTTTTTTTCTTGAAATGAGTGAAGGGAAGGCTCAATAAGCCTA	TCACCACGTATATATATAGCCTATATATATATCCGCACTAGAACCAAATGCGGATCCCCGGGTTAATTAA	AACTGAAGTGTAATCAACAATTTTACAAGGATGTATATGCCATGCAGGACCGGATCCCCGGGTTAATTAA	TTTGGCTTTTTTTTTCTTGAAATGAGTGAAGGGAAGGCTCAATAAGCCTAGAATTCGAGCTCGTTTAAAC	0		0		0
YBR241C	YBR241C	2	687372	688838	-	TTGGAACAACAACAAAACACAGAGACTAAGGCATAACAAACTAAGTCATG	TACCCGAGACAAAGGGCAAGACTACATACAGCGAGGTTTGGGCTGGCTAC	GAAAGAAGTAAAAAATAGTTGCTTAGGTATATATGACTGGCTACAGATCA	TTGGAACAACAACAAAACACAGAGACTAAGGCATAACAAACTAAGTCATGCGGATCCCCGGGTTAATTAA	TACCCGAGACAAAGGGCAAGACTACATACAGCGAGGTTTGGGCTGGCTACCGGATCCCCGGGTTAATTAA	GAAAGAAGTAAAAAATAGTTGCTTAGGTATATATGACTGGCTACAGATCAGAATTCGAGCTCGTTTAAAC	0		0		0
YBR242W	YBR242W	2	689453	690169	+	TATTCTCATAAAAAACAATTGTCAAAGAAAGCCTACATAAAAAAAATATG	TCGTGCAGCGCCAAAAATACTTCGCCGATTTGACTCAATCGATAACTAAA	GTAGTTACTTTGTACTTTTATGACGCAAAAGTTGGTATTTATGATAATTA	TATTCTCATAAAAAACAATTGTCAAAGAAAGCCTACATAAAAAAAATATGCGGATCCCCGGGTTAATTAA	TCGTGCAGCGCCAAAAATACTTCGCCGATTTGACTCAATCGATAACTAAACGGATCCCCGGGTTAATTAA	GTAGTTACTTTGTACTTTTATGACGCAAAAGTTGGTATTTATGATAATTAGAATTCGAGCTCGTTTAAAC	0		0		0
YBR243C	ALG7,TUR1	2	690230	691576	-	TTTATCAAGTAGAGCAAGGCGGAGAACGGTAACAAAAAGTAGACTATATG	ACGCTATAGGCGCTATCATCTTTGGCCACGACAACCTATGGACAGTACGT	CAACTTTTGCGTCATAAAAGTACAAAGTAACTACCAATACATAATCTTCA	TTTATCAAGTAGAGCAAGGCGGAGAACGGTAACAAAAAGTAGACTATATGCGGATCCCCGGGTTAATTAA	ACGCTATAGGCGCTATCATCTTTGGCCACGACAACCTATGGACAGTACGTCGGATCCCCGGGTTAATTAA	CAACTTTTGCGTCATAAAAGTACAAAGTAACTACCAATACATAATCTTCAGAATTCGAGCTCGTTTAAAC	0		0		0
YBR244W	GPX2,AMI1	2	692311	692799	+	CTGACCTTGACAAGAATACAATTAGCAACAAAAAGTAATAATTCAAAATG	TAACAAAACCATCGTCCTTGGACCAAGAAATCCAAAGCCTGTTAAGTAAA	TGTATTATTTATTGTTCCGGATAATTGCTTGATTATAGACAAAGATATCA	CTGACCTTGACAAGAATACAATTAGCAACAAAAAGTAATAATTCAAAATGCGGATCCCCGGGTTAATTAA	TAACAAAACCATCGTCCTTGGACCAAGAAATCCAAAGCCTGTTAAGTAAACGGATCCCCGGGTTAATTAA	TGTATTATTTATTGTTCCGGATAATTGCTTGATTATAGACAAAGATATCAGAATTCGAGCTCGTTTAAAC	0		0		0
YBR245C	ISW1,SGN2	2	692933	696322	-	ATAGCTATGCAAAAACCAGCTAGAGGTGGATGTAGAAATACCCTATTATG	GAACTGAACAGTTGGTAGCAGAGAAAATTCCGGAAAACGAAACCACTCAT	ATGGTGTAGGATATATTAAAAAAAATCGAAATATAAAAAAAGAAGGTTTA	ATAGCTATGCAAAAACCAGCTAGAGGTGGATGTAGAAATACCCTATTATGCGGATCCCCGGGTTAATTAA	GAACTGAACAGTTGGTAGCAGAGAAAATTCCGGAAAACGAAACCACTCATCGGATCCCCGGGTTAATTAA	ATGGTGTAGGATATATTAAAAAAAATCGAAATATAAAAAAAGAAGGTTTAGAATTCGAGCTCGTTTAAAC	0		0		0
YBR246W	YBR246W	2	696374	697537	+	GGGTATTTCTACATCCACCTCTAGCTGGTTTTTGCATAGCTATACATATG	TGATCGCAACATGCTCATTTTATGATAATTCCTTGCAAACATGGATAGTT	TATTAGCCTATATATTAGTCCATATATTGCAGACTGAATTTTTTTTTCTA	GGGTATTTCTACATCCACCTCTAGCTGGTTTTTGCATAGCTATACATATGCGGATCCCCGGGTTAATTAA	TGATCGCAACATGCTCATTTTATGATAATTCCTTGCAAACATGGATAGTTCGGATCCCCGGGTTAATTAA	TATTAGCCTATATATTAGTCCATATATTGCAGACTGAATTTTTTTTTCTAGAATTCGAGCTCGTTTAAAC	0		0		0
YBR247C	ENP1,MEG1	2	697775	699226	-	GTTTTAAGACTTACAGATAAAACAATATATTAGAAAGATTAACTATAATG	AGTTTGTTGATCCACAGGAAGCTAATGATGATTTAATGATTGATGTCAAT	GGAAAAACCGAGCGATATAAAATTGATGAAAAATTGATATTACAGCATCA	GTTTTAAGACTTACAGATAAAACAATATATTAGAAAGATTAACTATAATGCGGATCCCCGGGTTAATTAA	AGTTTGTTGATCCACAGGAAGCTAATGATGATTTAATGATTGATGTCAATCGGATCCCCGGGTTAATTAA	GGAAAAACCGAGCGATATAAAATTGATGAAAAATTGATATTACAGCATCAGAATTCGAGCTCGTTTAAAC	0		0		0
YBR248C	HIS7	2	699578	701236	-	GTATCCAGTTTAGGTTTTTTAATTATTTATAAGTAAAGAAAAAGAAAATG	TAAAGGAGTATTTACTAGAGCACGGATTAAAGGTTAGAATGGATGAAGAG	CGTATATAGACTGAGTCAAGATTATAAAGTATACATATCCAACCACATTA	GTATCCAGTTTAGGTTTTTTAATTATTTATAAGTAAAGAAAAAGAAAATGCGGATCCCCGGGTTAATTAA	TAAAGGAGTATTTACTAGAGCACGGATTAAAGGTTAGAATGGATGAAGAGCGGATCCCCGGGTTAATTAA	CGTATATAGACTGAGTCAAGATTATAAAGTATACATATCCAACCACATTAGAATTCGAGCTCGTTTAAAC	0		0		0
YBR249C	ARO4	2	701653	702765	-	TTATATATTTAACCGCTAAATTTAGTAAACAAAAGAATCTATCAGAAATG	TGAGGAAGTTGGCTGCTGCTGTCAGACAAAGAAGAGAAGTTAACAAGAAA	AGTGGTAGAGGAAAGAATGTACGTTACATATATCATTAAAAAAACATCTA	TTATATATTTAACCGCTAAATTTAGTAAACAAAAGAATCTATCAGAAATGCGGATCCCCGGGTTAATTAA	TGAGGAAGTTGGCTGCTGCTGTCAGACAAAGAAGAGAAGTTAACAAGAAACGGATCCCCGGGTTAATTAA	AGTGGTAGAGGAAAGAATGTACGTTACATATATCATTAAAAAAACATCTAGAATTCGAGCTCGTTTAAAC	0		0		0
YBR250W	SPO23	2	703804	705375	+	CTTGCAACAAAATCAGACAAATAGAATTTCCCTTTTTTGTTTGACTAATG	TACAAGATGAACCCCCACTATATTCTATGGTAGCAGGTGAGAATAGCTTA	AAAAAAAAAAGGATAAAATAGAGGCGTTGTTCTGAGGTACCGAACATTCA	CTTGCAACAAAATCAGACAAATAGAATTTCCCTTTTTTGTTTGACTAATGCGGATCCCCGGGTTAATTAA	TACAAGATGAACCCCCACTATATTCTATGGTAGCAGGTGAGAATAGCTTACGGATCCCCGGGTTAATTAA	AAAAAAAAAAGGATAAAATAGAGGCGTTGTTCTGAGGTACCGAACATTCAGAATTCGAGCTCGTTTAAAC	0		0		0
YBR251W	MRPS5	2	706161	707084	+	GACGGTAAACCATACAAGAAACAGATTTCATAGATCAATAGGTAAAGATG	TGGGTAGAGGCAAAAAGCTTGTTGATGTCAGGAAAGTTTACTATTCAAGC	CTTATGTAAAACGAGAGATAATGGTGCGTGTGTATGTACATAGTATTTCA	GACGGTAAACCATACAAGAAACAGATTTCATAGATCAATAGGTAAAGATGCGGATCCCCGGGTTAATTAA	TGGGTAGAGGCAAAAAGCTTGTTGATGTCAGGAAAGTTTACTATTCAAGCCGGATCCCCGGGTTAATTAA	CTTATGTAAAACGAGAGATAATGGTGCGTGTGTATGTACATAGTATTTCAGAATTCGAGCTCGTTTAAAC	0		0		0
YBR252W	DUT1	2	707382	707825	+	CTCGAATGAGATGTTTGCACTGATATAGCGAGCCAAAAAATAACCAAATG	CTCTGGAAGAAAGTGCAAGAGGGGCCGGTGGCTTTGGTAGCACTGGTAAC	TGATTTTATTATACATTATACAAGTGTGCCAAAGTATATACACTAAGTTA	CTCGAATGAGATGTTTGCACTGATATAGCGAGCCAAAAAATAACCAAATGCGGATCCCCGGGTTAATTAA	CTCTGGAAGAAAGTGCAAGAGGGGCCGGTGGCTTTGGTAGCACTGGTAACCGGATCCCCGGGTTAATTAA	TGATTTTATTATACATTATACAAGTGTGCCAAAGTATATACACTAAGTTAGAATTCGAGCTCGTTTAAAC	0		0		0
YBR253W	SRB6,MED22	2	708041	708406	+	ACAGATTGTGATGATAGGCATCCTGTACTCCTTTTTTTTACAAGAAAATG	AGGAATTACTGGATAACTGTATAGAAACGTTCGTGGCGGAAAAAACTACG	TGTATTTTTTTTTTTTTTTGGCCAAATAATAGATAAATACCGCCTTTTTA	ACAGATTGTGATGATAGGCATCCTGTACTCCTTTTTTTTACAAGAAAATGCGGATCCCCGGGTTAATTAA	AGGAATTACTGGATAACTGTATAGAAACGTTCGTGGCGGAAAAAACTACGCGGATCCCCGGGTTAATTAA	TGTATTTTTTTTTTTTTTTGGCCAAATAATAGATAAATACCGCCTTTTTAGAATTCGAGCTCGTTTAAAC	0		0		0
YBR254C	TRS20	2	708507	709034	-	ACTAATACGAATAGAGAATACAGAAAAAACATACAAAGCACATTGAGATG	CGGCATTCGACTCGAGGGTAAGGACATTAGCACGTAAGCATTTGTCCAAA	ATATACATATACGCCATAAAAAATCTCTGCATCTATCTTATTTCCCATTA	ACTAATACGAATAGAGAATACAGAAAAAACATACAAAGCACATTGAGATGCGGATCCCCGGGTTAATTAA	CGGCATTCGACTCGAGGGTAAGGACATTAGCACGTAAGCATTTGTCCAAACGGATCCCCGGGTTAATTAA	ATATACATATACGCCATAAAAAATCTCTGCATCTATCTTATTTCCCATTAGAATTCGAGCTCGTTTAAAC	0		0		0
YBR255W	YBR255W	2	709227	711311	+	ATATACACTTCAGCAGAGGAGGGGGAGGTACTTTAAACGGATGAAACATG	TTCGGTTCACAATTTTTTTAGTTCTAAAAATCATTAAGGCATTGCTGTGG	TATATCAGTGCAGATGGTTTATTTCTATAAATACATAGACCCGCAAATTA	ATATACACTTCAGCAGAGGAGGGGGAGGTACTTTAAACGGATGAAACATGCGGATCCCCGGGTTAATTAA	TTCGGTTCACAATTTTTTTAGTTCTAAAAATCATTAAGGCATTGCTGTGGCGGATCCCCGGGTTAATTAA	TATATCAGTGCAGATGGTTTATTTCTATAAATACATAGACCCGCAAATTAGAATTCGAGCTCGTTTAAAC	0		0		0
YBR255C-A	YBR255C-A	2	711389	711845	-	GTAACCAACCGTCCCTAAATACCAACGACACAAAAACTGCTGCTACTATG	GAGGCCTTTTTCTGGAGGATGAGAGTTTGAACTCTTCCCGGTCAACTACA	CCATCTGCACTGATATATGAATATATAAGTAGACATGAAAATAACTTTCA	GTAACCAACCGTCCCTAAATACCAACGACACAAAAACTGCTGCTACTATGCGGATCCCCGGGTTAATTAA	GAGGCCTTTTTCTGGAGGATGAGAGTTTGAACTCTTCCCGGTCAACTACACGGATCCCCGGGTTAATTAA	CCATCTGCACTGATATATGAATATATAAGTAGACATGAAAATAACTTTCAGAATTCGAGCTCGTTTAAAC	0		0		0
YBR256C	RIB5	2	712157	712873	-	CCTAACGTACATGTCAAACCAATTGGTGAGATCGTAACCATAGCACAATG	CTATGATCTCAAACATTATCGAGGAGAAGGTTAGAAACTACCTAAATAAA	CACTTCAAAAATGCGTTTATGAAACCTATTTATGACGAATTTTTTATTTA	CCTAACGTACATGTCAAACCAATTGGTGAGATCGTAACCATAGCACAATGCGGATCCCCGGGTTAATTAA	CTATGATCTCAAACATTATCGAGGAGAAGGTTAGAAACTACCTAAATAAACGGATCCCCGGGTTAATTAA	CACTTCAAAAATGCGTTTATGAAACCTATTTATGACGAATTTTTTATTTAGAATTCGAGCTCGTTTAAAC	0		0		0
YBR257W	POP4	2	713656	714495	+	AAAGACTAAAGAAAATAAGCACGATTTGGACTCCCCTATTTGTCAGAATG	GGAAGTTCAAAAGTCGTCGTTGTGATGATATGCTATATTATATACAGAAT	TGAACTCTTATGAAGAGGAAGCAAATGGAAGTACGTAATAACTCTTACTA	AAAGACTAAAGAAAATAAGCACGATTTGGACTCCCCTATTTGTCAGAATGCGGATCCCCGGGTTAATTAA	GGAAGTTCAAAAGTCGTCGTTGTGATGATATGCTATATTATATACAGAATCGGATCCCCGGGTTAATTAA	TGAACTCTTATGAAGAGGAAGCAAATGGAAGTACGTAATAACTCTTACTAGAATTCGAGCTCGTTTAAAC	0		0		0
YBR258C	SHG1,CPS15	2	714505	714933	-	AGCTGAAACACAGTATAAGAGAGTAGAGCTTATTTCAAATCCAAAAAATG	AACTTCAGGAAACACTGAACTCTTATGAAGAGGAAGCAAATGGAAGTACG	GTCGTTGTGATGATATGCTATATTATATACAGAATTAGTAAGAGTTATTA	AGCTGAAACACAGTATAAGAGAGTAGAGCTTATTTCAAATCCAAAAAATGCGGATCCCCGGGTTAATTAA	AACTTCAGGAAACACTGAACTCTTATGAAGAGGAAGCAAATGGAAGTACGCGGATCCCCGGGTTAATTAA	GTCGTTGTGATGATATGCTATATTATATACAGAATTAGTAAGAGTTATTAGAATTCGAGCTCGTTTAAAC	0		0		0
YBR259W	YBR259W	2	715158	717224	+	CAAGCGGTATATGAACTCAGTTTTAAGGTGTAGTTTATTTTATAGTCATG	ATTTTAAGTACAAAAGGGATGGACAGAAAACATCATTAATAAGGTTAATT	ATTTACTACAAAACTTGCTAAGGTCCAACTCCCTGTCTTCACGGTTGTTA	CAAGCGGTATATGAACTCAGTTTTAAGGTGTAGTTTATTTTATAGTCATGCGGATCCCCGGGTTAATTAA	ATTTTAAGTACAAAAGGGATGGACAGAAAACATCATTAATAAGGTTAATTCGGATCCCCGGGTTAATTAA	ATTTACTACAAAACTTGCTAAGGTCCAACTCCCTGTCTTCACGGTTGTTAGAATTCGAGCTCGTTTAAAC	0		0		0
YBR260C	RGD1	2	717410	719410	-	AAAAACATACAATCTCGGAAGATTAAAAGAGAAGTGATATAGACAAGATG	TGGCAATGGAAGTATTATTAGAGGTTTCAGATCAAGCTTTTGAGCCTGAA	TACAAGTGGAAATTAAAGACGGAATGAAAATATCATAAGTGCTATGTTTA	AAAAACATACAATCTCGGAAGATTAAAAGAGAAGTGATATAGACAAGATGCGGATCCCCGGGTTAATTAA	TGGCAATGGAAGTATTATTAGAGGTTTCAGATCAAGCTTTTGAGCCTGAACGGATCCCCGGGTTAATTAA	TACAAGTGGAAATTAAAGACGGAATGAAAATATCATAAGTGCTATGTTTAGAATTCGAGCTCGTTTAAAC	0		0		0
YBR261C	YBR261C	2	719602	720300	-	CATCGGTGTCAAGAGCATCTCCAAGAAAGAATACATAAACAACAACGATG	CAAGAGAATTGTACCCAGTGAGGATGTACGCACTCAAGCCCATGCCAAAC	AGCACAAGAAAAGGGGCGTATCTATATAAATCTATGCATCCTTGATCCTA	CATCGGTGTCAAGAGCATCTCCAAGAAAGAATACATAAACAACAACGATGCGGATCCCCGGGTTAATTAA	CAAGAGAATTGTACCCAGTGAGGATGTACGCACTCAAGCCCATGCCAAACCGGATCCCCGGGTTAATTAA	AGCACAAGAAAAGGGGCGTATCTATATAAATCTATGCATCCTTGATCCTAGAATTCGAGCTCGTTTAAAC	0		0		0
YBR262C	FMP51	2	720490	720810	-	GACAGAACAGACAGTGGACTAAGAACCAGCAGATAACGGAGAGAATCATG	ATGAACAGATAAGAAACTCTGTCGATTGGATCTACTCCTGGGGTAAGAAT	TTATATACATGAGGATGTTCGTTACAGTAGGAGAAATAGAAAGCTCGCTA	GACAGAACAGACAGTGGACTAAGAACCAGCAGATAACGGAGAGAATCATGCGGATCCCCGGGTTAATTAA	ATGAACAGATAAGAAACTCTGTCGATTGGATCTACTCCTGGGGTAAGAATCGGATCCCCGGGTTAATTAA	TTATATACATGAGGATGTTCGTTACAGTAGGAGAAATAGAAAGCTCGCTAGAATTCGAGCTCGTTTAAAC	0		0		0
YBR263W	SHM1,TMP3,SHMT1	2	721034	722506	+	AATCATCAAGCCGACATTTCCACATCGAGTCTCATAGTCTTTCAATCATG	CTGGCGAGATTTCCAAGTGGGTCGGTCAATACCCTGTCCCAGGTGATATC	GCTGTATATGTTAATACATAAAGTATTTGATTTTAAATCATAATTACTTA	AATCATCAAGCCGACATTTCCACATCGAGTCTCATAGTCTTTCAATCATGCGGATCCCCGGGTTAATTAA	CTGGCGAGATTTCCAAGTGGGTCGGTCAATACCCTGTCCCAGGTGATATCCGGATCCCCGGGTTAATTAA	GCTGTATATGTTAATACATAAAGTATTTGATTTTAAATCATAATTACTTAGAATTCGAGCTCGTTTAAAC	0		0		0
YBR264C	YPT10	2	722540	723139	-	AATTACTCCAGGAAATACAAGTAGCACAAAATACGGAGGAATACGATATG	GAAATATACTGGAAATAAATAAAAAAAAAAGCGGCAGTGGCTGTATATGT	CAGGTGATATCTAAGTAATTATGATTTAAAATCAAATACTTTATGTATTA	AATTACTCCAGGAAATACAAGTAGCACAAAATACGGAGGAATACGATATGCGGATCCCCGGGTTAATTAA	GAAATATACTGGAAATAAATAAAAAAAAAAGCGGCAGTGGCTGTATATGTCGGATCCCCGGGTTAATTAA	CAGGTGATATCTAAGTAATTATGATTTAAAATCAAATACTTTATGTATTAGAATTCGAGCTCGTTTAAAC	0		0		0
YBR265W	TSC10	2	723352	724314	+	AAGATTGCCTCAAGAAAAGAAGTTATCGGTATAATCTTTTGTAGGTAATG	CCTGGTATATCAGGAAATGGTTTCGTGAAAATGACGGCAAGAAGGCCAAC	AATAAAGAGAGTCACGGGGAATATCGGGAATGAGAGTGGATGTGCTCTCA	AAGATTGCCTCAAGAAAAGAAGTTATCGGTATAATCTTTTGTAGGTAATGCGGATCCCCGGGTTAATTAA	CCTGGTATATCAGGAAATGGTTTCGTGAAAATGACGGCAAGAAGGCCAACCGGATCCCCGGGTTAATTAA	AATAAAGAGAGTCACGGGGAATATCGGGAATGAGAGTGGATGTGCTCTCAGAATTCGAGCTCGTTTAAAC	0		0		0
YBR267W	REI1	2	724611	725792	+	ATGCTTCTCATTAGAAGTCAAGAAGAGAGCATATCAGTAACAATACGATG	GTGCCAAGTTCGTCAATAACCAACCACACTACAGAGACCAACTTCTGCAG	AGCAGTATATATGCGACAAAATACTAAAAAAAGTAGTGCAAAAAGAATTA	ATGCTTCTCATTAGAAGTCAAGAAGAGAGCATATCAGTAACAATACGATGCGGATCCCCGGGTTAATTAA	GTGCCAAGTTCGTCAATAACCAACCACACTACAGAGACCAACTTCTGCAGCGGATCCCCGGGTTAATTAA	AGCAGTATATATGCGACAAAATACTAAAAAAAGTAGTGCAAAAAGAATTAGAATTCGAGCTCGTTTAAAC	1	YBR266C	1	YBR266C	0
YBR266C	SLM6	2	724706	725158	-	CGACTAGATATTTCTGTTCTGGGATATAAAACCCGTGGGTCCTAAACATG	ATGTCTCAAATGATATTGGTGGCAATTGTGCAACACGTCTTTTCAAATTG	GATGCAAGCGACGAGCAGCGGGCCCACATGAAGTCCGATTGGCATCGCTA	CGACTAGATATTTCTGTTCTGGGATATAAAACCCGTGGGTCCTAAACATGCGGATCCCCGGGTTAATTAA	ATGTCTCAAATGATATTGGTGGCAATTGTGCAACACGTCTTTTCAAATTGCGGATCCCCGGGTTAATTAA	GATGCAAGCGACGAGCAGCGGGCCCACATGAAGTCCGATTGGCATCGCTAGAATTCGAGCTCGTTTAAAC	1	YBR267W	1	YBR267W	0
YBR268W	MRPL37	2	726069	726386	+	AAAGCAGTTATATCTACAGCAAAGGAAATAGCTGCTGAAGACTGAAGATG	GGAAGGCGAACAGGCAGCGAATCAAGCAAAACAATTTCTTGAGCCAACTT	ACATATTTATTTACAAGGATACCAAACTTGATCTTATTAACGGAGGCTTA	AAAGCAGTTATATCTACAGCAAAGGAAATAGCTGCTGAAGACTGAAGATGCGGATCCCCGGGTTAATTAA	GGAAGGCGAACAGGCAGCGAATCAAGCAAAACAATTTCTTGAGCCAACTTCGGATCCCCGGGTTAATTAA	ACATATTTATTTACAAGGATACCAAACTTGATCTTATTAACGGAGGCTTAGAATTCGAGCTCGTTTAAAC	0		0		0
YBR269C	FMP21	2	726930	727346	-	GACGTGCTAAAGAGTCAGAAAGAACCAAATAATAAAAAGAAGAACTAATG	ACCCGTTGAGACACGGCGATTATTCGTTTAACGGAAGAGTAACGGATTTC	TTCATCAAATAAGAATAGTATTATTAAAAATTGGCCGGACCAAATATCTA	GACGTGCTAAAGAGTCAGAAAGAACCAAATAATAAAAAGAAGAACTAATGCGGATCCCCGGGTTAATTAA	ACCCGTTGAGACACGGCGATTATTCGTTTAACGGAAGAGTAACGGATTTCCGGATCCCCGGGTTAATTAA	TTCATCAAATAAGAATAGTATTATTAAAAATTGGCCGGACCAAATATCTAGAATTCGAGCTCGTTTAAAC	0		0		0
YBR270C	BIT2	2	727531	729168	-	CAATAAGCATAAGTGGCTAGGCGAGTCTTAAACTACAGAGTCAAGCAATG	GAAACCAAAGAATTATTGGTGAACTTCTTGAGGGCATACGCATGAGTATA	CACCTATGTATATGCCACTATTGTATATTACTAAATAAAATATTTAATTA	CAATAAGCATAAGTGGCTAGGCGAGTCTTAAACTACAGAGTCAAGCAATGCGGATCCCCGGGTTAATTAA	GAAACCAAAGAATTATTGGTGAACTTCTTGAGGGCATACGCATGAGTATACGGATCCCCGGGTTAATTAA	CACCTATGTATATGCCACTATTGTATATTACTAAATAAAATATTTAATTAGAATTCGAGCTCGTTTAAAC	0		0		0
YBR271W	YBR271W	2	729621	730880	+	AGTATCTAACTTATGCAAATTAGGAGTTCCATAGCGGATATTTCACTATG	TGGATGATTGGGGTGCCGTTAAGTATTTATATAGGCAAATCGTTCGCAAT	TATTATAAAGAAAAACTATTCGCCTAAGCGCGTTCGTTTCTTTCCCACTA	AGTATCTAACTTATGCAAATTAGGAGTTCCATAGCGGATATTTCACTATGCGGATCCCCGGGTTAATTAA	TGGATGATTGGGGTGCCGTTAAGTATTTATATAGGCAAATCGTTCGCAATCGGATCCCCGGGTTAATTAA	TATTATAAAGAAAAACTATTCGCCTAAGCGCGTTCGTTTCTTTCCCACTAGAATTCGAGCTCGTTTAAAC	0		0		0
YBR272C	HSM3	2	731130	732565	-	AAGTTTACACTATAATCACCGCAAAAGAACTCAGCGAAACAGGAGCAATG	GCAGTTAACGGAAAAAATTATTCCACAGGCAGTGAAACTAAGATTGCAGA	CATTAAACAATCAAGGCCGCCTTTATAGTTGCGCTTATGCAACATAATCA	AAGTTTACACTATAATCACCGCAAAAGAACTCAGCGAAACAGGAGCAATGCGGATCCCCGGGTTAATTAA	GCAGTTAACGGAAAAAATTATTCCACAGGCAGTGAAACTAAGATTGCAGACGGATCCCCGGGTTAATTAA	CATTAAACAATCAAGGCCGCCTTTATAGTTGCGCTTATGCAACATAATCAGAATTCGAGCTCGTTTAAAC	0		0		0
YBR273C	UBX7,CUI3	2	732822	734132	-	GCACTTACAAAGAAGCAAGGATAGCTAAACCAAACAGCCGTAACCAAATG	TTAATGGTAATAATGTCCATTTAGAAAAGAAAAAGGACGAAGATAAAGAA	ATTCACGTCTAATACTAGTCATAAATGGGGTTGAAGCCATTAACTACTTA	GCACTTACAAAGAAGCAAGGATAGCTAAACCAAACAGCCGTAACCAAATGCGGATCCCCGGGTTAATTAA	TTAATGGTAATAATGTCCATTTAGAAAAGAAAAAGGACGAAGATAAAGAACGGATCCCCGGGTTAATTAA	ATTCACGTCTAATACTAGTCATAAATGGGGTTGAAGCCATTAACTACTTAGAATTCGAGCTCGTTTAAAC	0		0		0
YBR274W	CHK1	2	734355	735938	+	AATAAGAGTATATCATAAGTTGCTGTATATGGGCAGCACGTATTACTATG	TGTTCAAGAAAATTTCAACTATCTGTAGGGATATTATCCTAATTCCCAAC	TTTTTTTTGATCAGTGCATCTTAACCCTTCTTTTGTCTCCATTTTTTTCA	AATAAGAGTATATCATAAGTTGCTGTATATGGGCAGCACGTATTACTATGCGGATCCCCGGGTTAATTAA	TGTTCAAGAAAATTTCAACTATCTGTAGGGATATTATCCTAATTCCCAACCGGATCCCCGGGTTAATTAA	TTTTTTTTGATCAGTGCATCTTAACCCTTCTTTTGTCTCCATTTTTTTCAGAATTCGAGCTCGTTTAAAC	0		0		0
YBR275C	RIF1	2	736116	741865	-	TTATTACAGGATTGCCATTGCAAAATCGTTTTTGTGGTCAATTTGCAATG	ATTTTATGATGAGGCTCGAATATTACTCAAACAGGGATAATGATATGAAT	ATTGTAATCAATTTATTGCCATTTTGATCTATTCTACATACTAACAATCA	TTATTACAGGATTGCCATTGCAAAATCGTTTTTGTGGTCAATTTGCAATGCGGATCCCCGGGTTAATTAA	ATTTTATGATGAGGCTCGAATATTACTCAAACAGGGATAATGATATGAATCGGATCCCCGGGTTAATTAA	ATTGTAATCAATTTATTGCCATTTTGATCTATTCTACATACTAACAATCAGAATTCGAGCTCGTTTAAAC	0		0		0
YBR276C	PPS1	2	742377	744800	-	TGTCATTGAGGTAGAAGGGGCGGGTATAGAAAACTAGAGCAACAACCATG	ATTGGCACATCATCTGTAGGGGTATCGCTGAGGTTAATATGAAGTACACA	ATTTTCCTACGTATTATACAGTTGTACGTATACTTATATAACAAAGTTCA	TGTCATTGAGGTAGAAGGGGCGGGTATAGAAAACTAGAGCAACAACCATGCGGATCCCCGGGTTAATTAA	ATTGGCACATCATCTGTAGGGGTATCGCTGAGGTTAATATGAAGTACACACGGATCCCCGGGTTAATTAA	ATTTTCCTACGTATTATACAGTTGTACGTATACTTATATAACAAAGTTCAGAATTCGAGCTCGTTTAAAC	0		0		0
YBR277C	YBR277C	2	744972	745373	-	ATTCAGGCTCTTCTATAACAACCTCTTGATCGCTCCGACCCGGTTGCATG	CTTGTTTTTATCTGTTGGGGCAGGCAGTTGTTAAGGCCATTAATTTCGCG	TTGCAATTATGTTTCCATGATGCTTTTGAAGTAATAATTTATTTTTATTA	ATTCAGGCTCTTCTATAACAACCTCTTGATCGCTCCGACCCGGTTGCATGCGGATCCCCGGGTTAATTAA	CTTGTTTTTATCTGTTGGGGCAGGCAGTTGTTAAGGCCATTAATTTCGCGCGGATCCCCGGGTTAATTAA	TTGCAATTATGTTTCCATGATGCTTTTGAAGTAATAATTTATTTTTATTAGAATTCGAGCTCGTTTAAAC	1	YBR278W	1	YBR278W	0
YBR278W	DPB3	2	745051	745656	+	GCCCCAACAGATAAAAACAAGCAAGGGTCAACCGTGTTGCAAAAAAAATG	ACTCCGACTCTTCTGATATCGAAGTTGACCATACGAAAAGCACCGATCCT	AACATATTGCATCGAATAGTAATTACATAGCAATAATAGCAACAACACTA	GCCCCAACAGATAAAAACAAGCAAGGGTCAACCGTGTTGCAAAAAAAATGCGGATCCCCGGGTTAATTAA	ACTCCGACTCTTCTGATATCGAAGTTGACCATACGAAAAGCACCGATCCTCGGATCCCCGGGTTAATTAA	AACATATTGCATCGAATAGTAATTACATAGCAATAATAGCAACAACACTAGAATTCGAGCTCGTTTAAAC	1	YBR277C	1	YBR277C	0
YBR279W	PAF1	2	746014	747351	+	GTATTCAGTACAATAGAACAGTGCTCATAATAGTATAAAGGGTCACAATG	TTCATACTGAACAAAAACCAGAGGAAGAAAAGGAAACTTTACAAGAAGAA	AAAAGAACTACAGGTTTAAAATCAATCTCCCTTCACTTCTCAATATTCTA	GTATTCAGTACAATAGAACAGTGCTCATAATAGTATAAAGGGTCACAATGCGGATCCCCGGGTTAATTAA	TTCATACTGAACAAAAACCAGAGGAAGAAAAGGAAACTTTACAAGAAGAACGGATCCCCGGGTTAATTAA	AAAAGAACTACAGGTTTAAAATCAATCTCCCTTCACTTCTCAATATTCTAGAATTCGAGCTCGTTTAAAC	0		0		0
YBR280C	SAF1	2	747541	749454	-	TTATTGTCCAAAGGATATACTCTCAATTATAAATGGAAAAGCACATCATG	GTGTAACTGCTGGTGGCTGGCAAACCGGTGCATTAATCATCAAGAAGCAT	CACCCAAACGGAATCCAAAATGCAAAATCGAAATGACACCTAAAAATTCA	TTATTGTCCAAAGGATATACTCTCAATTATAAATGGAAAAGCACATCATGCGGATCCCCGGGTTAATTAA	GTGTAACTGCTGGTGGCTGGCAAACCGGTGCATTAATCATCAAGAAGCATCGGATCCCCGGGTTAATTAA	CACCCAAACGGAATCCAAAATGCAAAATCGAAATGACACCTAAAAATTCAGAATTCGAGCTCGTTTAAAC	0		0		0
YBR281C	DUG2	2	749727	752363	-	CCCTGTAAGGAAAAGTGAAAAACGAGGGCAGAAGTAATTGTGAAATCATG	AAAATTGGTCTAATTTGACTGAGATTTTGTCTAAAGTATTCAATAGGTTA	AAATTGGGTATATATTAAGCACTTTAAAATCAATTGTTTGTAGTTGTTTA	CCCTGTAAGGAAAAGTGAAAAACGAGGGCAGAAGTAATTGTGAAATCATGCGGATCCCCGGGTTAATTAA	AAAATTGGTCTAATTTGACTGAGATTTTGTCTAAAGTATTCAATAGGTTACGGATCCCCGGGTTAATTAA	AAATTGGGTATATATTAAGCACTTTAAAATCAATTGTTTGTAGTTGTTTAGAATTCGAGCTCGTTTAAAC	0		0		0
YBR282W	MRPL27	2	752996	753436	+	ACGAGAATCAAAGATTAGCTTAAAAGTGAGGACAGCAAATAACTAAAATG	GGGTACAAAGCGAAGGGGCCACCGACACTTCATGTTATAAGGAGCGTGGA	TCGAAAACTAGTATTTACACGCATATTGAAGAAAGATTATAAATAACTTA	ACGAGAATCAAAGATTAGCTTAAAAGTGAGGACAGCAAATAACTAAAATGCGGATCCCCGGGTTAATTAA	GGGTACAAAGCGAAGGGGCCACCGACACTTCATGTTATAAGGAGCGTGGACGGATCCCCGGGTTAATTAA	TCGAAAACTAGTATTTACACGCATATTGAAGAAAGATTATAAATAACTTAGAATTCGAGCTCGTTTAAAC	0		0		0
YBR283C	SSH1	2	753699	755171	-	ACGCATTTTTTAGCACATTTGCCCCCGCCACTCTCCATTGTTTTAGTATG	GTGGCGGTCAAAGTGCTTTGAATCAAGTCTTGGGTGTTCCAGGTGCTATG	AATTTGATCTTCTTTTTTGTTTTCCTTCTTTTTTTTCTTTTCTTTGTTTA	ACGCATTTTTTAGCACATTTGCCCCCGCCACTCTCCATTGTTTTAGTATGCGGATCCCCGGGTTAATTAA	GTGGCGGTCAAAGTGCTTTGAATCAAGTCTTGGGTGTTCCAGGTGCTATGCGGATCCCCGGGTTAATTAA	AATTTGATCTTCTTTTTTGTTTTCCTTCTTTTTTTTCTTTTCTTTGTTTAGAATTCGAGCTCGTTTAAAC	0		0		0
YBR284W	YBR284W	2	755995	758388	+	GTAAATAGTACAGGAAAAGGAGGACTTATCAGGGTATCACACAAACAATG	GTCAATATCGCAGTAGCACTCTCGCAGGGGAGTGGCGACTCATAATTGCT	TAATATTAGCGTCACAATATGCGCCCCTCGAAGAAACATGAGCGAATTCA	GTAAATAGTACAGGAAAAGGAGGACTTATCAGGGTATCACACAAACAATGCGGATCCCCGGGTTAATTAA	GTCAATATCGCAGTAGCACTCTCGCAGGGGAGTGGCGACTCATAATTGCTCGGATCCCCGGGTTAATTAA	TAATATTAGCGTCACAATATGCGCCCCTCGAAGAAACATGAGCGAATTCAGAATTCGAGCTCGTTTAAAC	0		0		0
YBR285W	YBR285W	2	758680	759114	+	TTTATAACATAACAATTCGAAATCTCTAAGCTCGCTTATAGTTGACAATG	GCAGAATACTAAAGTGTAGCACTAGAAGGAGCTACTTGAGATACAAGAAA	AAGAAAGGTGATTATATCAAGATATATAATGAAGCAGCTCAATTGTCTTA	TTTATAACATAACAATTCGAAATCTCTAAGCTCGCTTATAGTTGACAATGCGGATCCCCGGGTTAATTAA	GCAGAATACTAAAGTGTAGCACTAGAAGGAGCTACTTGAGATACAAGAAACGGATCCCCGGGTTAATTAA	AAGAAAGGTGATTATATCAAGATATATAATGAAGCAGCTCAATTGTCTTAGAATTCGAGCTCGTTTAAAC	0		0		0
YBR286W	APE3,APY1	2	759457	761070	+	CAATTGGTAGAAGAAGCCAAAAAAAAAAAAAAACAGAAACGCCAACCATG	TGAATGCTCAACAACCACAATTTAAGTACAGGGCCGACTTCTTGATTATT	TTTTCTTTTAGATAATTATACAGAAATACTTGATGTGAACAGTACACTTA	CAATTGGTAGAAGAAGCCAAAAAAAAAAAAAAACAGAAACGCCAACCATGCGGATCCCCGGGTTAATTAA	TGAATGCTCAACAACCACAATTTAAGTACAGGGCCGACTTCTTGATTATTCGGATCCCCGGGTTAATTAA	TTTTCTTTTAGATAATTATACAGAAATACTTGATGTGAACAGTACACTTAGAATTCGAGCTCGTTTAAAC	0		0		0
YBR287W	ZSP1	2	761328	762611	+	ATTCCCAACTAACCATACCCTCATAGATTACTCTGCATTTCTACTATATG	TTATTGTTGTCTCAGGTGCAATTTACGTTTTACAGTGGGCTAACCCAACT	AAGACTTTCATTCATGAAGACTCTATACAAAGGAATGAAAAGTTGTATTA	ATTCCCAACTAACCATACCCTCATAGATTACTCTGCATTTCTACTATATGCGGATCCCCGGGTTAATTAA	TTATTGTTGTCTCAGGTGCAATTTACGTTTTACAGTGGGCTAACCCAACTCGGATCCCCGGGTTAATTAA	AAGACTTTCATTCATGAAGACTCTATACAAAGGAATGAAAAGTTGTATTAGAATTCGAGCTCGTTTAAAC	0		0		0
YBR288C	APM3,YKS6	2	762769	764220	-	TTGGGCAACAACAGAGGCTGTAAACCTTACCAACCCAACCAAAATAGATG	ACAAGGGTGCAAAGTATAAGACCCAGACAGGCAATTTTCAAGTAAGGCTG	CATTATATTCTATTTAGTTTCGCATGGAATTTCAAGTACACATATAACTA	TTGGGCAACAACAGAGGCTGTAAACCTTACCAACCCAACCAAAATAGATGCGGATCCCCGGGTTAATTAA	ACAAGGGTGCAAAGTATAAGACCCAGACAGGCAATTTTCAAGTAAGGCTGCGGATCCCCGGGTTAATTAA	CATTATATTCTATTTAGTTTCGCATGGAATTTCAAGTACACATATAACTAGAATTCGAGCTCGTTTAAAC	0		0		0
YBR289W	SNF5,TYE4,SWI10,HAF4	2	764424	767123	+	AAGCATCATCAAGGGAACATATAGTAAAGAACTACACAAAAGCAACAATG	TGTTGACTAATAGCAATAATGGTAGCAGTAACAATAACACACAGAATACA	ACGGTTATTTACATCTCCGGTATATTTTATATATGTGTATATATTTTCTA	AAGCATCATCAAGGGAACATATAGTAAAGAACTACACAAAAGCAACAATGCGGATCCCCGGGTTAATTAA	TGTTGACTAATAGCAATAATGGTAGCAGTAACAATAACACACAGAATACACGGATCCCCGGGTTAATTAA	ACGGTTATTTACATCTCCGGTATATTTTATATATGTGTATATATTTTCTAGAATTCGAGCTCGTTTAAAC	0		0		0
YBR290W	BSD2	2	767330	768295	+	AAGAGCATGAGAATAACAAGAACACGTAGTCTAGGAAACTAAGCGCTATG	AAGTCAAAAAATTGGAAAAGAAATACCTCAACCAAAGTCAAAATCAAGCA	ACTTAAAAAAGTTATATATCTCTTTTTATCATAATGAAGAAGATGGCTTA	AAGAGCATGAGAATAACAAGAACACGTAGTCTAGGAAACTAAGCGCTATGCGGATCCCCGGGTTAATTAA	AAGTCAAAAAATTGGAAAAGAAATACCTCAACCAAAGTCAAAATCAAGCACGGATCCCCGGGTTAATTAA	ACTTAAAAAAGTTATATATCTCTTTTTATCATAATGAAGAAGATGGCTTAGAATTCGAGCTCGTTTAAAC	0		0		0
YBR291C	CTP1	2	768412	769311	-	GAAAGAACTCCAAAGTAGAACTTGAATTATAAATTAGCATTTTACCGATG	GTGGTGGTATTGTTTTCACTATCTATGAAAAGGTCTTAGTTATGCTAGCC	TAACGAGTAGAAAACATTAGATGATATATTGTACACAATAATACATTTCA	GAAAGAACTCCAAAGTAGAACTTGAATTATAAATTAGCATTTTACCGATGCGGATCCCCGGGTTAATTAA	GTGGTGGTATTGTTTTCACTATCTATGAAAAGGTCTTAGTTATGCTAGCCCGGATCCCCGGGTTAATTAA	TAACGAGTAGAAAACATTAGATGATATATTGTACACAATAATACATTTCAGAATTCGAGCTCGTTTAAAC	0		0		0
YBR292C	YBR292C	2	769441	769812	-	TGCAATAACTCTTCTTACTAAGAGGTAACTTACATCTTGACTTTTTAATG	CTGCGGAATTTTCAATTATTAGAAGTGAAAAAAAAAAAAAAGAAGAACAA	CTTCGACATTTTACGTTTTATATATCACGCTAAAGTGAGACTAAATTTCA	TGCAATAACTCTTCTTACTAAGAGGTAACTTACATCTTGACTTTTTAATGCGGATCCCCGGGTTAATTAA	CTGCGGAATTTTCAATTATTAGAAGTGAAAAAAAAAAAAAAGAAGAACAACGGATCCCCGGGTTAATTAA	CTTCGACATTTTACGTTTTATATATCACGCTAAAGTGAGACTAAATTTCAGAATTCGAGCTCGTTTAAAC	0		0		0
YBR293W	VBA2	2	771747	773171	+	CCGTTACAGCTTCGACGTACCAAACGATTGGTAACGAATTTAATCAGATG	TGATACTCTGCATCCTTAAAGACAATCTGGCGAAACCTAAAACAAGAAGA	CTGTTAATGTATCAATTGAGTCGGTCAAGGGCATAGGTATATATTGTTTA	CCGTTACAGCTTCGACGTACCAAACGATTGGTAACGAATTTAATCAGATGCGGATCCCCGGGTTAATTAA	TGATACTCTGCATCCTTAAAGACAATCTGGCGAAACCTAAAACAAGAAGACGGATCCCCGGGTTAATTAA	CTGTTAATGTATCAATTGAGTCGGTCAAGGGCATAGGTATATATTGTTTAGAATTCGAGCTCGTTTAAAC	0		0		0
YBR294W	SUL1,SFP2	2	773978	776557	+	TAGCTTTAAAAATAAAAATAAATCCCTGCAGAATACTCGGAAAGAATATG	ATTTACCGTTTTTTCATATCGATATACCAGATTTTTCTAAATGGGACGTT	ATAACTAAAAACAGGGGGGGTAATTAAAGTACTTACTATCTACTACACTA	TAGCTTTAAAAATAAAAATAAATCCCTGCAGAATACTCGGAAAGAATATGCGGATCCCCGGGTTAATTAA	ATTTACCGTTTTTTCATATCGATATACCAGATTTTTCTAAATGGGACGTTCGGATCCCCGGGTTAATTAA	ATAACTAAAAACAGGGGGGGTAATTAAAGTACTTACTATCTACTACACTAGAATTCGAGCTCGTTTAAAC	0		0		0
YBR295W	PCA1,PAY2,CAD2	2	777592	781242	+	TGCTTCCAGGATTTATACAATGAAAGAGCCCAAAGCTGCTGATAACGATG	GTATCCTCCCTGTAATTTTTGTAGCTATACTTCTGCGTTATGCAAAGATT	AGAAAAGAAAAAAGAAAAACTACAATCAAATAGCAGCAGTACCTGGACTA	TGCTTCCAGGATTTATACAATGAAAGAGCCCAAAGCTGCTGATAACGATGCGGATCCCCGGGTTAATTAA	GTATCCTCCCTGTAATTTTTGTAGCTATACTTCTGCGTTATGCAAAGATTCGGATCCCCGGGTTAATTAA	AGAAAAGAAAAAAGAAAAACTACAATCAAATAGCAGCAGTACCTGGACTAGAATTCGAGCTCGTTTAAAC	0		0		0
YBR296C	PHO89,ITN1	2	781541	783265	-	ACTGGAGCGTATCTAATCGAATCAATATAAACAAAGATTAAGCAAAAATG	ATGGTATCATTTTGAATGCTCCTCGCTTTGGTGTGGAATACCAAATGACA	TCTACCTAATGTTGTAAAACTGTATTCATAACCGAAACACATTATGATTA	ACTGGAGCGTATCTAATCGAATCAATATAAACAAAGATTAAGCAAAAATGCGGATCCCCGGGTTAATTAA	ATGGTATCATTTTGAATGCTCCTCGCTTTGGTGTGGAATACCAAATGACACGGATCCCCGGGTTAATTAA	TCTACCTAATGTTGTAAAACTGTATTCATAACCGAAACACATTATGATTAGAATTCGAGCTCGTTTAAAC	0		0		0
YBR296C-A	YBR296C-A	2	784866	784985	-	CTGGGGAATTTATTTTTCAAGATTTGGTTCCAGGTTTTTCCCCAGAAATG	CCATTTCCTTGTCAACTCTGTCTTATATCAGAGTCCATAAACTAGTAAAA	GTTTGTGAAAAAAATTTTATGGTGAGATATTGTTCGATTTTACGAAGTCA	CTGGGGAATTTATTTTTCAAGATTTGGTTCCAGGTTTTTCCCCAGAAATGCGGATCCCCGGGTTAATTAA	CCATTTCCTTGTCAACTCTGTCTTATATCAGAGTCCATAAACTAGTAAAACGGATCCCCGGGTTAATTAA	GTTTGTGAAAAAAATTTTATGGTGAGATATTGTTCGATTTTACGAAGTCAGAATTCGAGCTCGTTTAAAC	0		0		0
YBR297W	MAL33,MALR,MAL3R	2	785266	786672	+	TATCAAACATCGAACGAGAGCATCTTGAAGATATTTATGTTCTAAATATG	GACCACTGCGCCTAAATGATGATTCCAAAGATGAAGACGACATAATTCCT	TCTATCAGTATATCTATCTCGTATAAGTGAACGGCGTGAACAATAAATTA	TATCAAACATCGAACGAGAGCATCTTGAAGATATTTATGTTCTAAATATGCGGATCCCCGGGTTAATTAA	GACCACTGCGCCTAAATGATGATTCCAAAGATGAAGACGACATAATTCCTCGGATCCCCGGGTTAATTAA	TCTATCAGTATATCTATCTCGTATAAGTGAACGGCGTGAACAATAAATTAGAATTCGAGCTCGTTTAAAC	0		0		0
YBR298C	MAL31,MALT,MAL3T	2	787373	789217	-	GTATTCAGTATAACAATAAGAATTACATCCAAGACTATTAATTAACTATG	AAACTTCTGTGGTAGATGAAGGGCGAAACACCTCATCTGTTGTGAACAAA	ATAAAATAAAATTAAATAACGCCGTATCTACCTACTGGCTAAAAAAATCA	GTATTCAGTATAACAATAAGAATTACATCCAAGACTATTAATTAACTATGCGGATCCCCGGGTTAATTAA	AAACTTCTGTGGTAGATGAAGGGCGAAACACCTCATCTGTTGTGAACAAACGGATCCCCGGGTTAATTAA	ATAAAATAAAATTAAATAACGCCGTATCTACCTACTGGCTAAAAAAATCAGAATTCGAGCTCGTTTAAAC	0		0		0
YBR298C-A	YBR298C-A	2	789777	789998	-	AAAAACTGCTTAAGAGATAGATGGTTTAATTTTTTAGAGACGTATTAATG	CACTCTTCGAGCCAATTCTTAATTGTGTGGGGTCCGCGAAAACTTCCGGA	GTTGAAAATTTCGCTAAACACGGGGTTTAAGTTTAAGTTTACAGGATTTA	AAAAACTGCTTAAGAGATAGATGGTTTAATTTTTTAGAGACGTATTAATGCGGATCCCCGGGTTAATTAA	CACTCTTCGAGCCAATTCTTAATTGTGTGGGGTCCGCGAAAACTTCCGGACGGATCCCCGGGTTAATTAA	GTTGAAAATTTCGCTAAACACGGGGTTTAAGTTTAAGTTTACAGGATTTAGAATTCGAGCTCGTTTAAAC	0		0		0
YBR299W	MAL32,MALS,MAL3S	2	790093	791847	+	TTGATAATCTCAAATGTACATCAGTCAAGCGTAACTAAATTACATAAATG	TTTCCTCCAGAGTTTTGAAACCATGGGAAGGTAGAATCTACCTCGTCAAA	TCTGTTATTTCGTTAAAGTACGCGCTAAAAAAAAGTCGGCACTAATTTTA	TTGATAATCTCAAATGTACATCAGTCAAGCGTAACTAAATTACATAAATGCGGATCCCCGGGTTAATTAA	TTTCCTCCAGAGTTTTGAAACCATGGGAAGGTAGAATCTACCTCGTCAAACGGATCCCCGGGTTAATTAA	TCTGTTATTTCGTTAAAGTACGCGCTAAAAAAAAGTCGGCACTAATTTTAGAATTCGAGCTCGTTTAAAC	0		0		0
YBR300C	YBR300C	2	793343	793840	-	TTTCGTCAGATTGAGCTAGAGTGGTGGTTGCAGAAGCAGTAGCAGCGATG	ACCAAATTTGCTTTGAACCCTCGTTAAGAGGCCACCTAATCTTTGTGCTC	TTCTATTTTAAGAAAAACAGAATCGACAATTTTCCCGTAGCAACCGTTTA	TTTCGTCAGATTGAGCTAGAGTGGTGGTTGCAGAAGCAGTAGCAGCGATGCGGATCCCCGGGTTAATTAA	ACCAAATTTGCTTTGAACCCTCGTTAAGAGGCCACCTAATCTTTGTGCTCCGGATCCCCGGGTTAATTAA	TTCTATTTTAAGAAAAACAGAATCGACAATTTTCCCGTAGCAACCGTTTAGAATTCGAGCTCGTTTAAAC	1	YBR301W	1	YBR301W	0
YBR301W	DAN3	2	793800	794162	+	TATTTCTTGTTAAGCTTACATCAGCACTAACAAACAAAACAAATACAATG	CAGCCATCTCTAGTGCTCTATCCAAGGACGGTATCTACACTATCGCAAAC	GTTATTTCTTAAGGTTTATGGAATTTCATTCGTAAAGGCATCAGTCTCTA	TATTTCTTGTTAAGCTTACATCAGCACTAACAAACAAAACAAATACAATGCGGATCCCCGGGTTAATTAA	CAGCCATCTCTAGTGCTCTATCCAAGGACGGTATCTACACTATCGCAAACCGGATCCCCGGGTTAATTAA	GTTATTTCTTAAGGTTTATGGAATTTCATTCGTAAAGGCATCAGTCTCTAGAATTCGAGCTCGTTTAAAC	1	YBR300C	1	YBR300C	0
YBR302C	COS2	2	795080	796219	-	ACTATCTCGAATAAAAAACCCCTCGAACTGCCATCTCACTACCGAAAATG	GGCCATACATTAAAGAAGCACAATTATCCTGCAGTGAGGAGTCCTTAGCG	AGCTGACAAACTACAAAATATATAAATTGAAAAAGTTGTATTTATCTTTA	ACTATCTCGAATAAAAAACCCCTCGAACTGCCATCTCACTACCGAAAATGCGGATCCCCGGGTTAATTAA	GGCCATACATTAAAGAAGCACAATTATCCTGCAGTGAGGAGTCCTTAGCGCGGATCCCCGGGTTAATTAA	AGCTGACAAACTACAAAATATATAAATTGAAAAAGTTGTATTTATCTTTAGAATTCGAGCTCGTTTAAAC	0		0		0
YCL076W	YCL076W	3	1697	2441	+	NNNNNNNNNNNNNNNNNNNNNNNNNNNNNNNNNNNNNNNNNNNNNNNNNN	NNNNNNNNNNNNNNNNNNNNNNNNNNNNNNNNNNNNNNNNNNNNNNNNNN	NNNNNNNNNNNNNNNNNNNNNNNNNNNNNNNNNNNNNNNNNNNNNNNNNN	NNNNNNNNNNNNNNNNNNNNNNNNNNNNNNNNNNNNNNNNNNNNNNNATGCGGATCCCCGGGTTAATTAA	NNNNNNNNNNNNNNNNNNNNNNNNNNNNNNNNNNNNNNNNNNNNNNNNNNCGGATCCCCGGGTTAATTAA	NNNNNNNNNNNNNNNNNNNNNNNNNNNNNNNNNNNNNNNNNNNNNNNNNNGAATTCGAGCTCGTTTAAAC	1	YCL075W	1	YCL075W	0
YCL075W	YCL075W	3	2432	2872	+	NNNNNNNNNNNNNNNNNNNNNNNNNNNNNNNNNNNNNNNNNNNNNNNNNN	NNNNNNNNNNNNNNNNNNNNNNNNNNNNNNNNNNNNNNNNNNNNNNNNNN	NNNNNNNNNNNNNNNNNNNNNNNNNNNNNNNNNNNNNNNNNNNNNNNNNN	NNNNNNNNNNNNNNNNNNNNNNNNNNNNNNNNNNNNNNNNNNNNNNNATGCGGATCCCCGGGTTAATTAA	NNNNNNNNNNNNNNNNNNNNNNNNNNNNNNNNNNNNNNNNNNNNNNNNNNCGGATCCCCGGGTTAATTAA	NNNNNNNNNNNNNNNNNNNNNNNNNNNNNNNNNNNNNNNNNNNNNNNNNNGAATTCGAGCTCGTTTAAAC	1	YCL076W	1	YCL076W	0
YCL074W	YCL074W	3	3478	4404	+	GATTATTTCTGGCCCTTGCTAGCTGCCTCAAACTAATAGTATATCAGATG	CATCTACTGAGGCAGAATACATTACTGCAAGTGAAACTGTCATGGAGATA	GATGAGATAAGTGGCTGGCCTAAGTGTTCAAACAAGTTTTGAATCCATTA	GATTATTTCTGGCCCTTGCTAGCTGCCTCAAACTAATAGTATATCAGATGCGGATCCCCGGGTTAATTAA	CATCTACTGAGGCAGAATACATTACTGCAAGTGAAACTGTCATGGAGATACGGATCCCCGGGTTAATTAA	GATGAGATAAGTGGCTGGCCTAAGTGTTCAAACAAGTTTTGAATCCATTAGAATTCGAGCTCGTTTAAAC	0		0		0
YCL073C	YCL073C	3	7132	8979	-	GAAAGAGAAAAAAAAAAAAAGGAATAATCAAGTAAATAAATTATCGGATG	AAATCAAGGCACTTTTTAGACATAATCGAAGTAACAAGAAATTAGGATGT	TGATTTTGCTTTCATTTTTTTTTGCCCTTTTTTCACCAGCTTGGGGATCA	GAAAGAGAAAAAAAAAAAAAGGAATAATCAAGTAAATAAATTATCGGATGCGGATCCCCGGGTTAATTAA	AAATCAAGGCACTTTTTAGACATAATCGAAGTAACAAGAAATTAGGATGTCGGATCCCCGGGTTAATTAA	TGATTTTGCTTTCATTTTTTTTTGCCCTTTTTTCACCAGCTTGGGGATCAGAATTCGAGCTCGTTTAAAC	0		0		0
YCL069W	VBA3	3	10357	11733	+	TACTTATTTTTGAAGCCGGATCCCTAATTGCTGCCCTTGCCTCTTCAATG	TAATCATACCAAAAAAGGACGAGACACCAGAAGATAATTTAGAAGACAAG	TGTGTAAAAGGCGAAAAAAATAAAATGAAAATAAGAAAATAACTGCGCTA	TACTTATTTTTGAAGCCGGATCCCTAATTGCTGCCCTTGCCTCTTCAATGCGGATCCCCGGGTTAATTAA	TAATCATACCAAAAAAGGACGAGACACCAGAAGATAATTTAGAAGACAAGCGGATCCCCGGGTTAATTAA	TGTGTAAAAGGCGAAAAAAATAAAATGAAAATAAGAAAATAACTGCGCTAGAATTCGAGCTCGTTTAAAC	0		0		0
YCL068C	YCL068C	3	12154	12936	-	TCGCAAAAATACATAAACAATCAACCCTCTCCTCAGACACTACTAAGATG	TTAATAAAAACAAACACAAAAATCACTCCGTCCCTCGTCTAATACAAGTT	GCGCACATAGAATGAAATGTAAACAAAGATTTCAGAAAAATCGTCATTCA	TCGCAAAAATACATAAACAATCAACCCTCTCCTCAGACACTACTAAGATGCGGATCCCCGGGTTAATTAA	TTAATAAAAACAAACACAAAAATCACTCCGTCCCTCGTCTAATACAAGTTCGGATCCCCGGGTTAATTAA	GCGCACATAGAATGAAATGTAAACAAAGATTTCAGAAAAATCGTCATTCAGAATTCGAGCTCGTTTAAAC	0		0		0
YCL067C	HMLALPHA2,ALPHA2	3	13037	13669	-	ATCAGCTTAGAAGTGGGCAAGAAAAAAAGGAAGATAAGCAAGAAAAAATG	CAGAATTAGCGGACCTCTTGAGCGGTGAGCCTCTGGCAAAGAAGAAAGAA	TATATATATATATTCTACACAGATATATACATATTTGTTTTTCGGGCTCA	ATCAGCTTAGAAGTGGGCAAGAAAAAAAGGAAGATAAGCAAGAAAAAATGCGGATCCCCGGGTTAATTAA	CAGAATTAGCGGACCTCTTGAGCGGTGAGCCTCTGGCAAAGAAGAAAGAACGGATCCCCGGGTTAATTAA	TATATATATATATTCTACACAGATATATACATATTTGTTTTTCGGGCTCAGAATTCGAGCTCGTTTAAAC	0		0		0
YCL066W	HMLALPHA1,ALPHA1	3	13933	14460	+	GAAATGTATCAACCATATATAATAACTTAATAGACGACATTCACAATATG	AAGTACGTGGTGACGGATATTGGGAAGATGTGTTTGTACATTTGGCCTTA	CAACATTCAGTACTCGAAAGATAAACAACCTCCGCCACGACCACACTCTA	GAAATGTATCAACCATATATAATAACTTAATAGACGACATTCACAATATGCGGATCCCCGGGTTAATTAA	AAGTACGTGGTGACGGATATTGGGAAGATGTGTTTGTACATTTGGCCTTACGGATCCCCGGGTTAATTAA	CAACATTCAGTACTCGAAAGATAAACAACCTCCGCCACGACCACACTCTAGAATTCGAGCTCGTTTAAAC	1	YCL065W	1	YCL065W	0
YCL065W	YCL065W	3	14402	14770	+	TTTTATAAACCCTGGTTTTGGTTTTGTAGAGTGGTTGACGAATAATTATG	TTCCATTGTCTATATACTGTATTTACCAAATCTTAATTTTAGTCAAACAT	ATTTTCCCAAGGCTTAGTATACACATCATTAAATACGAAAGTAAACATTA	TTTTATAAACCCTGGTTTTGGTTTTGTAGAGTGGTTGACGAATAATTATGCGGATCCCCGGGTTAATTAA	TTCCATTGTCTATATACTGTATTTACCAAATCTTAATTTTAGTCAAACATCGGATCCCCGGGTTAATTAA	ATTTTCCCAAGGCTTAGTATACACATCATTAAATACGAAAGTAAACATTAGAATTCGAGCTCGTTTAAAC	1	YCL066W	1	YCL066W	0
YCL064C	CHA1	3	16449	17531	-	TTTTTTAAGTGCTGGATAGACAAGAGACAGGAAAATTAACCAGCGAGATG	CTGACAATTTCATATTTCCAGAAAAAAATATTGTGAATTTAAAAAGTGCT	AATTATCAAGGGCAAATTGATGCTTCAACGAAAAAGTTATTGGATTTTCA	TTTTTTAAGTGCTGGATAGACAAGAGACAGGAAAATTAACCAGCGAGATGCGGATCCCCGGGTTAATTAA	CTGACAATTTCATATTTCCAGAAAAAAATATTGTGAATTTAAAAAGTGCTCGGATCCCCGGGTTAATTAA	AATTATCAAGGGCAAATTGATGCTTCAACGAAAAAGTTATTGGATTTTCAGAATTCGAGCTCGTTTAAAC	0		0		0
YCL063W	VAC17,YCL062W	3	17941	19212	+	GATAGATAAGAAACAGCTCGCATAAGGAAACAAGGACACATCGATTAATG	GCGTCTCTATAGAAGAATTGCAAGATGCTTTGAATACAGAACTGCTGTTT	AAACATTTGGAGCAAAAGAAGAGTAGGTTAGGTAAAGGAGGCATTAATTA	GATAGATAAGAAACAGCTCGCATAAGGAAACAAGGACACATCGATTAATGCGGATCCCCGGGTTAATTAA	GCGTCTCTATAGAAGAATTGCAAGATGCTTTGAATACAGAACTGCTGTTTCGGATCCCCGGGTTAATTAA	AAACATTTGGAGCAAAAGAAGAGTAGGTTAGGTAAAGGAGGCATTAATTAGAATTCGAGCTCGTTTAAAC	0		0		0
YCL061C	MRC1,YCL060C	3	19467	22757	-	AGGAAGTTCGTTATTCGCTTTTGAACTTATCACCAAATATTTTAGTGATG	AAACAAAATCGAATAAACTTTTTGAAAGCGGACAAGATAGCTTTGATAAT	ACAGCTTCTGGAGTTCAATCAACTTCTTCGGAAAAGATAAAAAACCACTA	AGGAAGTTCGTTATTCGCTTTTGAACTTATCACCAAATATTTTAGTGATGCGGATCCCCGGGTTAATTAA	AAACAAAATCGAATAAACTTTTTGAAAGCGGACAAGATAGCTTTGATAATCGGATCCCCGGGTTAATTAA	ACAGCTTCTGGAGTTCAATCAACTTCTTCGGAAAAGATAAAAAACCACTAGAATTCGAGCTCGTTTAAAC	0		0		0
YCL059C	KRR1	3	23080	24030	-	GTAGACAGCAAACAAAAGGGTCACACAAATATCCAAATTGGCAAACGATG	CAAAAGATTTCATAGCTCCGGAAGAAGAAGCATACAAGCCAAACCAAAAT	TTCTATATATATATAGACATATATGAAGGATTCCGTAGCGGTGTAAACTA	GTAGACAGCAAACAAAAGGGTCACACAAATATCCAAATTGGCAAACGATGCGGATCCCCGGGTTAATTAA	CAAAAGATTTCATAGCTCCGGAAGAAGAAGCATACAAGCCAAACCAAAATCGGATCCCCGGGTTAATTAA	TTCTATATATATATAGACATATATGAAGGATTCCGTAGCGGTGTAAACTAGAATTCGAGCTCGTTTAAAC	0		0		0
YCL058C	FYV5	3	24174	24632	-	TAAGCGACGATGCTTTATATATATTCAAAAAAAAAAATAATAAAAATATG	TGCTAAATGCCCTTGAGTTATTGTACCTTATTATAGCAGGCTTGCACATC	TCATCGCTAAAAGAATTAGAAATATAAGGAAAAAAAAATTTTCGTTTTCA	TAAGCGACGATGCTTTATATATATTCAAAAAAAAAAATAATAAAAATATGCGGATCCCCGGGTTAATTAA	TGCTAAATGCCCTTGAGTTATTGTACCTTATTATAGCAGGCTTGCACATCCGGATCCCCGGGTTAATTAA	TCATCGCTAAAAGAATTAGAAATATAAGGAAAAAAAAATTTTCGTTTTCAGAATTCGAGCTCGTTTAAAC	1	YCL058W-A	1	YCL058W-A	0
YCL058W-A	YCL058W-A	3	24235	24576	+	CTGCTATAATAAGGTACAATAACTCAAGGGCATTTAGCAAGGAAAAAATG	CAAACGACAGCATGCTGAAGCAGATCGAAATGATATCCGGCTTTTCCTTA	CATTCCGCTCTATATGTATATATTTACGTAACTTTCACCACTATTCCCTA	CTGCTATAATAAGGTACAATAACTCAAGGGCATTTAGCAAGGAAAAAATGCGGATCCCCGGGTTAATTAA	CAAACGACAGCATGCTGAAGCAGATCGAAATGATATCCGGCTTTTCCTTACGGATCCCCGGGTTAATTAA	CATTCCGCTCTATATGTATATATTTACGTAACTTTCACCACTATTCCCTAGAATTCGAGCTCGTTTAAAC	1	YCL058C	1	YCL058C	0
YCL057C-A	YCL057C-A	3	24683	24976	-	AACTTTGCTACGAGAGGGAATAAACACGGAAAAAGACAAAATATACCATG	AGGGCGACGCCATCTTTAGATCCAGCGCTGGCCTCAGATCCTCGAAGGTT	TTTATTATTTTTTTTTTTGAATATATATAAAGCATCGTCGCTTAAGACTA	AACTTTGCTACGAGAGGGAATAAACACGGAAAAAGACAAAATATACCATGCGGATCCCCGGGTTAATTAA	AGGGCGACGCCATCTTTAGATCCAGCGCTGGCCTCAGATCCTCGAAGGTTCGGATCCCCGGGTTAATTAA	TTTATTATTTTTTTTTTTGAATATATATAAAGCATCGTCGCTTAAGACTAGAATTCGAGCTCGTTTAAAC	0		0		0
YCL057W	PRD1	3	25419	27557	+	GAAGGAATGGTTGGATTTGAGTTTAAAAATAGAGGGAATACTTGGAGATG	GTAGGGAACCTTCTAAGGATGCTTTCTTGAAGGAGCTGGGCTTACAGAAC	TAATAACACTTTGTAGAATAATTGTATAATTTTATGCTTGAACGAATTTA	GAAGGAATGGTTGGATTTGAGTTTAAAAATAGAGGGAATACTTGGAGATGCGGATCCCCGGGTTAATTAA	GTAGGGAACCTTCTAAGGATGCTTTCTTGAAGGAGCTGGGCTTACAGAACCGGATCCCCGGGTTAATTAA	TAATAACACTTTGTAGAATAATTGTATAATTTTATGCTTGAACGAATTTAGAATTCGAGCTCGTTTAAAC	0		0		0
YCL056C	YCL056C	3	27576	28010	-	GTAAAGAGGAGATGAATAAAAGTAAAGGAAGAAGAAAAGAAAGTTGAATG	GGTTATTTAAAAGATTATCTAACATAATAACACTTTGTAGAATAATTGTA	TCTTGAAGGAGCTGGGCTTACAGAACTAAATTCGTTCAAGCATAAAATTA	GTAAAGAGGAGATGAATAAAAGTAAAGGAAGAAGAAAAGAAAGTTGAATGCGGATCCCCGGGTTAATTAA	GGTTATTTAAAAGATTATCTAACATAATAACACTTTGTAGAATAATTGTACGGATCCCCGGGTTAATTAA	TCTTGAAGGAGCTGGGCTTACAGAACTAAATTCGTTCAAGCATAAAATTAGAATTCGAGCTCGTTTAAAC	0		0		0
YCL055W	KAR4	3	28575	29582	+	GTAGAACAGCCATTATAAAACAAAAGAGAAGTGAGAATACTATTAAGATG	AAAATGAGATTGAGCTGTTAAGACCAAGAAGTCCAGTACAAAAAGCACAA	TACTAGTATATTTAATTGAGCTAAGCAAGGATTTATGTGTTGATGCTTTA	GTAGAACAGCCATTATAAAACAAAAGAGAAGTGAGAATACTATTAAGATGCGGATCCCCGGGTTAATTAA	AAAATGAGATTGAGCTGTTAAGACCAAGAAGTCCAGTACAAAAAGCACAACGGATCCCCGGGTTAATTAA	TACTAGTATATTTAATTGAGCTAAGCAAGGATTTATGTGTTGATGCTTTAGAATTCGAGCTCGTTTAAAC	0		0		0
YCL054W	SPB1	3	32095	35268	+	GCTTCAGTTTGTAGTTAGATTTAACTCAATAGAGGTGATTGGCAAAAATG	ATGAACAAAGAGCCCTAAGACGTATCGCAAAGAAGCATCACAAGAAAAAG	TATTTTCAATATTGTACAAGGGAATGGAAAAATAATGCTCTTTGTTACTA	GCTTCAGTTTGTAGTTAGATTTAACTCAATAGAGGTGATTGGCAAAAATGCGGATCCCCGGGTTAATTAA	ATGAACAAAGAGCCCTAAGACGTATCGCAAAGAAGCATCACAAGAAAAAGCGGATCCCCGGGTTAATTAA	TATTTTCAATATTGTACAAGGGAATGGAAAAATAATGCTCTTTGTTACTAGAATTCGAGCTCGTTTAAAC	0		0		0
YCL052C	PBN1	3	35437	36687	-	AATCGGGAGGAGAATAAACGCAAGAAGTGTGCGTTTCTAGCTGAGTAATG	TCTCCAAGGTATTTGGTAACAACAAGAAGAAAAGATCAGTAAAACGGGAA	CCTATCGTTTTGAATTCAGAAAATACGAGTGCACAGTAGAACAATTTTTA	AATCGGGAGGAGAATAAACGCAAGAAGTGTGCGTTTCTAGCTGAGTAATGCGGATCCCCGGGTTAATTAA	TCTCCAAGGTATTTGGTAACAACAAGAAGAAAAGATCAGTAAAACGGGAACGGATCCCCGGGTTAATTAA	CCTATCGTTTTGAATTCAGAAAATACGAGTGCACAGTAGAACAATTTTTAGAATTCGAGCTCGTTTAAAC	0		0		0
YCL051W	LRE1	3	37159	38910	+	TTCTGAACCCTCGGCAATTATTTCATACTCCTTCTCAGAATAGGAAAATG	GGAAAAGAAAATCCAAATTAGGACTCTTTAGACATATTTTTTCAAGGAAG	TAAGGTTACGATCCACCTTTTTATTACTTATTATTAATATTGTTGTATTA	TTCTGAACCCTCGGCAATTATTTCATACTCCTTCTCAGAATAGGAAAATGCGGATCCCCGGGTTAATTAA	GGAAAAGAAAATCCAAATTAGGACTCTTTAGACATATTTTTTCAAGGAAGCGGATCCCCGGGTTAATTAA	TAAGGTTACGATCCACCTTTTTATTACTTATTATTAATATTGTTGTATTAGAATTCGAGCTCGTTTAAAC	0		0		0
YCL050C	APA1,DTP1	3	39130	40095	-	TTTAGATAGATTTTAGAACAAACAGAAAAGTAAAAATTAAAATAAAAATG	AATGTGGTTTCCCAAACACTTCTGGTCAAAAACCAAACGAATACAACTAT	ATATATATACATACATGTATACGTGTATACTTGTACTTGTGAAGGACTCA	TTTAGATAGATTTTAGAACAAACAGAAAAGTAAAAATTAAAATAAAAATGCGGATCCCCGGGTTAATTAA	AATGTGGTTTCCCAAACACTTCTGGTCAAAAACCAAACGAATACAACTATCGGATCCCCGGGTTAATTAA	ATATATATACATACATGTATACGTGTATACTTGTACTTGTGAAGGACTCAGAATTCGAGCTCGTTTAAAC	0		0		0
YCL049C	YCL049C	3	41080	42018	-	GCAATTCCAGGGTTCAAGAGAGAAAAATCTGTAATCACTTCGAACCAATG	AATCTCTTTGGAGTACATTGAAAAAAATTTTCTCTAAAAGAAGTATAAGT	TTGTAGACTTTTTGCTAGAGACCTCATCAAAGTGCTACCAACTAAGATCA	GCAATTCCAGGGTTCAAGAGAGAAAAATCTGTAATCACTTCGAACCAATGCGGATCCCCGGGTTAATTAA	AATCTCTTTGGAGTACATTGAAAAAAATTTTCTCTAAAAGAAGTATAAGTCGGATCCCCGGGTTAATTAA	TTGTAGACTTTTTGCTAGAGACCTCATCAAAGTGCTACCAACTAAGATCAGAATTCGAGCTCGTTTAAAC	0		0		0
YCL048W-A	YCL048W-A	3	42782	43021	+	TAAAACAATTAAAGCTCACTTTTCAAACCTTATACTTCCGTTAAATAATG	CGGCGGGTGCCTTTGGAGCAGCAATCGCTGCCGGTGTTGCCTTCTTATTC	TTATGGAATTAGAAAGAAAGAAAAAAATAAAGGAAATAAAAATGTTCCTA	TAAAACAATTAAAGCTCACTTTTCAAACCTTATACTTCCGTTAAATAATGCGGATCCCCGGGTTAATTAA	CGGCGGGTGCCTTTGGAGCAGCAATCGCTGCCGGTGTTGCCTTCTTATTCCGGATCCCCGGGTTAATTAA	TTATGGAATTAGAAAGAAAGAAAAAAATAAAGGAAATAAAAATGTTCCTAGAATTCGAGCTCGTTTAAAC	0		0		0
YCL048W	SPS22	3	43458	44849	+	TACAACAAGGAAAACCAAAAGCCATTTTTTCATTACTTGATCGACTTATG	AATTGGACCCCCTTCTTTTTGGTACATGCCTTGTTGCTATGTTATTGTTT	TAATATTAGGAACAAAAAAAACTTTCTGTTATACTAGACTAGTAATCTTA	TACAACAAGGAAAACCAAAAGCCATTTTTTCATTACTTGATCGACTTATGCGGATCCCCGGGTTAATTAA	AATTGGACCCCCTTCTTTTTGGTACATGCCTTGTTGCTATGTTATTGTTTCGGATCCCCGGGTTAATTAA	TAATATTAGGAACAAAAAAAACTTTCTGTTATACTAGACTAGTAATCTTAGAATTCGAGCTCGTTTAAAC	0		0		0
YCL047C	YCL047C	3	44954	45730	-	ACTTAATCAATGACGGTTGATAGCAGTACGTGCACTAGCAGACTAATATG	TGCCATTGTGCATATACGATTATTTGATCAATAATAAGACAATATTTGAT	TATACATATATCTCCATGAAAGGCATTTGAATTTCTATCTTTCTCTTTCA	ACTTAATCAATGACGGTTGATAGCAGTACGTGCACTAGCAGACTAATATGCGGATCCCCGGGTTAATTAA	TGCCATTGTGCATATACGATTATTTGATCAATAATAAGACAATATTTGATCGGATCCCCGGGTTAATTAA	TATACATATATCTCCATGAAAGGCATTTGAATTTCTATCTTTCTCTTTCAGAATTCGAGCTCGTTTAAAC	0		0		0
YCL045C	YCL045C	3	45916	48198	-	TACCTACATTCATATCAACACTTTCATCCTCCCCTTCCCCCATAGCAATG	TCCGTCCTTCTGTTTCAAACAAGAAGTTGAAATCCCAATGGCTAATTAAA	GGAGCCTTGAAATGTGTATCTGATATATATAATGTGTATGTAAATATCTA	TACCTACATTCATATCAACACTTTCATCCTCCCCTTCCCCCATAGCAATGCGGATCCCCGGGTTAATTAA	TCCGTCCTTCTGTTTCAAACAAGAAGTTGAAATCCCAATGGCTAATTAAACGGATCCCCGGGTTAATTAA	GGAGCCTTGAAATGTGTATCTGATATATATAATGTGTATGTAAATATCTAGAATTCGAGCTCGTTTAAAC	1	YCL046W	1	YCL046W	0
YCL046W	YCL046W	3	47933	48256	+	CACAAACCATTGCGTTATGGTCATTACTATCCAGTTGAATCTCATCAATG	TGGGGGAAGGGGAGGATGAAAGTGTTGATATGAATGTAGGTATTAGTTAT	ATATTATATATGCAAATATATAATAACATATATATATATACACTCCATTA	CACAAACCATTGCGTTATGGTCATTACTATCCAGTTGAATCTCATCAATGCGGATCCCCGGGTTAATTAA	TGGGGGAAGGGGAGGATGAAAGTGTTGATATGAATGTAGGTATTAGTTATCGGATCCCCGGGTTAATTAA	ATATTATATATGCAAATATATAATAACATATATATATATACACTCCATTAGAATTCGAGCTCGTTTAAAC	1	YCL045C	1	YCL045C	0
YCL044C	MGR1	3	48404	49654	-	CTCATCCTCCTCCATTCCCTCTCCTTTTCCAATTACCGTAATAAAAGATG	AGCCGTTACCAGGGCCTACCCCCAAGGCTCTCACTAATGAAAAGACACAT	AGAAGGATTTAATATACGCACGGTACAACTAAGCAATCCGCAAAGACCTA	CTCATCCTCCTCCATTCCCTCTCCTTTTCCAATTACCGTAATAAAAGATGCGGATCCCCGGGTTAATTAA	AGCCGTTACCAGGGCCTACCCCCAAGGCTCTCACTAATGAAAAGACACATCGGATCCCCGGGTTAATTAA	AGAAGGATTTAATATACGCACGGTACAACTAAGCAATCCGCAAAGACCTAGAATTCGAGCTCGTTTAAAC	0		0		0
YCL043C	PDI1,TRG1,MFP1	3	49943	51511	-	TAAAGCTGCCAAGCTCTACATAAAGAAAAACATACATCTATCCCGTTATG	ATGCTGACGCTGAATTGGCTGACGAAGAAGATGCCATTCACGATGAATTA	AAATTTCTTATATATCTCTATTTAATGAAAAACCAAAGTGATCAGAATTA	TAAAGCTGCCAAGCTCTACATAAAGAAAAACATACATCTATCCCGTTATGCGGATCCCCGGGTTAATTAA	ATGCTGACGCTGAATTGGCTGACGAAGAAGATGCCATTCACGATGAATTACGGATCCCCGGGTTAATTAA	AAATTTCTTATATATCTCTATTTAATGAAAAACCAAAGTGATCAGAATTAGAATTCGAGCTCGTTTAAAC	1	YCL041C	1	YCL041C	0
YCL041C	YCL041C	3	51423	51911	-	GGGGGCCCCCTGAAAGGGGTTGACCGTCCGTCGGCACACCACTTATAATG	TCCCTGCTGCTCGCCTCCTCTGTTTTCGCCCAACAAGAGGCTGTGGCCCC	TGTACTCATTGAAAGAGTCGGTGGCCAACTTAACGACAGCGGAGTCTTCA	GGGGGCCCCCTGAAAGGGGTTGACCGTCCGTCGGCACACCACTTATAATGCGGATCCCCGGGTTAATTAA	TCCCTGCTGCTCGCCTCCTCTGTTTTCGCCCAACAAGAGGCTGTGGCCCCCGGATCCCCGGGTTAATTAA	TGTACTCATTGAAAGAGTCGGTGGCCAACTTAACGACAGCGGAGTCTTCAGAATTCGAGCTCGTTTAAAC	2	YCL043C;YCL042W	2	YCL043C;YCL042W	0
YCL042W	YCL042W	3	51867	52228	+	GAAAAAAACAAAAAAAAAAAAAATGGGAAATAACAATAACGACAAAAATG	GGACCATATCTGCGACGATTTCGAGGTTACCCCCGAGAAGCTGGACGAAT	CTTTGGTGGAGCTAGACCTTTTTCCATTTGTTCGATGAAGTAAGCAGTTA	GAAAAAAACAAAAAAAAAAAAAATGGGAAATAACAATAACGACAAAAATGCGGATCCCCGGGTTAATTAA	GGACCATATCTGCGACGATTTCGAGGTTACCCCCGAGAAGCTGGACGAATCGGATCCCCGGGTTAATTAA	CTTTGGTGGAGCTAGACCTTTTTCCATTTGTTCGATGAAGTAAGCAGTTAGAATTCGAGCTCGTTTAAAC	2	YCL041C;YCL040W	2	YCL041C;YCL040W	0
YCL040W	GLK1,HOR3	3	52123	53625	+	TCCGTAAACCACAACACCACCACTAATACAACTCTATCATACACAAGATG	TTGCCAAGGATGGTTCCGGAGTGGGTGCCGCCTTGTGTGCGCTTGTAGCA	TAAGTACGGTGGGATACGTACACAAACCAAAAAAAAATGTAAAAAGATCA	TCCGTAAACCACAACACCACCACTAATACAACTCTATCATACACAAGATGCGGATCCCCGGGTTAATTAA	TTGCCAAGGATGGTTCCGGAGTGGGTGCCGCCTTGTGTGCGCTTGTAGCACGGATCCCCGGGTTAATTAA	TAAGTACGGTGGGATACGTACACAAACCAAAAAAAAATGTAAAAAGATCAGAATTCGAGCTCGTTTAAAC	1	YCL042W	1	YCL042W	0
YCL039W	GID7,MOH2	3	53932	56169	+	AAATATGAAAAACACTTCCAAGGGGGCGTACTACTTCAACTAATAAAATG	CTTCTGGCGGTGATGACGGTAAGATAAAAATCTGGAAAATTTCAAGAAAT	TTTTTGTTACATAAAACTTTGCTTACGTATATATATAAGGTGGAGTATTA	AAATATGAAAAACACTTCCAAGGGGGCGTACTACTTCAACTAATAAAATGCGGATCCCCGGGTTAATTAA	CTTCTGGCGGTGATGACGGTAAGATAAAAATCTGGAAAATTTCAAGAAATCGGATCCCCGGGTTAATTAA	TTTTTGTTACATAAAACTTTGCTTACGTATATATATAAGGTGGAGTATTAGAATTCGAGCTCGTTTAAAC	0		0		0
YCL038C	ATG22,AUT4	3	56227	57807	-	GCCCTTATAAGCAATAGTTTGCTCATAACATATTCTCTACATTAGATATG	AGGCTGAAGAACTCAGTCAAGTTTTACCTGAAAGTGAAAGAAGGTTGGAT	TATATATATACGTAAGCAAAGTTTTATGTAACAAAAAAAAAAAAGAACTA	GCCCTTATAAGCAATAGTTTGCTCATAACATATTCTCTACATTAGATATGCGGATCCCCGGGTTAATTAA	AGGCTGAAGAACTCAGTCAAGTTTTACCTGAAAGTGAAAGAAGGTTGGATCGGATCCCCGGGTTAATTAA	TATATATATACGTAAGCAAAGTTTTATGTAACAAAAAAAAAAAAGAACTAGAATTCGAGCTCGTTTAAAC	0		0		0
YCL037C	SRO9	3	58652	59956	-	CTGGACCTGCTAACGTGTTTCATCTTCTTTTCACTTCTCTGCCCACGATG	CCAAAGAAGACTTTGCGCCGGTTGCTGCCGGTGAATCCGAGTCTTCCTTA	AATGCAATGAACGAATCCATTTTTTATTTTGCAAGTGTGAGAGGCCTTTA	CTGGACCTGCTAACGTGTTTCATCTTCTTTTCACTTCTCTGCCCACGATGCGGATCCCCGGGTTAATTAA	CCAAAGAAGACTTTGCGCCGGTTGCTGCCGGTGAATCCGAGTCTTCCTTACGGATCCCCGGGTTAATTAA	AATGCAATGAACGAATCCATTTTTTATTTTGCAAGTGTGAGAGGCCTTTAGAATTCGAGCTCGTTTAAAC	0		0		0
YCL036W	GFD2	3	60304	62004	+	AAAGGAGGCAATGAGAACTTGGGTCTTGCTCGAGAGTCCAGATCCACATG	CGTATTTCGGAACTGCTAAAGACGCCTTCACAAGCACTCTTCCGACACAC	ATACAAGCATGTGTTTGTATTTACAGGAAAAAAATCGATGAATATATTTA	AAAGGAGGCAATGAGAACTTGGGTCTTGCTCGAGAGTCCAGATCCACATGCGGATCCCCGGGTTAATTAA	CGTATTTCGGAACTGCTAAAGACGCCTTCACAAGCACTCTTCCGACACACCGGATCCCCGGGTTAATTAA	ATACAAGCATGTGTTTGTATTTACAGGAAAAAAATCGATGAATATATTTAGAATTCGAGCTCGTTTAAAC	0		0		0
YCL035C	GRX1	3	62119	62451	-	GCATTCGCATAATTATACAAATAGACAAAACCTCAGAAGGAAAAAAAATG	TGAGGGAGACTGGTGAATTGGAGGAATTGTTAGAACCTATTCTTGCAAAT	ATAAGCTCATTATAAACCTGTGTGCATGGAAAAAACTTTGTCTGCCCTTA	GCATTCGCATAATTATACAAATAGACAAAACCTCAGAAGGAAAAAAAATGCGGATCCCCGGGTTAATTAA	TGAGGGAGACTGGTGAATTGGAGGAATTGTTAGAACCTATTCTTGCAAATCGGATCCCCGGGTTAATTAA	ATAAGCTCATTATAAACCTGTGTGCATGGAAAAAACTTTGTCTGCCCTTAGAATTCGAGCTCGTTTAAAC	0		0		0
YCL034W	LSB5	3	62936	64000	+	ACAGTGTGAGAGAGTGATAGAGCATTGGAGGCAGGCAAAACAAGAACATG	CTTATCAGCCGTCCACGATCTCAAACCCTTTCGGTGATCATAACAAAATT	TATATATATATATATATATATGTGTGTATGCATACGTACATACTTCTTCA	ACAGTGTGAGAGAGTGATAGAGCATTGGAGGCAGGCAAAACAAGAACATGCGGATCCCCGGGTTAATTAA	CTTATCAGCCGTCCACGATCTCAAACCCTTTCGGTGATCATAACAAAATTCGGATCCCCGGGTTAATTAA	TATATATATATATATATATATGTGTGTATGCATACGTACATACTTCTTCAGAATTCGAGCTCGTTTAAAC	0		0		0
YCL033C	YCL033C	3	64054	64560	-	CGCCGATGATAGTTTAAATAAAGGGAGAAAGGAAGCAATATCAAAAAATG	AGGACACCAGACACTGTGTGAACAGTGCGTCTTTAAACCTCAAGAAGGAT	ATGTACGTATGCATACACACATATATATATATATATATATAGTACATTTA	CGCCGATGATAGTTTAAATAAAGGGAGAAAGGAAGCAATATCAAAAAATGCGGATCCCCGGGTTAATTAA	AGGACACCAGACACTGTGTGAACAGTGCGTCTTTAAACCTCAAGAAGGATCGGATCCCCGGGTTAATTAA	ATGTACGTATGCATACACACATATATATATATATATATATAGTACATTTAGAATTCGAGCTCGTTTAAAC	0		0		0
YCL032W	STE50	3	64719	65759	+	AAGGACTCGAAAAGACAGAGGTCGTACTAGCAGAGATAGCAAATCAGATG	AAGTAGCAATGATGAACGGAAGTGACAATGTCACCCCCGGTGGAAGACTC	TCCTATTCGTGTAAGTTTAGTATGATGATGTGCATGACAACTGCACATTA	AAGGACTCGAAAAGACAGAGGTCGTACTAGCAGAGATAGCAAATCAGATGCGGATCCCCGGGTTAATTAA	AAGTAGCAATGATGAACGGAAGTGACAATGTCACCCCCGGTGGAAGACTCCGGATCCCCGGGTTAATTAA	TCCTATTCGTGTAAGTTTAGTATGATGATGTGCATGACAACTGCACATTAGAATTCGAGCTCGTTTAAAC	0		0		0
YCL031C	RRP7	3	65953	66846	-	CGAACGAACTAGGTAACAGATAACAACCTCAGATAGAGTGTTACGGGATG	AAGAAAGAATCAAGGTAATGAAAGCTAAGAGAAAATTCAATCCATACACT	TTATAGATATATTGAGATATGTTGAATATGATGACGAGGATGGTGGTTTA	CGAACGAACTAGGTAACAGATAACAACCTCAGATAGAGTGTTACGGGATGCGGATCCCCGGGTTAATTAA	AAGAAAGAATCAAGGTAATGAAAGCTAAGAGAAAATTCAATCCATACACTCGGATCCCCGGGTTAATTAA	TTATAGATATATTGAGATATGTTGAATATGATGACGAGGATGGTGGTTTAGAATTCGAGCTCGTTTAAAC	0		0		0
YCL030C	HIS4	3	67212	69611	-	GCTGTGTAATAGTAATACAATAGTTTACAAAATTTTTTTTCTGAATAATG	CTGTGAAAATCAGAATGAGTAAGCTTGGGTTGATCCCAAAGGATTTCCAG	TATACATATTATTTTCGTTAGTGTTCGGTTTCCAAGTTAGAAATAATCTA	GCTGTGTAATAGTAATACAATAGTTTACAAAATTTTTTTTCTGAATAATGCGGATCCCCGGGTTAATTAA	CTGTGAAAATCAGAATGAGTAAGCTTGGGTTGATCCCAAAGGATTTCCAGCGGATCCCCGGGTTAATTAA	TATACATATTATTTTCGTTAGTGTTCGGTTTCCAAGTTAGAAATAATCTAGAATTCGAGCTCGTTTAAAC	0		0		0
YCL029C	BIK1,PAC14,ARM5	3	69877	71199	-	GTAAAAGGCGTTGAGCTGTGGCTGGCTGTGTATGCGTTTGAAATACCATG	ATAATACAGCAGAATGCCCCCATCACAATCCTGACAACCAGCAGTTCTTC	TTAATTAACTAATTTACCGGAGTCACTATTAGAGTCAGTTCGACTGCCTA	GTAAAAGGCGTTGAGCTGTGGCTGGCTGTGTATGCGTTTGAAATACCATGCGGATCCCCGGGTTAATTAA	ATAATACAGCAGAATGCCCCCATCACAATCCTGACAACCAGCAGTTCTTCCGGATCCCCGGGTTAATTAA	TTAATTAACTAATTTACCGGAGTCACTATTAGAGTCAGTTCGACTGCCTAGAATTCGAGCTCGTTTAAAC	0		0		0
YCL028W	RNQ1,%5BPIN(%2B)%5D	3	71428	72645	+	TAAAAGAACGTACATATAGCGATACAAACGTATAGCAAAGATCTGAAATG	TTTCTGGCAACTTTTCTCAACAGAACAATAACGGCAACCAGAACCGCTAC	ATAAACAAATACGTAAACAAAGGATAGAAGGCGAACTGAATCATCGTTCA	TAAAAGAACGTACATATAGCGATACAAACGTATAGCAAAGATCTGAAATGCGGATCCCCGGGTTAATTAA	TTTCTGGCAACTTTTCTCAACAGAACAATAACGGCAACCAGAACCGCTACCGGATCCCCGGGTTAATTAA	ATAAACAAATACGTAAACAAAGGATAGAAGGCGAACTGAATCATCGTTCAGAATTCGAGCTCGTTTAAAC	0		0		0
YCL027W	FUS1	3	73080	74618	+	TTTCCTTTAAGAGCAGGATATAAGCCATCAAGTTTCTGAAAATCAAAATG	TCAATGAAGATAGAGGCATTGTGCCTGGTGACTGTCTCCAAGAATACGAC	ACAGAATTATAGGTATAGATTAAATGCGAACGTCAATATTATTTTCATCA	TTTCCTTTAAGAGCAGGATATAAGCCATCAAGTTTCTGAAAATCAAAATGCGGATCCCCGGGTTAATTAA	TCAATGAAGATAGAGGCATTGTGCCTGGTGACTGTCTCCAAGAATACGACCGGATCCCCGGGTTAATTAA	ACAGAATTATAGGTATAGATTAAATGCGAACGTCAATATTATTTTCATCAGAATTCGAGCTCGTTTAAAC	0		0		0
YCL026C-B	HBN1,YCL027C-A	3	74682	75263	-	CTGAAGTATCCTATATCAACATATATACAAAAAAACAATCCAATATCATG	CACCTCCAGGTGAAAAGACCTACATCAAAAACGATGTTGAAATCTTCAAT	GTTCGCATTTAATCTATACCTATAATTCTGTACTTATATACTGTTTCTTA	CTGAAGTATCCTATATCAACATATATACAAAAAAACAATCCAATATCATGCGGATCCCCGGGTTAATTAA	CACCTCCAGGTGAAAAGACCTACATCAAAAACGATGTTGAAATCTTCAATCGGATCCCCGGGTTAATTAA	GTTCGCATTTAATCTATACCTATAATTCTGTACTTATATACTGTTTCTTAGAATTCGAGCTCGTTTAAAC	0		0		0
YCL026C-A	FRM2,YCLX08C	3	75981	76562	-	TATATACACCATCAAAATCAAGAACACCAGACCTCCAAGCCAAAAAAATG	CCTTGCCAGAAGAAAAGACTTTTATCAATAACGTAATCAACGTTTATCAC	TTACTTCATGAGATAAGTTAAGATCTCCTCATATGTGAATTTCCTGTTCA	TATATACACCATCAAAATCAAGAACACCAGACCTCCAAGCCAAAAAAATGCGGATCCCCGGGTTAATTAA	CCTTGCCAGAAGAAAAGACTTTTATCAATAACGTAATCAACGTTTATCACCGGATCCCCGGGTTAATTAA	TTACTTCATGAGATAAGTTAAGATCTCCTCATATGTGAATTTCCTGTTCAGAATTCGAGCTCGTTTAAAC	0		0		0
YCL025C	AGP1,YCC5	3	77294	79195	-	TCTTTATAGAAGAAGCACGCTAATATAGACAAAGATAGCTTCGCACAATG	AACGTTTGAGGAACGGACCTTATTGGAAAAGGGTCGTTGCCTTCTGGTGT	CAGAAGTACAAAAATGAATAAATATAAAAGAAGTAAATGCTTTTTTTTTA	TCTTTATAGAAGAAGCACGCTAATATAGACAAAGATAGCTTCGCACAATGCGGATCCCCGGGTTAATTAA	AACGTTTGAGGAACGGACCTTATTGGAAAAGGGTCGTTGCCTTCTGGTGTCGGATCCCCGGGTTAATTAA	CAGAAGTACAAAAATGAATAAATATAAAAGAAGTAAATGCTTTTTTTTTAGAATTCGAGCTCGTTTAAAC	0		0		0
YCL023C	YCL023C	3	80224	80571	-	CCGTTGTTGTTGAAAATGGACTTTGAGATTACTTTGACGGCTGTTCTATG	ACGCGTTTTCTTGCACAGCACGCGAAAAAAAGAACGAGATGTTTTCCTTT	GTAAAGGCGCTCTTTCAGCAATGACGATTTATGCTAATATGTTTTCCTTA	CCGTTGTTGTTGAAAATGGACTTTGAGATTACTTTGACGGCTGTTCTATGCGGATCCCCGGGTTAATTAA	ACGCGTTTTCTTGCACAGCACGCGAAAAAAAGAACGAGATGTTTTCCTTTCGGATCCCCGGGTTAATTAA	GTAAAGGCGCTCTTTCAGCAATGACGATTTATGCTAATATGTTTTCCTTAGAATTCGAGCTCGTTTAAAC	1	YCL024W	1	YCL024W	0
YCL024W	KCC4	3	80437	83550	+	ATAGGCTTGATAATAGTGCTGACGTAAATTACCAGAACTACTGCAGTATG	TTGCTACAGAAATCCAAATTATTTTACAAAAAGAAGGTGTTTTGGACAAA	GTTACATCGTATTGTCCATTTGGGGATCGATTATCCCTCCCTTTTTTTTA	ATAGGCTTGATAATAGTGCTGACGTAAATTACCAGAACTACTGCAGTATGCGGATCCCCGGGTTAATTAA	TTGCTACAGAAATCCAAATTATTTTACAAAAAGAAGGTGTTTTGGACAAACGGATCCCCGGGTTAATTAA	GTTACATCGTATTGTCCATTTGGGGATCGATTATCCCTCCCTTTTTTTTAGAATTCGAGCTCGTTTAAAC	2	YCL023C;YCL022C	2	YCL023C;YCL022C	0
YCL022C	YCL022C	3	82845	83360	-	GCGTAGATCGTAAAAATAAAATACTGTCATTCACCAATTTTCCTGTTATG	GGTTTGGATTTTTATCCTTCATGTCGTATTCCTGTGATATGCCAACGCCT	AAGGATGGTGATAATGTGAATAATGATAATATATTGAGCGACTTTCCTCA	GCGTAGATCGTAAAAATAAAATACTGTCATTCACCAATTTTCCTGTTATGCGGATCCCCGGGTTAATTAA	GGTTTGGATTTTTATCCTTCATGTCGTATTCCTGTGATATGCCAACGCCTCGGATCCCCGGGTTAATTAA	AAGGATGGTGATAATGTGAATAATGATAATATATTGAGCGACTTTCCTCAGAATTCGAGCTCGTTTAAAC	1	YCL024W	1	YCL024W	0
YCL021W-A	YCL021W-A	3	84551	84928	+	AGAGGAACAGTAAAATAAAGCGAGTTACGTGAAAATAATATTTTTAAATG	TCCTGACACCATTGGCTATTTGGATATTTTATATTGACTTTCGTGTACAT	AATAGTCAATGCCCGTGGTTCATTTGCCAATAGAACAGTCGATGTGATCA	AGAGGAACAGTAAAATAAAGCGAGTTACGTGAAAATAATATTTTTAAATGCGGATCCCCGGGTTAATTAA	TCCTGACACCATTGGCTATTTGGATATTTTATATTGACTTTCGTGTACATCGGATCCCCGGGTTAATTAA	AATAGTCAATGCCCGTGGTTCATTTGCCAATAGAACAGTCGATGTGATCAGAATTCGAGCTCGTTTAAAC	0		0		0
YCL020W	YCL020W	3	87351	88667	+	NNNNNNNNNNNNNNNNNNNNNNNNNNNNNNNNNNNNNNNNNNNNNNNNNN	NNNNNNNNNNNNNNNNNNNNNNNNNNNNNNNNNNNNNNNNNNNNNNNNNN	NNNNNNNNNNNNNNNNNNNNNNNNNNNNNNNNNNNNNNNNNNNNNNNNNN	NNNNNNNNNNNNNNNNNNNNNNNNNNNNNNNNNNNNNNNNNNNNNNNATGCGGATCCCCGGGTTAATTAA	NNNNNNNNNNNNNNNNNNNNNNNNNNNNNNNNNNNNNNNNNNNNNNNNNNCGGATCCCCGGGTTAATTAA	NNNNNNNNNNNNNNNNNNNNNNNNNNNNNNNNNNNNNNNNNNNNNNNNNNGAATTCGAGCTCGTTTAAAC	1	YCL019W	1	YCL019W	0
YCL019W	YCL019W	3	87351	92664	+	NNNNNNNNNNNNNNNNNNNNNNNNNNNNNNNNNNNNNNNNNNNNNNNNNN	NNNNNNNNNNNNNNNNNNNNNNNNNNNNNNNNNNNNNNNNNNNNNNNNNN	NNNNNNNNNNNNNNNNNNNNNNNNNNNNNNNNNNNNNNNNNNNNNNNNNN	NNNNNNNNNNNNNNNNNNNNNNNNNNNNNNNNNNNNNNNNNNNNNNNATGCGGATCCCCGGGTTAATTAA	NNNNNNNNNNNNNNNNNNNNNNNNNNNNNNNNNNNNNNNNNNNNNNNNNNCGGATCCCCGGGTTAATTAA	NNNNNNNNNNNNNNNNNNNNNNNNNNNNNNNNNNNNNNNNNNNNNNNNNNGAATTCGAGCTCGTTTAAAC	1	YCL020W	1	YCL020W	0
YCL018W	LEU2	3	95381	96475	+	NNNNNNNNNNNNNNNNNNNNNNNNNNNNNNNNNNNNNNNNNNNNNNNNNN	NNNNNNNNNNNNNNNNNNNNNNNNNNNNNNNNNNNNNNNNNNNNNNNNNN	NNNNNNNNNNNNNNNNNNNNNNNNNNNNNNNNNNNNNNNNNNNNNNNNNN	NNNNNNNNNNNNNNNNNNNNNNNNNNNNNNNNNNNNNNNNNNNNNNNATGCGGATCCCCGGGTTAATTAA	NNNNNNNNNNNNNNNNNNNNNNNNNNNNNNNNNNNNNNNNNNNNNNNNNNCGGATCCCCGGGTTAATTAA	NNNNNNNNNNNNNNNNNNNNNNNNNNNNNNNNNNNNNNNNNNNNNNNNNNGAATTCGAGCTCGTTTAAAC	0		0		0
YCL017C	NFS1,SPL1	3	96834	98327	-	TTCATTAAAATATATCGCATACACGAAGGAACTGCTACAACTGGAAGATG	NNNNNNNNNNNNNNNNNNNNNNNNNNNNNNNNNNNNNNNNNNNNNNNNNN	NNNNNNNNNNNNNNNNNNNNNNNNNNNNNNNNNNNNNNNNNNNNNNNNNN	TTCATTAAAATATATCGCATACACGAAGGAACTGCTACAACTGGAAGATGCGGATCCCCGGGTTAATTAA	NNNNNNNNNNNNNNNNNNNNNNNNNNNNNNNNNNNNNNNNNNNNNNNNNNCGGATCCCCGGGTTAATTAA	NNNNNNNNNNNNNNNNNNNNNNNNNNNNNNNNNNNNNNNNNNNNNNNNNNGAATTCGAGCTCGTTTAAAC	0		0		0
YCL016C	DCC1	3	98676	99818	-	GAACGGTAAAAATCCACCAGAGATTTGCTCACTAGTAATCCTGTACCATG	AGTATGCCCGCCGTAAAAGACTGGGCAAAAAGACCGTGGTCACGAGCAGG	TGGTTCCGCTATATATTGGCATTGCCCATCGAAGGCAGTTTTGTGTGCTA	GAACGGTAAAAATCCACCAGAGATTTGCTCACTAGTAATCCTGTACCATGCGGATCCCCGGGTTAATTAA	AGTATGCCCGCCGTAAAAGACTGGGCAAAAAGACCGTGGTCACGAGCAGGCGGATCCCCGGGTTAATTAA	TGGTTCCGCTATATATTGGCATTGCCCATCGAAGGCAGTTTTGTGTGCTAGAATTCGAGCTCGTTTAAAC	0		0		0
YCL014W	BUD3,YCL012W	3	100729	105639	+	TTCGGGCTGTTATCTGGTTGCTAAAAGAGTATATTTACACCTCACCAATG	ATGGGAAACAGAATTGTGCTGTTGGTGGCCCAGAGAAACTGAAATTTTAT	GTATACATTGCATTAAATTAAAAAGAAAAAAAAAATCAATAAAACACTCA	TTCGGGCTGTTATCTGGTTGCTAAAAGAGTATATTTACACCTCACCAATGCGGATCCCCGGGTTAATTAA	ATGGGAAACAGAATTGTGCTGTTGGTGGCCCAGAGAAACTGAAATTTTATCGGATCCCCGGGTTAATTAA	GTATACATTGCATTAAATTAAAAAGAAAAAAAAAATCAATAAAACACTCAGAATTCGAGCTCGTTTAAAC	0		0		0
YCL012C	YCL012C	3	105765	106236	-	GAGAAGAAAAGCTACACAATTCCTTTCCAAAAATTGCAAATACGAGTATG	CCCCCGATGGAACCCCTATTGATCCAAAAGCATTCACCTTTGATAGTAGG	GGGGGAAAAACCTCCCACTTAAGTAAAACTGAATATATTAGATACCTTTA	GAGAAGAAAAGCTACACAATTCCTTTCCAAAAATTGCAAATACGAGTATGCGGATCCCCGGGTTAATTAA	CCCCCGATGGAACCCCTATTGATCCAAAAGCATTCACCTTTGATAGTAGGCGGATCCCCGGGTTAATTAA	GGGGGAAAAACCTCCCACTTAAGTAAAACTGAATATATTAGATACCTTTAGAATTCGAGCTCGTTTAAAC	0		0		0
YCL011C	GBP2,RLF6	3	106523	107806	-	GCTATGGGCGAAAAGGAAACAAACATCAGCTGGATTTTTTCGCCAAGATG	ATTATAATTATGGTGGTTGTAGTTTACAGATCTCTTATGCTAGACGTGAT	ACGTTATCATAAAGTACACAGGTCATGGTTCGGTTGGTGCTTAGGAATTA	GCTATGGGCGAAAAGGAAACAAACATCAGCTGGATTTTTTCGCCAAGATGCGGATCCCCGGGTTAATTAA	ATTATAATTATGGTGGTTGTAGTTTACAGATCTCTTATGCTAGACGTGATCGGATCCCCGGGTTAATTAA	ACGTTATCATAAAGTACACAGGTCATGGTTCGGTTGGTGCTTAGGAATTAGAATTCGAGCTCGTTTAAAC	0		0		0
YCL010C	SGF29	3	108019	108798	-	AGTGGGGGGAGTTTTTCACAGCAAAACACACGGTCACCTTTCTTATTATG	GCCGTCTAGTGCTGCCTTCGCCAACGGCTTCGGCAAACCTAGCAAGGAAA	TGCCATGAGAAGATCTTATGATATGTAGTAAATGTTAACCACCATTGCTA	AGTGGGGGGAGTTTTTCACAGCAAAACACACGGTCACCTTTCTTATTATGCGGATCCCCGGGTTAATTAA	GCCGTCTAGTGCTGCCTTCGCCAACGGCTTCGGCAAACCTAGCAAGGAAACGGATCCCCGGGTTAATTAA	TGCCATGAGAAGATCTTATGATATGTAGTAAATGTTAACCACCATTGCTAGAATTCGAGCTCGTTTAAAC	0		0		0
YCL009C	ILV6	3	109067	109996	-	TATACAGAATCTTTAGAACATCTGAGCTCACTAACCCAGTCTTTCTAATG	AAGACGAAAAGATCAGCGAAATCGTCGACATTTCCCAACTACCACCTGGT	TGTATAGAGGAGAGTCCCGAGGGCGATCGCAAGGCCGAGAGACTAACCTA	TATACAGAATCTTTAGAACATCTGAGCTCACTAACCCAGTCTTTCTAATGCGGATCCCCGGGTTAATTAA	AAGACGAAAAGATCAGCGAAATCGTCGACATTTCCCAACTACCACCTGGTCGGATCCCCGGGTTAATTAA	TGTATAGAGGAGAGTCCCGAGGGCGATCGCAAGGCCGAGAGACTAACCTAGAATTCGAGCTCGTTTAAAC	0		0		0
YCL008C	STP22,VPS23	3	110151	111308	-	AGTTGGTATCTTAACGGCCAAGAAAAGAGAGAGAGTGAAGAGCAACGATG	AGCAATTCCTTGTGCGATGGCACATCCAACGAATCACCTCACCGTTATCG	ATATTTTTTGTTTTCGATGGCACTTCGGCGATGCGAAAGAAAGTGAGTCA	AGTTGGTATCTTAACGGCCAAGAAAAGAGAGAGAGTGAAGAGCAACGATGCGGATCCCCGGGTTAATTAA	AGCAATTCCTTGTGCGATGGCACATCCAACGAATCACCTCACCGTTATCGCGGATCCCCGGGTTAATTAA	ATATTTTTTGTTTTCGATGGCACTTCGGCGATGCGAAAGAAAGTGAGTCAGAATTCGAGCTCGTTTAAAC	0		0		0
YCL007C	YCL007C	3	111429	111821	-	TCTGCAAATTCAGGTCTCAAATCTGAACGGCGTGGAGCCACCAAGGGATG	TCATTACTCTTTGTTCTTTATTATTCGTTGGACCTTTGTTTCTTAAAGTA	TATTCTCGCTCTGTGAAAAAAGACTACTACATTTTTTGACCTTTTATCTA	TCTGCAAATTCAGGTCTCAAATCTGAACGGCGTGGAGCCACCAAGGGATGCGGATCCCCGGGTTAATTAA	TCATTACTCTTTGTTCTTTATTATTCGTTGGACCTTTGTTTCTTAAAGTACGGATCCCCGGGTTAATTAA	TATTCTCGCTCTGTGAAAAAAGACTACTACATTTTTTGACCTTTTATCTAGAATTCGAGCTCGTTTAAAC	1	YCL005W-A	1	YCL005W-A	0
YCL005W-A	VMA9,LDB10,CWH36	3	111478	111872	+	ATACTTTAAGAAACAAAGGTCCAACGAATAATAAAGAACAAAGAGTAATG	ATCCCTTGGTGGCTCCACGCCGTTCAGATTTGAGACCTGAATTTGCAGAA	TTTTCTTATACTCAGGAAACGTCACTTGGCTTGATATACTCGACGCTTTA	ATACTTTAAGAAACAAAGGTCCAACGAATAATAAAGAACAAAGAGTAATGCGGATCCCCGGGTTAATTAA	ATCCCTTGGTGGCTCCACGCCGTTCAGATTTGAGACCTGAATTTGCAGAACGGATCCCCGGGTTAATTAA	TTTTCTTATACTCAGGAAACGTCACTTGGCTTGATATACTCGACGCTTTAGAATTCGAGCTCGTTTAAAC	1	YCL007C	1	YCL007C	0
YCL005W	LDB16	3	112476	113246	+	CATCAGCAACTGTAGGAGGAGAAAGCAGGTATATAACTAGCCGCAATATG	CCAGTGATGCGGACATCGTTAATATAAAGATTTTACGAAGGAATTCTAGG	ATTTCTATCATTCACTTGTTAGTGCATGAGAAGAAGTAATTGCAATATCA	CATCAGCAACTGTAGGAGGAGAAAGCAGGTATATAACTAGCCGCAATATGCGGATCCCCGGGTTAATTAA	CCAGTGATGCGGACATCGTTAATATAAAGATTTTACGAAGGAATTCTAGGCGGATCCCCGGGTTAATTAA	ATTTCTATCATTCACTTGTTAGTGCATGAGAAGAAGTAATTGCAATATCAGAATTCGAGCTCGTTTAAAC	0		0		0
YCL004W	PGS1,YCL003W,PEL1	3	113560	115125	+	CAGCTTGTCCATAATTGCTAATAGCATACTCAGGATAACATATATTAATG	ATGTTGGCACTGGTGTAAAGATAGCTACCTCCATTTTGGGTAAAAAACTT	TTTTATTTTTCCATATTTACAGGCGACATACTATGATAGAATAGAATCTA	CAGCTTGTCCATAATTGCTAATAGCATACTCAGGATAACATATATTAATGCGGATCCCCGGGTTAATTAA	ATGTTGGCACTGGTGTAAAGATAGCTACCTCCATTTTGGGTAAAAAACTTCGGATCCCCGGGTTAATTAA	TTTTATTTTTCCATATTTACAGGCGACATACTATGATAGAATAGAATCTAGAATTCGAGCTCGTTTAAAC	0		0		0
YCL002C	YCL002C	3	115298	116130	-	AGGAGAGGTTGAGGAGCCCTGCGAAGCAATTATATTGAATCATTCACATG	ACAATTTGTCACCTTATTGGTCATACTTTGTCAAGTTCAGTATGTTTACG	GAGCTGACCTTGTTATAGTTTTCCTTTTGGCAACCGTGGTTTCCGTCCTA	AGGAGAGGTTGAGGAGCCCTGCGAAGCAATTATATTGAATCATTCACATGCGGATCCCCGGGTTAATTAA	ACAATTTGTCACCTTATTGGTCATACTTTGTCAAGTTCAGTATGTTTACGCGGATCCCCGGGTTAATTAA	GAGCTGACCTTGTTATAGTTTTCCTTTTGGCAACCGTGGTTTCCGTCCTAGAATTCGAGCTCGTTTAAAC	0		0		0
YCL001W	RER1	3	116371	116937	+	ACTAAGTGTTACACGAAAGGCATAGAGTATCAAAAAAAGGAAGCAAGATG	GATATATACCCTTAGATATCGGTAAGAAGAAATATTCTCATTCTTCTAAC	TAAGATACGAATGTGTTCGTTGAATAGGTATGTGGAGTCAGGGTATATCA	ACTAAGTGTTACACGAAAGGCATAGAGTATCAAAAAAAGGAAGCAAGATGCGGATCCCCGGGTTAATTAA	GATATATACCCTTAGATATCGGTAAGAAGAAATATTCTCATTCTTCTAACCGGATCCCCGGGTTAATTAA	TAAGATACGAATGTGTTCGTTGAATAGGTATGTGGAGTCAGGGTATATCAGAATTCGAGCTCGTTTAAAC	0		0		0
YCL001W-A	YCL001W-A	3	117535	117996	+	CGAAGATAACGGTTACACAATTATCACGTTGATTCGTCAACTTAAAGATG	ACAAGAAAGAACGGATGACACAGTGGTTAGAAATTTCAATTTTGATGAAC	CAGCAGTGTCTTCGCATAAAATCCAGGGGAGCATAATATTATTATTCTCA	CGAAGATAACGGTTACACAATTATCACGTTGATTCGTCAACTTAAAGATGCGGATCCCCGGGTTAATTAA	ACAAGAAAGAACGGATGACACAGTGGTTAGAAATTTCAATTTTGATGAACCGGATCCCCGGGTTAATTAA	CAGCAGTGTCTTCGCATAAAATCCAGGGGAGCATAATATTATTATTCTCAGAATTCGAGCTCGTTTAAAC	0		0		0
YCL001W-B	YCL001W-B	3	118225	118479	+	ACTCTATGATAGTGCATAACACTAAAAAGTTGAAAGAATCCCGTATCATG	TACTCAGTACTTCAAAAATCACAGTGAGCAACTTGACAAACCAACAGATA	TTTGAAAAGTTCATCAAGGTATTGGATGGTATATTTTAAGACACAGCCTA	ACTCTATGATAGTGCATAACACTAAAAAGTTGAAAGAATCCCGTATCATGCGGATCCCCGGGTTAATTAA	TACTCAGTACTTCAAAAATCACAGTGAGCAACTTGACAAACCAACAGATACGGATCCCCGGGTTAATTAA	TTTGAAAAGTTCATCAAGGTATTGGATGGTATATTTTAAGACACAGCCTAGAATTCGAGCTCGTTTAAAC	0		0		0
YCR001W	YCR001W	3	120140	120454	+	GGAGTTCTACGTAAACCACTTAGAATGCAGTTTCTCTTCTAAATAACATG	TTCTAAAGAAAATATCCTTTTTTATTTATGTGAACTTCACTGTATACTTT	GTCAAGAAAAGTGATCGAGTAAAATAGAAGAAATCCACCGAAAGGTACTA	GGAGTTCTACGTAAACCACTTAGAATGCAGTTTCTCTTCTAAATAACATGCGGATCCCCGGGTTAATTAA	TTCTAAAGAAAATATCCTTTTTTATTTATGTGAACTTCACTGTATACTTTCGGATCCCCGGGTTAATTAA	GTCAAGAAAAGTGATCGAGTAAAATAGAAGAAATCCACCGAAAGGTACTAGAATTCGAGCTCGTTTAAAC	0		0		0
YCR002C	CDC10	3	121835	122803	-	ACAAGGCCAAGCCCCACGGTTACTACAAGCACTCTATAAATATATTAATG	ATGCGAATAGTCGTTCCTCAGCTCATATGTCTAGCAACGCCATTCAACGT	AATTCTTAATAACATAAGATATATAATCACCACCATTCTTATGAGATTCA	ACAAGGCCAAGCCCCACGGTTACTACAAGCACTCTATAAATATATTAATGCGGATCCCCGGGTTAATTAA	ATGCGAATAGTCGTTCCTCAGCTCATATGTCTAGCAACGCCATTCAACGTCGGATCCCCGGGTTAATTAA	AATTCTTAATAACATAAGATATATAATCACCACCATTCTTATGAGATTCAGAATTCGAGCTCGTTTAAAC	0		0		0
YCR003W	MRPL32	3	123075	123626	+	ACCTTAACTTGGAGACAAAAACACCAGGGAATATCAGCAAACAAACTATG	AAGATAAAGATAACTATTTGGAACGTCGCGTTCGGACTTTAAAAAAGGAC	CAGGCTTAAGTTTATTTAAAAAGGAAACCACTAGATGAAAGATGAGCCTA	ACCTTAACTTGGAGACAAAAACACCAGGGAATATCAGCAAACAAACTATGCGGATCCCCGGGTTAATTAA	AAGATAAAGATAACTATTTGGAACGTCGCGTTCGGACTTTAAAAAAGGACCGGATCCCCGGGTTAATTAA	CAGGCTTAAGTTTATTTAAAAAGGAAACCACTAGATGAAAGATGAGCCTAGAATTCGAGCTCGTTTAAAC	0		0		0
YCR004C	YCP4	3	124030	124773	-	AAAGAGAGTAAACAAAACAATACAGACTCAATTGAAGCACTATAAGAATG	CTGCAGAAAAGAAGGAGGACAAAGGATTATTATCCTGCTGCACTGTCATG	GAATTAATGTTAGTAAGAACTAAATATTAGACGCGAACTGTTGTTTCTTA	AAAGAGAGTAAACAAAACAATACAGACTCAATTGAAGCACTATAAGAATGCGGATCCCCGGGTTAATTAA	CTGCAGAAAAGAAGGAGGACAAAGGATTATTATCCTGCTGCACTGTCATGCGGATCCCCGGGTTAATTAA	GAATTAATGTTAGTAAGAACTAAATATTAGACGCGAACTGTTGTTTCTTAGAATTCGAGCTCGTTTAAAC	0		0		0
YCR005C	CIT2	3	125401	126783	-	ACAGGTTCTCAAAACTTTTTGTTTTAATAATACTAGTAACAAGAAAAATG	ATTCTACTGAGAAATACAAGGAATTGGTCAAAAACATTGAAAGCAAACTA	AGGAAAGAAAAATATGCAGAGGGGTGTAAAAGTAGGATGTAATCCAACTA	ACAGGTTCTCAAAACTTTTTGTTTTAATAATACTAGTAACAAGAAAAATGCGGATCCCCGGGTTAATTAA	ATTCTACTGAGAAATACAAGGAATTGGTCAAAAACATTGAAAGCAAACTACGGATCCCCGGGTTAATTAA	AGGAAAGAAAAATATGCAGAGGGGTGTAAAAGTAGGATGTAATCCAACTAGAATTCGAGCTCGTTTAAAC	0		0		0
YCR006C	YCR006C	3	126985	127458	-	ATTAAAAACAAGAAAATGTGTTGCCATTTCCGTAAAATGAATGGCCCATG	AAAACAATAACAATGGTAACCGCAATTACCTTTTGAGCGTTACATTCGTA	TGGGCCCTTTTGAGAGCATGACTATCTTTAGATTAACGTCACCAATTTCA	ATTAAAAACAAGAAAATGTGTTGCCATTTCCGTAAAATGAATGGCCCATGCGGATCCCCGGGTTAATTAA	AAAACAATAACAATGGTAACCGCAATTACCTTTTGAGCGTTACATTCGTACGGATCCCCGGGTTAATTAA	TGGGCCCTTTTGAGAGCATGACTATCTTTAGATTAACGTCACCAATTTCAGAATTCGAGCTCGTTTAAAC	0		0		0
YCR007C	YCR007C	3	130466	131185	-	CGGTTGTCTATACCATATCAAGACAAGAAACAAAACTCCGTATCTGCATG	AAGCACAACAGGAATATTGGAGAAAGCAATATCCTGACGCCGATATACCA	TACATCGCTCAGTATAAGTGCTAAATAAAATTATCAAGATTTATATTTCA	CGGTTGTCTATACCATATCAAGACAAGAAACAAAACTCCGTATCTGCATGCGGATCCCCGGGTTAATTAA	AAGCACAACAGGAATATTGGAGAAAGCAATATCCTGACGCCGATATACCACGGATCCCCGGGTTAATTAA	TACATCGCTCAGTATAAGTGCTAAATAAAATTATCAAGATTTATATTTCAGAATTCGAGCTCGTTTAAAC	0		0		0
YCR008W	SAT4,HAL4	3	132925	134736	+	AAAAAGTAATCAGATTTTATTTTATTTCGACATTACCCCTCAAATATATG	GTGAATGGGGAAGAGAGATAAAATGCTGCCATAATGGGCGCGCATTGAAA	ACCGAATTGTTCCAAAATATCGTGATATTTGAAAGTGAAGTACTCGTTTA	AAAAAGTAATCAGATTTTATTTTATTTCGACATTACCCCTCAAATATATGCGGATCCCCGGGTTAATTAA	GTGAATGGGGAAGAGAGATAAAATGCTGCCATAATGGGCGCGCATTGAAACGGATCCCCGGGTTAATTAA	ACCGAATTGTTCCAAAATATCGTGATATTTGAAAGTGAAGTACTCGTTTAGAATTCGAGCTCGTTTAAAC	0		0		0
YCR009C	RVS161,SPE161,FUS7,END6	3	135198	135995	-	AACTATACAAATCCTATTATAAGAAGCCAGAAGAAAGCTGATACAAGATG	AACTATTAGGACAAATGACAAGCCTAGATATTTGTGCGCTCGGGATAAAA	GAAAGAAACATAAATGACCGTAAAAAACTAAAGGCAAAAGCATTAATTTA	AACTATACAAATCCTATTATAAGAAGCCAGAAGAAAGCTGATACAAGATGCGGATCCCCGGGTTAATTAA	AACTATTAGGACAAATGACAAGCCTAGATATTTGTGCGCTCGGGATAAAACGGATCCCCGGGTTAATTAA	GAAAGAAACATAAATGACCGTAAAAAACTAAAGGCAAAAGCATTAATTTAGAATTCGAGCTCGTTTAAAC	0		0		0
YCR010C	ADY2,ATO1	3	136726	137577	-	AGATATAACTAAACAACCACAAAACAACTCATATACAAACAAATAATATG	ATGTACTGGCTCGTCCATTCCCATTACCATCTACTGAAAGGGTAATCTTT	CTACTCTTTTTTATTTCAATAGTTCTCGTTATTAGTAGGTCGTGCTCTTA	AGATATAACTAAACAACCACAAAACAACTCATATACAAACAAATAATATGCGGATCCCCGGGTTAATTAA	ATGTACTGGCTCGTCCATTCCCATTACCATCTACTGAAAGGGTAATCTTTCGGATCCCCGGGTTAATTAA	CTACTCTTTTTTATTTCAATAGTTCTCGTTATTAGTAGGTCGTGCTCTTAGAATTCGAGCTCGTTTAAAC	0		0		0
YCR011C	ADP1	3	138177	141326	-	TACAGAAACTTGCACACTAAAAATACACAACTAAAAGCAATTACAGTATG	TTTTAATAATGGGGTATCTAGCCCTTAAGTGGATAGTTGTGGAACAAAAG	AAATTATTATTTCTTATGTAAAAGAAGAGACTATATACAACGCCTATCTA	TACAGAAACTTGCACACTAAAAATACACAACTAAAAGCAATTACAGTATGCGGATCCCCGGGTTAATTAA	TTTTAATAATGGGGTATCTAGCCCTTAAGTGGATAGTTGTGGAACAAAAGCGGATCCCCGGGTTAATTAA	AAATTATTATTTCTTATGTAAAAGAAGAGACTATATACAACGCCTATCTAGAATTCGAGCTCGTTTAAAC	0		0		0
YCR012W	PGK1	3	142199	143449	+	GATCATCAAGGAAGTAATTATCTACTTTTTACAACAAATATAAAACAATG	TATTGGAAGGTAAGGAATTGCCAGGTGTTGCTTTCTTATCCGAAAAGAAA	AAAGAGAAAAGAAAAAAATTGATCTATCGATTTCAATTCAATTCAATTTA	GATCATCAAGGAAGTAATTATCTACTTTTTACAACAAATATAAAACAATGCGGATCCCCGGGTTAATTAA	TATTGGAAGGTAAGGAATTGCCAGGTGTTGCTTTCTTATCCGAAAAGAAACGGATCCCCGGGTTAATTAA	AAAGAGAAAAGAAAAAAATTGATCTATCGATTTCAATTCAATTCAATTTAGAATTCGAGCTCGTTTAAAC	1	YCR013C	1	YCR013C	0
YCR013C	YCR013C	3	142855	143502	-	TAAAAAATATTCAAAAAATAAAATAAACTATTATTTTAGCGTAAAGGATG	CACCACCAATGATGATAGAGTCGACCTTGTCCAACAAGTTGTCAATCAAT	AGACCATTCTTGGCCATCTTAGGTGGTGCCAAGGTTGCTGACAAGATTCA	TAAAAAATATTCAAAAAATAAAATAAACTATTATTTTAGCGTAAAGGATGCGGATCCCCGGGTTAATTAA	CACCACCAATGATGATAGAGTCGACCTTGTCCAACAAGTTGTCAATCAATCGGATCCCCGGGTTAATTAA	AGACCATTCTTGGCCATCTTAGGTGGTGCCAAGGTTGCTGACAAGATTCAGAATTCGAGCTCGTTTAAAC	1	YCR012W	1	YCR012W	0
YCR014C	POL4,POLX	3	143638	145386	-	TGATAATAAGTAAAGGATAAACATGCGACCTGTTAGACAAATCGCACATG	AATACGCTGAACCCGAACATAGAAATATCGAATGGGAAAAAAAAACTGCA	TTATTAAGATTTTTATTAAAAAAAAATTCGCTCCTCTTTTAATGCCTTTA	TGATAATAAGTAAAGGATAAACATGCGACCTGTTAGACAAATCGCACATGCGGATCCCCGGGTTAATTAA	AATACGCTGAACCCGAACATAGAAATATCGAATGGGAAAAAAAAACTGCACGGATCCCCGGGTTAATTAA	TTATTAAGATTTTTATTAAAAAAAAATTCGCTCCTCTTTTAATGCCTTTAGAATTCGAGCTCGTTTAAAC	0		0		0
YCR015C	YCR015C	3	145670	146623	-	CCAATGCATTTAACAATTGCAGTAACCAGAAGCGAACAGTGGAGGATATG	TGAAATCCTGGGACTCTTTAAAAGATTTGATCATGCAGGTAACAAAAATG	CAACGTCCTGGTTATATAAATTTGAATATACAGGATTTCATCCGTTTCTA	CCAATGCATTTAACAATTGCAGTAACCAGAAGCGAACAGTGGAGGATATGCGGATCCCCGGGTTAATTAA	TGAAATCCTGGGACTCTTTAAAAGATTTGATCATGCAGGTAACAAAAATGCGGATCCCCGGGTTAATTAA	CAACGTCCTGGTTATATAAATTTGAATATACAGGATTTCATCCGTTTCTAGAATTCGAGCTCGTTTAAAC	0		0		0
YCR016W	YCR016W	3	148087	148959	+	CTTTATCGACAAATTACAAGCAGAAGAAACATTCACTTCACAATTAAATG	AGAATGATGACTCGGAGCAGATAGAACTTAAGAATTTCTTCGTTGATGTT	CACAGTAAAATATATACTACAACTGAACAACGTTGTTGAACTCTATGTTA	CTTTATCGACAAATTACAAGCAGAAGAAACATTCACTTCACAATTAAATGCGGATCCCCGGGTTAATTAA	AGAATGATGACTCGGAGCAGATAGAACTTAAGAATTTCTTCGTTGATGTTCGGATCCCCGGGTTAATTAA	CACAGTAAAATATATACTACAACTGAACAACGTTGTTGAACTCTATGTTAGAATTCGAGCTCGTTTAAAC	0		0		0
YCR017C	CWH43	3	149226	152087	-	CTCGAGGAATAAGTAACCAGGAATACAGAAGGTATCCACCGCTAGTTATG	GTGAGAGGGGTCACTTCTACCATGTTTTTGATGAGCCACGTTATTACTTA	TACACACAATGTGATTACACTGATTTATAAAACCACCTTACGGCCTCTTA	CTCGAGGAATAAGTAACCAGGAATACAGAAGGTATCCACCGCTAGTTATGCGGATCCCCGGGTTAATTAA	GTGAGAGGGGTCACTTCTACCATGTTTTTGATGAGCCACGTTATTACTTACGGATCCCCGGGTTAATTAA	TACACACAATGTGATTACACTGATTTATAAAACCACCTTACGGCCTCTTAGAATTCGAGCTCGTTTAAAC	0		0		0
YCR018C	SRD1	3	152691	153356	-	TGTTAAGAGGTTGCTAGGTAAATAACCAGACATTTACTATTGCTAGTATG	ATGAAAAAAAAAGGCAAGCAGCAGATAAAAGGATAGATCGAAACAATCCA	TCCTAGTGGAAAAATATCATCTATGCGGTGAAAGAATTAAATAGATACTA	TGTTAAGAGGTTGCTAGGTAAATAACCAGACATTTACTATTGCTAGTATGCGGATCCCCGGGTTAATTAA	ATGAAAAAAAAAGGCAAGCAGCAGATAAAAGGATAGATCGAAACAATCCACGGATCCCCGGGTTAATTAA	TCCTAGTGGAAAAATATCATCTATGCGGTGAAAGAATTAAATAGATACTAGAATTCGAGCTCGTTTAAAC	0		0		0
YCR018C-A	YCR018C-A	3	161955	166599	-	NNNNNNNNNNNNNNNNNNNNNNNNNNNNNNNNNNNNNNNNNNNNNNNNNN	NNNNNNNNNNNNNNNNNNNNNNNNNNNNNNNNNNNNNNNNNNNNNNNNNN	NNNNNNNNNNNNNNNNNNNNNNNNNNNNNNNNNNNNNNNNNNNNNNNNNN	NNNNNNNNNNNNNNNNNNNNNNNNNNNNNNNNNNNNNNNNNNNNNNNATGCGGATCCCCGGGTTAATTAA	NNNNNNNNNNNNNNNNNNNNNNNNNNNNNNNNNNNNNNNNNNNNNNNNNNCGGATCCCCGGGTTAATTAA	NNNNNNNNNNNNNNNNNNNNNNNNNNNNNNNNNNNNNNNNNNNNNNNNNNGAATTCGAGCTCGTTTAAAC	0		0		0
YCR019W	MAK32	3	171667	172758	+	ATTTGATTTAAGAAGTTTACTGTTCTAAGAAAATAAAGAACGTGATAATG	AGTCCGGTCTTCAATATAATATAAACGATCTTTACAAAAGTCTAACACGA	ATGTATATTTTTGCAGAAAAATAAGAGCAATGAACAAGCTGATATGATCA	ATTTGATTTAAGAAGTTTACTGTTCTAAGAAAATAAAGAACGTGATAATGCGGATCCCCGGGTTAATTAA	AGTCCGGTCTTCAATATAATATAAACGATCTTTACAAAAGTCTAACACGACGGATCCCCGGGTTAATTAA	ATGTATATTTTTGCAGAAAAATAAGAGCAATGAACAAGCTGATATGATCAGAATTCGAGCTCGTTTAAAC	0		0		0
YCR020C	PET18,HIT2	3	172842	173489	-	TTTAGCGCAAATAATAACAATATCAACAATATCTGCAAGGAAGAACAATG	TGAAGGTTTCACAGTTCGAGTTCGAATTTTTTGAATCTTGTTACAACGCC	AAAATATACATATATATATATAAGTAAGTGTTATATACTACTTGAGATTA	TTTAGCGCAAATAATAACAATATCAACAATATCTGCAAGGAAGAACAATGCGGATCCCCGGGTTAATTAA	TGAAGGTTTCACAGTTCGAGTTCGAATTTTTTGAATCTTGTTACAACGCCCGGATCCCCGGGTTAATTAA	AAAATATACATATATATATATAAGTAAGTGTTATATACTACTTGAGATTAGAATTCGAGCTCGTTTAAAC	0		0		0
YCR020C-A	MAK31,SMX1,LSM9	3	173660	173926	-	GGGTGAAGATAGTCTTCAACAAACTTAGTAAGGGGCACCAAAGCGTCATG	TTCTGCAGGAGCTTACTGCGAATAAAGTTGAATTGATGGCTAATATTGTT	TTTTTGCCAAGCAATTGTTACTATGGAAACTATTAGAACCATATGCGCTA	GGGTGAAGATAGTCTTCAACAAACTTAGTAAGGGGCACCAAAGCGTCATGCGGATCCCCGGGTTAATTAA	TTCTGCAGGAGCTTACTGCGAATAAAGTTGAATTGATGGCTAATATTGTTCGGATCCCCGGGTTAATTAA	TTTTTGCCAAGCAATTGTTACTATGGAAACTATTAGAACCATATGCGCTAGAATTCGAGCTCGTTTAAAC	0		0		0
YCR020W-B	HTL1	3	174150	174386	+	TAGAACGAAAGGATTGTGTTATTTAGAACAGAGTATCAGTATATCGTATG	TGGAAGAAATGAAAAAAATGCTCGATGCTTTGAAAAATGAAAGGAAAAAG	TTCACATTCAATATTTTGTAGCTTACAATTGTGAATGTTGCGTTTTCCTA	TAGAACGAAAGGATTGTGTTATTTAGAACAGAGTATCAGTATATCGTATGCGGATCCCCGGGTTAATTAA	TGGAAGAAATGAAAAAAATGCTCGATGCTTTGAAAAATGAAAGGAAAAAGCGGATCCCCGGGTTAATTAA	TTCACATTCAATATTTTGTAGCTTACAATTGTGAATGTTGCGTTTTCCTAGAATTCGAGCTCGTTTAAAC	0		0		0
YCR021C	HSP30,YRO1	3	174939	175937	-	GTTTGAGACTTTAATATCTTTTGATTACTAAAAACAACAAATTTCAAATG	CAATCCACGAACCCGAACCTGAAGCAGAGCAAGCTGTCGAAGATACTGCT	TTTGAAATGTGTTAAGCAAAGAATGATTAAGACAATCTCAAGCTGCTCTA	GTTTGAGACTTTAATATCTTTTGATTACTAAAAACAACAAATTTCAAATGCGGATCCCCGGGTTAATTAA	CAATCCACGAACCCGAACCTGAAGCAGAGCAAGCTGTCGAAGATACTGCTCGGATCCCCGGGTTAATTAA	TTTGAAATGTGTTAAGCAAAGAATGATTAAGACAATCTCAAGCTGCTCTAGAATTCGAGCTCGTTTAAAC	0		0		0
YCR022C	YCR022C	3	176251	176595	-	CGTTTTGCATAAGTAAGAATAACTACTTGTGCAGGGTGCCGAAAGGGATG	CTTCGTTATTTCATCATCCCTTTCTGCTATGGCAAGGACAAGTTTTTTTC	TATGAAAACTTTGGCCAATTAGGGAGAGGAAAGTTTTCGATGAGATGCTA	CGTTTTGCATAAGTAAGAATAACTACTTGTGCAGGGTGCCGAAAGGGATGCGGATCCCCGGGTTAATTAA	CTTCGTTATTTCATCATCCCTTTCTGCTATGGCAAGGACAAGTTTTTTTCCGGATCCCCGGGTTAATTAA	TATGAAAACTTTGGCCAATTAGGGAGAGGAAAGTTTTCGATGAGATGCTAGAATTCGAGCTCGTTTAAAC	0		0		0
YCR023C	YCR023C	3	177368	179203	-	AAGGAACTAGGAAGTGGTAAGCATATGAACACACGAATATAAAAGATATG	TGGCTCATCGATCTAGTTTAAGCAGCTTAAGTAACCAACGCTGTACCACA	TTTTTTTATTAGATATCCTTTTTGCAAGCCTTCTGAAAAAAAATTTCTCA	AAGGAACTAGGAAGTGGTAAGCATATGAACACACGAATATAAAAGATATGCGGATCCCCGGGTTAATTAA	TGGCTCATCGATCTAGTTTAAGCAGCTTAAGTAACCAACGCTGTACCACACGGATCCCCGGGTTAATTAA	TTTTTTTATTAGATATCCTTTTTGCAAGCCTTCTGAAAAAAAATTTCTCAGAATTCGAGCTCGTTTAAAC	0		0		0
YCR024C	SLM5	3	179574	181052	-	CGCTTACTAAGAGAGAAAGAAAGAGAACAAGCGAATACAAACAGCTAATG	TAAAGGATGCCATACCCTTTTATAGAACATCTGCAGAATCCATCGATTTT	TGAACAGTGAGTAAATACATAGAAGGAGATAAGAAACAAATGGAATATCA	CGCTTACTAAGAGAGAAAGAAAGAGAACAAGCGAATACAAACAGCTAATGCGGATCCCCGGGTTAATTAA	TAAAGGATGCCATACCCTTTTATAGAACATCTGCAGAATCCATCGATTTTCGGATCCCCGGGTTAATTAA	TGAACAGTGAGTAAATACATAGAAGGAGATAAGAAACAAATGGAATATCAGAATTCGAGCTCGTTTAAAC	0		0		0
YCR024C-B	YCR024C-B	3	181429	181694	-	CCCTTCATCTTTGTTTATATCCATTCTAGAACATGAATTAGACTACTATG	TCCAAATTGTTCGCTTTTTTCCTTTTATCACTATTATTTTTTTCCACTCT	AGTTATCATGAGGAGTCATCAGCCAGACTTAACAATCACACACATTGTTA	CCCTTCATCTTTGTTTATATCCATTCTAGAACATGAATTAGACTACTATGCGGATCCCCGGGTTAATTAA	TCCAAATTGTTCGCTTTTTTCCTTTTATCACTATTATTTTTTTCCACTCTCGGATCCCCGGGTTAATTAA	AGTTATCATGAGGAGTCATCAGCCAGACTTAACAATCACACACATTGTTAGAATTCGAGCTCGTTTAAAC	0		0		0
YCR024C-A	PMP1	3	181774	181896	-	TTGTTTGTTTCTCCTCTTCCCATTTCAGCACTTTTAATCTATCATAAATG	CCATTATCTACAGAAAATGGCAAGCTAGACAAAGAGGATTGCAAAGATTC	AACAAAGATGAAGGGGACAGGAAATAAAATGGCTCGCTCCGCCATTTTTA	TTGTTTGTTTCTCCTCTTCCCATTTCAGCACTTTTAATCTATCATAAATGCGGATCCCCGGGTTAATTAA	CCATTATCTACAGAAAATGGCAAGCTAGACAAAGAGGATTGCAAAGATTCCGGATCCCCGGGTTAATTAA	AACAAAGATGAAGGGGACAGGAAATAAAATGGCTCGCTCCGCCATTTTTAGAATTCGAGCTCGTTTAAAC	0		0		0
YCR025C	YCR025C	3	182274	182684	-	ACAAGCTGAAACTAGGCGTGTTAACTCTTTCCTAAACGAGGAGGTTTTTG	CAAACAGAAAGCAGAAAGCAGAAAGATGTCAATATAGACTTGTCACTGCG	AAAAAAAATGGGAAATTATTATCGGAAAAAATTGAAGCTATCTTCTATTA	ACAAGCTGAAACTAGGCGTGTTAACTCTTTCCTAAACGAGGAGGTTTATGCGGATCCCCGGGTTAATTAA	CAAACAGAAAGCAGAAAGCAGAAAGATGTCAATATAGACTTGTCACTGCGCGGATCCCCGGGTTAATTAA	AAAAAAAATGGGAAATTATTATCGGAAAAAATTGAAGCTATCTTCTATTAGAATTCGAGCTCGTTTAAAC	0		0		0
YCR026C	NPP1	3	182939	185167	-	GTAATTACATATATCTGAAAAGAGGTACAGTATAACACTCTCTATAGATG	TCATTGACGACATAATTGACAGCATCGACGATTTAGTCGATTCTGATACC	ACAAGGATGCGTCTTTTATTTCATAACGCGGTTGTCCCACCTTAAGCTTA	GTAATTACATATATCTGAAAAGAGGTACAGTATAACACTCTCTATAGATGCGGATCCCCGGGTTAATTAA	TCATTGACGACATAATTGACAGCATCGACGATTTAGTCGATTCTGATACCCGGATCCCCGGGTTAATTAA	ACAAGGATGCGTCTTTTATTTCATAACGCGGTTGTCCCACCTTAAGCTTAGAATTCGAGCTCGTTTAAAC	0		0		0
YCR027C	RHB1,RSG1	3	186198	186827	-	AACAGTTTTATTGGGGCACGGCGAGAAAAGATATAACCTGTGACATAATG	AAGGAACTCTGGGGCTTGATGCCGAAAATAATAATAAATGTTCTATAATG	GCTTTCCTACTAATAAAACCAATGATATCCTAGGGACGCTCGAGTTTTCA	AACAGTTTTATTGGGGCACGGCGAGAAAAGATATAACCTGTGACATAATGCGGATCCCCGGGTTAATTAA	AAGGAACTCTGGGGCTTGATGCCGAAAATAATAATAAATGTTCTATAATGCGGATCCCCGGGTTAATTAA	GCTTTCCTACTAATAAAACCAATGATATCCTAGGGACGCTCGAGTTTTCAGAATTCGAGCTCGTTTAAAC	0		0		0
YCR028C	FEN2	3	189033	190571	-	GAAGCTGTTTTCAGAATTTTTGATTGGAGAGAGCCTGGGCCTAAGTCATG	AAGTTGAACTTCATAATGAGGAAATGGCCGAAATTTCAAATCCTTTCCGA	CATTACCATCAACAGGACCAATGAATAGCTAAAAGAATCGAATGTATCTA	GAAGCTGTTTTCAGAATTTTTGATTGGAGAGAGCCTGGGCCTAAGTCATGCGGATCCCCGGGTTAATTAA	AAGTTGAACTTCATAATGAGGAAATGGCCGAAATTTCAAATCCTTTCCGACGGATCCCCGGGTTAATTAA	CATTACCATCAACAGGACCAATGAATAGCTAAAAGAATCGAATGTATCTAGAATTCGAGCTCGTTTAAAC	0		0		0
YCR028C-A	RIM1	3	191097	191587	-	TGTCCTTGACAAATACAAAACAAACAAAAATCCACTAATCCATTGTAATG	GGAAGAAATTAGAAGATGCTGAGGGCCAAGAAAATGCTGCTTCTTCAGAA	AAAAAATATCGAGGAAGAGTCGAAATAAGCAAGCGTAAATATTACAATTA	TGTCCTTGACAAATACAAAACAAACAAAAATCCACTAATCCATTGTAATGCGGATCCCCGGGTTAATTAA	GGAAGAAATTAGAAGATGCTGAGGGCCAAGAAAATGCTGCTTCTTCAGAACGGATCCCCGGGTTAATTAA	AAAAAATATCGAGGAAGAGTCGAAATAAGCAAGCGTAAATATTACAATTAGAATTCGAGCTCGTTTAAAC	0		0		0
YCR030C	SYP1,YCR029C-A	3	191973	194585	-	GTCGTATTGAAGCAAGCTTATTTGAAAATTGCGAATAATCACCTCTCATG	ATGTAAACACAAAAAGAACTTTGACCACTGGTAACTACCATGGTCTCGCT	AAACAAAAGAACAATTAATATTGAAAAATAGAAGCATAGCAGAAATATCA	GTCGTATTGAAGCAAGCTTATTTGAAAATTGCGAATAATCACCTCTCATGCGGATCCCCGGGTTAATTAA	ATGTAAACACAAAAAGAACTTTGACCACTGGTAACTACCATGGTCTCGCTCGGATCCCCGGGTTAATTAA	AAACAAAAGAACAATTAATATTGAAAAATAGAAGCATAGCAGAAATATCAGAATTCGAGCTCGTTTAAAC	0		0		0
YCR031C	RPS14A,RPL59,CRY1	3	195647	196366	-	GATTCTATTTTAAACCCAAGGAGAGTAAGAAACCACAAGAACCCGCCATG	TTCCATCTGACTCCACCAGAAAGAAGGGTGGTAGAAGAGGTAGAAGATTA	TAACTGTAAAAAATAATACGGCAATACAAGTACAATACATGCATAACTCA	GATTCTATTTTAAACCCAAGGAGAGTAAGAAACCACAAGAACCCGCCATGCGGATCCCCGGGTTAATTAA	TTCCATCTGACTCCACCAGAAAGAAGGGTGGTAGAAGAGGTAGAAGATTACGGATCCCCGGGTTAATTAA	TAACTGTAAAAAATAATACGGCAATACAAGTACAATACATGCATAACTCAGAATTCGAGCTCGTTTAAAC	0		0		0
YCR032W	BPH1	3	197667	204170	+	CCAATTGGTTCTTTCTCCTTTCTGCCAAAAAAAAACACAATACGGATATG	AGATAGAAGTGATTGCGGGAACATTAGATGGCAGATTAGCTATTTGGTAC	AACTACAAAAATTGAATCATTTAAAGAAAGGCGTTACGATGTGATGCCTA	CCAATTGGTTCTTTCTCCTTTCTGCCAAAAAAAAACACAATACGGATATGCGGATCCCCGGGTTAATTAA	AGATAGAAGTGATTGCGGGAACATTAGATGGCAGATTAGCTATTTGGTACCGGATCCCCGGGTTAATTAA	AACTACAAAAATTGAATCATTTAAAGAAAGGCGTTACGATGTGATGCCTAGAATTCGAGCTCGTTTAAAC	0		0		0
YCR033W	SNT1	3	204636	208316	+	TACTAACTTGTGCATAGAACAGCAAACAGAAACAAAGCGTAAGAAACATG	CCGCGCCAGATGCAATGAGCAGTTTTTTATCTAAAAAGGAAAATAATAAT	GATGGAAAAGAAGTAGAGCATATGTATTGCCCGTCTCAGCCGTTTGTTCA	TACTAACTTGTGCATAGAACAGCAAACAGAAACAAAGCGTAAGAAACATGCGGATCCCCGGGTTAATTAA	CCGCGCCAGATGCAATGAGCAGTTTTTTATCTAAAAAGGAAAATAATAATCGGATCCCCGGGTTAATTAA	GATGGAAAAGAAGTAGAGCATATGTATTGCCCGTCTCAGCCGTTTGTTCAGAATTCGAGCTCGTTTAAAC	0		0		0
YCR034W	FEN1,VBM2,GNS1,ELO2	3	208739	209782	+	TTTGTACAAAGTGAAAAGGTTGAACTAATTATCTTCGTCTAGAAGCCATG	ACGTTCCTACTCCATCTCCATCACCAAAACCTCAACACAGAAGAAAAAGG	CGAATATACGAAAGTTGAATACTTAAATTCTTTCAAAGATTTTACACTTA	TTTGTACAAAGTGAAAAGGTTGAACTAATTATCTTCGTCTAGAAGCCATGCGGATCCCCGGGTTAATTAA	ACGTTCCTACTCCATCTCCATCACCAAAACCTCAACACAGAAGAAAAAGGCGGATCCCCGGGTTAATTAA	CGAATATACGAAAGTTGAATACTTAAATTCTTTCAAAGATTTTACACTTAGAATTCGAGCTCGTTTAAAC	0		0		0
YCR035C	RRP43	3	209981	211165	-	TACACAAATAAGTTTGACAGTAGTTTCACAGGCATCTAATATTGGAAATG	TGTTGTTATCTAGGGTTAGAGCGGACGATTTGTCAACAAGATTTAACATA	TTTTCCGTTTCCTTTCGACAGTCATCAGATAATTTTATCCGAGTCTTTTA	TACACAAATAAGTTTGACAGTAGTTTCACAGGCATCTAATATTGGAAATGCGGATCCCCGGGTTAATTAA	TGTTGTTATCTAGGGTTAGAGCGGACGATTTGTCAACAAGATTTAACATACGGATCCCCGGGTTAATTAA	TTTTCCGTTTCCTTTCGACAGTCATCAGATAATTTTATCCGAGTCTTTTAGAATTCGAGCTCGTTTAAAC	0		0		0
YCR036W	RBK1	3	211444	212445	+	GATGTTTGTTGTCTTTCATCCCAAAGTTCCAACAGCATATTTCAAAGATG	AAGGTGCTGCTGAAAGCATGCCACTGTATAAAGATGTTCAGAAAGATGCA	CGAAAACTAAAATTTAACAAACTAAAAGTAAAAAATTGCAGTAGATTTTA	GATGTTTGTTGTCTTTCATCCCAAAGTTCCAACAGCATATTTCAAAGATGCGGATCCCCGGGTTAATTAA	AAGGTGCTGCTGAAAGCATGCCACTGTATAAAGATGTTCAGAAAGATGCACGGATCCCCGGGTTAATTAA	CGAAAACTAAAATTTAACAAACTAAAAGTAAAAAATTGCAGTAGATTTTAGAATTCGAGCTCGTTTAAAC	0		0		0
YCR037C	PHO87	3	212561	215332	-	AAGGTGCAGCAAAACTACGGTAAAGGCGGCTATTATTGTGCCTCGAAATG	TAATTACTCTCGGTTATGGTATTAGTTCTTCCGTCTTAAAAGGTAGCACT	AGGTACAAAGAATGCAGTAATAAGAAATGTAATTACATGAGGGCAGTTTA	AAGGTGCAGCAAAACTACGGTAAAGGCGGCTATTATTGTGCCTCGAAATGCGGATCCCCGGGTTAATTAA	TAATTACTCTCGGTTATGGTATTAGTTCTTCCGTCTTAAAAGGTAGCACTCGGATCCCCGGGTTAATTAA	AGGTACAAAGAATGCAGTAATAAGAAATGTAATTACATGAGGGCAGTTTAGAATTCGAGCTCGTTTAAAC	0		0		0
YCR038C	BUD5	3	215768	217698	-	GAATTAGCGGACCTCTTGAGCGGTGAGCCTCTGGCAAAGAAGAAAGAATG	ACAAAGACAGGGCGTATCAAGTCAGTATAGCTAAGGTTCCAAGGCTTACC	CGTACAAGAAGCAAAAGGAAGTCATCTTTCTTTGAACAGTTCTGTTTTTA	GAATTAGCGGACCTCTTGAGCGGTGAGCCTCTGGCAAAGAAGAAAGAATGCGGATCCCCGGGTTAATTAA	ACAAAGACAGGGCGTATCAAGTCAGTATAGCTAAGGTTCCAAGGCTTACCCGGATCCCCGGGTTAATTAA	CGTACAAGAAGCAAAAGGAAGTCATCTTTCTTTGAACAGTTCTGTTTTTAGAATTCGAGCTCGTTTAAAC	2	YCR038W-A;YCR039C	2	YCR038W-A;YCR039C	0
YCR038W-A	YCR038W-A	3	217440	217565	+	GGATTTTTTTTGGGACGATATTGTCATTATAGGGCAGTGTGTGACTTATG	CCTGGATAGCGAAGCGTGCGGTTACAAATAGGTCGTCTTGTTCAAGAAGG	TCCTCAGACACTACTAAGATGTTTGTACTGATAGATAATGTCCTCGCCTA	GGATTTTTTTTGGGACGATATTGTCATTATAGGGCAGTGTGTGACTTATGCGGATCCCCGGGTTAATTAA	CCTGGATAGCGAAGCGTGCGGTTACAAATAGGTCGTCTTGTTCAAGAAGGCGGATCCCCGGGTTAATTAA	TCCTCAGACACTACTAAGATGTTTGTACTGATAGATAATGTCCTCGCCTAGAATTCGAGCTCGTTTAAAC	1	YCR038C	1	YCR038C	0
YCR039C	MATALPHA2,ALPHA2	3	217695	218332	-	TTTCCGCCATACTACAAATACCATCCATGTTGTCCTTCTTGATTTTCATT	CAGAATTAGCGGACCTCTTGAGCGGTGAGCCTCTGGCAAAGAAGAAAGAA	TATATATATATATTCTACACAGATATATACATATTTGTTTTTCGGGCTCA	TTTCCGCCATACTACAAATACCATCCATGTTGTCCTTCTTGATTTTCATGCGGATCCCCGGGTTAATTAA	CAGAATTAGCGGACCTCTTGAGCGGTGAGCCTCTGGCAAAGAAGAAAGAACGGATCCCCGGGTTAATTAA	TATATATATATATTCTACACAGATATATACATATTTGTTTTTCGGGCTCAGAATTCGAGCTCGTTTAAAC	2	YCR038C;YCR040W	2	YCR038C;YCR040W	0
YCR040W	MATALPHA1,ALPHA1	3	218332	219014	+	AAACTTCCAAAAAGGAAAAGTAAAACAATACATCTCCTTATATCAAATGA	AAGTACGTGGTGACGGATATTGGGAAGATGTGTTTGTACATTTGGCCTTA	CAACATTCAGTACTCGAAAGATAAACAACCTCCGCCACGACCACACTCTA	AAACTTCCAAAAAGGAAAAGTAAAACAATACATCTCCTTATATCAAAATGCGGATCCCCGGGTTAATTAA	AAGTACGTGGTGACGGATATTGGGAAGATGTGTTTGTACATTTGGCCTTACGGATCCCCGGGTTAATTAA	CAACATTCAGTACTCGAAAGATAAACAACCTCCGCCACGACCACACTCTAGAATTCGAGCTCGTTTAAAC	2	YCR039C;YCR041W	2	YCR039C;YCR041W	0
YCR041W	YCR041W	3	218956	219288	+	TTTTATAAACCCTGGTTTTGGTTTTGTAGAGTGGTTGACGAATAATTATG	TCTTTGTTCTTATCTTAACCATAAACGATCTTGATGTGACTTTTGTAATT	CCTAGAGTAATGGTGCATTTGTCATCCGTCCCATATAGCCAATTCGTTCA	TTTTATAAACCCTGGTTTTGGTTTTGTAGAGTGGTTGACGAATAATTATGCGGATCCCCGGGTTAATTAA	TCTTTGTTCTTATCTTAACCATAAACGATCTTGATGTGACTTTTGTAATTCGGATCCCCGGGTTAATTAA	CCTAGAGTAATGGTGCATTTGTCATCCGTCCCATATAGCCAATTCGTTCAGAATTCGAGCTCGTTTAAAC	2	YCR040W;YCR042C	2	YCR040W;YCR042C	0
YCR042C	TAF2,TSM1,TAF150	3	219219	223442	-	AGTTTTGGACAGTGAAGAGGTGACAACAGGATAAATAGGTGGACTTCATG	CATCAAGATCGTTTATGGTTAAGATAAGAACAAAGAAGGATTCTAAGAAT	CTATGTATTTGTATAAAATATGATATTACCCAGACTCAAGCAAACATTCA	AGTTTTGGACAGTGAAGAGGTGACAACAGGATAAATAGGTGGACTTCATGCGGATCCCCGGGTTAATTAA	CATCAAGATCGTTTATGGTTAAGATAAGAACAAAGAAGGATTCTAAGAATCGGATCCCCGGGTTAATTAA	CTATGTATTTGTATAAAATATGATATTACCCAGACTCAAGCAAACATTCAGAATTCGAGCTCGTTTAAAC	1	YCR041W	1	YCR041W	0
YCR043C	YCR043C	3	224306	224689	-	GGGCAACAGTAGGCAGTGAAAGCGCTCTTAACGTACTTTGGCAAAGGATG	ACGACTTTAAGATGGAAGGAGGTGATTTAGAGTACCAACATGTAAAGATC	TTCCTTCGAAACCAGCAGTAATAAGTCGTCCTGAGAACGATGTAGATTTA	GGGCAACAGTAGGCAGTGAAAGCGCTCTTAACGTACTTTGGCAAAGGATGCGGATCCCCGGGTTAATTAA	ACGACTTTAAGATGGAAGGAGGTGATTTAGAGTACCAACATGTAAAGATCCGGATCCCCGGGTTAATTAA	TTCCTTCGAAACCAGCAGTAATAAGTCGTCCTGAGAACGATGTAGATTTAGAATTCGAGCTCGTTTAAAC	0		0		0
YCR044C	PER1,COS16	3	224922	225995	-	GAAACCATACCCTTCGGGAGAAAAGAAACAGAAGTGTGGCAAGAAATATG	ACGACTTTTTCCTCGAGGATTATGCCTATTGGGGTAATAGACAATTGTAC	ACATATATAACTATTATTCATGATAGTAAACAGGTGAATTAAGATATTTA	GAAACCATACCCTTCGGGAGAAAAGAAACAGAAGTGTGGCAAGAAATATGCGGATCCCCGGGTTAATTAA	ACGACTTTTTCCTCGAGGATTATGCCTATTGGGGTAATAGACAATTGTACCGGATCCCCGGGTTAATTAA	ACATATATAACTATTATTCATGATAGTAAACAGGTGAATTAAGATATTTAGAATTCGAGCTCGTTTAAAC	0		0		0
YCR045C	YCR045C	3	226180	227655	-	GACATCCTCTAACATCCGCCAAGAAAAACAGCAAAAAAACACTGGTCATG	TACCTCTTGGTGAGATTCGATTGAAGAGGCGTGATTTTATGAAAAATTTG	GACATGACATTATGCAATAATTTATTTATGAGAGAAAGAGAAAAACACTA	GACATCCTCTAACATCCGCCAAGAAAAACAGCAAAAAAACACTGGTCATGCGGATCCCCGGGTTAATTAA	TACCTCTTGGTGAGATTCGATTGAAGAGGCGTGATTTTATGAAAAATTTGCGGATCCCCGGGTTAATTAA	GACATGACATTATGCAATAATTTATTTATGAGAGAAAGAGAAAAACACTAGAATTCGAGCTCGTTTAAAC	1	YCR045W-A	1	YCR045W-A	0
YCR045W-A	YCR045W-A	3	226796	227146	+	CTAAATTGAAGTTCCCCGCCGCGGCAACAAATACAATACCTTCTTCAATG	CTCTGTCTTCGAATTCCGGATGGTCCGCGAAGATACCCGTATCCATGATA	TTCAATTACTACTATGAACACGACTATCAAGGTCAAGACGTCAACGCCTA	CTAAATTGAAGTTCCCCGCCGCGGCAACAAATACAATACCTTCTTCAATGCGGATCCCCGGGTTAATTAA	CTCTGTCTTCGAATTCCGGATGGTCCGCGAAGATACCCGTATCCATGATACGGATCCCCGGGTTAATTAA	TTCAATTACTACTATGAACACGACTATCAAGGTCAAGACGTCAACGCCTAGAATTCGAGCTCGTTTAAAC	1	YCR045C	1	YCR045C	0
YCR046C	IMG1	3	227959	228468	-	GAGTCTTCCCTCTGAGCAGCTGCTGAAAGGGAGAGAGAACCATAGCGATG	GTACAAGGTTGGATGTCGGCGACCTGGAGGCAGGTCTAAGAAGAAAGAAA	TTTTTCTTATATACAGGAGATGGGTGGCCACAGAACCCGCGCCTAGCCTA	GAGTCTTCCCTCTGAGCAGCTGCTGAAAGGGAGAGAGAACCATAGCGATGCGGATCCCCGGGTTAATTAA	GTACAAGGTTGGATGTCGGCGACCTGGAGGCAGGTCTAAGAAGAAAGAAACGGATCCCCGGGTTAATTAA	TTTTTCTTATATACAGGAGATGGGTGGCCACAGAACCCGCGCCTAGCCTAGAATTCGAGCTCGTTTAAAC	0		0		0
YCR047C	BUD23	3	228760	229587	-	AAAAAGGTGCGGTACGGAAACACAGGAAATATATCAGAGAAGAAATAATG	AAGTTGCGAAGGATTCCAAGTTCACCGGGAGGAAAAGAAGACACAGGTTC	TTTTTATAGTATACAAAAGAATATGCGTGTGAGGATGTGTGTTTCTTCTA	AAAAAGGTGCGGTACGGAAACACAGGAAATATATCAGAGAAGAAATAATGCGGATCCCCGGGTTAATTAA	AAGTTGCGAAGGATTCCAAGTTCACCGGGAGGAAAAGAAGACACAGGTTCCGGATCCCCGGGTTAATTAA	TTTTTATAGTATACAAAAGAATATGCGTGTGAGGATGTGTGTTTCTTCTAGAATTCGAGCTCGTTTAAAC	1	YCR047W-A	1	YCR047W-A	0
YCR047W-A	YCR047W-A	3	229343	229549	+	GCAACATCAAGTCGCCCTCCAGCTCTCTACTAAGACCGGTCGCAAGCATG	TATGCTGCACTCTGGTCGAACCCGTGTACTTGTGTGCTTCGCTATCATTA	GAAGAAATAATGTCACGTCCTGAGGAGTTGGCACCACCGGAGATTTTCTA	GCAACATCAAGTCGCCCTCCAGCTCTCTACTAAGACCGGTCGCAAGCATGCGGATCCCCGGGTTAATTAA	TATGCTGCACTCTGGTCGAACCCGTGTACTTGTGTGCTTCGCTATCATTACGGATCCCCGGGTTAATTAA	GAAGAAATAATGTCACGTCCTGAGGAGTTGGCACCACCGGAGATTTTCTAGAATTCGAGCTCGTTTAAAC	1	YCR047C	1	YCR047C	0
YCR049C	YCR049C	3	229915	230361	-	GTTTCTCCAGCACCGGACCTTTGAAAGTCGTCTGGAAGGGCACGTTGATG	CAATCTGTTTTGGCGCTCTTGCTGCAAGCCGTGCTGAACAACTACCTGCG	TATAAGAAGGACGAGCGTGGTGGAGGAAAGGGGCGCCATTGGCACACTCA	GTTTCTCCAGCACCGGACCTTTGAAAGTCGTCTGGAAGGGCACGTTGATGCGGATCCCCGGGTTAATTAA	CAATCTGTTTTGGCGCTCTTGCTGCAAGCCGTGCTGAACAACTACCTGCGCGGATCCCCGGGTTAATTAA	TATAAGAAGGACGAGCGTGGTGGAGGAAAGGGGCGCCATTGGCACACTCAGAATTCGAGCTCGTTTAAAC	1	YCR048W	1	YCR048W	0
YCR048W	ARE1,SAT2	3	229973	231805	+	GTTGTTCAGCACGGCTTGCAGCAAGAGCGCCAAAACAGATTGCAAGAATG	TTGGTGTCTGTTCAGGGCCCAGTATCATTATGACGTTGTACCTGACCTTA	TATATCTATCAAGGGCTTGCGAGGGACACACGTGGTATGGTGGCAGTTCA	GTTGTTCAGCACGGCTTGCAGCAAGAGCGCCAAAACAGATTGCAAGAATGCGGATCCCCGGGTTAATTAA	TTGGTGTCTGTTCAGGGCCCAGTATCATTATGACGTTGTACCTGACCTTACGGATCCCCGGGTTAATTAA	TATATCTATCAAGGGCTTGCGAGGGACACACGTGGTATGGTGGCAGTTCAGAATTCGAGCTCGTTTAAAC	2	YCR049C;YCR050C	2	YCR049C;YCR050C	0
YCR050C	YCR050C	3	231508	231816	-	ATTCCCTATTGTATATCTATCAAGGGCTTGCGAGGGACACACGTGGTATG	AATGCAATGCGCCCATGGAGCTGTGGTACACGTGTCTTAGTAAAAATTTG	AATTGCGTTTCGTTTGAAGAGTTTAGCAGAATCTGGAACGTCCCCGTTCA	ATTCCCTATTGTATATCTATCAAGGGCTTGCGAGGGACACACGTGGTATGCGGATCCCCGGGTTAATTAA	AATGCAATGCGCCCATGGAGCTGTGGTACACGTGTCTTAGTAAAAATTTGCGGATCCCCGGGTTAATTAA	AATTGCGTTTCGTTTGAAGAGTTTAGCAGAATCTGGAACGTCCCCGTTCAGAATTCGAGCTCGTTTAAAC	1	YCR048W	1	YCR048W	0
YCR051W	YCR051W	3	232115	232783	+	GTTTGCAGGTGACAAAAATCGATGATTATAGGTGTTGTGACGACAAAATG	AGGGCTCCATGGCGGGTTCCGGGGACGAACCAGATTCCAAGAGAAGAAAA	GCGTTCAATTTCTTTTAGCAAGCTATAAGAGCCTTTGTGCTGGGTCGTTA	GTTTGCAGGTGACAAAAATCGATGATTATAGGTGTTGTGACGACAAAATGCGGATCCCCGGGTTAATTAA	AGGGCTCCATGGCGGGTTCCGGGGACGAACCAGATTCCAAGAGAAGAAAACGGATCCCCGGGTTAATTAA	GCGTTCAATTTCTTTTAGCAAGCTATAAGAGCCTTTGTGCTGGGTCGTTAGAATTCGAGCTCGTTTAAAC	0		0		0
YCR052W	RSC6	3	233038	234489	+	CAAGGCAGCTTCGTATAGTAATACAGCACGAAAAACAGCTCATAGAAATG	ACAGGTCACTAATGGGCAATATCTCACTACTGTACTCCCAAGGAAGACTA	GAGGAGGCGTGCAATAATTGCAGAAAGAATGAGATCATACAGTGATGTTA	CAAGGCAGCTTCGTATAGTAATACAGCACGAAAAACAGCTCATAGAAATGCGGATCCCCGGGTTAATTAA	ACAGGTCACTAATGGGCAATATCTCACTACTGTACTCCCAAGGAAGACTACGGATCCCCGGGTTAATTAA	GAGGAGGCGTGCAATAATTGCAGAAAGAATGAGATCATACAGTGATGTTAGAATTCGAGCTCGTTTAAAC	0		0		0
YCR053W	THR4	3	234740	236284	+	TATAGCAGCAAATATTTGTTCTTAGACGGCCACCATCCCTCACACCAATG	TTGAATTGGTCAAAAACGCTATTGAAGAAGAACTTGCTAAAATGAAATTA	TTCTATATGTTATATAAGATAAAATATATTCATTAAAAAGGAAGATCTTA	TATAGCAGCAAATATTTGTTCTTAGACGGCCACCATCCCTCACACCAATGCGGATCCCCGGGTTAATTAA	TTGAATTGGTCAAAAACGCTATTGAAGAAGAACTTGCTAAAATGAAATTACGGATCCCCGGGTTAATTAA	TTCTATATGTTATATAAGATAAAATATATTCATTAAAAAGGAAGATCTTAGAATTCGAGCTCGTTTAAAC	0		0		0
YCR054C	CTR86	3	236419	238110	-	CCTTATAAAATTATTGATTCATCAAAAAAGAAGATAACTAAATAACAATG	AAGAAGACCCTGGGAACGAGAATTCTGAGATTATTAGCATAGATGAAGAT	ATGTTAATCAAAGTGAATCATGATTGCGAGAGTAAGGAACCATAAAATTA	CCTTATAAAATTATTGATTCATCAAAAAAGAAGATAACTAAATAACAATGCGGATCCCCGGGTTAATTAA	AAGAAGACCCTGGGAACGAGAATTCTGAGATTATTAGCATAGATGAAGATCGGATCCCCGGGTTAATTAA	ATGTTAATCAAAGTGAATCATGATTGCGAGAGTAAGGAACCATAAAATTAGAATTCGAGCTCGTTTAAAC	0		0		0
YCR057C	PWP2,UTP1,YCR058C,YCR055C	3	238500	241271	-	TTCAACAGGTAGACAGGAGAGCAGACCGCAGATTGAACCGCATCCCAATG	CTAATGAAAATGATTCCAGTGATGAAGAAGAAAATGAGAAAGAGCTTCCT	GGAATACATGATGTGAATGTGCATAAATAGAGGACAGTGAATATTTTTCA	TTCAACAGGTAGACAGGAGAGCAGACCGCAGATTGAACCGCATCCCAATGCGGATCCCCGGGTTAATTAA	CTAATGAAAATGATTCCAGTGATGAAGAAGAAAATGAGAAAGAGCTTCCTCGGATCCCCGGGTTAATTAA	GGAATACATGATGTGAATGTGCATAAATAGAGGACAGTGAATATTTTTCAGAATTCGAGCTCGTTTAAAC	0		0		0
YCR059C	YIH1	3	241497	242273	-	AGGAATATGTAACAAGAAAAAAAAAAGAGAGAGGAAAGAAAAGCTCAATG	ACATCAATTCTACGGCAAGAGAAGCTGTTGTCAGGGCCGGCTTCGACTCG	CCGTCGCATGTGATCAAGGTTACAGGTGCTTGACATAATCATAATGATTA	AGGAATATGTAACAAGAAAAAAAAAAGAGAGAGGAAAGAAAAGCTCAATGCGGATCCCCGGGTTAATTAA	ACATCAATTCTACGGCAAGAGAAGCTGTTGTCAGGGCCGGCTTCGACTCGCGGATCCCCGGGTTAATTAA	CCGTCGCATGTGATCAAGGTTACAGGTGCTTGACATAATCATAATGATTAGAATTCGAGCTCGTTTAAAC	0		0		0
YCR060W	TAH1	3	242442	242777	+	GGTTTTTTCTTTTCAGCACTGCGAAAGAGAGAGCAACGGTAAAGAGCATG	AGATCCCTGTTGTAGAGGTTGATGAACTACCGGAGGGATACGACCGGTCC	TATATATAATTTTAAAGATAAATTAGAAGTGTTCCCTTTCTCTTTTCTCA	GGTTTTTTCTTTTCAGCACTGCGAAAGAGAGAGCAACGGTAAAGAGCATGCGGATCCCCGGGTTAATTAA	AGATCCCTGTTGTAGAGGTTGATGAACTACCGGAGGGATACGACCGGTCCCGGATCCCCGGGTTAATTAA	TATATATAATTTTAAAGATAAATTAGAAGTGTTCCCTTTCTCTTTTCTCAGAATTCGAGCTCGTTTAAAC	0		0		0
YCR061W	YCR061W	3	243606	245501	+	TGCATTGTACTCTTAATACCCCAACCAAAAACAAAATAGTGAGAGTAATG	TTTTATTTATTTGGAAAGACTGGCTCATCAAAACCAGGAAAACCAGTCTT	GAGGGGGGGGTGAAAAAAAAAAGAAAAAAGAAAAGCCATTATGGCGGTTA	TGCATTGTACTCTTAATACCCCAACCAAAAACAAAATAGTGAGAGTAATGCGGATCCCCGGGTTAATTAA	TTTTATTTATTTGGAAAGACTGGCTCATCAAAACCAGGAAAACCAGTCTTCGGATCCCCGGGTTAATTAA	GAGGGGGGGGTGAAAAAAAAAAGAAAAAAGAAAAGCCATTATGGCGGTTAGAATTCGAGCTCGTTTAAAC	0		0		0
YCR064C	YCR064C	3	246138	246548	-	CGTAAAGGTCTTTGGAGATGGCCTTTCTCTTGTAGTACAGAGTATATATG	CCACAACGCGTGTGATTAATCTTGTACTGGTTGTAAATGTGCTAAGTCTG	TTTTTTTTAAATAACATCGTTGATTAAAACAATCCTATTCACTGCAGTCA	CGTAAAGGTCTTTGGAGATGGCCTTTCTCTTGTAGTACAGAGTATATATGCGGATCCCCGGGTTAATTAA	CCACAACGCGTGTGATTAATCTTGTACTGGTTGTAAATGTGCTAAGTCTGCGGATCCCCGGGTTAATTAA	TTTTTTTTAAATAACATCGTTGATTAAAACAATCCTATTCACTGCAGTCAGAATTCGAGCTCGTTTAAAC	1	YCR063W	1	YCR063W	0
YCR063W	BUD31,CWC14	3	246361	246834	+	CACCTCTACAGCCGTCAAGACTAGCAAAGCTCACCTCACAAAACGACATG	CCTTCCATCAGTGCGTCCACTGCGGCTGCCGTGGATGTGCAAGCACAGAC	AGAGATAATTACATGGCCAGAACAATACTGCAACGTGCATATAGTCGTTA	CACCTCTACAGCCGTCAAGACTAGCAAAGCTCACCTCACAAAACGACATGCGGATCCCCGGGTTAATTAA	CCTTCCATCAGTGCGTCCACTGCGGCTGCCGTGGATGTGCAAGCACAGACCGGATCCCCGGGTTAATTAA	AGAGATAATTACATGGCCAGAACAATACTGCAACGTGCATATAGTCGTTAGAATTCGAGCTCGTTTAAAC	1	YCR064C	1	YCR064C	0
YCR065W	HCM1	3	247353	249047	+	ATTTCGAAGCAAAAAAAAAAAAAATCAACAAAAATTCCAACTTTTCAATG	ATCATCCTTATCATAATCACCCTTCCAACGATAGCGGTAATGAAAAGAAT	TTAGTTTTCGGTGAGGAAAAGAAAATGAAAAAAAAAAAAAAAAAAAGTCA	ATTTCGAAGCAAAAAAAAAAAAAATCAACAAAAATTCCAACTTTTCAATGCGGATCCCCGGGTTAATTAA	ATCATCCTTATCATAATCACCCTTCCAACGATAGCGGTAATGAAAAGAATCGGATCCCCGGGTTAATTAA	TTAGTTTTCGGTGAGGAAAAGAAAATGAAAAAAAAAAAAAAAAAAAGTCAGAATTCGAGCTCGTTTAAAC	0		0		0
YCR066W	RAD18	3	249543	251006	+	CGCAAGTGAGCATCACAGCTACTAAGAAAAGGCCATTTTTACTACTCATG	GAGAATTAATGGACTTGAATGAATATAGTAAAGACCCACCCGGTAACAAT	ACAAATGTGCACAAGCTAACAAACAGGCCTGATTACATATACACACCTTA	CGCAAGTGAGCATCACAGCTACTAAGAAAAGGCCATTTTTACTACTCATGCGGATCCCCGGGTTAATTAA	GAGAATTAATGGACTTGAATGAATATAGTAAAGACCCACCCGGTAACAATCGGATCCCCGGGTTAATTAA	ACAAATGTGCACAAGCTAACAAACAGGCCTGATTACATATACACACCTTAGAATTCGAGCTCGTTTAAAC	0		0		0
YCR067C	SED4	3	251168	254365	-	CTTCCTTTTTTTTCTCTCCTTTTAAACTTAGAAAAACTAGCATAATAATG	ATAATGCAGTAGCAGGAACCGTAAACTACGCTGGCCTTCATGACGAATTG	CAAAGCTATGTAATCATATTTAACATTAATATATATTATTTCGTTATTCA	CTTCCTTTTTTTTCTCTCCTTTTAAACTTAGAAAAACTAGCATAATAATGCGGATCCCCGGGTTAATTAA	ATAATGCAGTAGCAGGAACCGTAAACTACGCTGGCCTTCATGACGAATTGCGGATCCCCGGGTTAATTAA	CAAAGCTATGTAATCATATTTAACATTAATATATATTATTTCGTTATTCAGAATTCGAGCTCGTTTAAAC	0		0		0
YCR068W	ATG15,CVT17,AUT5	3	255255	256817	+	TGATCTAGGCATTACAATTAAAGGAAACAAGGGAAATATTCTATTGAATG	CTACCTGTGTAGGCCGCAATTGGCTTGGCTTCTGCACCAAATACGAGTTG	CGCATAGGCCCTAAAACAACACTAGGGTCATAATAGATGTATGGGTCTTA	TGATCTAGGCATTACAATTAAAGGAAACAAGGGAAATATTCTATTGAATGCGGATCCCCGGGTTAATTAA	CTACCTGTGTAGGCCGCAATTGGCTTGGCTTCTGCACCAAATACGAGTTGCGGATCCCCGGGTTAATTAA	CGCATAGGCCCTAAAACAACACTAGGGTCATAATAGATGTATGGGTCTTAGAATTCGAGCTCGTTTAAAC	0		0		0
YCR069W	CPR4,SCC3,YCR070W,CYP4	3	257096	258052	+	GAAGACCGAAGAAAATAGATAGACTTTCGAATAAGTTCAGCAACAACATG	CCTACAAGGGCATGCACGAAAAGCCTCATACGGTTTCATTAAGACACAAG	ATTAAAATCATAGCCATGTGGTCATCAAGCCATCGAAAAGAAGTTGCTTA	GAAGACCGAAGAAAATAGATAGACTTTCGAATAAGTTCAGCAACAACATGCGGATCCCCGGGTTAATTAA	CCTACAAGGGCATGCACGAAAAGCCTCATACGGTTTCATTAAGACACAAGCGGATCCCCGGGTTAATTAA	ATTAAAATCATAGCCATGTGGTCATCAAGCCATCGAAAAGAAGTTGCTTAGAATTCGAGCTCGTTTAAAC	0		0		0
YCR071C	IMG2	3	258144	258584	-	CCGTTTACCTAAAGCAACTTACTCCAAGGTAGCGTGTGAGCAAAACTATG	TCAAGGGCAATGCAGTAGAGGCTGTCAAAAGGGTATTAACCAAGAAATTT	AATTAATATATATACATGAAAATTATTTTTTTATACATTAGCGATACCTA	CCGTTTACCTAAAGCAACTTACTCCAAGGTAGCGTGTGAGCAAAACTATGCGGATCCCCGGGTTAATTAA	TCAAGGGCAATGCAGTAGAGGCTGTCAAAAGGGTATTAACCAAGAAATTTCGGATCCCCGGGTTAATTAA	AATTAATATATATACATGAAAATTATTTTTTTATACATTAGCGATACCTAGAATTCGAGCTCGTTTAAAC	0		0		0
YCR072C	RSA4	3	258846	260393	-	TTTTTATATTTGTAACCTCGATAAACACACACTAACACAATATACAGATG	AAAGAGTGTGTAGTGGTGGGAAAGACAAGATGGTAAGATTGTGGACGCAT	ATATAATATTTATATGTGCATGTATGTTACTTGTCTTTGCACATAACTCA	TTTTTATATTTGTAACCTCGATAAACACACACTAACACAATATACAGATGCGGATCCCCGGGTTAATTAA	AAAGAGTGTGTAGTGGTGGGAAAGACAAGATGGTAAGATTGTGGACGCATCGGATCCCCGGGTTAATTAA	ATATAATATTTATATGTGCATGTATGTTACTTGTCTTTGCACATAACTCAGAATTCGAGCTCGTTTAAAC	0		0		0
YCR073C	SSK22	3	260627	264958	-	TTGTTTTACTTAGGGTGGCTATAAAAGGTAGTTCCTTGTAGGTGAAAATA	AAATAGCATTTGGCAACTCAGAGAAAGATCAAGTACCTATCCTAAGCTCA	ATTACATTATATATCGTAGTATATCATATTTTTAGACATTGACCACTCTA	TTGTTTTACTTAGGGTGGCTATAAAAGGTAGTTCCTTGTAGGTGAAAATGCGGATCCCCGGGTTAATTAA	AAATAGCATTTGGCAACTCAGAGAAAGATCAAGTACCTATCCTAAGCTCACGGATCCCCGGGTTAATTAA	ATTACATTATATATCGTAGTATATCATATTTTTAGACATTGACCACTCTAGAATTCGAGCTCGTTTAAAC	0		0		0
YCR073W-A	SOL2,YCRX13W	3	265338	266285	+	CAGTGTAGGTATGGACTAGAACAGAAAGCAATTTGCAGCAAGACAATATG	ACGTCCTCGTCACCAAAAAAAAGTATAAATTCCACCAAGGTTTGTCTATT	ATGTATGTATGTATGTGTGTATGTATGTATGTACACACATGCATGGTTTA	CAGTGTAGGTATGGACTAGAACAGAAAGCAATTTGCAGCAAGACAATATGCGGATCCCCGGGTTAATTAA	ACGTCCTCGTCACCAAAAAAAAGTATAAATTCCACCAAGGTTTGTCTATTCGGATCCCCGGGTTAATTAA	ATGTATGTATGTATGTGTGTATGTATGTATGTACACACATGCATGGTTTAGAATTCGAGCTCGTTTAAAC	0		0		0
YCR075C	ERS1	3	266400	267182	-	AAGGGAAAAAAAAAACTAAAAGCAAACAAAAGCAAACGCGAAGCAAAATG	GGTTTGTATATCGATCTCGAGGCCATGACCTGGCGTCAGAGTACCCGCTG	ATGTATATATATATATATGCGTAATTATGCAGATTTCTCCTTGTGTGCTA	AAGGGAAAAAAAAAACTAAAAGCAAACAAAAGCAAACGCGAAGCAAAATGCGGATCCCCGGGTTAATTAA	GGTTTGTATATCGATCTCGAGGCCATGACCTGGCGTCAGAGTACCCGCTGCGGATCCCCGGGTTAATTAA	ATGTATATATATATATATGCGTAATTATGCAGATTTCTCCTTGTGTGCTAGAATTCGAGCTCGTTTAAAC	0		0		0
YCR075W-A	YCR075W-A	3	267344	267571	+	AGGGCAATACCACAACCTCAAACCAAATCACCTAAACCAAATCAAAGATG	ACCTGTACAAACGCAATGATATCACTTTAGCTGTATATACCAGCGCTCAA	TTTAGATAGTATACAGACATAGCTATGTCGAAAGGGAAGGAAAGAATTTA	AGGGCAATACCACAACCTCAAACCAAATCACCTAAACCAAATCAAAGATGCGGATCCCCGGGTTAATTAA	ACCTGTACAAACGCAATGATATCACTTTAGCTGTATATACCAGCGCTCAACGGATCCCCGGGTTAATTAA	TTTAGATAGTATACAGACATAGCTATGTCGAAAGGGAAGGAAAGAATTTAGAATTCGAGCTCGTTTAAAC	0		0		0
YCR076C	YCR076C	3	267661	268389	-	CCGTATTAGCATCAATAATACCACCATAGTAACGCAAGAGTTAAACAATG	CATTTGGTCCTGGATCTGGCGGATTTGGAGGGTCGGGATCTGGCTTTATT	CTAAAAACTAAATATCACAATAAACAAGTACTAAAATAACTACCAATTTA	CCGTATTAGCATCAATAATACCACCATAGTAACGCAAGAGTTAAACAATGCGGATCCCCGGGTTAATTAA	CATTTGGTCCTGGATCTGGCGGATTTGGAGGGTCGGGATCTGGCTTTATTCGGATCCCCGGGTTAATTAA	CTAAAAACTAAATATCACAATAAACAAGTACTAAAATAACTACCAATTTAGAATTCGAGCTCGTTTAAAC	0		0		0
YCR077C	PAT1,MRT1	3	268582	270972	-	GAAGCAAAGGTTTTAACCGGAAGTAAGAGCAGCAAGAAGCACCAGCAATG	TAAACGTTATGGGGTTGGTGTATCGCGATGGTGAAATTTCAGAACTAAAG	AGAAAAAAAAATACATGCGTAAGTACATTAAAATTACAGGAAAAATCTTA	GAAGCAAAGGTTTTAACCGGAAGTAAGAGCAGCAAGAAGCACCAGCAATGCGGATCCCCGGGTTAATTAA	TAAACGTTATGGGGTTGGTGTATCGCGATGGTGAAATTTCAGAACTAAAGCGGATCCCCGGGTTAATTAA	AGAAAAAAAAATACATGCGTAAGTACATTAAAATTACAGGAAAAATCTTAGAATTCGAGCTCGTTTAAAC	0		0		0
YCR079W	PTC6,AUP1	3	271189	272517	+	TAACAGGCTGCAATCGGGGCAATTAAGCATCAGAAGAGGGGAATTTGATG	AAAGAGAAACCAAACTAATGAATGCACAATCTAACGAAACAAAATTAAAC	AATACAAAAGATGATTATCTAGGACTTGTTTCCACCCAGGAGGGTGTTTA	TAACAGGCTGCAATCGGGGCAATTAAGCATCAGAAGAGGGGAATTTGATGCGGATCCCCGGGTTAATTAA	AAAGAGAAACCAAACTAATGAATGCACAATCTAACGAAACAAAATTAAACCGGATCCCCGGGTTAATTAA	AATACAAAAGATGATTATCTAGGACTTGTTTCCACCCAGGAGGGTGTTTAGAATTCGAGCTCGTTTAAAC	0		0		0
YCR081W	SRB8,MED12,YCR080W,SSN5,NUT6,GIG1	3	272715	276998	+	TAATCGAAAGATTAAAAAAAGGTCTATAGAGGTAAGCTAATAACGCAATG	GTGTAAACCTGAGTCTTTTTGATGCTCGGTTTGAGAGGAAAAATCCACAT	CTGTTATTGGTAAATTTATAATTTATCCATTTGGATATATTCTGAGATCA	TAATCGAAAGATTAAAAAAAGGTCTATAGAGGTAAGCTAATAACGCAATGCGGATCCCCGGGTTAATTAA	GTGTAAACCTGAGTCTTTTTGATGCTCGGTTTGAGAGGAAAAATCCACATCGGATCCCCGGGTTAATTAA	CTGTTATTGGTAAATTTATAATTTATCCATTTGGATATATTCTGAGATCAGAATTCGAGCTCGTTTAAAC	1	YCR081C-A	1	YCR081C-A	0
YCR081C-A	YCR081C-A	3	276759	276995	-	TTATTGGTAAATTTATAATTTATCCATTTGGATATATTCTGAGATCAATG	ATGAGCCATTTCTGTTCGTTTTCGTGCGCTATTTCAACTATGCCGATTCC	ACGGGGAAGAAGAAGATGCAGACCAAGAAGAATCGTTTAGTTTAAATTTA	TTATTGGTAAATTTATAATTTATCCATTTGGATATATTCTGAGATCAATGCGGATCCCCGGGTTAATTAA	ATGAGCCATTTCTGTTCGTTTTCGTGCGCTATTTCAACTATGCCGATTCCCGGATCCCCGGGTTAATTAA	ACGGGGAAGAAGAAGATGCAGACCAAGAAGAATCGTTTAGTTTAAATTTAGAATTCGAGCTCGTTTAAAC	1	YCR081W	1	YCR081W	0
YCR082W	AHC2	3	277226	277612	+	CCGCTTACAAGGTCAGTACTAGCGTGTACCAGTCTATTTAAACTGGAATG	ATATAGCAGAGAACGATCAATTGTTGGCTTTGTATGAAGATGGCTTATTA	ATATATATATAAATATATGTTTAAAAATGTCCATAGCCGCTATTTGATCA	CCGCTTACAAGGTCAGTACTAGCGTGTACCAGTCTATTTAAACTGGAATGCGGATCCCCGGGTTAATTAA	ATATAGCAGAGAACGATCAATTGTTGGCTTTGTATGAAGATGGCTTATTACGGATCCCCGGGTTAATTAA	ATATATATATAAATATATGTTTAAAAATGTCCATAGCCGCTATTTGATCAGAATTCGAGCTCGTTTAAAC	0		0		0
YCR083W	TRX3	3	277920	278303	+	ACCAAAGAAAGCAGGATTGGTTAGTACATAGAGAAACCAAAGCTGTTATG	AGATCATTGGAGCTAACCCTACTGCTTTAGAGAAGGGAATCAAAGATCTA	TTTAAAACTAAAAAAAAAAAAACTACATGTGCTTATGAATATAAAATTTA	ACCAAAGAAAGCAGGATTGGTTAGTACATAGAGAAACCAAAGCTGTTATGCGGATCCCCGGGTTAATTAA	AGATCATTGGAGCTAACCCTACTGCTTTAGAGAAGGGAATCAAAGATCTACGGATCCCCGGGTTAATTAA	TTTAAAACTAAAAAAAAAAAAACTACATGTGCTTATGAATATAAAATTTAGAATTCGAGCTCGTTTAAAC	0		0		0
YCR084C	TUP1,UMR7,SFL2,ROX4,FLK1,CYC9,CRT4,AMM1,AER2,AAR1	3	278649	280790	-	TTTGATAAGCAGGGGAAGAAAGAAATCAGCTTTCCATCCAAACCAATATG	GCGGTGATTGTAAAGCAAGGATTTGGAAGTATAAAAAAATAGCGCCAAAT	TAGTTTAGTTAGTTACATTTGTAAAGTGTTCCTTTTGTGTTCTGTTCTTA	TTTGATAAGCAGGGGAAGAAAGAAATCAGCTTTCCATCCAAACCAATATGCGGATCCCCGGGTTAATTAA	GCGGTGATTGTAAAGCAAGGATTTGGAAGTATAAAAAAATAGCGCCAAATCGGATCCCCGGGTTAATTAA	TAGTTTAGTTAGTTACATTTGTAAAGTGTTCCTTTTGTGTTCTGTTCTTAGAATTCGAGCTCGTTTAAAC	0		0		0
YCR085W	YCR085W	3	281254	281607	+	CCAAAAAGAAGGGTAAATTAGGGCTTTCCTGGTTTATTTATTTGTTTATG	ATTTTATTTTGTTTATGCTTCAATATCTTGTATTTGTTTACATTGAAAAA	TCTGTCTGCTTCTTCACTGTTTTGATTTCAATGTAACCTTTTTCCAATCA	CCAAAAAGAAGGGTAAATTAGGGCTTTCCTGGTTTATTTATTTGTTTATGCGGATCCCCGGGTTAATTAA	ATTTTATTTTGTTTATGCTTCAATATCTTGTATTTGTTTACATTGAAAAACGGATCCCCGGGTTAATTAA	TCTGTCTGCTTCTTCACTGTTTTGATTTCAATGTAACCTTTTTCCAATCAGAATTCGAGCTCGTTTAAAC	0		0		0
YCR086W	CSM1	3	281732	282304	+	CAATAAAAAAAAAAGAAAGCGAAACAAGACAATCCAACGTGCGCAAAATG	AAATCGCTAAAAGCCTGAATAAGAAAAGAGAGAAAAAAGATGAAACCGAG	GAATAATCGGAATTTTATGTGTAGATATATAGACATTATGTAGCAGCTTA	CAATAAAAAAAAAAGAAAGCGAAACAAGACAATCCAACGTGCGCAAAATGCGGATCCCCGGGTTAATTAA	AAATCGCTAAAAGCCTGAATAAGAAAAGAGAGAAAAAAGATGAAACCGAGCGGATCCCCGGGTTAATTAA	GAATAATCGGAATTTTATGTGTAGATATATAGACATTATGTAGCAGCTTAGAATTCGAGCTCGTTTAAAC	0		0		0
YCR087W	YCR087W	3	282316	282816	+	AATAAGAAAAGAGAGAAAAAAGATGAAACCGAGTAAGCTGCTACATAATG	TTGCACACCTCACAGTTGAACGTAACCATCCTGTAATAACAAATATTTCT	GCGATGAGCTCTAAGAGTATTCTGTATACAACAGCAAACGGTCTCAGTCA	AATAAGAAAAGAGAGAAAAAAGATGAAACCGAGTAAGCTGCTACATAATGCGGATCCCCGGGTTAATTAA	TTGCACACCTCACAGTTGAACGTAACCATCCTGTAATAACAAATATTTCTCGGATCCCCGGGTTAATTAA	GCGATGAGCTCTAAGAGTATTCTGTATACAACAGCAAACGGTCTCAGTCAGAATTCGAGCTCGTTTAAAC	1	YCR087C-A	1	YCR087C-A	0
YCR087C-A	LUG1	3	282346	282792	-	TATACAACAGCAAACGGTCTCAGTCAAGAAATATTTGTTATTACAGGATG	TGAAAAGTCTGGTTGTGGATTCTGAGGGGCAAATCAGGTATGCAAAGGAA	GAGTAAGCTGCTACATAATGTCTATATATCTACACATAAAATTCCGATTA	TATACAACAGCAAACGGTCTCAGTCAAGAAATATTTGTTATTACAGGATGCGGATCCCCGGGTTAATTAA	TGAAAAGTCTGGTTGTGGATTCTGAGGGGCAAATCAGGTATGCAAAGGAACGGATCCCCGGGTTAATTAA	GAGTAAGCTGCTACATAATGTCTATATATCTACACATAAAATTCCGATTAGAATTCGAGCTCGTTTAAAC	1	YCR087W	1	YCR087W	0
YCR088W	ABP1	3	283393	285171	+	CAATCGCATAACCGCACGTATATATACGCACACACCTATCAATCACAATG	AAGACGGCTCAAAAGGTCTCTTCCCCAGCAATTATGTGTCTTTGGGCAAC	TTTTTTTACGTAAGAATAATATAATAGCATGACGCTGACGTGTGATTCTA	CAATCGCATAACCGCACGTATATATACGCACACACCTATCAATCACAATGCGGATCCCCGGGTTAATTAA	AAGACGGCTCAAAAGGTCTCTTCCCCAGCAATTATGTGTCTTTGGGCAACCGGATCCCCGGGTTAATTAA	TTTTTTTACGTAAGAATAATATAATAGCATGACGCTGACGTGTGATTCTAGAATTCGAGCTCGTTTAAAC	0		0		0
YCR089W	FIG2	3	285759	290603	+	AAAAGCACACTACAAAAATACGCTATCATCTACCGAATATAACTGCAATG	TTCTCTGTAGTAAGTTCTTTATGATAATGGTAATGGTGATCAACTTCATT	AGTGTCTGTTTATAGCATATATACGTACATATAATATATACGGGAAATTA	AAAAGCACACTACAAAAATACGCTATCATCTACCGAATATAACTGCAATGCGGATCCCCGGGTTAATTAA	TTCTCTGTAGTAAGTTCTTTATGATAATGGTAATGGTGATCAACTTCATTCGGATCCCCGGGTTAATTAA	AGTGTCTGTTTATAGCATATATACGTACATATAATATATACGGGAAATTAGAATTCGAGCTCGTTTAAAC	0		0		0
YCR090C	YCR090C	3	290655	291203	-	GAATAAAGACAACTTAACCAATAAAGAAAACCAGGTTGTGTACGATAATG	GGGAAGAAGTAACAATGACTGATTTCTCATCAAGCATTATTAAAGGTAAG	CCGTATATATTATATGTACGTATATATGCTATAAACAGACACTCTTTTTA	GAATAAAGACAACTTAACCAATAAAGAAAACCAGGTTGTGTACGATAATGCGGATCCCCGGGTTAATTAA	GGGAAGAAGTAACAATGACTGATTTCTCATCAAGCATTATTAAAGGTAAGCGGATCCCCGGGTTAATTAA	CCGTATATATTATATGTACGTATATATGCTATAAACAGACACTCTTTTTAGAATTCGAGCTCGTTTAAAC	0		0		0
YCR091W	KIN82	3	292743	294905	+	AGTGCCCTAAGGATTACTGCAAACAAGGTTCAACAGTGTTGGTACACATG	GGCATAACAGCTCACATAGAAGTTTCTTTAAAGACATCATACCTGAACTA	GAAACAATACAGAAATTTGGCCATGGGTTTATCTTTCTGTAAACATGTTA	AGTGCCCTAAGGATTACTGCAAACAAGGTTCAACAGTGTTGGTACACATGCGGATCCCCGGGTTAATTAA	GGCATAACAGCTCACATAGAAGTTTCTTTAAAGACATCATACCTGAACTACGGATCCCCGGGTTAATTAA	GAAACAATACAGAAATTTGGCCATGGGTTTATCTTTCTGTAAACATGTTAGAATTCGAGCTCGTTTAAAC	0		0		0
YCR092C	MSH3	3	295103	298159	-	CCAAAAGCAGTGCAAATAGATTTATTTTGTTGAATCTATTAACAATAATG	ATATAACAGCAACGGATAAACTCGCGAAATTACTATCATTGGATATCCAC	ATTTATTGTCTGATAATGCTGCATTTAGAACATACGTACCATCCGCATCA	CCAAAAGCAGTGCAAATAGATTTATTTTGTTGAATCTATTAACAATAATGCGGATCCCCGGGTTAATTAA	ATATAACAGCAACGGATAAACTCGCGAAATTACTATCATTGGATATCCACCGGATCCCCGGGTTAATTAA	ATTTATTGTCTGATAATGCTGCATTTAGAACATACGTACCATCCGCATCAGAATTCGAGCTCGTTTAAAC	0		0		0
YCR093W	CDC39,SMD6,ROS1,NOT1	3	298456	304782	+	GTAAAAGATAAGCAATTGAGAAACGTCACTCAGGGACAATTGATTACATG	ACCAATCCGCCACCATCAATAGAAGGCAAACCCCTCTACAATCCAACGCG	TTTTTTTCTGAAATCATGATTTTCGTATATAAATAAATGCAGTTTTTTTA	GTAAAAGATAAGCAATTGAGAAACGTCACTCAGGGACAATTGATTACATGCGGATCCCCGGGTTAATTAA	ACCAATCCGCCACCATCAATAGAAGGCAAACCCCTCTACAATCCAACGCGCGGATCCCCGGGTTAATTAA	TTTTTTTCTGAAATCATGATTTTCGTATATAAATAAATGCAGTTTTTTTAGAATTCGAGCTCGTTTAAAC	0		0		0
YCR094W	CDC50	3	305101	306276	+	AGAATAATTGAGTAATCGAACTTGAAGTTCTATAGAACAGCTTGTATATG	AGGATTATGAGGATGTACACGCAGAGAATACAACATTGAGGGAAATTTTA	CTTATAAACACAAATACCTACAGGCACTAAAGTTTGTTTTTTGGCCTCTA	AGAATAATTGAGTAATCGAACTTGAAGTTCTATAGAACAGCTTGTATATGCGGATCCCCGGGTTAATTAA	AGGATTATGAGGATGTACACGCAGAGAATACAACATTGAGGGAAATTTTACGGATCCCCGGGTTAATTAA	CTTATAAACACAAATACCTACAGGCACTAAAGTTTGTTTTTTGGCCTCTAGAATTCGAGCTCGTTTAAAC	0		0		0
YCR095C	OCA4	3	306509	307597	-	AAGAGAGACACTTACAGCACTGGTGCGATCCATAACCTGAATTCATAATG	AAGAAAACGTTCCGGAAGAGCATCACTTTTATAGGGAACATATTTTTACA	AAAACGTTTATCATGAAATCATCTATACATATACGTAAAAATGTAAACTA	AAGAGAGACACTTACAGCACTGGTGCGATCCATAACCTGAATTCATAATGCGGATCCCCGGGTTAATTAA	AAGAAAACGTTCCGGAAGAGCATCACTTTTATAGGGAACATATTTTTACACGGATCCCCGGGTTAATTAA	AAAACGTTTATCATGAAATCATCTATACATATACGTAAAAATGTAAACTAGAATTCGAGCTCGTTTAAAC	0		0		0
YCR095W-A	YCR095W-A	3	307978	308136	+	AAAACTTTTAAAATATGATATTCAAAGCTTGAGCATTGGGCTTCTGGATG	TAAATAAAAAAAGTTCAATGCATGCCTTCCTATGCAAGATTTATAAAAGG	CACCGTCTTTAACTGCCTTTATTGAGATGTGGCTGCTCCTGACCTGTTCA	AAAACTTTTAAAATATGATATTCAAAGCTTGAGCATTGGGCTTCTGGATGCGGATCCCCGGGTTAATTAA	TAAATAAAAAAAGTTCAATGCATGCCTTCCTATGCAAGATTTATAAAAGGCGGATCCCCGGGTTAATTAA	CACCGTCTTTAACTGCCTTTATTGAGATGTGGCTGCTCCTGACCTGTTCAGAATTCGAGCTCGTTTAAAC	0		0		0
YCR096C	HMRA2,A2	3	311513	311872	-	AAACAACATCTCAACTCACTACTACCATTACTGTATTACTCAAAGAAATG	CAGAATTAGCGGACCTCTTGAGCGGTGAGCCTCTGGCAAAGAAGAAAGAA	TATATATATATATTCTACACAGATATATACATATTTGTTTTTCGGGCTCA	AAACAACATCTCAACTCACTACTACCATTACTGTATTACTCAAAGAAATGCGGATCCCCGGGTTAATTAA	CAGAATTAGCGGACCTCTTGAGCGGTGAGCCTCTGGCAAAGAAGAAAGAACGGATCCCCGGGTTAATTAA	TATATATATATATTCTACACAGATATATACATATTTGTTTTTCGGGCTCAGAATTCGAGCTCGTTTAAAC	0		0		0
YCR097W	HMRA1,YCR097WB	3	312169	312655	+	GTAAAACAATACATCTCCTTATATCAAAGAAAATCAAGAAGGACAACATG	TATCCTATACTAACAATTTGTAGTTCATAAATAAACGTATGAGATCTAAA	ACTAAAAGAAAAACCCGACTATGCTATTTTAATCATTGAAAACGAATTTA	GTAAAACAATACATCTCCTTATATCAAAGAAAATCAAGAAGGACAACATGCGGATCCCCGGGTTAATTAA	TATCCTATACTAACAATTTGTAGTTCATAAATAAACGTATGAGATCTAAACGGATCCCCGGGTTAATTAA	ACTAAAAGAAAAACCCGACTATGCTATTTTAATCATTGAAAACGAATTTAGAATTCGAGCTCGTTTAAAC	0		0		0
YCR097W-A	YCR097W-A	3	312773	313039	+	TTTTATAAACCCTGGTTTTGGTTTTGTAGAGTGGTTGACGAATAATTATG	ATGTAGTGACATTTTCTCTTAATCTTATACTAATTTCTATGACATTTATA	ATATTTCTCTCAAAGTTTGCAAAATTATGTTGATCATAAGTCTCTTCTTA	TTTTATAAACCCTGGTTTTGGTTTTGTAGAGTGGTTGACGAATAATTATGCGGATCCCCGGGTTAATTAA	ATGTAGTGACATTTTCTCTTAATCTTATACTAATTTCTATGACATTTATACGGATCCCCGGGTTAATTAA	ATATTTCTCTCAAAGTTTGCAAAATTATGTTGATCATAAGTCTCTTCTTAGAATTCGAGCTCGTTTAAAC	0		0		0
YCR098C	GIT1	3	315823	317379	-	GAGTTGATCTTTTTGCTTATAATCAAAAAAATAGAATAGGATAAAAAATG	GTAGTAAGAAAAACGCAGAAATAATTTCAGTCAGACAGGTCGATCAAAGT	AAAGAAATTTTGAGGTTAAAGGATGGAGGAAGAAATCGATACCAATTTCA	GAGTTGATCTTTTTGCTTATAATCAAAAAAATAGAATAGGATAAAAAATGCGGATCCCCGGGTTAATTAA	GTAGTAAGAAAAACGCAGAAATAATTTCAGTCAGACAGGTCGATCAAAGTCGGATCCCCGGGTTAATTAA	AAAGAAATTTTGAGGTTAAAGGATGGAGGAAGAAATCGATACCAATTTCAGAATTCGAGCTCGTTTAAAC	0		0		0
YCR099C	YCR099C	3	319606	320073	-	AGAAGGAAACAACACCAACATCTCATATATTGCAAGAAGTGTCCTGTATG	CGAATGGTAAGAAAATAGCAACCATTGAAAACAAGTTTGACTTTGAAATT	AGCATGATAAAAGATTCACGCAAAACTGTATCGAAATATTGATAAAATTA	AGAAGGAAACAACACCAACATCTCATATATTGCAAGAAGTGTCCTGTATGCGGATCCCCGGGTTAATTAA	CGAATGGTAAGAAAATAGCAACCATTGAAAACAAGTTTGACTTTGAAATTCGGATCCCCGGGTTAATTAA	AGCATGATAAAAGATTCACGCAAAACTGTATCGAAATATTGATAAAATTAGAATTCGAGCTCGTTTAAAC	1	YCR100C	1	YCR100C	0
YCR100C	YCR100C	3	320045	320995	-	TGAAGTCATATGTGGTCGTTTTAACGCAAGATGACGGGCATAACGAGATG	CATATATTGCAAGAAGTGTCCTGTATGCGATCGATTTTTCTGCTGCATTT	CTGCCAAATTCCAGTCTTCGAAATCTTCCTCTTCACACGTTTTATAGTCA	TGAAGTCATATGTGGTCGTTTTAACGCAAGATGACGGGCATAACGAGATGCGGATCCCCGGGTTAATTAA	CATATATTGCAAGAAGTGTCCTGTATGCGATCGATTTTTCTGCTGCATTTCGGATCCCCGGGTTAATTAA	CTGCCAAATTCCAGTCTTCGAAATCTTCCTCTTCACACGTTTTATAGTCAGAATTCGAGCTCGTTTAAAC	1	YCR099C	1	YCR099C	0
YCR101C	YCR101C	3	321256	321804	-	CTTTGAAAAAAAACTTTGAACTAAGAAAAGGTAAGAGATCCTCAATTATG	ATCCTTTTTTAAAATTAAACCTTCCTTGGAAAAGAAAAAAGACGACGATA	AAAGTCAGAATCCTTGCTAGACTTAATGAAATGACAGCTTTAAGTTGTTA	CTTTGAAAAAAAACTTTGAACTAAGAAAAGGTAAGAGATCCTCAATTATGCGGATCCCCGGGTTAATTAA	ATCCTTTTTTAAAATTAAACCTTCCTTGGAAAAGAAAAAAGACGACGATACGGATCCCCGGGTTAATTAA	AAAGTCAGAATCCTTGCTAGACTTAATGAAATGACAGCTTTAAGTTGTTAGAATTCGAGCTCGTTTAAAC	0		0		0
YCR102C	YCR102C	3	323134	324240	-	ACAATTACATATAACCTACAAACAGGCAAGTTGCAATTCCAGAAACCATG	ACATTAAAATCGGTAAGAACTCTGGTGAAAAACTAGTTGCCGTATTAAAC	TACGTAATAACTGTGTATACAAAAGAAAAATAATATCTGTTCGTCATCTA	ACAATTACATATAACCTACAAACAGGCAAGTTGCAATTCCAGAAACCATGCGGATCCCCGGGTTAATTAA	ACATTAAAATCGGTAAGAACTCTGGTGAAAAACTAGTTGCCGTATTAAACCGGATCCCCGGGTTAATTAA	TACGTAATAACTGTGTATACAAAAGAAAAATAATATCTGTTCGTCATCTAGAATTCGAGCTCGTTTAAAC	0		0		0
YCR102W-A	YCR102W-A	3	325508	325705	+	ATCAACTATTATGAATTCTCTAGAAAGTGGTTGCAAAGGAAATAAATATG	GGAAATACATCCAAGAAGCACAATTGAGCTCTAACGATGAACCGTTACCA	AGTTGGTACTCCATGTAGCTTCTAAGTCAAAAGAAATGTCTCTATCTTTA	ATCAACTATTATGAATTCTCTAGAAAGTGGTTGCAAAGGAAATAAATATGCGGATCCCCGGGTTAATTAA	GGAAATACATCCAAGAAGCACAATTGAGCTCTAACGATGAACCGTTACCACGGATCCCCGGGTTAATTAA	AGTTGGTACTCCATGTAGCTTCTAAGTCAAAAGAAATGTCTCTATCTTTAGAATTCGAGCTCGTTTAAAC	0		0		0
YCR104W	PAU3	3	326566	326940	+	TCTTTCCTGCTAAGCTTATATCAGCACTAACAAACAAAACAAATACAATG	CCATCTCCAGTGCTCTATCTAAGGACGGTATCTACACTGCTATTCCAAAA	TCGTTATTTTTCAATGTCTATGGAAGTTCATTAGTAAAGGCATGTCTCTA	TCTTTCCTGCTAAGCTTATATCAGCACTAACAAACAAAACAAATACAATGCGGATCCCCGGGTTAATTAA	CCATCTCCAGTGCTCTATCTAAGGACGGTATCTACACTGCTATTCCAAAACGGATCCCCGGGTTAATTAA	TCGTTATTTTTCAATGTCTATGGAAGTTCATTAGTAAAGGCATGTCTCTAGAATTCGAGCTCGTTTAAAC	0		0		0
YCR105W	ADH7,ADHVII	3	327835	328920	+	ATTGAAATAAAAAAAAACATAGAACCACTGAAAAATACAAAAAAAAAATG	ACGTCAAATACAGATTTACTTTGGTCGATTATGATAAGAAATTCCATAAA	ATTTGACATGCATTTTAAGAGATTCTGAAAAATATTACGTATATAGACTA	ATTGAAATAAAAAAAAACATAGAACCACTGAAAAATACAAAAAAAAAATGCGGATCCCCGGGTTAATTAA	ACGTCAAATACAGATTTACTTTGGTCGATTATGATAAGAAATTCCATAAACGGATCCCCGGGTTAATTAA	ATTTGACATGCATTTTAAGAGATTCTGAAAAATATTACGTATATAGACTAGAATTCGAGCTCGTTTAAAC	0		0		0
YCR106W	RDS1	3	329723	332221	+	GCGGTAGATAAACAAATGAACATGAAATTGGCTGCTGAAATGCTCTGATG	ATGCCTTCTGGGATTTATTAGGTGAAAATCTGAGCGATATGCCTTCTTTG	TTTTTGGCTTGTTTTTTTTTTTTTAGCCTTTCCAAATATCCGTATTCTCA	GCGGTAGATAAACAAATGAACATGAAATTGGCTGCTGAAATGCTCTGATGCGGATCCCCGGGTTAATTAA	ATGCCTTCTGGGATTTATTAGGTGAAAATCTGAGCGATATGCCTTCTTTGCGGATCCCCGGGTTAATTAA	TTTTTGGCTTGTTTTTTTTTTTTTAGCCTTTCCAAATATCCGTATTCTCAGAATTCGAGCTCGTTTAAAC	0		0		0
YCR107W	AAD3	3	332655	333746	+	AATTACTCTTTCGATCATCTAGAAGAAGCATATCCATCGTGCTTAAAATG	ATTTTATCGTGTTAAATTCCTTGACTCAAAAATATGGTACGAATAATGTT	TAACGTATTTACTGCTTTACTTGCGTAGTTGATTACTGAAAATTTATCTA	AATTACTCTTTCGATCATCTAGAAGAAGCATATCCATCGTGCTTAAAATGCGGATCCCCGGGTTAATTAA	ATTTTATCGTGTTAAATTCCTTGACTCAAAAATATGGTACGAATAATGTTCGGATCCCCGGGTTAATTAA	TAACGTATTTACTGCTTTACTTGCGTAGTTGATTACTGAAAATTTATCTAGAATTCGAGCTCGTTTAAAC	0		0		0
YCR108C	YCR108C	3	335327	335520	-	TAAATAATACACATATACTTACCCTACCACTCTAATCCCACCACCACATG	ATTATGCACGGCACTTGCCTCAGCGGTCTATACCCTGTGCCATTTACCCA	NNNNNNNNNNNNNNNTATAGATATTAAAACGTGGATAATCGTGGGAGTTA	TAAATAATACACATATACTTACCCTACCACTCTAATCCCACCACCACATGCGGATCCCCGGGTTAATTAA	ATTATGCACGGCACTTGCCTCAGCGGTCTATACCCTGTGCCATTTACCCACGGATCCCCGGGTTAATTAA	NNNNNNNNNNNNNNNTATAGATATTAAAACGTGGATAATCGTGGGAGTTAGAATTCGAGCTCGTTTAAAC	0		0		0
YDL248W	COS7	4	2617	3768	+	ACTATCTCGAATAAAAAACCCCTCGAACTGCCATCTCACTACCGAAAATG	ATATTAAAGAAGCGCAATTGTCCCGCAATGAAGAGTCTTTAATGAAGAAA	TCTAACAGAATGCAAAAGTATGAATTTTTAAGTCCAGAAGGGCGTTCTCA	ACTATCTCGAATAAAAAACCCCTCGAACTGCCATCTCACTACCGAAAATGCGGATCCCCGGGTTAATTAA	ATATTAAAGAAGCGCAATTGTCCCGCAATGAAGAGTCTTTAATGAAGAAACGGATCCCCGGGTTAATTAA	TCTAACAGAATGCAAAAGTATGAATTTTTAAGTCCAGAAGGGCGTTCTCAGAATTCGAGCTCGTTTAAAC	0		0		0
YDL247W-A	YDL247W-A	4	4577	4651	+	NNNNNNNNNNNNNNNNNNNNNNNNNNNNNNNNNNNNNNNNNNNNNNNNNN	NNNNNNNNNNNNNNNNNNNNNNNNNNNNNNNNNNNNNNNNNNNNNNNNNN	NNNNNNNNNNNNNNNNNNNNNNNNNNNNNNNNNNNNNNNNNNNNNNNNNN	NNNNNNNNNNNNNNNNNNNNNNNNNNNNNNNNNNNNNNNNNNNNNNNATGCGGATCCCCGGGTTAATTAA	NNNNNNNNNNNNNNNNNNNNNNNNNNNNNNNNNNNNNNNNNNNNNNNNNNCGGATCCCCGGGTTAATTAA	NNNNNNNNNNNNNNNNNNNNNNNNNNNNNNNNNNNNNNNNNNNNNNNNNNGAATTCGAGCTCGTTTAAAC	0		0		0
YDL247W	MPH2	4	6800	8630	+	ATCTAACACAAATAGAGATACAGGTCTTGTAAAGCCATTACCTAGCTATG	AGATATCGAAGCTTCCATTGCAGAGGAATAGCAATGTATCCCATCACTTA	AAATACCATAGTTACCTATTTACCTGTGTCGATAAATGTTCATTAGCTCA	ATCTAACACAAATAGAGATACAGGTCTTGTAAAGCCATTACCTAGCTATGCGGATCCCCGGGTTAATTAA	AGATATCGAAGCTTCCATTGCAGAGGAATAGCAATGTATCCCATCACTTACGGATCCCCGGGTTAATTAA	AAATACCATAGTTACCTATTTACCTGTGTCGATAAATGTTCATTAGCTCAGAATTCGAGCTCGTTTAAAC	0		0		0
YDL246C	SOR2	4	9499	10572	-	NNNNNNNNNNNNNNNNNNNNNNNNNNNNNNNNNNNNNNNNNNNNNNNNNN	ACATTGCCCATGGTGGAGAGGTAGTCAAGACTATTATCTTTGGTCCTGAA	TGGTCTATATATATGGACATGAACCAGTGCCGAAAAGTATTCACTTTTCA	NNNNNNNNNNNNNNNNNNNNNNNNNNNNNNNNNNNNNNNNNNNNNNNATGCGGATCCCCGGGTTAATTAA	ACATTGCCCATGGTGGAGAGGTAGTCAAGACTATTATCTTTGGTCCTGAACGGATCCCCGGGTTAATTAA	TGGTCTATATATATGGACATGAACCAGTGCCGAAAAGTATTCACTTTTCAGAATTCGAGCTCGTTTAAAC	0		0		0
YDL245C	HXT15	4	12488	14191	-	ATTGATATTATTGACAGAAAAGGAGGAAAGGAAACTAAAGGAAAAAAATG	CTAAGAAGAAAAGCTGGAAAGAAGTTTTGAAGTTCCCAAAGAGTTTTAAT	TTTTCAAGAATTTATCTCTTAGCATGTTTATCAAGCGCGCATATTGATCA	ATTGATATTATTGACAGAAAAGGAGGAAAGGAAACTAAAGGAAAAAAATGCGGATCCCCGGGTTAATTAA	CTAAGAAGAAAAGCTGGAAAGAAGTTTTGAAGTTCCCAAAGAGTTTTAATCGGATCCCCGGGTTAATTAA	TTTTCAAGAATTTATCTCTTAGCATGTTTATCAAGCGCGCATATTGATCAGAATTCGAGCTCGTTTAAAC	0		0		0
YDL244W	THI13	4	17035	18057	+	TCAATTATATAAAAATACCACAACAACAATACACATACTTCCAAGCTATG	AAGAAAAATGCAGACAGGAAGGTACTTTCAAGAGATTGGCTCTTCCAGCT	AAACAAGTCGTAGAGGAAGGCTACGCTCGAGGAGTGACGAAGTGCGTTTA	TCAATTATATAAAAATACCACAACAACAATACACATACTTCCAAGCTATGCGGATCCCCGGGTTAATTAA	AAGAAAAATGCAGACAGGAAGGTACTTTCAAGAGATTGGCTCTTCCAGCTCGGATCCCCGGGTTAATTAA	AAACAAGTCGTAGAGGAAGGCTACGCTCGAGGAGTGACGAAGTGCGTTTAGAATTCGAGCTCGTTTAAAC	0		0		0
YDL243C	AAD4	4	18408	19397	-	CACTAATCTTAGGAGGAGCTTCACTTGGCGATGCATGGTCAGCCTTTATG	CCAAGAAGGCTTCACTTCTCACGGCAATGTCTGCGCAGATTTCCTTCGAT	ATATAAGGACATATTTCTTACACAAACGCACCAAAAAAGAAATCTGATTA	CACTAATCTTAGGAGGAGCTTCACTTGGCGATGCATGGTCAGCCTTTATGCGGATCCCCGGGTTAATTAA	CCAAGAAGGCTTCACTTCTCACGGCAATGTCTGCGCAGATTTCCTTCGATCGGATCCCCGGGTTAATTAA	ATATAAGGACATATTTCTTACACAAACGCACCAAAAAAGAAATCTGATTAGAATTCGAGCTCGTTTAAAC	0		0		0
YDL242W	YDL242W	4	19790	20143	+	CTGCTTACTAATTTTATGTTGACGGTTGAAAGCGGATTTTAAAACGTATG	GAGACCATGAGGTTAGACAATGTGAGGATACCAACTTCGGCTTCAAAATT	TTTTAAATAAGGCCGAACCTAAATGTTGCCTTCAAAATTAACCTGTATCA	CTGCTTACTAATTTTATGTTGACGGTTGAAAGCGGATTTTAAAACGTATGCGGATCCCCGGGTTAATTAA	GAGACCATGAGGTTAGACAATGTGAGGATACCAACTTCGGCTTCAAAATTCGGATCCCCGGGTTAATTAA	TTTTAAATAAGGCCGAACCTAAATGTTGCCTTCAAAATTAACCTGTATCAGAATTCGAGCTCGTTTAAAC	0		0		0
YDL241W	YDL241W	4	21456	21827	+	ATTTTTGCATCACACCCAAGAAAAATCTATAATAGAGACACAAAAAAATG	CTCTCGCCAAATTTACCATACTGTTCATGCTAGTGTTGTATACAATTGTC	TATGGTGGCTACTGCGACCACCAATCCAAAGTGTCATACCTTGAGATTTA	ATTTTTGCATCACACCCAAGAAAAATCTATAATAGAGACACAAAAAAATGCGGATCCCCGGGTTAATTAA	CTCTCGCCAAATTTACCATACTGTTCATGCTAGTGTTGTATACAATTGTCCGGATCCCCGGGTTAATTAA	TATGGTGGCTACTGCGACCACCAATCCAAAGTGTCATACCTTGAGATTTAGAATTCGAGCTCGTTTAAAC	0		0		0
YDL240C-A	YDL240C-A	4	23292	23429	-	GCCTTGGTTGGCTCGAGAGGAATGATTTACATATTTTAAATTCTCAAATG	AAAAAGATACTTACATAAAGATAAGGATATACTCGCCAAGATCGATTTCT	TTGCAGGTTAGCCCATCGCTACAACACCTCCCCACAAAGTATTTACTTCA	GCCTTGGTTGGCTCGAGAGGAATGATTTACATATTTTAAATTCTCAAATGCGGATCCCCGGGTTAATTAA	AAAAAGATACTTACATAAAGATAAGGATATACTCGCCAAGATCGATTTCTCGGATCCCCGGGTTAATTAA	TTGCAGGTTAGCCCATCGCTACAACACCTCCCCACAAAGTATTTACTTCAGAATTCGAGCTCGTTTAAAC	0		0		0
YDL240W	LRG1	4	23644	26697	+	AAAAAAGAGCAGACAAATTATCAAACAACAAGTACCGGAGGTGAGCAATG	TCACAGTCAAAGATTCGACCACAACGGTCATACAAGGTGAAATAAACAAA	GGAGAAGAAAAAAAGGAAAATGAGGGGAAACTTACAGTTTCTGCCTATTA	AAAAAAGAGCAGACAAATTATCAAACAACAAGTACCGGAGGTGAGCAATGCGGATCCCCGGGTTAATTAA	TCACAGTCAAAGATTCGACCACAACGGTCATACAAGGTGAAATAAACAAACGGATCCCCGGGTTAATTAA	GGAGAAGAAAAAAAGGAAAATGAGGGGAAACTTACAGTTTCTGCCTATTAGAATTCGAGCTCGTTTAAAC	0		0		0
YDL239C	ADY3	4	27225	29597	-	TTTGGGATTTTGAATGGGATAGTTGAATACAACAAACTTCTCCGAATATG	AGCATCCTCTTGAGTATGATTTGCAAGCGTTGTTTAAATATTTCTTTTCT	TTAATGACACCATTGAATATATTAGTTCTAAATAAAAAAAAAAAAAGCTA	TTTGGGATTTTGAATGGGATAGTTGAATACAACAAACTTCTCCGAATATGCGGATCCCCGGGTTAATTAA	AGCATCCTCTTGAGTATGATTTGCAAGCGTTGTTTAAATATTTCTTTTCTCGGATCCCCGGGTTAATTAA	TTAATGACACCATTGAATATATTAGTTCTAAATAAAAAAAAAAAAAGCTAGAATTCGAGCTCGTTTAAAC	0		0		0
YDL238C	GUD1	4	29807	31276	-	CATTTTATTGAATGAATATATGAATTGGGCTGTCCTTTGAAGAGGATATG	ATCGCAACACCACTAAAGTTTGGGTAGCCGGCCAGCAAGTCTACCAGATT	TCATTAATACTTGGAACAAGATATAGTAGCCCTCTAAACATATACAACTA	CATTTTATTGAATGAATATATGAATTGGGCTGTCCTTTGAAGAGGATATGCGGATCCCCGGGTTAATTAA	ATCGCAACACCACTAAAGTTTGGGTAGCCGGCCAGCAAGTCTACCAGATTCGGATCCCCGGGTTAATTAA	TCATTAATACTTGGAACAAGATATAGTAGCCCTCTAAACATATACAACTAGAATTCGAGCTCGTTTAAAC	0		0		0
YDL237W	YDL237W	4	31479	32651	+	ACTCGAGATAAGACCAACAAAGATAAGTACCTCGGTTTAGTTAAGCGATG	GTTCCGATTTACTTAACCTGGACAATTTATTCATGGCATCGTCATTGATA	AATGTTTATATAAATATATGGCTTTTCTTATCCACAGCTCAAGCCACTTA	ACTCGAGATAAGACCAACAAAGATAAGTACCTCGGTTTAGTTAAGCGATGCGGATCCCCGGGTTAATTAA	GTTCCGATTTACTTAACCTGGACAATTTATTCATGGCATCGTCATTGATACGGATCCCCGGGTTAATTAA	AATGTTTATATAAATATATGGCTTTTCTTATCCACAGCTCAAGCCACTTAGAATTCGAGCTCGTTTAAAC	0		0		0
YDL236W	PHO13	4	33117	34055	+	AAAAAGCCTTATAGCTTGCCCTGACAAAGAATATACAACTCGGGAAAATG	TTTACATTGATAAACTTGGTGACATCTACGCCTTAACCAATAATGAGTTA	TTTCCTTTTCAAAAAGTAATTCTACCCCTAGATTTTGCATTGCTCCTCTA	AAAAAGCCTTATAGCTTGCCCTGACAAAGAATATACAACTCGGGAAAATGCGGATCCCCGGGTTAATTAA	TTTACATTGATAAACTTGGTGACATCTACGCCTTAACCAATAATGAGTTACGGATCCCCGGGTTAATTAA	TTTCCTTTTCAAAAAGTAATTCTACCCCTAGATTTTGCATTGCTCCTCTAGAATTCGAGCTCGTTTAAAC	0		0		0
YDL235C	YPD1	4	34234	34737	-	AAGAAATAACAACACTCGTTCTCGGAAACAAGAAAATACACACAATAATG	AGTTCAAACTGGCGAGAATTGAGTTATCTAAATATTACAACACAAACCTA	TCCGGGGAAGAATGGATTATCCGGAGGTGTGAATAAAATGATGACGATTA	AAGAAATAACAACACTCGTTCTCGGAAACAAGAAAATACACACAATAATGCGGATCCCCGGGTTAATTAA	AGTTCAAACTGGCGAGAATTGAGTTATCTAAATATTACAACACAAACCTACGGATCCCCGGGTTAATTAA	TCCGGGGAAGAATGGATTATCCGGAGGTGTGAATAAAATGATGACGATTAGAATTCGAGCTCGTTTAAAC	0		0		0
YDL234C	GYP7	4	35056	37296	-	TTGCACAAATTGGCAAAGTTCTACAAGAGTCATTCATACATCCCCTGATG	AAAAACCTATCATAAGACATGAAGGGCAAAGGAGCAAAAATTCCGTTAAA	ATTATATCTCCGGTATTCAATATGTAAAGTTCCGTTTCTATTTACCACTA	TTGCACAAATTGGCAAAGTTCTACAAGAGTCATTCATACATCCCCTGATGCGGATCCCCGGGTTAATTAA	AAAAACCTATCATAAGACATGAAGGGCAAAGGAGCAAAAATTCCGTTAAACGGATCCCCGGGTTAATTAA	ATTATATCTCCGGTATTCAATATGTAAAGTTCCGTTTCTATTTACCACTAGAATTCGAGCTCGTTTAAAC	0		0		0
YDL233W	YDL233W	4	37616	38992	+	TTGACACTGTTCATGGGGCAGAAGGAAAAGCAAAGATTATCTGCAATATG	GTGATGTGAATGATATTAACAAAGACATGACAAAAAAGAAGATGAAGTTT	GCAATTCTCTTAATATTTCAGTGGGTGACGTTAGGTAATTACCTTCTTTA	TTGACACTGTTCATGGGGCAGAAGGAAAAGCAAAGATTATCTGCAATATGCGGATCCCCGGGTTAATTAA	GTGATGTGAATGATATTAACAAAGACATGACAAAAAAGAAGATGAAGTTTCGGATCCCCGGGTTAATTAA	GCAATTCTCTTAATATTTCAGTGGGTGACGTTAGGTAATTACCTTCTTTAGAATTCGAGCTCGTTTAAAC	0		0		0
YDL232W	OST4	4	39306	39416	+	TTACACTTGCAAGTCAGTAGAGAAACCCAGTACAGAGCAAGCAAAAGATG	CTTTAATTGTCATTTACCATGCTGTTGACTCCACCATGTCTCCTAAGAAC	AGCGACGTATAATAAAAACTGAAGTTCGCTATCCAAATGTAACCACTTTA	TTACACTTGCAAGTCAGTAGAGAAACCCAGTACAGAGCAAGCAAAAGATGCGGATCCCCGGGTTAATTAA	CTTTAATTGTCATTTACCATGCTGTTGACTCCACCATGTCTCCTAAGAACCGGATCCCCGGGTTAATTAA	AGCGACGTATAATAAAAACTGAAGTTCGCTATCCAAATGTAACCACTTTAGAATTCGAGCTCGTTTAAAC	0		0		0
YDL231C	BRE4	4	39686	43063	-	CTAAGGAAAGCATATACAGTATAGTGCTGGAATTGTAACAGGTCCTCATG	TGTTCCAGGTAGAGAGTTGTGCAAAAGATATACTGGGCGAAGAAAACTTT	TCATTATTAATAAAAAGAATTCCTATACATATATTCAAAAACAAATGTTA	CTAAGGAAAGCATATACAGTATAGTGCTGGAATTGTAACAGGTCCTCATGCGGATCCCCGGGTTAATTAA	TGTTCCAGGTAGAGAGTTGTGCAAAAGATATACTGGGCGAAGAAAACTTTCGGATCCCCGGGTTAATTAA	TCATTATTAATAAAAAGAATTCCTATACATATATTCAAAAACAAATGTTAGAATTCGAGCTCGTTTAAAC	0		0		0
YDL230W	PTP1	4	43519	44526	+	GAGTTATCAAGAAAAGCGTTTGTTAGTAGTAGTTTGCGACAGTGGAGATG	TATTTATCTACCATGCTGCCAAGTATCTTAACGGTCTTTCCGTGAACCAA	GTATTGTTATTGAAAAAATGCACAATTAGGAACTTTTATATAGCTGACTA	GAGTTATCAAGAAAAGCGTTTGTTAGTAGTAGTTTGCGACAGTGGAGATGCGGATCCCCGGGTTAATTAA	TATTTATCTACCATGCTGCCAAGTATCTTAACGGTCTTTCCGTGAACCAACGGATCCCCGGGTTAATTAA	GTATTGTTATTGAAAAAATGCACAATTAGGAACTTTTATATAGCTGACTAGAATTCGAGCTCGTTTAAAC	0		0		0
YDL229W	SSB1,YG101	4	44885	46726	+	GGATTTTCAGATGTCCCAAGATCATTACAGTATTTTAATTGAACAAAATG	AGGCTGAAGTTGGTTTGAAGAGAGTTGTCACCAAGGCCATGTCTTCTCGT	TTATATACAATATAAGTAATATTCATATATATGTGATGAATGCAGTCTTA	GGATTTTCAGATGTCCCAAGATCATTACAGTATTTTAATTGAACAAAATGCGGATCCCCGGGTTAATTAA	AGGCTGAAGTTGGTTTGAAGAGAGTTGTCACCAAGGCCATGTCTTCTCGTCGGATCCCCGGGTTAATTAA	TTATATACAATATAAGTAATATTCATATATATGTGATGAATGCAGTCTTAGAATTCGAGCTCGTTTAAAC	1	YDL228C	1	YDL228C	0
YDL228C	YDL228C	4	46097	46738	-	AGAAAACAAAATTTATATACAATATAAGTAATATTCATATATATGTGATG	GTGTTTCTTGGAACAACGATACCGAACATGTCACCTTGCATACCAACACC	CTGACGAAACCAAGGACTTGTTGTTGTTAGATGTTGCTCCATTATCTCTA	AGAAAACAAAATTTATATACAATATAAGTAATATTCATATATATGTGATGCGGATCCCCGGGTTAATTAA	GTGTTTCTTGGAACAACGATACCGAACATGTCACCTTGCATACCAACACCCGGATCCCCGGGTTAATTAA	CTGACGAAACCAAGGACTTGTTGTTGTTAGATGTTGCTCCATTATCTCTAGAATTCGAGCTCGTTTAAAC	1	YDL229W	1	YDL229W	0
YDL227C	HO	4	47515	49275	-	AAATCCATATCCTCATAAGCAGCAATCAATTCCATCTATACTTTAAAATG	TCCGCGGGCCTCATAAGAGTTGTGGTAACAACGCAGGTGCGCGCATCTGC	AAATTTTACTTTTATTACATACAACTTTTTAAACTAATATACACATTTTA	AAATCCATATCCTCATAAGCAGCAATCAATTCCATCTATACTTTAAAATGCGGATCCCCGGGTTAATTAA	TCCGCGGGCCTCATAAGAGTTGTGGTAACAACGCAGGTGCGCGCATCTGCCGGATCCCCGGGTTAATTAA	AAATTTTACTTTTATTACATACAACTTTTTAAACTAATATACACATTTTAGAATTCGAGCTCGTTTAAAC	0		0		0
YDL226C	GCS1	4	53186	54244	-	GAGTTTAAATGGTGCCAATTGAGCAATTTTATCGCGGATTATAGAGCATG	ATAATAACGATAAGAGGAATGAACAGGACGAGGACAAATGGGACGATTTC	AATGTGAATTGAACTTTCCTTGAATGGAGATCCCCACTATATTAAAATTA	GAGTTTAAATGGTGCCAATTGAGCAATTTTATCGCGGATTATAGAGCATGCGGATCCCCGGGTTAATTAA	ATAATAACGATAAGAGGAATGAACAGGACGAGGACAAATGGGACGATTTCCGGATCCCCGGGTTAATTAA	AATGTGAATTGAACTTTCCTTGAATGGAGATCCCCACTATATTAAAATTAGAATTCGAGCTCGTTTAAAC	0		0		0
YDL225W	SHS1,SEP7	4	54516	56154	+	AGCCCCAAAGATCTGCTTATAATTGCTAGAAAAATATATTATTAATCATG	AAAAAAATGACACGTATACTGATTTAGCCTCTATTGCATCGGGTAGAGAT	TATTTATTTATTTATTTGCTCAGCTTTGGATTTTGTACAGATACAACTCA	AGCCCCAAAGATCTGCTTATAATTGCTAGAAAAATATATTATTAATCATGCGGATCCCCGGGTTAATTAA	AAAAAAATGACACGTATACTGATTTAGCCTCTATTGCATCGGGTAGAGATCGGATCCCCGGGTTAATTAA	TATTTATTTATTTATTTGCTCAGCTTTGGATTTTGTACAGATACAACTCAGAATTCGAGCTCGTTTAAAC	0		0		0
YDL224C	WHI4	4	56451	58769	-	TGCCACATCTACGCTGAAAAATAACGCTTAAGGTTTCTCAATTAACAATG	ACAGTAGGAGTAAATCTGGTTACAGCTTTAATGGAAGTTACGGGAAATCA	GTCAGAAAGTAAAGCAAAAGAAAATTAATGAAGCAATACTAAATCTATCA	TGCCACATCTACGCTGAAAAATAACGCTTAAGGTTTCTCAATTAACAATGCGGATCCCCGGGTTAATTAA	ACAGTAGGAGTAAATCTGGTTACAGCTTTAATGGAAGTTACGGGAAATCACGGATCCCCGGGTTAATTAA	GTCAGAAAGTAAAGCAAAAGAAAATTAATGAAGCAATACTAAATCTATCAGAATTCGAGCTCGTTTAAAC	0		0		0
YDL223C	HBT1	4	59686	63717	-	AAGATTTCCCAGTGGAGAGCTATCAAGAATATCACCCAACCCAAGATATG	GAGTGAGAAAAAGTATTTCTGGCGGTACTTTTGGATTTAGGAGTGAAATT	AAAAATAGATTTCAAAGAATACTGGGAATTTGTTAATCGAGAAGTGTTTA	AAGATTTCCCAGTGGAGAGCTATCAAGAATATCACCCAACCCAAGATATGCGGATCCCCGGGTTAATTAA	GAGTGAGAAAAAGTATTTCTGGCGGTACTTTTGGATTTAGGAGTGAAATTCGGATCCCCGGGTTAATTAA	AAAAATAGATTTCAAAGAATACTGGGAATTTGTTAATCGAGAAGTGTTTAGAATTCGAGCTCGTTTAAAC	0		0		0
YDL222C	FMP45	4	64184	65113	-	CTTTTTATCCAAGTAACAAGTAACACTAATCACTATAATCTACCGCTATG	TAGAACCAGCTGGGGATGGTGGTCTTGCCGGGCCAGTGACGGTACGCGAC	GGAAGAAAAAAAAAATTAGGAAGTATTTTATGGTGATTATTTCCTTCCTA	CTTTTTATCCAAGTAACAAGTAACACTAATCACTATAATCTACCGCTATGCGGATCCCCGGGTTAATTAA	TAGAACCAGCTGGGGATGGTGGTCTTGCCGGGCCAGTGACGGTACGCGACCGGATCCCCGGGTTAATTAA	GGAAGAAAAAAAAAATTAGGAAGTATTTTATGGTGATTATTTCCTTCCTAGAATTCGAGCTCGTTTAAAC	0		0		0
YDL221W	YDL221W	4	65323	65874	+	AACTGTTGCAAAGCAACCATCCTTTTATATGTCGGCATCTGCGCCGAATG	ATGAATGGCCGAGAAATTGTGCCAATTGCGTATATTTTTCCTCAAGAGGC	AAGAACTTTGCTTATTTTTTCAACCGCTCAAGCGCCTACTTACAGCGTCA	AACTGTTGCAAAGCAACCATCCTTTTATATGTCGGCATCTGCGCCGAATGCGGATCCCCGGGTTAATTAA	ATGAATGGCCGAGAAATTGTGCCAATTGCGTATATTTTTCCTCAAGAGGCCGGATCCCCGGGTTAATTAA	AAGAACTTTGCTTATTTTTTCAACCGCTCAAGCGCCTACTTACAGCGTCAGAATTCGAGCTCGTTTAAAC	1	YDL220C	1	YDL220C	0
YDL220C	CDC13,EST4	4	65556	68330	-	TATGTTTCTCTTTGGATACGAATGACCGTGGAAACTATCGCCTAAAAATG	TGAAAAAGGAGGAGGATAATGACGATGACGCCGGAGCCGTTCCCACCTCG	CGTCACTGCAATTTGGCACCGCCGCGTTGGGCTGCGCGGATCATGTCTTA	TATGTTTCTCTTTGGATACGAATGACCGTGGAAACTATCGCCTAAAAATGCGGATCCCCGGGTTAATTAA	TGAAAAAGGAGGAGGATAATGACGATGACGCCGGAGCCGTTCCCACCTCGCGGATCCCCGGGTTAATTAA	CGTCACTGCAATTTGGCACCGCCGCGTTGGGCTGCGCGGATCATGTCTTAGAATTCGAGCTCGTTTAAAC	1	YDL221W	1	YDL221W	0
YDL219W	DTD1	4	68554	69077	+	CATGTACATATTAAATAATCCACATATTATTCAGCAGCAGATTTACAATG	GCTCTTTAACTAATGAAGGGCCCGTTACAATCATTCTTGACAGTGACCAA	AATGTTTGCTTTTTATTTTCTTCTCGTATATATCTATAAGGTCAATCTTA	CATGTACATATTAAATAATCCACATATTATTCAGCAGCAGATTTACAATGCGGATCCCCGGGTTAATTAA	GCTCTTTAACTAATGAAGGGCCCGTTACAATCATTCTTGACAGTGACCAACGGATCCCCGGGTTAATTAA	AATGTTTGCTTTTTATTTTCTTCTCGTATATATCTATAAGGTCAATCTTAGAATTCGAGCTCGTTTAAAC	0		0		0
YDL218W	YDL218W	4	69804	70757	+	TTTTCAATTGAGGAACATAAACCAAATAGATACATTATATCAACGTTATG	CTATGAGTGGTAGCACTGCAGAACCAAACAGGAACGTCAATCAAATGCCA	AAAAAGTATGTGAAGGGTATAGACGAACAAAAAGGAAATCATTGAATTTA	TTTTCAATTGAGGAACATAAACCAAATAGATACATTATATCAACGTTATGCGGATCCCCGGGTTAATTAA	CTATGAGTGGTAGCACTGCAGAACCAAACAGGAACGTCAATCAAATGCCACGGATCCCCGGGTTAATTAA	AAAAAGTATGTGAAGGGTATAGACGAACAAAAAGGAAATCATTGAATTTAGAATTCGAGCTCGTTTAAAC	0		0		0
YDL217C	TIM22	4	71297	71920	-	TGCCAAATAAGATCAAGAAATTGTGATTTTAAATACTTTATACGAAGATG	TGTATATGAAAAGTGAGGATGGTAGACCACCACAAAACGATTTTAAAGAA	GATATTTACAAATATAAAACATTCATCGTTCGTCGAAATTCGTCTATTCA	TGCCAAATAAGATCAAGAAATTGTGATTTTAAATACTTTATACGAAGATGCGGATCCCCGGGTTAATTAA	TGTATATGAAAAGTGAGGATGGTAGACCACCACAAAACGATTTTAAAGAACGGATCCCCGGGTTAATTAA	GATATTTACAAATATAAAACATTCATCGTTCGTCGAAATTCGTCTATTCAGAATTCGAGCTCGTTTAAAC	0		0		0
YDL216C	RRI1,JAB1,CSN5	4	72311	73633	-	AAATGAATAACAACGATCGAAAATCAATAAAAACTGCAGGAGGCAGCATG	AGATAAAACAATATGAGCGGTTACGTTTTTACAAGGACACCTTTACATTA	CAGATAAACATAAGCTATTGCAGCGTCATTGGAGCAACGTTAGGAATTCA	AAATGAATAACAACGATCGAAAATCAATAAAAACTGCAGGAGGCAGCATGCGGATCCCCGGGTTAATTAA	AGATAAAACAATATGAGCGGTTACGTTTTTACAAGGACACCTTTACATTACGGATCCCCGGGTTAATTAA	CAGATAAACATAAGCTATTGCAGCGTCATTGGAGCAACGTTAGGAATTCAGAATTCGAGCTCGTTTAAAC	0		0		0
YDL215C	GDH2,GDHB,GDH-B	4	73955	77233	-	AACAAAACATACAAAACAAGGATATTAAATTCACAACAATAAAAAGAATG	AATTCTTGGAATTTATTGGTGGGTTAAAAAGAGAAGCGGAGGCAAGTGCT	CTTTTCTGACGGCAGAACTAATTTATACAAAACAATTTTATTGAAGCTCA	AACAAAACATACAAAACAAGGATATTAAATTCACAACAATAAAAAGAATGCGGATCCCCGGGTTAATTAA	AATTCTTGGAATTTATTGGTGGGTTAAAAAGAGAAGCGGAGGCAAGTGCTCGGATCCCCGGGTTAATTAA	CTTTTCTGACGGCAGAACTAATTTATACAAAACAATTTTATTGAAGCTCAGAATTCGAGCTCGTTTAAAC	0		0		0
YDL214C	PRR2	4	77754	79850	-	AACGTTCACAATAGCGTACGCAATTTTTTTACTTATCATACGGAGTGATG	CAAACATCGATCAACGATACGCCCACATTGGCGGCCTGCATCAGCGAACG	AGTAAAAGCTGGAGCATATGGCCAGTATGACATTGCTATTCTTCCAGTTA	AACGTTCACAATAGCGTACGCAATTTTTTTACTTATCATACGGAGTGATGCGGATCCCCGGGTTAATTAA	CAAACATCGATCAACGATACGCCCACATTGGCGGCCTGCATCAGCGAACGCGGATCCCCGGGTTAATTAA	AGTAAAAGCTGGAGCATATGGCCAGTATGACATTGCTATTCTTCCAGTTAGAATTCGAGCTCGTTTAAAC	0		0		0
YDL213C	NOP6	4	80593	81270	-	ATCTAATGTAGAGGACGGGATAGAGATTGAAGACGTCTACAGCTAAAATG	ACAAGCCTGTTCCTGCAGGAATTCATCCTGATAGAGCCAAACTACTCAAA	ATTGTCTTTTTGTCTAAGATACATGGCGTATAAAATTAAATTTGTACTCA	ATCTAATGTAGAGGACGGGATAGAGATTGAAGACGTCTACAGCTAAAATGCGGATCCCCGGGTTAATTAA	ACAAGCCTGTTCCTGCAGGAATTCATCCTGATAGAGCCAAACTACTCAAACGGATCCCCGGGTTAATTAA	ATTGTCTTTTTGTCTAAGATACATGGCGTATAAAATTAAATTTGTACTCAGAATTCGAGCTCGTTTAAAC	0		0		0
YDL212W	SHR3,APF1	4	81730	82362	+	ATTGGACTACAGAGCATAAAATCCCGTGATACGATAAAACTCTAACGATG	AGAATGATAACAAATCTAAAGGTGCTCAAAAGAGGAAGAACGCCAAAAAA	GACGGGAAAAGAGGGACAAAAAGAGAAAATGTTAAAAATATTATGGCCTA	ATTGGACTACAGAGCATAAAATCCCGTGATACGATAAAACTCTAACGATGCGGATCCCCGGGTTAATTAA	AGAATGATAACAAATCTAAAGGTGCTCAAAAGAGGAAGAACGCCAAAAAACGGATCCCCGGGTTAATTAA	GACGGGAAAAGAGGGACAAAAAGAGAAAATGTTAAAAATATTATGGCCTAGAATTCGAGCTCGTTTAAAC	0		0		0
YDL211C	YDL211C	4	82598	83716	-	AAAGGGGCGAGACAACTTGTTAATTCTTTATATTGCGATACTTCGTCATG	TTACTCGGCCAAATATTCAGCAAATTAATAGCTTTTTGAGAGAAATTATT	GCCTTGTTTAGAAGTACGAAAATCTTGGAATCCACTTTTTTCTATTTTTA	AAAGGGGCGAGACAACTTGTTAATTCTTTATATTGCGATACTTCGTCATGCGGATCCCCGGGTTAATTAA	TTACTCGGCCAAATATTCAGCAAATTAATAGCTTTTTGAGAGAAATTATTCGGATCCCCGGGTTAATTAA	GCCTTGTTTAGAAGTACGAAAATCTTGGAATCCACTTTTTTCTATTTTTAGAATTCGAGCTCGTTTAAAC	0		0		0
YDL210W	UGA4	4	87572	89287	+	TTCAGTTGTGAAGTGTAACAAGGTCTTATAATTTATTATTACTAACAATG	AAGCCGTTGGTGCTGATGTTATCGACACAATTATGTCCAAACAGGAACCA	AGACCTTATAAACTCTGAATATAAAATCTTTATAAAGGTTTGAACATTTA	TTCAGTTGTGAAGTGTAACAAGGTCTTATAATTTATTATTACTAACAATGCGGATCCCCGGGTTAATTAA	AAGCCGTTGGTGCTGATGTTATCGACACAATTATGTCCAAACAGGAACCACGGATCCCCGGGTTAATTAA	AGACCTTATAAACTCTGAATATAAAATCTTTATAAAGGTTTGAACATTTAGAATTCGAGCTCGTTTAAAC	0		0		0
YDL209C	CWC2,NTC40	4	89509	90528	-	GTAGTAACGACGTTAGTAAGACAGTATACGCATTGATAGAAATTTGAATG	TTGGTAAGCTTGGTGGTCCCTTGCTCGATTACCTCTCCTCTGATGAGGAT	AATGCGAATGGCAGATACTTAGAATTTGGTGGAAACAATTTTCTTCTCTA	GTAGTAACGACGTTAGTAAGACAGTATACGCATTGATAGAAATTTGAATGCGGATCCCCGGGTTAATTAA	TTGGTAAGCTTGGTGGTCCCTTGCTCGATTACCTCTCCTCTGATGAGGATCGGATCCCCGGGTTAATTAA	AATGCGAATGGCAGATACTTAGAATTTGGTGGAAACAATTTTCTTCTCTAGAATTCGAGCTCGTTTAAAC	0		0		0
YDL208W	NHP2	4	90814	91284	+	TCAATGGATCATTGGGTAACAGAGAAACGGAAACAAGTGCAGTAAAAATG	AAGAATACAAGGAATCTTTCAACGAAGTTGTCAAAGAAGTTCAAGCTTTA	TTTTTTATTCTTCTAGATTCCTAATATGGTTAAGAAGCGAACTTTTTTCA	TCAATGGATCATTGGGTAACAGAGAAACGGAAACAAGTGCAGTAAAAATGCGGATCCCCGGGTTAATTAA	AAGAATACAAGGAATCTTTCAACGAAGTTGTCAAAGAAGTTCAAGCTTTACGGATCCCCGGGTTAATTAA	TTTTTTATTCTTCTAGATTCCTAATATGGTTAAGAAGCGAACTTTTTTCAGAATTCGAGCTCGTTTAAAC	0		0		0
YDL207W	GLE1,BRR3,RSS1	4	91552	93168	+	AAGAGAATCGCGGGCCGTTGCTACAGGATATTCTGCAGAGTCGAAGAATG	TAGAAGCCTGGCAAAATAATAATATGGAGTCCTTTCCGGAAATGTCTCCT	ATTATAAAGTGTATTAGCATAATGTGCATATATAAGTTCAGAATTTTCTA	AAGAGAATCGCGGGCCGTTGCTACAGGATATTCTGCAGAGTCGAAGAATGCGGATCCCCGGGTTAATTAA	TAGAAGCCTGGCAAAATAATAATATGGAGTCCTTTCCGGAAATGTCTCCTCGGATCCCCGGGTTAATTAA	ATTATAAAGTGTATTAGCATAATGTGCATATATAAGTTCAGAATTTTCTAGAATTCGAGCTCGTTTAAAC	0		0		0
YDL206W	YDL206W	4	93480	95768	+	CTTTATTTGTAAATGCTACTCTTCATTTATCAAATTTTTTAAAGCAGATG	TGTATATAGTTGTCACATGTATTAGTGTTTTTTTAGAAGTTCACCAAGTG	TATTTATTATAGCTTGTATATAAAAAATGAAATCTTGATTTATTAAATTA	CTTTATTTGTAAATGCTACTCTTCATTTATCAAATTTTTTAAAGCAGATGCGGATCCCCGGGTTAATTAA	TGTATATAGTTGTCACATGTATTAGTGTTTTTTTAGAAGTTCACCAAGTGCGGATCCCCGGGTTAATTAA	TATTTATTATAGCTTGTATATAAAAAATGAAATCTTGATTTATTAAATTAGAATTCGAGCTCGTTTAAAC	0		0		0
YDL205C	HEM3	4	96066	97049	-	GCGAAGAAAATCTAGATAAATTTGTAGTTGGTAAATACACACGTACTATG	CCGATGGCGCAAAGAAAATTCTGGATGAAATTAATTTAGACAGAATCAAA	TTTAGTTAGTAATAATAGAGTTTTTGGACTGATCAAATTAATGGTGTTCA	GCGAAGAAAATCTAGATAAATTTGTAGTTGGTAAATACACACGTACTATGCGGATCCCCGGGTTAATTAA	CCGATGGCGCAAAGAAAATTCTGGATGAAATTAATTTAGACAGAATCAAACGGATCCCCGGGTTAATTAA	TTTAGTTAGTAATAATAGAGTTTTTGGACTGATCAAATTAATGGTGTTCAGAATTCGAGCTCGTTTAAAC	0		0		0
YDL204W	RTN2	4	97910	99091	+	TAACTTGTTCAATTGCTTGTCTCAACTTGCCACAAACTATCATCAACATG	AAACCTTACACAAAACCACGCACGGCCTAAAGCAAAAATTGCAACACGCA	AATGAACTACTAGCTAGAAAGAAGAGGAAAAAAAAAAAAAAACTAGATTA	TAACTTGTTCAATTGCTTGTCTCAACTTGCCACAAACTATCATCAACATGCGGATCCCCGGGTTAATTAA	AAACCTTACACAAAACCACGCACGGCCTAAAGCAAAAATTGCAACACGCACGGATCCCCGGGTTAATTAA	AATGAACTACTAGCTAGAAAGAAGAGGAAAAAAAAAAAAAAACTAGATTAGAATTCGAGCTCGTTTAAAC	0		0		0
YDL203C	ACK1	4	99387	101258	-	CAGAGTGTACCACCACGTTTTAATACTTTGTTTTAATACAGTAGGCAATG	CAAGAATGGGTTTTAGGAAGGCAGTTGATGCTCTTCGAAGTTTGACAAAT	TCCTGAATAATATTTGATTTATGGCATAATAAAGAAATGCGAATTCGTTA	CAGAGTGTACCACCACGTTTTAATACTTTGTTTTAATACAGTAGGCAATGCGGATCCCCGGGTTAATTAA	CAAGAATGGGTTTTAGGAAGGCAGTTGATGCTCTTCGAAGTTTGACAAATCGGATCCCCGGGTTAATTAA	TCCTGAATAATATTTGATTTATGGCATAATAAAGAAATGCGAATTCGTTAGAATTCGAGCTCGTTTAAAC	0		0		0
YDL202W	MRPL11	4	101780	102529	+	TTTAGACCTTATTGGAAGTGCTTGGGCGCGGAGTGTGATTATAAATAATG	CTAAAGAGGATGTGGAGTCAACTACAGATGCAGAATCGAAGGGATCAAAG	GAATAGTAAAACCTTTATAAAACTTGTTGAATTACGGGCATTTTCTTTTA	TTTAGACCTTATTGGAAGTGCTTGGGCGCGGAGTGTGATTATAAATAATGCGGATCCCCGGGTTAATTAA	CTAAAGAGGATGTGGAGTCAACTACAGATGCAGAATCGAAGGGATCAAAGCGGATCCCCGGGTTAATTAA	GAATAGTAAAACCTTTATAAAACTTGTTGAATTACGGGCATTTTCTTTTAGAATTCGAGCTCGTTTAAAC	0		0		0
YDL201W	TRM8	4	102863	103723	+	ATTCAGCAGTTCCCATAGGATAAAATTTTTAAGCGTTTATTGTTAAGATG	GTGACAAGTTCGTCGCTTGTTTCACAAGATTACCAACGCCAGCCATATTG	GAAATAGTTATGTATATGTGGTAAATTGTTCTAGTTATACATCTATGTTA	ATTCAGCAGTTCCCATAGGATAAAATTTTTAAGCGTTTATTGTTAAGATGCGGATCCCCGGGTTAATTAA	GTGACAAGTTCGTCGCTTGTTTCACAAGATTACCAACGCCAGCCATATTGCGGATCCCCGGGTTAATTAA	GAAATAGTTATGTATATGTGGTAAATTGTTCTAGTTATACATCTATGTTAGAATTCGAGCTCGTTTAAAC	0		0		0
YDL200C	MGT1,MGMT	4	103802	104368	-	AAAAAAAAATTGAAAACGGTCGCATTTTTGATCTAAATGGACCAACGATG	AACAGTTATTAAATAATGAAAAGGAAAATAGCTTAAGCCTTAGTAGATTG	TATACATAACTATTTCTTATGTTTTTTTCCTAAAATCCTTTATCCAACTA	AAAAAAAAATTGAAAACGGTCGCATTTTTGATCTAAATGGACCAACGATGCGGATCCCCGGGTTAATTAA	AACAGTTATTAAATAATGAAAAGGAAAATAGCTTAAGCCTTAGTAGATTGCGGATCCCCGGGTTAATTAA	TATACATAACTATTTCTTATGTTTTTTTCCTAAAATCCTTTATCCAACTAGAATTCGAGCTCGTTTAAAC	0		0		0
YDL199C	YDL199C	4	104593	106656	-	CTTAATACTACAGAGGAACCTGTTACTATCTCAGCTTTTTCAAGGAAATG	AACCCAGTTCAGGTGGGGGCCAGAATTCGCCTGGAGACATGGCAGTTGCC	CTAAACATTTATACTTAGGATGAAGCAAATATTTTTATGAGGCCATACTA	CTTAATACTACAGAGGAACCTGTTACTATCTCAGCTTTTTCAAGGAAATGCGGATCCCCGGGTTAATTAA	AACCCAGTTCAGGTGGGGGCCAGAATTCGCCTGGAGACATGGCAGTTGCCCGGATCCCCGGGTTAATTAA	CTAAACATTTATACTTAGGATGAAGCAAATATTTTTATGAGGCCATACTAGAATTCGAGCTCGTTTAAAC	0		0		0
YDL198C	GGC1,YHM1	4	106952	107854	-	GACATATATCAAACAAAGCATCTTCCAAAGTATTAGAAAAGGGAAATATG	TTGCGTTAGCTCAATCTTTGATACCTAGATTCGATAACCTGTTGAGCAAA	ATTCACAAGCTGAATGCCAAGGAAAATAGAGAAGAAGTTCATGTACTTCA	GACATATATCAAACAAAGCATCTTCCAAAGTATTAGAAAAGGGAAATATGCGGATCCCCGGGTTAATTAA	TTGCGTTAGCTCAATCTTTGATACCTAGATTCGATAACCTGTTGAGCAAACGGATCCCCGGGTTAATTAA	ATTCACAAGCTGAATGCCAAGGAAAATAGAGAAGAAGTTCATGTACTTCAGAATTCGAGCTCGTTTAAAC	0		0		0
YDL197C	ASF2	4	108220	109797	-	CTTCGATCAGTGGAGAAAGGAGGGAAAAAGGCCAAGACTGAGTGCTTATG	CTGTAGCACAAAGCTTGGCGGATTCAAAGCATTGTTCAGGACTACATAAA	GCAGATATGCGGATGCCGTAGTGATCTCTACCGCTTCGTATTTATATTTA	CTTCGATCAGTGGAGAAAGGAGGGAAAAAGGCCAAGACTGAGTGCTTATGCGGATCCCCGGGTTAATTAA	CTGTAGCACAAAGCTTGGCGGATTCAAAGCATTGTTCAGGACTACATAAACGGATCCCCGGGTTAATTAA	GCAGATATGCGGATGCCGTAGTGATCTCTACCGCTTCGTATTTATATTTAGAATTCGAGCTCGTTTAAAC	0		0		0
YDL196W	YDL196W	4	110044	110372	+	TACCTGCCTTGGTAGTTGGTTTCATAATTTACAATATACAAAGTTATATG	AACAAGTCGTGTCAGATCCATTCCTCTATTCCTGTAGTCGGGTTGCATTC	TTCTACACCTACAGTAGCGAAATAGTGCTGGTTCGTGACGTGTAAATTCA	TACCTGCCTTGGTAGTTGGTTTCATAATTTACAATATACAAAGTTATATGCGGATCCCCGGGTTAATTAA	AACAAGTCGTGTCAGATCCATTCCTCTATTCCTGTAGTCGGGTTGCATTCCGGATCCCCGGGTTAATTAA	TTCTACACCTACAGTAGCGAAATAGTGCTGGTTCGTGACGTGTAAATTCAGAATTCGAGCTCGTTTAAAC	0		0		0
YDL195W	SEC31,WEB1	4	110510	114331	+	CATATTTCCCTTTGTTCCCGTTTGCTCTCCCTAATTTAACAATAAAGATG	GGCTGACAGGAGTGAAGAGGTTGATTGGCATAGCTGAAGCGACTTTGAAT	AACAAGGCCAATACGCCACTTTTTGTACTGAAAGTTTTGAGACTGAATTA	CATATTTCCCTTTGTTCCCGTTTGCTCTCCCTAATTTAACAATAAAGATGCGGATCCCCGGGTTAATTAA	GGCTGACAGGAGTGAAGAGGTTGATTGGCATAGCTGAAGCGACTTTGAATCGGATCCCCGGGTTAATTAA	AACAAGGCCAATACGCCACTTTTTGTACTGAAAGTTTTGAGACTGAATTAGAATTCGAGCTCGTTTAAAC	0		0		0
YDL194W	SNF3	4	114882	117536	+	TAAACAGAAGGATATGCCTTTGTTGGCATAGAAAGAAGAATTTATAAATG	GCGAAGAAAACGCCACTAATCAACCTGTAAATGAAAATAATGATTTGAAA	TAAAATGCACGTCCGCTTAATTAATACATCGAATAACATTAAATTAATTA	TAAACAGAAGGATATGCCTTTGTTGGCATAGAAAGAAGAATTTATAAATGCGGATCCCCGGGTTAATTAA	GCGAAGAAAACGCCACTAATCAACCTGTAAATGAAAATAATGATTTGAAACGGATCCCCGGGTTAATTAA	TAAAATGCACGTCCGCTTAATTAATACATCGAATAACATTAAATTAATTAGAATTCGAGCTCGTTTAAAC	0		0		0
YDL193W	NUS1	4	117974	119101	+	TTTTGATACAATATATATACATATATTTTCCCCATTGTTTTTCTTAGATG	TCATCCGCGGCCTAAGACAGTACGCAGGATGTAAAGTGAATGTTGGTAAA	TTAAAAGGTTGAGCGAGATACTTATCTTTTCGTTTAGCTCTTAAGTATCA	TTTTGATACAATATATATACATATATTTTCCCCATTGTTTTTCTTAGATGCGGATCCCCGGGTTAATTAA	TCATCCGCGGCCTAAGACAGTACGCAGGATGTAAAGTGAATGTTGGTAAACGGATCCCCGGGTTAATTAA	TTAAAAGGTTGAGCGAGATACTTATCTTTTCGTTTAGCTCTTAAGTATCAGAATTCGAGCTCGTTTAAAC	0		0		0
YDL192W	ARF1	4	119624	120169	+	CATTGAAGGTATAAGAAAGAACTCAAACAGGTTTAATAGAATTAAAAATG	GTTTGTATGAAGGTTTGGAATGGTTAAGTAACAGTTTGAAAAACTCAACT	GTTTCATTTAGTTTATACAAGCGTATTTGATCCATATTCTAGAATTTTTA	CATTGAAGGTATAAGAAAGAACTCAAACAGGTTTAATAGAATTAAAAATGCGGATCCCCGGGTTAATTAA	GTTTGTATGAAGGTTTGGAATGGTTAAGTAACAGTTTGAAAAACTCAACTCGGATCCCCGGGTTAATTAA	GTTTCATTTAGTTTATACAAGCGTATTTGATCCATATTCTAGAATTTTTAGAATTCGAGCTCGTTTAAAC	0		0		0
YDL191W	RPL35A,SOS1	4	120969	121820	+	CACTACTATTGACCGTAGAATAGGTACAGTGAGACAGTATATTCGAAATG	AAAGAAAGAAGCAAATCGCTTTCCCACAAAGAAAGTACGCTATTAAGGCT	GAAAAGTTGGAACTATAGATAATGATAGTATATAATTGAACTTCCAATTA	CACTACTATTGACCGTAGAATAGGTACAGTGAGACAGTATATTCGAAATGCGGATCCCCGGGTTAATTAA	AAAGAAAGAAGCAAATCGCTTTCCCACAAAGAAAGTACGCTATTAAGGCTCGGATCCCCGGGTTAATTAA	GAAAAGTTGGAACTATAGATAATGATAGTATATAATTGAACTTCCAATTAGAATTCGAGCTCGTTTAAAC	0		0		0
YDL190C	UFD2	4	122010	124895	-	TAAGGGGAAAAGTTAGCTTTGAAAGTAGAACCCTCATTCCATAGATTATG	TTTGTTTCAAAAAACAAAAAAAGGAAGAAGCAAAACATAAAGCAAGCGAG	TTATTTGATTAGGGTCAATTTTGCAATTTATTCTATCACTTATTCATTCA	TAAGGGGAAAAGTTAGCTTTGAAAGTAGAACCCTCATTCCATAGATTATGCGGATCCCCGGGTTAATTAA	TTTGTTTCAAAAAACAAAAAAAGGAAGAAGCAAAACATAAAGCAAGCGAGCGGATCCCCGGGTTAATTAA	TTATTTGATTAGGGTCAATTTTGCAATTTATTCTATCACTTATTCATTCAGAATTCGAGCTCGTTTAAAC	0		0		0
YDL189W	RBS1	4	125519	126892	+	TATTCAAGTCTCTTCAAGTATATAAGGAGTTAGGGCAGAAGTAGGTGATG	CATCTAGGGATACTGATTCGGTAGAGATGAAATTTGATAAATTAAACATT	ATAAACCGTTACGTAATTTTTTCGCTATGTATAGTTCACTCCTCACGCTA	TATTCAAGTCTCTTCAAGTATATAAGGAGTTAGGGCAGAAGTAGGTGATGCGGATCCCCGGGTTAATTAA	CATCTAGGGATACTGATTCGGTAGAGATGAAATTTGATAAATTAAACATTCGGATCCCCGGGTTAATTAA	ATAAACCGTTACGTAATTTTTTCGCTATGTATAGTTCACTCCTCACGCTAGAATTCGAGCTCGTTTAAAC	0		0		0
YDL188C	PPH22,PPH2	4	127168	128301	-	TTTTATATTATTGGCACTTCTGTATAACTGGCTTTCATTCGAAAAAAATG	TGAGACCCGGTGAACCAACCGTCACCAGGAAGACACCGGATTATTTCTTA	GTTGGAATGAAATAGCGTAGTAAGGATAAAGGTGTAATAGATATATATTA	TTTTATATTATTGGCACTTCTGTATAACTGGCTTTCATTCGAAAAAAATGCGGATCCCCGGGTTAATTAA	TGAGACCCGGTGAACCAACCGTCACCAGGAAGACACCGGATTATTTCTTACGGATCCCCGGGTTAATTAA	GTTGGAATGAAATAGCGTAGTAAGGATAAAGGTGTAATAGATATATATTAGAATTCGAGCTCGTTTAAAC	0		0		0
YDL187C	YDL187C	4	128812	129141	-	ATATGGATGCGTGCCATTAATAGCTTCAATTGCGCCACGATGTGAAGATG	TCCACAAGTATATTTCATATAAAAGCACAGAACTACGAAGTGTCGCAAAT	TGTAATAATTTGGTGCGGTGTATGGGTTCAAGTTCCCAAAAAAACAACTA	ATATGGATGCGTGCCATTAATAGCTTCAATTGCGCCACGATGTGAAGATGCGGATCCCCGGGTTAATTAA	TCCACAAGTATATTTCATATAAAAGCACAGAACTACGAAGTGTCGCAAATCGGATCCCCGGGTTAATTAA	TGTAATAATTTGGTGCGGTGTATGGGTTCAAGTTCCCAAAAAAACAACTAGAATTCGAGCTCGTTTAAAC	1	YDL186W	1	YDL186W	0
YDL186W	YDL186W	4	128919	129752	+	CCTGGATGTAGATTTGCTTACAGATAGCCAAGAAATATTAGAAAAATATG	AATGCTGTACAGACTCCAATTGGGCGAGAATATTTTTTTGCCACCACGAT	TAGGAATAAAAAGAACAATAGATAGGACTATAGAAGCAAAGTGGAGTCTA	CCTGGATGTAGATTTGCTTACAGATAGCCAAGAAATATTAGAAAAATATGCGGATCCCCGGGTTAATTAA	AATGCTGTACAGACTCCAATTGGGCGAGAATATTTTTTTGCCACCACGATCGGATCCCCGGGTTAATTAA	TAGGAATAAAAAGAACAATAGATAGGACTATAGAAGCAAAGTGGAGTCTAGAATTCGAGCTCGTTTAAAC	1	YDL187C	1	YDL187C	0
YDL185C-A	YDL185C-A	4	129912	130139	-	AGAGACAGAATAGATGGCACCATATTCAGATTCAGCATGGTCTTCTAATG	ATCAAAATGTTGCAACCTTATCGAAAGAGCCATTTCTTGTTTTCAGCTTT	TTTTTCACATCTTTTTCCACGGCCGCTCAAAGGGGTCTCACACTGGATTA	AGAGACAGAATAGATGGCACCATATTCAGATTCAGCATGGTCTTCTAATGCGGATCCCCGGGTTAATTAA	ATCAAAATGTTGCAACCTTATCGAAAGAGCCATTTCTTGTTTTCAGCTTTCGGATCCCCGGGTTAATTAA	TTTTTCACATCTTTTTCCACGGCCGCTCAAAGGGGTCTCACACTGGATTAGAATTCGAGCTCGTTTAAAC	1	YDL185W	1	YDL185W	0
YDL185W	TFP1,VMA1,CLS8	4	130091	133306	+	TTCTTTCATTCTTAGAGTTAAAAAGCAAATAGAGAAGAAAAGAAACAATG	TCGAAAAATTGTTGAGCACTATGCAAGAAAGATTTGCTGAATCTACCGAT	GAAAAGACATCTAACAAATATACCAGAAGATAAATGCTACATATATCTTA	TTCTTTCATTCTTAGAGTTAAAAAGCAAATAGAGAAGAAAAGAAACAATGCGGATCCCCGGGTTAATTAA	TCGAAAAATTGTTGAGCACTATGCAAGAAAGATTTGCTGAATCTACCGATCGGATCCCCGGGTTAATTAA	GAAAAGACATCTAACAAATATACCAGAAGATAAATGCTACATATATCTTAGAATTCGAGCTCGTTTAAAC	1	YDL185C-A	1	YDL185C-A	0
YDL184C	RPL41A,RPL47A	4	133711	133788	-	CGTTCCATTTTGTAATAAAAGAACCAGACCACATCGATTCAATCGAAATG	GAACTAGAAGACTTAAGAGAAAGAGACGGAAGGTGAGAGCCAGATCCAAA	CTTGAAAGAATTTAAAACAAAATTAGAGTTATTTACTCATAATCCGCTTA	CGTTCCATTTTGTAATAAAAGAACCAGACCACATCGATTCAATCGAAATGCGGATCCCCGGGTTAATTAA	GAACTAGAAGACTTAAGAGAAAGAGACGGAAGGTGAGAGCCAGATCCAAACGGATCCCCGGGTTAATTAA	CTTGAAAGAATTTAAAACAAAATTAGAGTTATTTACTCATAATCCGCTTAGAATTCGAGCTCGTTTAAAC	0		0		0
YDL183C	YDL183C	4	134175	135137	-	ATTTTATCACAATACCAAAACTTCATCCGGTGTATTTTAGATTAAAGATG	TGAACAAAGTCATCCTTCAAGAATCGAAATCTCAAGAGAAAAACAAAATT	AGGAATACCTGTTATGTATATTTACATGAGATAGTGGACAATCTAAATTA	ATTTTATCACAATACCAAAACTTCATCCGGTGTATTTTAGATTAAAGATGCGGATCCCCGGGTTAATTAA	TGAACAAAGTCATCCTTCAAGAATCGAAATCTCAAGAGAAAAACAAAATTCGGATCCCCGGGTTAATTAA	AGGAATACCTGTTATGTATATTTACATGAGATAGTGGACAATCTAAATTAGAATTCGAGCTCGTTTAAAC	0		0		0
YDL182W	LYS20	4	136743	138029	+	TATCTACATAACAAACAAAGGAAGGACCCTGTATTGTTTTCCTAAAGATG	TACCGGAACTGGCCACCATCCCCGCCGCCAAGCGGACTAAGCCATCCGCC	TATCGTATGTAATAAGTGAAAGAACATAATGTAATGGTTTGGGAACGTTA	TATCTACATAACAAACAAAGGAAGGACCCTGTATTGTTTTCCTAAAGATGCGGATCCCCGGGTTAATTAA	TACCGGAACTGGCCACCATCCCCGCCGCCAAGCGGACTAAGCCATCCGCCCGGATCCCCGGGTTAATTAA	TATCGTATGTAATAAGTGAAAGAACATAATGTAATGGTTTGGGAACGTTAGAATTCGAGCTCGTTTAAAC	0		0		0
YDL181W	INH1	4	138485	138742	+	TTACACGCATTACTACAGCACACTTTTATACAGTTCCACAATAGAATATG	AACGAAAGAAGATTGATTCTTTGGAGAATAAAATTGACTCGATGACCAAA	AAGAATATTCTAAAAAAAAAAAAAAAAGCTTCTGCGGAAACGCATGATTA	TTACACGCATTACTACAGCACACTTTTATACAGTTCCACAATAGAATATGCGGATCCCCGGGTTAATTAA	AACGAAAGAAGATTGATTCTTTGGAGAATAAAATTGACTCGATGACCAAACGGATCCCCGGGTTAATTAA	AAGAATATTCTAAAAAAAAAAAAAAAAGCTTCTGCGGAAACGCATGATTAGAATTCGAGCTCGTTTAAAC	0		0		0
YDL180W	YDL180W	4	139200	140843	+	TCGTATTCTTTACACAAAAGAAAGGTACCTGTGAAATATATCTGAATATG	CTTGGAGTCTTCTTGTTTTTGTAACGGGAATACTTTCAACAGTTTATATA	TTTCAAGATATGAACACCCTAATATGTGCACGGTCGTTACTTATATGCTA	TCGTATTCTTTACACAAAAGAAAGGTACCTGTGAAATATATCTGAATATGCGGATCCCCGGGTTAATTAA	CTTGGAGTCTTCTTGTTTTTGTAACGGGAATACTTTCAACAGTTTATATACGGATCCCCGGGTTAATTAA	TTTCAAGATATGAACACCCTAATATGTGCACGGTCGTTACTTATATGCTAGAATTCGAGCTCGTTTAAAC	0		0		0
YDL179W	PCL9	4	142302	143216	+	TGTTTCGGTAACAGCATTATTAATTCTGAAGAAATACGCACAAAGAGATG	ACCAACGGTTAAATTTTACAAGGAGGGGCTGGTCATCGTTTTTCAAGCAA	ACGGAAAAGAATATTTATTGAGCTTGTAAAAGGCGAGTAACTTAGAATTA	TGTTTCGGTAACAGCATTATTAATTCTGAAGAAATACGCACAAAGAGATGCGGATCCCCGGGTTAATTAA	ACCAACGGTTAAATTTTACAAGGAGGGGCTGGTCATCGTTTTTCAAGCAACGGATCCCCGGGTTAATTAA	ACGGAAAAGAATATTTATTGAGCTTGTAAAAGGCGAGTAACTTAGAATTAGAATTCGAGCTCGTTTAAAC	0		0		0
YDL178W	DLD2,AIP2	4	143533	145125	+	TTTATTTTACAGACATTAATCCAGCACTACAAGTGGCATATAACAAGATG	TGAAGGTTCATTATGATCCTAATGGAATTTTAAACCCTTACAAATACATT	ATAAATATATACATATGTAGATAACTATAAAACTTGGCATTTTATTTTCA	TTTATTTTACAGACATTAATCCAGCACTACAAGTGGCATATAACAAGATGCGGATCCCCGGGTTAATTAA	TGAAGGTTCATTATGATCCTAATGGAATTTTAAACCCTTACAAATACATTCGGATCCCCGGGTTAATTAA	ATAAATATATACATATGTAGATAACTATAAAACTTGGCATTTTATTTTCAGAATTCGAGCTCGTTTAAAC	0		0		0
YDL177C	YDL177C	4	145220	145732	-	GATTCTTAGATAGGTATTGATGTTTGGTATTACTATTTTTTGGAGAAATG	ACATTTCAACATGTGCTGTGGAAACCTTAAAGAAGGGTGGATTTCTTCCT	CAATATTATATTCTACAATTGTGTATATTATATGGTAAGGGTGATATTTA	GATTCTTAGATAGGTATTGATGTTTGGTATTACTATTTTTTGGAGAAATGCGGATCCCCGGGTTAATTAA	ACATTTCAACATGTGCTGTGGAAACCTTAAAGAAGGGTGGATTTCTTCCTCGGATCCCCGGGTTAATTAA	CAATATTATATTCTACAATTGTGTATATTATATGGTAAGGGTGATATTTAGAATTCGAGCTCGTTTAAAC	0		0		0
YDL176W	YDL176W	4	146108	148234	+	TACACGCAGAAAGCGTCTTTCCACATAATCTGAACATTTTGTTATCGATG	ACGATGAAAAGGACCTTTATACATTCATTGTGAAAAAAGTAAAAAGAGAC	ACCTCATACGCTATTTTCTATTATGGCTAACATCTATGCAACTCAATTTA	TACACGCAGAAAGCGTCTTTCCACATAATCTGAACATTTTGTTATCGATGCGGATCCCCGGGTTAATTAA	ACGATGAAAAGGACCTTTATACATTCATTGTGAAAAAAGTAAAAAGAGACCGGATCCCCGGGTTAATTAA	ACCTCATACGCTATTTTCTATTATGGCTAACATCTATGCAACTCAATTTAGAATTCGAGCTCGTTTAAAC	0		0		0
YDL175C	AIR2	4	148492	149526	-	AACGTTACCTGTACAACGATAGCAGCTTACATCACTTCCTCGCAGTCATG	ACTACAATTCTTATCAACCATATAGGAGTGGTACCTTGGGGAAAAGAAGA	ATATAATGTAACCAAGAACAGCTTGTTAAAGGGCTTCCTATTTAAAGTTA	AACGTTACCTGTACAACGATAGCAGCTTACATCACTTCCTCGCAGTCATGCGGATCCCCGGGTTAATTAA	ACTACAATTCTTATCAACCATATAGGAGTGGTACCTTGGGGAAAAGAAGACGGATCCCCGGGTTAATTAA	ATATAATGTAACCAAGAACAGCTTGTTAAAGGGCTTCCTATTTAAAGTTAGAATTCGAGCTCGTTTAAAC	0		0		0
YDL174C	DLD1	4	149834	151597	-	AAATATTGTACATCATTCCGATCCAGCTGGAAACAAAAGCAAGAATAATG	CGGACAAAATCTTTAAAACTGATCCAAACGAGCCCGCTAATGATTACAGG	AATATATTTCAGGTTTACGTGAAGGGAGAAAAAGGAAAATCAGATACTCA	AAATATTGTACATCATTCCGATCCAGCTGGAAACAAAAGCAAGAATAATGCGGATCCCCGGGTTAATTAA	CGGACAAAATCTTTAAAACTGATCCAAACGAGCCCGCTAATGATTACAGGCGGATCCCCGGGTTAATTAA	AATATATTTCAGGTTTACGTGAAGGGAGAAAAAGGAAAATCAGATACTCAGAATTCGAGCTCGTTTAAAC	0		0		0
YDL173W	YDL173W	4	152204	153091	+	AAGCAGCAGCAGCGTTAGCAGCAGCAGTAGCGTAAGACCAAGTTAGTATG	AGAAGAAGAAGAAATCAGGGTTTTTCAGTTCTTTGAAAACTATGTTTAAT	ATTTATTTATTTTATTTAGTTTATTAATTTTGCTGATGAATGTTATTTCA	AAGCAGCAGCAGCGTTAGCAGCAGCAGTAGCGTAAGACCAAGTTAGTATGCGGATCCCCGGGTTAATTAA	AGAAGAAGAAGAAATCAGGGTTTTTCAGTTCTTTGAAAACTATGTTTAATCGGATCCCCGGGTTAATTAA	ATTTATTTATTTTATTTAGTTTATTAATTTTGCTGATGAATGTTATTTCAGAATTCGAGCTCGTTTAAAC	1	YDL172C	1	YDL172C	0
YDL172C	YDL172C	4	152620	153099	-	ATTTATTTATTTATTTATTTTATTTAGTTTATTAATTTTGCTGATGAATG	CGACAATTGGGGCGTTGTTGTCCGGAGACGAAGTGGTGGCATGCAAAGAC	AACCCGGTGACCAACACCAGGTCTCGTATCAGCGCTACAAGGAGCCATCA	ATTTATTTATTTATTTATTTTATTTAGTTTATTAATTTTGCTGATGAATGCGGATCCCCGGGTTAATTAA	CGACAATTGGGGCGTTGTTGTCCGGAGACGAAGTGGTGGCATGCAAAGACCGGATCCCCGGGTTAATTAA	AACCCGGTGACCAACACCAGGTCTCGTATCAGCGCTACAAGGAGCCATCAGAATTCGAGCTCGTTTAAAC	1	YDL173W	1	YDL173W	0
YDL171C	GLT1	4	153196	159633	-	CCATTTATTTATTTTGAAGAACTAGAGAAAGAATTAGAAAAGAAAGCATG	GTATCGTTCAACGTGATTACAAACTATTGAAAGAATTAGCTAGTCAAGTC	ATAAATAAATAATATACGATCATAAAATAAATAATAACTCAAGCTTTTCA	CCATTTATTTATTTTGAAGAACTAGAGAAAGAATTAGAAAAGAAAGCATGCGGATCCCCGGGTTAATTAA	GTATCGTTCAACGTGATTACAAACTATTGAAAGAATTAGCTAGTCAAGTCCGGATCCCCGGGTTAATTAA	ATAAATAAATAATATACGATCATAAAATAAATAATAACTCAAGCTTTTCAGAATTCGAGCTCGTTTAAAC	0		0		0
YDL170W	UGA3	4	160310	161896	+	TTGTTCATGTATGGATGCCAAGAAAACAAAGTTTTTTAAAGTGAGGTATG	ATGACCTGGTCCACATGATTGACGAATTAGATTACAATATTAATTTTGCC	CAATAATTTAAGACACCCAGGGGGTGGGGAAAGGAAATATATGCTGCTCA	TTGTTCATGTATGGATGCCAAGAAAACAAAGTTTTTTAAAGTGAGGTATGCGGATCCCCGGGTTAATTAA	ATGACCTGGTCCACATGATTGACGAATTAGATTACAATATTAATTTTGCCCGGATCCCCGGGTTAATTAA	CAATAATTTAAGACACCCAGGGGGTGGGGAAAGGAAATATATGCTGCTCAGAATTCGAGCTCGTTTAAAC	0		0		0
YDL169C	UGX2	4	162057	162728	-	TTAAATGCAGATAGTTATATCGTGTTCATAACCACTACTGAAGAGTCATG	AGGTGGACTCGGACACCCCTGAAAATAATCACCTAAAATGGTTAATTAAA	TTATACGTATACAATATAGAAATGCTAACGTTGAGACATAGAAGTAATTA	TTAAATGCAGATAGTTATATCGTGTTCATAACCACTACTGAAGAGTCATGCGGATCCCCGGGTTAATTAA	AGGTGGACTCGGACACCCCTGAAAATAATCACCTAAAATGGTTAATTAAACGGATCCCCGGGTTAATTAA	TTATACGTATACAATATAGAAATGCTAACGTTGAGACATAGAAGTAATTAGAATTCGAGCTCGTTTAAAC	0		0		0
YDL168W	SFA1,ADH5	4	163598	164758	+	TCTACAAAATCTCCAAGTAAAGAAGGAATATAAGTAATATAAGTAGAATG	TGCATAACGGTGATTGCTTGAGAACCGTCTTGAAGTCTGATGAAATAAAA	TATTCCAGAAAATTTGAGTCATGCTTACTTAGTTTAATTAAGTACTCCTA	TCTACAAAATCTCCAAGTAAAGAAGGAATATAAGTAATATAAGTAGAATGCGGATCCCCGGGTTAATTAA	TGCATAACGGTGATTGCTTGAGAACCGTCTTGAAGTCTGATGAAATAAAACGGATCCCCGGGTTAATTAA	TATTCCAGAAAATTTGAGTCATGCTTACTTAGTTTAATTAAGTACTCCTAGAATTCGAGCTCGTTTAAAC	0		0		0
YDL167C	NRP1	4	164989	167148	-	CGCTAGGATAATTGTGCATTGCTATTGTGATTTTTGATACAGAAATTATG	TTGGTGATAATAGCGCTTTCGGTAATGGTTTTAATAGTTCGGTACGTTGG	AAATACAATGTGGTTGTGTGAAATTTATTGACCTCGCCTGTTCCTAACTA	CGCTAGGATAATTGTGCATTGCTATTGTGATTTTTGATACAGAAATTATGCGGATCCCCGGGTTAATTAA	TTGGTGATAATAGCGCTTTCGGTAATGGTTTTAATAGTTCGGTACGTTGGCGGATCCCCGGGTTAATTAA	AAATACAATGTGGTTGTGTGAAATTTATTGACCTCGCCTGTTCCTAACTAGAATTCGAGCTCGTTTAAAC	0		0		0
YDL166C	FAP7	4	167443	168036	-	ATAGAAAGGAACTATTAGAAAATAAAGAAATACTTTGTTATATAGAGATG	ATGAATATCAAGGGCCTCGTAGCGATGACGAAGACGATGAAGACAGTGAG	TTACAATTATATATGTATATATGTAGATACACAAAGTTATGGAACGCCTA	ATAGAAAGGAACTATTAGAAAATAAAGAAATACTTTGTTATATAGAGATGCGGATCCCCGGGTTAATTAA	ATGAATATCAAGGGCCTCGTAGCGATGACGAAGACGATGAAGACAGTGAGCGGATCCCCGGGTTAATTAA	TTACAATTATATATGTATATATGTAGATACACAAAGTTATGGAACGCCTAGAATTCGAGCTCGTTTAAAC	0		0		0
YDL165W	CDC36,NOT2,DNA19	4	168284	168859	+	GGAAAAACAGGAAAAGAAGAGAATCAAAATATACTATTGCCTACATAATG	GGTGGGAAAAGTGCCAAAGAGATTTCTTATTGTTTTATAATGCTATTATG	ATCACATATAATGACATTTATTTACTTCTTTCGTTTCTCTGTCTACCTTA	GGAAAAACAGGAAAAGAAGAGAATCAAAATATACTATTGCCTACATAATGCGGATCCCCGGGTTAATTAA	GGTGGGAAAAGTGCCAAAGAGATTTCTTATTGTTTTATAATGCTATTATGCGGATCCCCGGGTTAATTAA	ATCACATATAATGACATTTATTTACTTCTTTCGTTTCTCTGTCTACCTTAGAATTCGAGCTCGTTTAAAC	0		0		0
YDL164C	CDC9,MMS8	4	168982	171249	-	ATTTTGAAGGTTTAGAGCAGCTTTTAACGTCATTGTTCATCAATTACATG	CTTCTGAACAGATCGTCGAATTGTATGAAAACCAATCCCACATGCAAAAT	CTCTTTTTTTTTTTTTAATGATTAATTGAGAAAAATAGTGTGCACATTTA	ATTTTGAAGGTTTAGAGCAGCTTTTAACGTCATTGTTCATCAATTACATGCGGATCCCCGGGTTAATTAA	CTTCTGAACAGATCGTCGAATTGTATGAAAACCAATCCCACATGCAAAATCGGATCCCCGGGTTAATTAA	CTCTTTTTTTTTTTTTAATGATTAATTGAGAAAAATAGTGTGCACATTTAGAATTCGAGCTCGTTTAAAC	1	YDL163W	1	YDL163W	0
YDL163W	YDL163W	4	170951	171253	+	CACCGGAAGAGGGAGCGGATGATGGTATAGAAGAAAAATTGCTACCCATG	TCAAGGGACGTGCAGATGAAAGAAGGCAACCGGTCAGTAATCTGCGCATG	AATGATTTTGAAGGTTTAGAGCAGCTTTTAACGTCATTGTTCATCAATTA	CACCGGAAGAGGGAGCGGATGATGGTATAGAAGAAAAATTGCTACCCATGCGGATCCCCGGGTTAATTAA	TCAAGGGACGTGCAGATGAAAGAAGGCAACCGGTCAGTAATCTGCGCATGCGGATCCCCGGGTTAATTAA	AATGATTTTGAAGGTTTAGAGCAGCTTTTAACGTCATTGTTCATCAATTAGAATTCGAGCTCGTTTAAAC	1	YDL164C	1	YDL164C	0
YDL162C	YDL162C	4	171354	171708	-	AGTACCCTTTCACCAAATTCTTCGCAGATCTAACAAATTGTTTCGACATG	TGGCTGATGGAATTTTTCACCTTAACGCGAAAACGCGTGAAAGTGAAATT	ATTTTTGAACAAAGTACAGCGAGATGCAAACGCATGGCTTATTGCAGCTA	AGTACCCTTTCACCAAATTCTTCGCAGATCTAACAAATTGTTTCGACATGCGGATCCCCGGGTTAATTAA	TGGCTGATGGAATTTTTCACCTTAACGCGAAAACGCGTGAAAGTGAAATTCGGATCCCCGGGTTAATTAA	ATTTTTGAACAAAGTACAGCGAGATGCAAACGCATGGCTTATTGCAGCTAGAATTCGAGCTCGTTTAAAC	1	YDL161W	1	YDL161W	0
YDL161W	ENT1	4	171707	173071	+	TATGAGTGCCAGGATCAGAAGGAAAGGGAGCAAGAGGCAGAACAATCATG	AGTCTCAAAATAATGGCTCAAATAACCGGGGATATACTCTAATTGATTTA	AAAATGCTCATCTGATTAGAAATGCGGACTGGAATGACAGAATCACTTCA	TATGAGTGCCAGGATCAGAAGGAAAGGGAGCAAGAGGCAGAACAATCATGCGGATCCCCGGGTTAATTAA	AGTCTCAAAATAATGGCTCAAATAACCGGGGATATACTCTAATTGATTTACGGATCCCCGGGTTAATTAA	AAAATGCTCATCTGATTAGAAATGCGGACTGGAATGACAGAATCACTTCAGAATTCGAGCTCGTTTAAAC	1	YDL162C	1	YDL162C	0
YDL160C-A	YDL160C-A	4	173359	173601	-	TATTGCACTTAGAAAGGACATGAGTACAGAGCACAGTAATTGTGGTGATG	TATCGCATCAAGATTTAGAGCGTATCGTAGGGCTTCTTCTGATGGATATG	AGGAATGTCTTATGTCTTTACATGGATGTAATGTAAGTTGAATACTTTTA	TATTGCACTTAGAAAGGACATGAGTACAGAGCACAGTAATTGTGGTGATGCGGATCCCCGGGTTAATTAA	TATCGCATCAAGATTTAGAGCGTATCGTAGGGCTTCTTCTGATGGATATGCGGATCCCCGGGTTAATTAA	AGGAATGTCTTATGTCTTTACATGGATGTAATGTAAGTTGAATACTTTTAGAATTCGAGCTCGTTTAAAC	0		0		0
YDL160C	DHH1	4	174383	175903	-	ATAACTTATCCCAGGCCTAAAATACGACAAGAAAGAAAATAGTAGTAATG	AGCAGGAGCATTTCATGGCGATGCCACCTGGTCAGTCACAACCCCAGTAT	AAAAAAAGCGTATCTCACCACAGTAGTTATTTTTTCTTAGATATTCTTTA	ATAACTTATCCCAGGCCTAAAATACGACAAGAAAGAAAATAGTAGTAATGCGGATCCCCGGGTTAATTAA	AGCAGGAGCATTTCATGGCGATGCCACCTGGTCAGTCACAACCCCAGTATCGGATCCCCGGGTTAATTAA	AAAAAAAGCGTATCTCACCACAGTAGTTATTTTTTCTTAGATATTCTTTAGAATTCGAGCTCGTTTAAAC	0		0		0
YDL159W-A	YDL159W-A	4	176155	176286	+	TAAAAGAATGTGGATGTAACAAAACTGAATCCAATGATGAGAAATAAATG	CTAAGATTGTGTTGTCCTTTTTCTTACGAAATTTTTTTCCCTCCCTTTTT	TATGATATCGCCGTTACCCCACGAATCACTTATAACGAGGACAGTGATCA	TAAAAGAATGTGGATGTAACAAAACTGAATCCAATGATGAGAAATAAATGCGGATCCCCGGGTTAATTAA	CTAAGATTGTGTTGTCCTTTTTCTTACGAAATTTTTTTCCCTCCCTTTTTCGGATCCCCGGGTTAATTAA	TATGATATCGCCGTTACCCCACGAATCACTTATAACGAGGACAGTGATCAGAATTCGAGCTCGTTTAAAC	0		0		0
YDL159W	STE7	4	176454	178001	+	CATCGGATCATATCTGTTTTTGCAGCGTGGTATATTGGTTGTTGGTCATG	CCTTGGACCGTGCCAAGTTAGAAAAGAAACAATCGGAAAGATCAACCCAT	TGTGAAAAAAAGTGCAATATGTTCCTAACTAATGTTATCGCATGCATTCA	CATCGGATCATATCTGTTTTTGCAGCGTGGTATATTGGTTGTTGGTCATGCGGATCCCCGGGTTAATTAA	CCTTGGACCGTGCCAAGTTAGAAAAGAAACAATCGGAAAGATCAACCCATCGGATCCCCGGGTTAATTAA	TGTGAAAAAAAGTGCAATATGTTCCTAACTAATGTTATCGCATGCATTCAGAATTCGAGCTCGTTTAAAC	2	YDL159C-B;YDL158C	2	YDL159C-B;YDL158C	0
YDL159C-B	YDL159C-B	4	177029	177205	-	TTTCATTATTTATATGCTGGTTATAATAAGCTCCATAGAAGGTGATAATG	GTAGTGCCTTCACCACAGTTCCAGAATTTCCAGCACCAATTTTCCCCAAC	TTGTCGGGAACTTCAAATGGTAATTATATACAACTCCAGGACTTGGTTCA	TTTCATTATTTATATGCTGGTTATAATAAGCTCCATAGAAGGTGATAATGCGGATCCCCGGGTTAATTAA	GTAGTGCCTTCACCACAGTTCCAGAATTTCCAGCACCAATTTTCCCCAACCGGATCCCCGGGTTAATTAA	TTGTCGGGAACTTCAAATGGTAATTATATACAACTCCAGGACTTGGTTCAGAATTCGAGCTCGTTTAAAC	1	YDL159W	1	YDL159W	0
YDL158C	YDL158C	4	177839	178150	-	AAGCTTCTCTCAATCGTGAAATTTTCTGTACATAAAGTGCTACTTTGATG	GTCTAAATTTATCATCTTTAGACGGTGATACGTATTTCATTATAAGATCA	TGTATTAAGAATGAAAGGGAAAGGTCATCGATTCATGAATTGCTACATCA	AAGCTTCTCTCAATCGTGAAATTTTCTGTACATAAAGTGCTACTTTGATGCGGATCCCCGGGTTAATTAA	GTCTAAATTTATCATCTTTAGACGGTGATACGTATTTCATTATAAGATCACGGATCCCCGGGTTAATTAA	TGTATTAAGAATGAAAGGGAAAGGTCATCGATTCATGAATTGCTACATCAGAATTCGAGCTCGTTTAAAC	1	YDL159W	1	YDL159W	0
YDL157C	YDL157C	4	178208	178564	-	AGGAAACAAAACACCGCTTAGAGAGAAACAGCAAGTGGTGAAAAACAATG	AATATAAGAACTATAAGAAATTAAGTAACGATGGTGAAACACAGGCTAAC	CTTTATGTACAGAAAATTTCACGATTGAGAGAAGCTTGCGAATAATACTA	AGGAAACAAAACACCGCTTAGAGAGAAACAGCAAGTGGTGAAAAACAATGCGGATCCCCGGGTTAATTAA	AATATAAGAACTATAAGAAATTAAGTAACGATGGTGAAACACAGGCTAACCGGATCCCCGGGTTAATTAA	CTTTATGTACAGAAAATTTCACGATTGAGAGAAGCTTGCGAATAATACTAGAATTCGAGCTCGTTTAAAC	0		0		0
YDL156W	YDL156W	4	178894	180462	+	ATCTATTTTAGTACGGTAATTAAAAGAAAGCTGCCTTTCAGTCAAGAATG	GCAAAATATTCCTCTTTACTGATGACTCCGGAACCATAAAGCAGGAAGAA	CTGAAAAGCGGGAGGGAAAAAAGGCAGTGCGGGTAACTGAGATGTTTTCA	ATCTATTTTAGTACGGTAATTAAAAGAAAGCTGCCTTTCAGTCAAGAATGCGGATCCCCGGGTTAATTAA	GCAAAATATTCCTCTTTACTGATGACTCCGGAACCATAAAGCAGGAAGAACGGATCCCCGGGTTAATTAA	CTGAAAAGCGGGAGGGAAAAAAGGCAGTGCGGGTAACTGAGATGTTTTCAGAATTCGAGCTCGTTTAAAC	0		0		0
YDL155W	CLB3	4	180749	182032	+	TTTAAAACATAGAGATATTTTGTCCTTTTTATCATTGCTTATTATAAATG	TCGTAGCGAAGTGGATAGCATTAGCTGAGCACAGAGTAGAAAGATCTAAC	ATGAATCCTTTTTCCTTTGTTGATGCCATGTCTCGAGCTGAGGCTATTTA	TTTAAAACATAGAGATATTTTGTCCTTTTTATCATTGCTTATTATAAATGCGGATCCCCGGGTTAATTAA	TCGTAGCGAAGTGGATAGCATTAGCTGAGCACAGAGTAGAAAGATCTAACCGGATCCCCGGGTTAATTAA	ATGAATCCTTTTTCCTTTGTTGATGCCATGTCTCGAGCTGAGGCTATTTAGAATTCGAGCTCGTTTAAAC	0		0		0
YDL154W	MSH5	4	182310	185015	+	CTCATTCAAAATAACTTACTCATTCATATACTGCCACCAAATGGAATATG	CTACAACAACTTCCGAGAATCTCAGGCTTAAATTGAAAAATTTCCTTCGC	TTAACTTAAATATGTTACAAGTAAGCGTTTTTTTATTCTTTGATATATTA	CTCATTCAAAATAACTTACTCATTCATATACTGCCACCAAATGGAATATGCGGATCCCCGGGTTAATTAA	CTACAACAACTTCCGAGAATCTCAGGCTTAAATTGAAAAATTTCCTTCGCCGGATCCCCGGGTTAATTAA	TTAACTTAAATATGTTACAAGTAAGCGTTTTTTTATTCTTTGATATATTAGAATTCGAGCTCGTTTAAAC	0		0		0
YDL153C	SAS10,UTP3	4	185162	186988	-	AGTTTTGGAGGAAGAGAAAACATATTAGAGTGGGTGTATAGAATAATATG	AAAAGACAGGTATCAAGAAGGGTTTGACGAGGTCTGTTAAATTCAAGAAT	AAATTTTGACACCACTACTTGGGTAAATACTACATATGTAAATTTTTTTA	AGTTTTGGAGGAAGAGAAAACATATTAGAGTGGGTGTATAGAATAATATGCGGATCCCCGGGTTAATTAA	AAAAGACAGGTATCAAGAAGGGTTTGACGAGGTCTGTTAAATTCAAGAATCGGATCCCCGGGTTAATTAA	AAATTTTGACACCACTACTTGGGTAAATACTACATATGTAAATTTTTTTAGAATTCGAGCTCGTTTAAAC	1	YDL152W	1	YDL152W	0
YDL152W	YDL152W	4	186792	187157	+	CTTCTTCCTCATCTTCTCTTTCATCTATTGACTCATCATCTTCATCCATG	CAGAAGCGCAGTTTGAAAATTTTTCATCCGCCCTGCAAAGTCCAATTTTT	ATTGTTCTCTTGAATACCATAATTCTCTGGTCATTATCTTCTGCTGATCA	CTTCTTCCTCATCTTCTCTTTCATCTATTGACTCATCATCTTCATCCATGCGGATCCCCGGGTTAATTAA	CAGAAGCGCAGTTTGAAAATTTTTCATCCGCCCTGCAAAGTCCAATTTTTCGGATCCCCGGGTTAATTAA	ATTGTTCTCTTGAATACCATAATTCTCTGGTCATTATCTTCTGCTGATCAGAATTCGAGCTCGTTTAAAC	1	YDL153C	1	YDL153C	0
YDL151C	BUD30	4	187288	187869	-	CAGGGAATAACTGTTCAATCCGTTTAGATCTCCACTCTTCGTCATCCATG	AGCGCCCATTTCCTTTATTACTGCTCATACTTAATGAATGCTATCCCGCT	ATAATTTGCTAGACTAACCGAAAGTCGAAGCGTAATCTTGTTTTTTATTA	CAGGGAATAACTGTTCAATCCGTTTAGATCTCCACTCTTCGTCATCCATGCGGATCCCCGGGTTAATTAA	AGCGCCCATTTCCTTTATTACTGCTCATACTTAATGAATGCTATCCCGCTCGGATCCCCGGGTTAATTAA	ATAATTTGCTAGACTAACCGAAAGTCGAAGCGTAATCTTGTTTTTTATTAGAATTCGAGCTCGTTTAAAC	1	YDL150W	1	YDL150W	0
YDL150W	RPC53,RPC4	4	187313	188581	+	CGAAGCGTAATCTTGTTTTTTATTAAGCGGGATAGCATTCATTAAGTATG	CGGAACTTCTAGGCCGTGTGGACGGTAAAATAGTAGTCACACCTCAAATC	TTATGACTGTGTATATTCATTTATATACTCGACAGATGCGAGTGCGATTA	CGAAGCGTAATCTTGTTTTTTATTAAGCGGGATAGCATTCATTAAGTATGCGGATCCCCGGGTTAATTAA	CGGAACTTCTAGGCCGTGTGGACGGTAAAATAGTAGTCACACCTCAAATCCGGATCCCCGGGTTAATTAA	TTATGACTGTGTATATTCATTTATATACTCGACAGATGCGAGTGCGATTAGAATTCGAGCTCGTTTAAAC	1	YDL151C	1	YDL151C	0
YDL149W	ATG9,APG9,CVT7,AUT9	4	188896	191889	+	ACATTTAAGAACAGCTTGAAATATCAAAATCACGGAATTATTAGGTTATG	GTGTCTTAGGACTTGTTAAAGAGTATTACAAGAAGTCTGACGTCGGAAGA	AGTTATATATATAGTTATATTGGATGATGTACACGACACAGTCTGCCTTA	ACATTTAAGAACAGCTTGAAATATCAAAATCACGGAATTATTAGGTTATGCGGATCCCCGGGTTAATTAA	GTGTCTTAGGACTTGTTAAAGAGTATTACAAGAAGTCTGACGTCGGAAGACGGATCCCCGGGTTAATTAA	AGTTATATATATAGTTATATTGGATGATGTACACGACACAGTCTGCCTTAGAATTCGAGCTCGTTTAAAC	0		0		0
YDL148C	NOP14,UTP2	4	192125	194557	-	CTGTAAATAGTACAGTTGAGAAGCAAATACAAGGGAAGATCAAATACATG	CGGAAAAAAACAAGTATGAAAGAGAAAGAAAACTACGTGGCGGAAAGAAA	GAGAAGCCTAATAAGAAAAAAAGAGGTTAATAAATTATTATTACTGGTTA	CTGTAAATAGTACAGTTGAGAAGCAAATACAAGGGAAGATCAAATACATGCGGATCCCCGGGTTAATTAA	CGGAAAAAAACAAGTATGAAAGAGAAAGAAAACTACGTGGCGGAAAGAAACGGATCCCCGGGTTAATTAA	GAGAAGCCTAATAAGAAAAAAAGAGGTTAATAAATTATTATTACTGGTTAGAATTCGAGCTCGTTTAAAC	0		0		0
YDL147W	RPN5,NAS5	4	194895	196232	+	TGCTGGGCTCAGTACCATTTTTGTTGCTAGAGTAAACGTAGAGAAAGATG	TAGGCCATTTAATTACAAAAGAGGAAATCATGCACGGTCTGCAAGCTAAA	AATCAAAACCGGATCTGAGATAATCCGACAGTTACTCGAAAATCTCTTCA	TGCTGGGCTCAGTACCATTTTTGTTGCTAGAGTAAACGTAGAGAAAGATGCGGATCCCCGGGTTAATTAA	TAGGCCATTTAATTACAAAAGAGGAAATCATGCACGGTCTGCAAGCTAAACGGATCCCCGGGTTAATTAA	AATCAAAACCGGATCTGAGATAATCCGACAGTTACTCGAAAATCTCTTCAGAATTCGAGCTCGTTTAAAC	0		0		0
YDL146W	LDB17	4	196720	198195	+	ACTTTAGCCTATACTTTCTTCGAACATTTTTCCTTTCATTTTGACTCATG	CGCCTCCGCCTCCTCCTCCTCCTCCATCAAGAAAATGTGGAACTCCAAAA	AAATGGTCGGAAGAACCACATTAATGCAAGAGGAAATAATGCTTTACTTA	ACTTTAGCCTATACTTTCTTCGAACATTTTTCCTTTCATTTTGACTCATGCGGATCCCCGGGTTAATTAA	CGCCTCCGCCTCCTCCTCCTCCTCCATCAAGAAAATGTGGAACTCCAAAACGGATCCCCGGGTTAATTAA	AAATGGTCGGAAGAACCACATTAATGCAAGAGGAAATAATGCTTTACTTAGAATTCGAGCTCGTTTAAAC	0		0		0
YDL145C	COP1,SOO1,RET1,SEC33	4	198541	202146	-	CTTTTTTTCTTCTGTAGTGTCTTTGTTCATTTCATTACTGGATCAAGATG	CTATGATTTCTAAGATCGGTGCACCTGCATCCGGATTAAGAATACGTGTA	GGTCGAGCAGAATACAATCCCGAGAAAATCAATAGGCAAAATAGCATTTA	CTTTTTTTCTTCTGTAGTGTCTTTGTTCATTTCATTACTGGATCAAGATGCGGATCCCCGGGTTAATTAA	CTATGATTTCTAAGATCGGTGCACCTGCATCCGGATTAAGAATACGTGTACGGATCCCCGGGTTAATTAA	GGTCGAGCAGAATACAATCCCGAGAAAATCAATAGGCAAAATAGCATTTAGAATTCGAGCTCGTTTAAAC	0		0		0
YDL144C	YDL144C	4	202631	203701	-	TACAGTCCCGGTGCCAGGATACAAGTTGGCATAAGCTAATGTCGAAAATG	GGAAAGGCCTATTGAAGTTCGACGAAAAAACTGCCACTCTTGTGGACGAG	CAATATACTAGATGAAGGCTCGTCAACGAGGCAAGCAATGGTTGAAACTA	TACAGTCCCGGTGCCAGGATACAAGTTGGCATAAGCTAATGTCGAAAATGCGGATCCCCGGGTTAATTAA	GGAAAGGCCTATTGAAGTTCGACGAAAAAACTGCCACTCTTGTGGACGAGCGGATCCCCGGGTTAATTAA	CAATATACTAGATGAAGGCTCGTCAACGAGGCAAGCAATGGTTGAAACTAGAATTCGAGCTCGTTTAAAC	0		0		0
YDL143W	CCT4,ANC2,TCP4	4	203965	205551	+	TGGAGGTGCGGCAAGTGTGCAAGACGGGTAAAGGAGAGTATAGAACGATG	CTGAATGTGTTAAATCCATCTTACGTATTGATGATATTGCATTCAGCCGT	ATATATATGTATATATGCATAAACATATGGATACTGGGAAACCCATGTTA	TGGAGGTGCGGCAAGTGTGCAAGACGGGTAAAGGAGAGTATAGAACGATGCGGATCCCCGGGTTAATTAA	CTGAATGTGTTAAATCCATCTTACGTATTGATGATATTGCATTCAGCCGTCGGATCCCCGGGTTAATTAA	ATATATATGTATATATGCATAAACATATGGATACTGGGAAACCCATGTTAGAATTCGAGCTCGTTTAAAC	0		0		0
YDL142C	CRD1,CLS1	4	205689	206540	-	AAACAAGCAGGCCTGGTAGCATAGTTCGGTCCCTAATACTTTAGTCAATG	TGAGCGGAGTATCCTACGCATTAAAGAGAAACGCTTTTAAACTTTTAAAA	TTCAAAATGAAAAGTCAGGACCCTTTTCAAAAAGGATCGCAATTATACTA	AAACAAGCAGGCCTGGTAGCATAGTTCGGTCCCTAATACTTTAGTCAATGCGGATCCCCGGGTTAATTAA	TGAGCGGAGTATCCTACGCATTAAAGAGAAACGCTTTTAAACTTTTAAAACGGATCCCCGGGTTAATTAA	TTCAAAATGAAAAGTCAGGACCCTTTTCAAAAAGGATCGCAATTATACTAGAATTCGAGCTCGTTTAAAC	0		0		0
YDL141W	BPL1,ACC2	4	207010	209082	+	AGAAGATATTAGAACGATCTTATCAATATTATCCAGTTTCAACTAATATG	GTAACACTTTTGATATCTTCAAGAGCTTAATTGCTAAAAAGGTTCAGAGT	CATTTAAATTACGTCCGTCCAACTTCTAAGCTTCAAGTGGTAGACTCTTA	AGAAGATATTAGAACGATCTTATCAATATTATCCAGTTTCAACTAATATGCGGATCCCCGGGTTAATTAA	GTAACACTTTTGATATCTTCAAGAGCTTAATTGCTAAAAAGGTTCAGAGTCGGATCCCCGGGTTAATTAA	CATTTAAATTACGTCCGTCCAACTTCTAAGCTTCAAGTGGTAGACTCTTAGAATTCGAGCTCGTTTAAAC	0		0		0
YDL140C	RPO21,SUA8,RPB220,RPB1	4	209331	214532	-	AATCATAAAGATAGTAATAACACTTTACCCCAAAATATAAATCAGACATG	ATTCTCCAAAGCAAGACGAACAAAAGCATAATGAAAATGAAAATTCCAGA	CTATATATAATGTAATAACGTCAAATACGTAAGGATGATATACTATATCA	AATCATAAAGATAGTAATAACACTTTACCCCAAAATATAAATCAGACATGCGGATCCCCGGGTTAATTAA	ATTCTCCAAAGCAAGACGAACAAAAGCATAATGAAAATGAAAATTCCAGACGGATCCCCGGGTTAATTAA	CTATATATAATGTAATAACGTCAAATACGTAAGGATGATATACTATATCAGAATTCGAGCTCGTTTAAAC	0		0		0
YDL139C	SCM3	4	215346	216017	-	AAGTGGGATACAGCATATCGACGCCTCCACTACAAATTAACAGAAGGATG	CAGATTTCAAGAAGTACGAGGCCAAACTCTCGAAAAGGATATTACGAGAT	ATATATTCTGATGGTAATGAAATTCGAATATACGGCATTTTAACACCTTA	AAGTGGGATACAGCATATCGACGCCTCCACTACAAATTAACAGAAGGATGCGGATCCCCGGGTTAATTAA	CAGATTTCAAGAAGTACGAGGCCAAACTCTCGAAAAGGATATTACGAGATCGGATCCCCGGGTTAATTAA	ATATATTCTGATGGTAATGAAATTCGAATATACGGCATTTTAACACCTTAGAATTCGAGCTCGTTTAAAC	0		0		0
YDL138W	RGT2	4	217326	219617	+	CAGAAACCACTATATATATATATGGAAATATCTCGAATATTGCTTGTATG	ATTGGACGAGTGACCTCGCTAGTAAGCACAGCCAATACACTTCCCCCCAA	TAAAACGGTTTATAAGACCTCGAACGATCGTAAGATGCTATTGGTTTTTA	CAGAAACCACTATATATATATATGGAAATATCTCGAATATTGCTTGTATGCGGATCCCCGGGTTAATTAA	ATTGGACGAGTGACCTCGCTAGTAAGCACAGCCAATACACTTCCCCCCAACGGATCCCCGGGTTAATTAA	TAAAACGGTTTATAAGACCTCGAACGATCGTAAGATGCTATTGGTTTTTAGAATTCGAGCTCGTTTAAAC	0		0		0
YDL137W	ARF2	4	220488	221033	+	CAACCAATAGAGATAAAAAAAAGGAATTAAGATTTCATAGAGAAAAGATG	GTCTGTACGAAGGTCTGGAGTGGTTAAGCAACAACTTGAAGAATCAATCC	CAAAACACACAAGGTCCGCATGACTAAACGTTCTATACAGATTTAGATTA	CAACCAATAGAGATAAAAAAAAGGAATTAAGATTTCATAGAGAAAAGATGCGGATCCCCGGGTTAATTAA	GTCTGTACGAAGGTCTGGAGTGGTTAAGCAACAACTTGAAGAATCAATCCCGGATCCCCGGGTTAATTAA	CAAAACACACAAGGTCCGCATGACTAAACGTTCTATACAGATTTAGATTAGAATTCGAGCTCGTTTAAAC	0		0		0
YDL136W	RPL35B,SOS2	4	221556	222324	+	GGTTTGGTAGTACAGTGAACACGATAAAGAACCAAATAGGACTAAAAATG	AAAGAAAGAAGCAAATCGCTTTCCCACAAAGAAAGTACGCTATCAAGGCT	TTAAACTATATCCAAAAATCAAATATTAAAATGATAATCTAACGAAATTA	GGTTTGGTAGTACAGTGAACACGATAAAGAACCAAATAGGACTAAAAATGCGGATCCCCGGGTTAATTAA	AAAGAAAGAAGCAAATCGCTTTCCCACAAAGAAAGTACGCTATCAAGGCTCGGATCCCCGGGTTAATTAA	TTAAACTATATCCAAAAATCAAATATTAAAATGATAATCTAACGAAATTAGAATTCGAGCTCGTTTAAAC	0		0		0
YDL135C	RDI1	4	222637	223245	-	ACGAATAACTCGAGTATTGAGCTTTTTTATTACAGAAAAACTGAATAATG	ATAAAACTAACCACTTGACTTTAAATTGGGGGGTCGAAATTGTCAAAAAA	CTCTTGTTTATACAGGCCATATCTACATTGTGCATTCCAAGAACTTATTA	ACGAATAACTCGAGTATTGAGCTTTTTTATTACAGAAAAACTGAATAATGCGGATCCCCGGGTTAATTAA	ATAAAACTAACCACTTGACTTTAAATTGGGGGGTCGAAATTGTCAAAAAACGGATCCCCGGGTTAATTAA	CTCTTGTTTATACAGGCCATATCTACATTGTGCATTCCAAGAACTTATTAGAATTCGAGCTCGTTTAAAC	0		0		0
YDL134C	PPH21,PPH1	4	223619	224728	-	GAAAGAGGGATATAAATTATCGCATAAAACAATAAACAAAAAGAAAAATG	TAAGACCAGGTGAACCTAGCGTCAGCAGAAAGACGCCAGATTACTTTTTA	GAGAAAAGTGAATATATATCTATATAGATGCATATATGTATACATACTCA	GAAAGAGGGATATAAATTATCGCATAAAACAATAAACAAAAAGAAAAATGCGGATCCCCGGGTTAATTAA	TAAGACCAGGTGAACCTAGCGTCAGCAGAAAGACGCCAGATTACTTTTTACGGATCCCCGGGTTAATTAA	GAGAAAAGTGAATATATATCTATATAGATGCATATATGTATACATACTCAGAATTCGAGCTCGTTTAAAC	0		0		0
YDL133C-A	RPL41B,YDL134C-A,RPL47B	4	225681	225758	-	TTATATTTTACTTCAATCCTAAGATAGTCATATCGACTTAATTCCAAATG	GAACTAGAAGACTTAAGAGAAAGAGACGGAAGGTGAGAGCCAGATCCAAA	AATCAATTTTTACTTGACCTGAACTTAACGATTTGCTCTCAATCCGCTTA	TTATATTTTACTTCAATCCTAAGATAGTCATATCGACTTAATTCCAAATGCGGATCCCCGGGTTAATTAA	GAACTAGAAGACTTAAGAGAAAGAGACGGAAGGTGAGAGCCAGATCCAAACGGATCCCCGGGTTAATTAA	AATCAATTTTTACTTGACCTGAACTTAACGATTTGCTCTCAATCCGCTTAGAATTCGAGCTCGTTTAAAC	0		0		0
YDL133W	YDL133W	4	226384	227697	+	TTTTTGCATTTTTTGAGGCGTTCTTTTTTTTTACACTGACAAATTTAATG	TCAGTATTGTTAGAGTAGTCGAAAAAGTCAGTTCAATTACCAACAGAAAC	AATCTTGGTATCTAAAAGAATTCTTTTAATTTCTATATTTGTCGAGCTCA	TTTTTGCATTTTTTGAGGCGTTCTTTTTTTTTACACTGACAAATTTAATGCGGATCCCCGGGTTAATTAA	TCAGTATTGTTAGAGTAGTCGAAAAAGTCAGTTCAATTACCAACAGAAACCGGATCCCCGGGTTAATTAA	AATCTTGGTATCTAAAAGAATTCTTTTAATTTCTATATTTGTCGAGCTCAGAATTCGAGCTCGTTTAAAC	0		0		0
YDL132W	CDC53	4	228261	230708	+	ACATATACCTAAACAAAGAATAACAACAAAATCGCAAGCAGCAAAGCATG	AGGGATACCTACAGAGGGGAGACGATGGTGAATCGTATGCTTACCTTGCT	ACTCGTAGGATTTGCTTCGTTCGATCAGCACAAGCCTTCAAAGATGATTA	ACATATACCTAAACAAAGAATAACAACAAAATCGCAAGCAGCAAAGCATGCGGATCCCCGGGTTAATTAA	AGGGATACCTACAGAGGGGAGACGATGGTGAATCGTATGCTTACCTTGCTCGGATCCCCGGGTTAATTAA	ACTCGTAGGATTTGCTTCGTTCGATCAGCACAAGCCTTCAAAGATGATTAGAATTCGAGCTCGTTTAAAC	0		0		0
YDL131W	LYS21	4	231324	232646	+	TTTAAAAGTGCAACGACAACCCAAGTAATAGTATACTTTAACAAACCATG	ATATCGATATTTCCAATGGGCATGTTTCTAAAAAGGCAAAGGTCACCAAA	CCCAGTATGTGTATGTTTGAAATATGTGTACTATATATATAATGAAACTA	TTTAAAAGTGCAACGACAACCCAAGTAATAGTATACTTTAACAAACCATGCGGATCCCCGGGTTAATTAA	ATATCGATATTTCCAATGGGCATGTTTCTAAAAAGGCAAAGGTCACCAAACGGATCCCCGGGTTAATTAA	CCCAGTATGTGTATGTTTGAAATATGTGTACTATATATATAATGAAACTAGAATTCGAGCTCGTTTAAAC	0		0		0
YDL130W-A	STF1,AIS2	4	233102	233362	+	ATTAAGAAGCACTTTCACCCAGTCATCCAACCAAACACGCTATCAATATG	ACAAGAAAAAATTAGAGAATTTAGAAAACAAAATTAATAACCTTTCAAAG	TACGTACAAAATGTGTCTGCAGAACCTTTAGCCTTAACAATGACCAATCA	ATTAAGAAGCACTTTCACCCAGTCATCCAACCAAACACGCTATCAATATGCGGATCCCCGGGTTAATTAA	ACAAGAAAAAATTAGAGAATTTAGAAAACAAAATTAATAACCTTTCAAAGCGGATCCCCGGGTTAATTAA	TACGTACAAAATGTGTCTGCAGAACCTTTAGCCTTAACAATGACCAATCAGAATTCGAGCTCGTTTAAAC	0		0		0
YDL130W	RPP1B,RPLA3,RPL44'	4	233849	234470	+	TTCAGTTAAACTTGGACTAACAAAGAAATCAAACAACTAAGAAGAAAATG	AAGAAGCTGCTGAAGAATCTGACGACGACATGGGTTTCGGTTTATTCGAC	CATAAAGGGTAAAAAACGTTGCAGAAAAAATGACTTTCCTTGTATGTTTA	TTCAGTTAAACTTGGACTAACAAAGAAATCAAACAACTAAGAAGAAAATGCGGATCCCCGGGTTAATTAA	AAGAAGCTGCTGAAGAATCTGACGACGACATGGGTTTCGGTTTATTCGACCGGATCCCCGGGTTAATTAA	CATAAAGGGTAAAAAACGTTGCAGAAAAAATGACTTTCCTTGTATGTTTAGAATTCGAGCTCGTTTAAAC	0		0		0
YDL129W	YDL129W	4	234966	235841	+	AACGCGGGCAAGGCTACGGCATACAGGAATTTAACATTTTGTTGGCTATG	ATGTGAGAGTTTTTCATTTGGAGAAAAAAGAACCTAAATCACGAAAAAAA	TGAGAAAGAAAAATTATTGACGTTCAATAATATTTTTTTCTAGCATACTA	AACGCGGGCAAGGCTACGGCATACAGGAATTTAACATTTTGTTGGCTATGCGGATCCCCGGGTTAATTAA	ATGTGAGAGTTTTTCATTTGGAGAAAAAAGAACCTAAATCACGAAAAAAACGGATCCCCGGGTTAATTAA	TGAGAAAGAAAAATTATTGACGTTCAATAATATTTTTTTCTAGCATACTAGAATTCGAGCTCGTTTAAAC	0		0		0
YDL128W	VCX1,MNR1,HUM1	4	236567	237802	+	CATATCATTCATCGGCTGCTGATAGCAAATAAAACAACATAGATACAATG	TTTTCTATTATCCAGACGAAAAAACCCTTGACTCTATTGGAAATAGTTTA	AATATAAAAAAAAAGAGAAGGGTGAATTTCTGCGCTACTGTTCTTACTCA	CATATCATTCATCGGCTGCTGATAGCAAATAAAACAACATAGATACAATGCGGATCCCCGGGTTAATTAA	TTTTCTATTATCCAGACGAAAAAACCCTTGACTCTATTGGAAATAGTTTACGGATCCCCGGGTTAATTAA	AATATAAAAAAAAAGAGAAGGGTGAATTTCTGCGCTACTGTTCTTACTCAGAATTCGAGCTCGTTTAAAC	0		0		0
YDL127W	PCL2,CLN4	4	238844	239770	+	TCCGACAAGAGCAATTTCAATACGGCAGCAACTTTTTACTACAAAAGATG	AAGAAGATACAAAAGTAAAGAAATCGAATTGGTCAAATTACTTCAAATCG	AAGTGCCATGAAGAAACGCAGGCCAGGCATAATTTCGACATTTAAAATCA	TCCGACAAGAGCAATTTCAATACGGCAGCAACTTTTTACTACAAAAGATGCGGATCCCCGGGTTAATTAA	AAGAAGATACAAAAGTAAAGAAATCGAATTGGTCAAATTACTTCAAATCGCGGATCCCCGGGTTAATTAA	AAGTGCCATGAAGAAACGCAGGCCAGGCATAATTTCGACATTTAAAATCAGAATTCGAGCTCGTTTAAAC	0		0		0
YDL126C	CDC48	4	240073	242580	-	GCCATTGACTCGATAACTGGCTCAACTACAAGACAGATATACAAATCATG	CAGGTGCTGCATTTGGTTCTAATGCGGAGGAAGATGATGATTTGTATAGT	AATGACTTGAATTTACGATTTAAAATAAAAATATACCTGGCATATAACTA	GCCATTGACTCGATAACTGGCTCAACTACAAGACAGATATACAAATCATGCGGATCCCCGGGTTAATTAA	CAGGTGCTGCATTTGGTTCTAATGCGGAGGAAGATGATGATTTGTATAGTCGGATCCCCGGGTTAATTAA	AATGACTTGAATTTACGATTTAAAATAAAAATATACCTGGCATATAACTAGAATTCGAGCTCGTTTAAAC	0		0		0
YDL125C	HNT1	4	242935	243522	-	AAGTAAAAGGGCAATCAGCACGCCTTCCAGACTTTTAAGAAACATTGATG	AGTTGGGCAAGCTACACAAGGAATTGCTTGCCAAACTAGAAGGCTCCGAT	TTAAATATGAAAAGAAAACGCTAAAAGAAATCATAGCATGCATTACTCTA	AAGTAAAAGGGCAATCAGCACGCCTTCCAGACTTTTAAGAAACATTGATGCGGATCCCCGGGTTAATTAA	AGTTGGGCAAGCTACACAAGGAATTGCTTGCCAAACTAGAAGGCTCCGATCGGATCCCCGGGTTAATTAA	TTAAATATGAAAAGAAAACGCTAAAAGAAATCATAGCATGCATTACTCTAGAATTCGAGCTCGTTTAAAC	0		0		0
YDL124W	YDL124W	4	244181	245119	+	TTGTGTTACCCTAAAGAAACAGAGGTCAGTTAAAAACACTTTTACAAATG	TGTATTGGAATAAATTGTACGATAAATACAACTACGCTGCTCAAAAAGTA	TAAAGTTATACAAAACAAATATGACTCGTACATAAATTGTCCGGTATTTA	TTGTGTTACCCTAAAGAAACAGAGGTCAGTTAAAAACACTTTTACAAATGCGGATCCCCGGGTTAATTAA	TGTATTGGAATAAATTGTACGATAAATACAACTACGCTGCTCAAAAAGTACGGATCCCCGGGTTAATTAA	TAAAGTTATACAAAACAAATATGACTCGTACATAAATTGTCCGGTATTTAGAATTCGAGCTCGTTTAAAC	0		0		0
YDL123W	SNA4	4	245340	245762	+	CCCAATAAAGGTGCCACACTGAGCAGAGACAGATAGGGACGCGCATCATG	CCCATGACAACAAACAGTCTCTGGTTGAGTCTCCTCCTCCTTATGTGCCA	TCGCTTGCTTGCTTGCTGGAATTTTCATTTTCCTTGCTGTAGCTTCATCA	CCCAATAAAGGTGCCACACTGAGCAGAGACAGATAGGGACGCGCATCATGCGGATCCCCGGGTTAATTAA	CCCATGACAACAAACAGTCTCTGGTTGAGTCTCCTCCTCCTTATGTGCCACGGATCCCCGGGTTAATTAA	TCGCTTGCTTGCTTGCTGGAATTTTCATTTTCCTTGCTGTAGCTTCATCAGAATTCGAGCTCGTTTAAAC	0		0		0
YDL122W	UBP1	4	246474	248903	+	CTAGATACTTTCGAACACTTCTCCCCTTTTAATCTACAAAATTTTGTATG	AGTTCGAGAGAACAGAAGACCATAGAGATATTTCTGGTAAAGATGTAAAC	ATTATAGTTATTGTTATTTACACAATTACGGATATCGTATTTATAACTTA	CTAGATACTTTCGAACACTTCTCCCCTTTTAATCTACAAAATTTTGTATGCGGATCCCCGGGTTAATTAA	AGTTCGAGAGAACAGAAGACCATAGAGATATTTCTGGTAAAGATGTAAACCGGATCCCCGGGTTAATTAA	ATTATAGTTATTGTTATTTACACAATTACGGATATCGTATTTATAACTTAGAATTCGAGCTCGTTTAAAC	0		0		0
YDL121C	YDL121C	4	249055	249504	-	ACGAATTCCCTTAAAGTTCTCGGTGCCTAAGTCAATAAGTCCGGAGCATG	AGTTGAAGAAGTACAATGGTAAGAAAAATGAAGCTTACGAAGGATTTGTA	GAATGTCTAAAGTTTTTGTAGGACAATTGCAAAAATCACTTCCATTATTA	ACGAATTCCCTTAAAGTTCTCGGTGCCTAAGTCAATAAGTCCGGAGCATGCGGATCCCCGGGTTAATTAA	AGTTGAAGAAGTACAATGGTAAGAAAAATGAAGCTTACGAAGGATTTGTACGGATCCCCGGGTTAATTAA	GAATGTCTAAAGTTTTTGTAGGACAATTGCAAAAATCACTTCCATTATTAGAATTCGAGCTCGTTTAAAC	0		0		0
YDL120W	YFH1	4	249845	250369	+	AAAGATAGTATTTCAAAAAAAACTAAGCGAGAAGATAGAGTGTAGCAATG	TAACAGATATACTTACTGAAGAAGTTGAGAAGGCCATTTCTAAAAGCCAA	GTTACAAGTGTTTAAATAAATATAAGAGAGTCGATGGATAAGTGCAGTTA	AAAGATAGTATTTCAAAAAAAACTAAGCGAGAAGATAGAGTGTAGCAATGCGGATCCCCGGGTTAATTAA	TAACAGATATACTTACTGAAGAAGTTGAGAAGGCCATTTCTAAAAGCCAACGGATCCCCGGGTTAATTAA	GTTACAAGTGTTTAAATAAATATAAGAGAGTCGATGGATAAGTGCAGTTAGAATTCGAGCTCGTTTAAAC	0		0		0
YDL119C	YDL119C	4	250611	251534	-	GCACAGCGGGAACAACTAGAAGGTACACAATTTGTGAAGCAGCATACATG	GTGCAGGTATTGCGTGGGGTATATATGAGGAGTTGGTCAAAAGATTCATG	ACCTTTTTTGAAGAATGCGAGATTGCAATGAAATATGTGTCTATTTTTTA	GCACAGCGGGAACAACTAGAAGGTACACAATTTGTGAAGCAGCATACATGCGGATCCCCGGGTTAATTAA	GTGCAGGTATTGCGTGGGGTATATATGAGGAGTTGGTCAAAAGATTCATGCGGATCCCCGGGTTAATTAA	ACCTTTTTTGAAGAATGCGAGATTGCAATGAAATATGTGTCTATTTTTTAGAATTCGAGCTCGTTTAAAC	1	YDL118W	1	YDL118W	0
YDL118W	YDL118W	4	251224	251604	+	TTTCATACATCGTTAATCGTGGTAAGCTACTGCTCTTGTTATATACAATG	TTGTGTACCTTCTAGTTGTTCCCGCTGTGCTATTTGCTTTTCTTTTGGTA	TCCACATTAAATTCTCACGAGGGGGTGATTGAAGTAAAAGGATAAGCTTA	TTTCATACATCGTTAATCGTGGTAAGCTACTGCTCTTGTTATATACAATGCGGATCCCCGGGTTAATTAA	TTGTGTACCTTCTAGTTGTTCCCGCTGTGCTATTTGCTTTTCTTTTGGTACGGATCCCCGGGTTAATTAA	TCCACATTAAATTCTCACGAGGGGGTGATTGAAGTAAAAGGATAAGCTTAGAATTCGAGCTCGTTTAAAC	1	YDL119C	1	YDL119C	0
YDL117W	CYK3	4	252503	255160	+	ATAACATTTAATTCCTGAATTTACCGTATTACATTTAAATTTGCATAATG	TCGCTGACTCTGGTATTGGGTGGTCCGTTTTTGCTGAATGGTTGTGCGTA	GTTGAATGATACAGATTATAGCGCTGTAAAAAATTTGTGAAAAACGTTTA	ATAACATTTAATTCCTGAATTTACCGTATTACATTTAAATTTGCATAATGCGGATCCCCGGGTTAATTAA	TCGCTGACTCTGGTATTGGGTGGTCCGTTTTTGCTGAATGGTTGTGCGTACGGATCCCCGGGTTAATTAA	GTTGAATGATACAGATTATAGCGCTGTAAAAAATTTGTGAAAAACGTTTAGAATTCGAGCTCGTTTAAAC	0		0		0
YDL116W	NUP84	4	255486	257666	+	AAAACCAATTGAGTGTTACTTCGAAGTAAAATACATAGCCATTTCAAATG	AGTTAAAAGAGTATCTGGATCTCGTTGCTCGCACAGCAACCCTTTCGAAC	TTGCTGTTTACTTAAAATATAAACTTATTCTGCAATACATTAATTGATCA	AAAACCAATTGAGTGTTACTTCGAAGTAAAATACATAGCCATTTCAAATGCGGATCCCCGGGTTAATTAA	AGTTAAAAGAGTATCTGGATCTCGTTGCTCGCACAGCAACCCTTTCGAACCGGATCCCCGGGTTAATTAA	TTGCTGTTTACTTAAAATATAAACTTATTCTGCAATACATTAATTGATCAGAATTCGAGCTCGTTTAAAC	0		0		0
YDL115C	IWR1	4	257915	259046	-	TCTCTGAGGTATAGCTTTTGTTGAGGTAGGCATACAAGATTTCGGGAATG	ATCATAGGGACAGAATTTTTCATCAGCTACAGAAAAAAATTAATAGAAGC	TACAGATGCAGTTACTTACATACATTGAACAGTTTCTGACGGCAAATTTA	TCTCTGAGGTATAGCTTTTGTTGAGGTAGGCATACAAGATTTCGGGAATGCGGATCCCCGGGTTAATTAA	ATCATAGGGACAGAATTTTTCATCAGCTACAGAAAAAAATTAATAGAAGCCGGATCCCCGGGTTAATTAA	TACAGATGCAGTTACTTACATACATTGAACAGTTTCTGACGGCAAATTTAGAATTCGAGCTCGTTTAAAC	1	YDL114W-A	1	YDL114W-A	0
YDL114W-A	YDL114W-A	4	258855	258968	+	GCTCGGATTGATAGCTTTCAGAGCTCACAGTCTTTGATAATTTAAATATG	TAGTTAGTCAAACGCATTTTTGTTATATCGGTAGAATAACAACACATACA	AGTTTATCAGAGTAAAGAGAAGAAGGGATGAGGATTCTGTTCAGGCATTA	GCTCGGATTGATAGCTTTCAGAGCTCACAGTCTTTGATAATTTAAATATGCGGATCCCCGGGTTAATTAA	TAGTTAGTCAAACGCATTTTTGTTATATCGGTAGAATAACAACACATACACGGATCCCCGGGTTAATTAA	AGTTTATCAGAGTAAAGAGAAGAAGGGATGAGGATTCTGTTCAGGCATTAGAATTCGAGCTCGTTTAAAC	1	YDL115C	1	YDL115C	0
YDL114W	YDL114W	4	259524	260450	+	CAGTGTCATATTTAACATAGTTTTATGGGTAAGAAATATTATTAATTATG	ACCATGTAACGTCAACCAGCCCGCGAGCAATAAATCCGAAGAGAAGTGCA	CAACGTGAAGATCAAATAACGTCAAATGTATTAAATAGACTAAAATATTA	CAGTGTCATATTTAACATAGTTTTATGGGTAAGAAATATTATTAATTATGCGGATCCCCGGGTTAATTAA	ACCATGTAACGTCAACCAGCCCGCGAGCAATAAATCCGAAGAGAAGTGCACGGATCCCCGGGTTAATTAA	CAACGTGAAGATCAAATAACGTCAAATGTATTAAATAGACTAAAATATTAGAATTCGAGCTCGTTTAAAC	0		0		0
YDL113C	ATG20,CVT20,SNX42	4	260558	262480	-	GTGCAATTGAACATACCATCTAGAAAAGTTGTCTTCTACAGCACACAATG	GTCAAAATTTAGAAATTTGGAAAGAAGTCAAAAGACATCAAGATTTTGCA	ATATATATCAAGTATGCTATAACGCTAAAAAAAATATGCTCATAATACTA	GTGCAATTGAACATACCATCTAGAAAAGTTGTCTTCTACAGCACACAATGCGGATCCCCGGGTTAATTAA	GTCAAAATTTAGAAATTTGGAAAGAAGTCAAAAGACATCAAGATTTTGCACGGATCCCCGGGTTAATTAA	ATATATATCAAGTATGCTATAACGCTAAAAAAAATATGCTCATAATACTAGAATTCGAGCTCGTTTAAAC	0		0		0
YDL112W	TRM3	4	262840	267150	+	TTGTTTAACGAACATTACAAACTCTATACCTTTTTTTTACCAGCAAAATG	TTCAAACGGCAACCGCAGTTATCGTTCATTCCTATACAGTTCAACACATG	ATACTAAAAACTTCATGGTTAACAAAAGTGGGAATGAAACCTGATTCTTA	TTGTTTAACGAACATTACAAACTCTATACCTTTTTTTTACCAGCAAAATGCGGATCCCCGGGTTAATTAA	TTCAAACGGCAACCGCAGTTATCGTTCATTCCTATACAGTTCAACACATGCGGATCCCCGGGTTAATTAA	ATACTAAAAACTTCATGGTTAACAAAAGTGGGAATGAAACCTGATTCTTAGAATTCGAGCTCGTTTAAAC	0		0		0
YDL111C	RRP42	4	267238	268035	-	TTTGACTAGCACAACGACAGTTTCAGATTCTGTTGAAATAATCATTTATG	CAATGGTGGAGAAATACGCCCCCGACGTAGTACGATCACTGGAGAATTTA	TTAGTATGTAAACTAATTTGTCTTTTTATCTAATTGTGACTATATTTTTA	TTTGACTAGCACAACGACAGTTTCAGATTCTGTTGAAATAATCATTTATGCGGATCCCCGGGTTAATTAA	CAATGGTGGAGAAATACGCCCCCGACGTAGTACGATCACTGGAGAATTTACGGATCCCCGGGTTAATTAA	TTAGTATGTAAACTAATTTGTCTTTTTATCTAATTGTGACTATATTTTTAGAATTCGAGCTCGTTTAAAC	0		0		0
YDL110C	TMA17	4	268437	268889	-	TAAAACATAAAGCAAATCAAAACATAATAACTACTACAAGTAACATAATG	ACATGGACAATTCAAATGTGGACGTCGTGACACCAAACAGCATATTCATT	AAGAGTATGACGTGAAAATGATGCGCAGTAAAACTAAATCCCGTCTCTTA	TAAAACATAAAGCAAATCAAAACATAATAACTACTACAAGTAACATAATGCGGATCCCCGGGTTAATTAA	ACATGGACAATTCAAATGTGGACGTCGTGACACCAAACAGCATATTCATTCGGATCCCCGGGTTAATTAA	AAGAGTATGACGTGAAAATGATGCGCAGTAAAACTAAATCCCGTCTCTTAGAATTCGAGCTCGTTTAAAC	0		0		0
YDL109C	YDL109C	4	269182	271125	-	CTCACCTGACCTTATTCACCCAAAAACATCGGGGAAACGGTAGTAATATG	CTAGCCAGCTCGCCAGCTCCTGGATTAGCAAGCATTCCTCTGTGACAGAT	CAATAGTAAATTGCAAGTCAATCCCGGGATGACGTCAAGATAGACAGTCA	CTCACCTGACCTTATTCACCCAAAAACATCGGGGAAACGGTAGTAATATGCGGATCCCCGGGTTAATTAA	CTAGCCAGCTCGCCAGCTCCTGGATTAGCAAGCATTCCTCTGTGACAGATCGGATCCCCGGGTTAATTAA	CAATAGTAAATTGCAAGTCAATCCCGGGATGACGTCAAGATAGACAGTCAGAATTCGAGCTCGTTTAAAC	0		0		0
YDL108W	KIN28	4	271623	272624	+	TACTTAAAAGTCATCAAAAAAAATATTCCCGGCCTCAGAGCGAACATATG	TCAAAGAATTACCACCACCAAGTGACCCGTCTTCAATAAAAATACGTAAC	ACATCTAATGTAAATAACACAGATTCTACAAACTTTATAAAATCAAATCA	TACTTAAAAGTCATCAAAAAAAATATTCCCGGCCTCAGAGCGAACATATGCGGATCCCCGGGTTAATTAA	TCAAAGAATTACCACCACCAAGTGACCCGTCTTCAATAAAAATACGTAACCGGATCCCCGGGTTAATTAA	ACATCTAATGTAAATAACACAGATTCTACAAACTTTATAAAATCAAATCAGAATTCGAGCTCGTTTAAAC	0		0		0
YDL107W	MSS2	4	272846	273901	+	TAGCAGACGAAAACGAAAACAAAAGCAAGAAATATCTGATCTAAAGTATG	TTCTTGAAAGTAGAAAAGATTCCATAAAGTTGCTGGACAAAGCACGGCTT	GGAGACATGTGTCCTTATATAAATCGCAAAAAGAATCGATCAGACATTTA	TAGCAGACGAAAACGAAAACAAAAGCAAGAAATATCTGATCTAAAGTATGCGGATCCCCGGGTTAATTAA	TTCTTGAAAGTAGAAAAGATTCCATAAAGTTGCTGGACAAAGCACGGCTTCGGATCCCCGGGTTAATTAA	GGAGACATGTGTCCTTATATAAATCGCAAAAAGAATCGATCAGACATTTAGAATTCGAGCTCGTTTAAAC	0		0		0
YDL106C	PHO2,GRF10,BAS2	4	274147	275823	-	GGCTAGACAAGTCACGGCTTACTGCTAAATAACGTATACAATACGCTATG	CAGATTTTTTGAAGAACACTAACGAACTAACTGACGAGCATAGATGGATA	AGAGTTGAAAATGCAATCGCAAAAAAAAAAAAACAGAATTATTTTCATCA	GGCTAGACAAGTCACGGCTTACTGCTAAATAACGTATACAATACGCTATGCGGATCCCCGGGTTAATTAA	CAGATTTTTTGAAGAACACTAACGAACTAACTGACGAGCATAGATGGATACGGATCCCCGGGTTAATTAA	AGAGTTGAAAATGCAATCGCAAAAAAAAAAAAACAGAATTATTTTCATCAGAATTCGAGCTCGTTTAAAC	0		0		0
YDL105W	NSE4,QRI2	4	276311	277519	+	ATCAAGAAATCAGAGTTTTGCAAAAAAAAGAGAGTACAGACAGCGACATG	CTTGGCGAAAACTAATAAAGAAATACAACATCACTTCACCATTCTTAGAC	AAAAAAAAAAAAAAACTGTACATATTATATGCAGCGCTCTATCGCTGTTA	ATCAAGAAATCAGAGTTTTGCAAAAAAAAGAGAGTACAGACAGCGACATGCGGATCCCCGGGTTAATTAA	CTTGGCGAAAACTAATAAAGAAATACAACATCACTTCACCATTCTTAGACCGGATCCCCGGGTTAATTAA	AAAAAAAAAAAAAAACTGTACATATTATATGCAGCGCTCTATCGCTGTTAGAATTCGAGCTCGTTTAAAC	0		0		0
YDL104C	QRI7	4	277575	278801	-	CTGAAATAAGTAGAGTAGAAGAAAGGATAGAAACTTTTTTTTTCATTATG	CATTGAATGACCTATTAAGTGTTGATGGTTGGAGAACGGACCAGCTATGA	GAGCGCTGCATATAATATGTACAGTTTTTTTTTTTTTTTTTTTTTTTTTT	CTGAAATAAGTAGAGTAGAAGAAAGGATAGAAACTTTTTTTTTCATTATGCGGATCCCCGGGTTAATTAA	CATTGAATGACCTATTAAGTGTTGATGGTTGGAGAACGGACCAGCTATGACGGATCCCCGGGTTAATTAA	GAGCGCTGCATATAATATGTACAGTTTTTTTTTTTTTTTTTTTTTTTTTTGAATTCGAGCTCGTTTAAAC	0		0		0
YDL103C	QRI1,UAP1	4	279073	280506	-	GCAAAGAAACGCAGATATAAAGGAGAACACCAGATCGAACTGCAACTATG	CCCAGTTCACAGGTAAAGTCTTTGACAGAAGTGGTATAGTATTAGAAAAA	ACTTTTCAAACTACATGTTAAAAGTGCTTCATAAGTAGCTCAAACAGTTA	GCAAAGAAACGCAGATATAAAGGAGAACACCAGATCGAACTGCAACTATGCGGATCCCCGGGTTAATTAA	CCCAGTTCACAGGTAAAGTCTTTGACAGAAGTGGTATAGTATTAGAAAAACGGATCCCCGGGTTAATTAA	ACTTTTCAAACTACATGTTAAAAGTGCTTCATAAGTAGCTCAAACAGTTAGAATTCGAGCTCGTTTAAAC	0		0		0
YDL102W	POL3,CDC2,TEX1,HPR6	4	280797	284416	+	TGAGCACTTGCTATTAAGCATTAATCTTTATACATATACGCACAGCAATG	TTAAGGTTAAAAAAGAGCTGCAGGAGAAAGTAGAACAATTAAGCAAATGG	TTGTTAGCCTTTCTTAATCCTGATATGATGTGCCACCCTATCGTTTTTTA	TGAGCACTTGCTATTAAGCATTAATCTTTATACATATACGCACAGCAATGCGGATCCCCGGGTTAATTAA	TTAAGGTTAAAAAAGAGCTGCAGGAGAAAGTAGAACAATTAAGCAAATGGCGGATCCCCGGGTTAATTAA	TTGTTAGCCTTTCTTAATCCTGATATGATGTGCCACCCTATCGTTTTTTAGAATTCGAGCTCGTTTAAAC	0		0		0
YDL101C	DUN1	4	284558	286099	-	CAAGTAAAGGGGCTTAACATACAGTAAAAAAGGCAATTATAGTGAAGATG	AAATTACTGACAATAAAATACCCAAAACATACTCAGAATTATCTTGCCTC	GAAAAATCCAGATTCAAACAATGTTTTTGAAATAACGCATCTCATGTTTA	CAAGTAAAGGGGCTTAACATACAGTAAAAAAGGCAATTATAGTGAAGATGCGGATCCCCGGGTTAATTAA	AAATTACTGACAATAAAATACCCAAAACATACTCAGAATTATCTTGCCTCCGGATCCCCGGGTTAATTAA	GAAAAATCCAGATTCAAACAATGTTTTTGAAATAACGCATCTCATGTTTAGAATTCGAGCTCGTTTAAAC	0		0		0
YDL100C	GET3,ARR4	4	286363	287427	-	TTTAGGAAAACGTACGACAAGAACAAGAAGATCATCACATTGTAATTATG	ATAACCCTATTACTGATGGTAAAGTCATTTATGAGCTAGAAGATAAGGAA	TCTATGGTTATATGTCGTATGTATCTATTTATGGTATTCAGGGGCTTCTA	TTTAGGAAAACGTACGACAAGAACAAGAAGATCATCACATTGTAATTATGCGGATCCCCGGGTTAATTAA	ATAACCCTATTACTGATGGTAAAGTCATTTATGAGCTAGAAGATAAGGAACGGATCCCCGGGTTAATTAA	TCTATGGTTATATGTCGTATGTATCTATTTATGGTATTCAGGGGCTTCTAGAATTCGAGCTCGTTTAAAC	0		0		0
YDL099W	BUG1	4	287669	288694	+	TTTGCATTGAACCAACCTGAATTGAGCAAGTTTATCATATAGTTACAATG	TAGACATGACCACTTGGAGAAGTATTGGTTCTGGCCCAATAATGGAATTT	ATGTATATAAACCCTTAATTAAAATATATACGCGAAAATATTCATTCTCA	TTTGCATTGAACCAACCTGAATTGAGCAAGTTTATCATATAGTTACAATGCGGATCCCCGGGTTAATTAA	TAGACATGACCACTTGGAGAAGTATTGGTTCTGGCCCAATAATGGAATTTCGGATCCCCGGGTTAATTAA	ATGTATATAAACCCTTAATTAAAATATATACGCGAAAATATTCATTCTCAGAATTCGAGCTCGTTTAAAC	0		0		0
YDL098C	SNU23	4	288831	289415	-	ACCAGAAGTTCCTACAAGCCTTAGCTGACAAAAATTCGAGAAAGCTAATG	CAAAAGTCAGTCAAATGATGGGATTTTCCAATTTTGCCACCTCTAAAAAA	TATGTGCTCTATGCTTGTATTATGCTCATTTATCTTTACTTGGTTTCTCA	ACCAGAAGTTCCTACAAGCCTTAGCTGACAAAAATTCGAGAAAGCTAATGCGGATCCCCGGGTTAATTAA	CAAAAGTCAGTCAAATGATGGGATTTTCCAATTTTGCCACCTCTAAAAAACGGATCCCCGGGTTAATTAA	TATGTGCTCTATGCTTGTATTATGCTCATTTATCTTTACTTGGTTTCTCAGAATTCGAGCTCGTTTAAAC	0		0		0
YDL097C	RPN6,NAS4	4	289645	290949	-	GCGCTGAAAGAGGACAATTGGTGATTAATCTATAAACGAGGAACTTCATG	AACTAAATAAAGTCGTCGATCAACTATTTGAAAAGGCAAGTGTCTTGTAT	CTCTGGTACTTGTGAGTATACATACATATATATATGTACATGTAAACCTA	GCGCTGAAAGAGGACAATTGGTGATTAATCTATAAACGAGGAACTTCATGCGGATCCCCGGGTTAATTAA	AACTAAATAAAGTCGTCGATCAACTATTTGAAAAGGCAAGTGTCTTGTATCGGATCCCCGGGTTAATTAA	CTCTGGTACTTGTGAGTATACATACATATATATATGTACATGTAAACCTAGAATTCGAGCTCGTTTAAAC	0		0		0
YDL096C	OPI6	4	291250	291576	-	ACATCTTTGCAAGAGGAGGATGCACATCCATGAAGTAAGTCCCCCTAATG	TTGTAGCTGTTAGCTGTTTCTTGATAGGCTCTTCTGATACTACCTCGCTT	GATCTTGATTATTTTCGAGCAGCAAAACAAGACAAACAGGTGCATTGTTA	ACATCTTTGCAAGAGGAGGATGCACATCCATGAAGTAAGTCCCCCTAATGCGGATCCCCGGGTTAATTAA	TTGTAGCTGTTAGCTGTTTCTTGATAGGCTCTTCTGATACTACCTCGCTTCGGATCCCCGGGTTAATTAA	GATCTTGATTATTTTCGAGCAGCAAAACAAGACAAACAGGTGCATTGTTAGAATTCGAGCTCGTTTAAAC	1	YDL095W	1	YDL095W	0
YDL095W	PMT1	4	291311	293764	+	TATCAGAAGAGCCTATCAAGAAACAGCTAACAGCTACAAGCACGGTCATG	AAGAGGAGGGAGCTAACATTTTAAAAGTAGAAAAAAGGGCTGTTTTGGAA	GAGCTTATAGAAGACTTTACATAAAAATGTGGAGAGTACTGGGATATTTA	TATCAGAAGAGCCTATCAAGAAACAGCTAACAGCTACAAGCACGGTCATGCGGATCCCCGGGTTAATTAA	AAGAGGAGGGAGCTAACATTTTAAAAGTAGAAAAAAGGGCTGTTTTGGAACGGATCCCCGGGTTAATTAA	GAGCTTATAGAAGACTTTACATAAAAATGTGGAGAGTACTGGGATATTTAGAATTCGAGCTCGTTTAAAC	1	YDL096C	1	YDL096C	0
YDL094C	YDL094C	4	293824	294333	-	CACCAAAAACAACACTATTTGGCAGGGAGATACTGTGTAGCCTTACGATA	TTCAAGACATTTTTTTTATTCATGATGTTTTTTTTGTCTATTTTCGTTTT	TCTCCACATTTTTATGTAAAGTCTTCTATAAGCTCTCGAGCGTATAATTA	CACCAAAAACAACACTATTTGGCAGGGAGATACTGTGTAGCCTTACGATGCGGATCCCCGGGTTAATTAA	TTCAAGACATTTTTTTTATTCATGATGTTTTTTTTGTCTATTTTCGTTTTCGGATCCCCGGGTTAATTAA	TCTCCACATTTTTATGTAAAGTCTTCTATAAGCTCTCGAGCGTATAATTAGAATTCGAGCTCGTTTAAAC	1	YDL093W	1	YDL093W	0
YDL093W	PMT5	4	294161	296392	+	TTGATTTAACAATTAAGCAGGTGTGTAAGATCATAACTGCTTTAAAGATG	GCAATTCACTATTACTATCCGATAGCCACTATGAATTAAACGCTGAATCA	TAAATCTTTTGCTAAACGAATGTCCAATCTGAATACGGGTGGATGGATCA	TTGATTTAACAATTAAGCAGGTGTGTAAGATCATAACTGCTTTAAAGATGCGGATCCCCGGGTTAATTAA	GCAATTCACTATTACTATCCGATAGCCACTATGAATTAAACGCTGAATCACGGATCCCCGGGTTAATTAA	TAAATCTTTTGCTAAACGAATGTCCAATCTGAATACGGGTGGATGGATCAGAATTCGAGCTCGTTTAAAC	1	YDL094C	1	YDL094C	0
YDL092W	SRP14	4	297033	297473	+	TCTTTAATACAAATCAAGAAACGTAGCTTTCTTACCACCCTAGAACAATG	ACGGTACCATCAGTAAGACAGGTAAGAAAAACAAGGTAGCGAAGAAAAAC	AAGATAACAAGAGGCGCACATGCCTTTTGACTCAAGTGTCACGTGCATCA	TCTTTAATACAAATCAAGAAACGTAGCTTTCTTACCACCCTAGAACAATGCGGATCCCCGGGTTAATTAA	ACGGTACCATCAGTAAGACAGGTAAGAAAAACAAGGTAGCGAAGAAAAACCGGATCCCCGGGTTAATTAA	AAGATAACAAGAGGCGCACATGCCTTTTGACTCAAGTGTCACGTGCATCAGAATTCGAGCTCGTTTAAAC	0		0		0
YDL091C	UBX3	4	297644	299011	-	GTACCTCATCAATCGGCTTGACTGCGATTTAAACATACCCTTTAAACATG	TTAGCGGCATATATCCATCAGGAAATATTGTAATGGAACGCCTGGACGAA	TAAACTTTAGAATAAACGTTTTGAGATGACTATTTTTGAAATTCCTTTCA	GTACCTCATCAATCGGCTTGACTGCGATTTAAACATACCCTTTAAACATGCGGATCCCCGGGTTAATTAA	TTAGCGGCATATATCCATCAGGAAATATTGTAATGGAACGCCTGGACGAACGGATCCCCGGGTTAATTAA	TAAACTTTAGAATAAACGTTTTGAGATGACTATTTTTGAAATTCCTTTCAGAATTCGAGCTCGTTTAAAC	0		0		0
YDL090C	RAM1,STE16,SGP2,SCG2,FUS8,DPR1	4	299286	300581	-	TGCAGAAACAACTGCAGTGCTTGTAAAGCTATAGGCAATCAAAGCGTATG	ATGTAAGAAAAATTATCCACTACTTTAAATCCAATTTATCTTCTCCAAGT	AGACTGACCGCTAAGGAGATTGAATACATATATATAATAGTATGTGGTTA	TGCAGAAACAACTGCAGTGCTTGTAAAGCTATAGGCAATCAAAGCGTATGCGGATCCCCGGGTTAATTAA	ATGTAAGAAAAATTATCCACTACTTTAAATCCAATTTATCTTCTCCAAGTCGGATCCCCGGGTTAATTAA	AGACTGACCGCTAAGGAGATTGAATACATATATATAATAGTATGTGGTTAGAATTCGAGCTCGTTTAAAC	0		0		0
YDL089W	YDL089W	4	301072	302526	+	AACTTTGTTGTGCAGTAGAGGGCTTTACATTTACCTTCGGCAGTGAAATG	TTAATTCCATTCTTCGCTCTCCAAAGAAAAAGAAGAACTATCACAAAAGA	TATTGATTTTTACGTAATTGTATATACTTAGACATAATTAAGAAACGTTA	AACTTTGTTGTGCAGTAGAGGGCTTTACATTTACCTTCGGCAGTGAAATGCGGATCCCCGGGTTAATTAA	TTAATTCCATTCTTCGCTCTCCAAAGAAAAAGAAGAACTATCACAAAAGACGGATCCCCGGGTTAATTAA	TATTGATTTTTACGTAATTGTATATACTTAGACATAATTAAGAAACGTTAGAATTCGAGCTCGTTTAAAC	0		0		0
YDL088C	ASM4,NUP59	4	302669	304255	-	TTTTTTTTTTTTCTCTGTAACCTGAAAACAAGGAACGGCAAATTAAAATG	CTGGTTTTACGCACAAACTGAGTAATTGGTTATTTGGTTGGAATGACCTA	TATGAAGTATTGTAAATGTTCATGAATAATTAGCTGGACGATTTCTGTTA	TTTTTTTTTTTTCTCTGTAACCTGAAAACAAGGAACGGCAAATTAAAATGCGGATCCCCGGGTTAATTAA	CTGGTTTTACGCACAAACTGAGTAATTGGTTATTTGGTTGGAATGACCTACGGATCCCCGGGTTAATTAA	TATGAAGTATTGTAAATGTTCATGAATAATTAGCTGGACGATTTCTGTTAGAATTCGAGCTCGTTTAAAC	0		0		0
YDL087C	LUC7,EPE1,EXM2	4	304467	305252	-	ACAAAAGACTCTATACTCCCAGCAGAAAGCTGCCAACTACCGTCAGAATG	CAACTAACGCCAACAAGACAGCTACTACACTACCCGGAAGACGCTTTGTG	TCTCCTTCGAACAAAATTTTTCTAGCATCATTTTTTTTTGTATGGCCCTA	ACAAAAGACTCTATACTCCCAGCAGAAAGCTGCCAACTACCGTCAGAATGCGGATCCCCGGGTTAATTAA	CAACTAACGCCAACAAGACAGCTACTACACTACCCGGAAGACGCTTTGTGCGGATCCCCGGGTTAATTAA	TCTCCTTCGAACAAAATTTTTCTAGCATCATTTTTTTTTGTATGGCCCTAGAATTCGAGCTCGTTTAAAC	0		0		0
YDL086W	YDL086W	4	305666	306487	+	CTGAAAATGACGCCGTAATAAACTCGTGGTAGTAGATAAAGCAAACAATG	TCGATTTGGGTGAATTTGTCGATGATAATACACCTTTGGAGCACGTTTGT	CTTTTTCTTATTGTTATTTAGTGTATAGCGTATACAGAGTGAAGATCTTA	CTGAAAATGACGCCGTAATAAACTCGTGGTAGTAGATAAAGCAAACAATGCGGATCCCCGGGTTAATTAA	TCGATTTGGGTGAATTTGTCGATGATAATACACCTTTGGAGCACGTTTGTCGGATCCCCGGGTTAATTAA	CTTTTTCTTATTGTTATTTAGTGTATAGCGTATACAGAGTGAAGATCTTAGAATTCGAGCTCGTTTAAAC	1	YDL086C-A	1	YDL086C-A	0
YDL086C-A	YDL086C-A	4	305908	306342	-	TTTGAGTGATAGCGGAGTCGAACCTGCCCTTGCTGAACTCGTCACGGATG	ACGGCTTCTTGATCTTGTACTCGTTACCAATATCGGTACCCTGCACGTCA	GTGGCACCTGCCATATACCACAACTTTATGGGCCCTGAAGCGTTGCCCTA	TTTGAGTGATAGCGGAGTCGAACCTGCCCTTGCTGAACTCGTCACGGATGCGGATCCCCGGGTTAATTAA	ACGGCTTCTTGATCTTGTACTCGTTACCAATATCGGTACCCTGCACGTCACGGATCCCCGGGTTAATTAA	GTGGCACCTGCCATATACCACAACTTTATGGGCCCTGAAGCGTTGCCCTAGAATTCGAGCTCGTTTAAAC	1	YDL086W	1	YDL086W	0
YDL085C-A	YDL085C-A	4	306713	306919	-	ACTACAAAGAGCAACAAATTACGTCGCAAGACGATACATCTTTAACAATG	GAAGAGAGGCTGAAAAGCTTGAGAAGTTAAAAGCCGAAAAGACGAGAAGA	TACTGGAACTATTCATTCCAATAAAAGGACAGGTATAAAGTGTCTGCTTA	ACTACAAAGAGCAACAAATTACGTCGCAAGACGATACATCTTTAACAATGCGGATCCCCGGGTTAATTAA	GAAGAGAGGCTGAAAAGCTTGAGAAGTTAAAAGCCGAAAAGACGAGAAGACGGATCCCCGGGTTAATTAA	TACTGGAACTATTCATTCCAATAAAAGGACAGGTATAAAGTGTCTGCTTAGAATTCGAGCTCGTTTAAAC	0		0		0
YDL085W	NDE2,NDH2	4	307462	309099	+	ACATAGTAGAAAGACAAAAACAACCACCGTACTTGCCATTCGTATAGATG	TTGCCATGGACTGGACCAAAGTTTACTTTCTTGGAAGGGATTCCTCCGTG	TGATAGTAAACAATTTGAATTGGAACAATGAATATATAAAACAAGGACTA	ACATAGTAGAAAGACAAAAACAACCACCGTACTTGCCATTCGTATAGATGCGGATCCCCGGGTTAATTAA	TTGCCATGGACTGGACCAAAGTTTACTTTCTTGGAAGGGATTCCTCCGTGCGGATCCCCGGGTTAATTAA	TGATAGTAAACAATTTGAATTGGAACAATGAATATATAAAACAAGGACTAGAATTCGAGCTCGTTTAAAC	0		0		0
YDL084W	SUB2	4	309488	310828	+	GGCAATAGGTTAAAAAAAGCTCGTTCATTTTTTTAAAAACAGCAACGATG	TCGCTGAATTCCCAGAAGAAGGCATTGATCCGTCCACTTATTTGAATAAT	ACAAAATCTTTATATAATCTATATAAAAACGTATCTTTTTTCCTTTATTA	GGCAATAGGTTAAAAAAAGCTCGTTCATTTTTTTAAAAACAGCAACGATGCGGATCCCCGGGTTAATTAA	TCGCTGAATTCCCAGAAGAAGGCATTGATCCGTCCACTTATTTGAATAATCGGATCCCCGGGTTAATTAA	ACAAAATCTTTATATAATCTATATAAAAACGTATCTTTTTTCCTTTATTAGAATTCGAGCTCGTTTAAAC	0		0		0
YDL083C	RPS16B	4	311177	312040	-	TTATTTAGCAGTGTTTCGAAAAATACAGCAAGAGAATAAGCAACAAGATG	AGAAATTCGGTGGTAAGGGTGCTCGTTCTAGATTCCAAAAATCTTACCGT	GTGCAAAGAAAAGTGAAGAGATTTCTGGAAAAAATCTTGAAATTTTCTTA	TTATTTAGCAGTGTTTCGAAAAATACAGCAAGAGAATAAGCAACAAGATGCGGATCCCCGGGTTAATTAA	AGAAATTCGGTGGTAAGGGTGCTCGTTCTAGATTCCAAAAATCTTACCGTCGGATCCCCGGGTTAATTAA	GTGCAAAGAAAAGTGAAGAGATTTCTGGAAAAAATCTTGAAATTTTCTTAGAATTCGAGCTCGTTTAAAC	0		0		0
YDL082W	RPL13A	4	312675	313639	+	AAGGGGTTTGAGAAAAGCATAGTACAGCACAGCAGGAATCGTACACAATG	GAGAAAAGAGAGCTAGAGAAAAGGCTGAAGCTGAAGCTGAAAAGAAGAAA	AAATACAAAAATTGTGGATGAAAAATTCTTTGATGAAGTTTTTAGATCTA	AAGGGGTTTGAGAAAAGCATAGTACAGCACAGCAGGAATCGTACACAATGCGGATCCCCGGGTTAATTAA	GAGAAAAGAGAGCTAGAGAAAAGGCTGAAGCTGAAGCTGAAAAGAAGAAACGGATCCCCGGGTTAATTAA	AAATACAAAAATTGTGGATGAAAAATTCTTTGATGAAGTTTTTAGATCTAGAATTCGAGCTCGTTTAAAC	0		0		0
YDL081C	RPP1A,RPLA1	4	314053	314373	-	TCCAATACAACAGCTTAAACCGATTATCTCTAAAATAGCAAGAAGAAATG	AAGAAGCTAAAGAAGAATCCGATGACGACATGGGTTTCGGTTTATTTGAT	ATTTTAAATGTTAGAATATGCAATTTCTTCTAAACAGTGCGGCACTTCTA	TCCAATACAACAGCTTAAACCGATTATCTCTAAAATAGCAAGAAGAAATGCGGATCCCCGGGTTAATTAA	AAGAAGCTAAAGAAGAATCCGATGACGACATGGGTTTCGGTTTATTTGATCGGATCCCCGGGTTAATTAA	ATTTTAAATGTTAGAATATGCAATTTCTTCTAAACAGTGCGGCACTTCTAGAATTCGAGCTCGTTTAAAC	0		0		0
YDL080C	THI3,KID1	4	314893	316721	-	GGTTTGAAAGAACATAACTACTAAAACGCACCGTCGTCATTCTGAAGATG	ACGCCAACTCCAGAATTCCAACCACTTCTAAAAAAAATCAAGTTGGATAC	CGAGCGGTAATCATGAGGGTCCCTGGTAGTAGGGCGGAGAGATCAGATCA	GGTTTGAAAGAACATAACTACTAAAACGCACCGTCGTCATTCTGAAGATGCGGATCCCCGGGTTAATTAA	ACGCCAACTCCAGAATTCCAACCACTTCTAAAAAAAATCAAGTTGGATACCGGATCCCCGGGTTAATTAA	CGAGCGGTAATCATGAGGGTCCCTGGTAGTAGGGCGGAGAGATCAGATCAGAATTCGAGCTCGTTTAAAC	0		0		0
YDL079C	MRK1	4	317201	318997	-	AAAATAATCTCAAGATTGAAGAGGTGAAAATTGTAAAATAGTCTACTATG	CCATTGAAGAACGGTTGAAACATTTTGTTTCTGCACCTTCATCGTCTTTG	TAATAGTAATGATACAATAGACTAAGAAATTTGAAGGATGAGATATATCA	AAAATAATCTCAAGATTGAAGAGGTGAAAATTGTAAAATAGTCTACTATGCGGATCCCCGGGTTAATTAA	CCATTGAAGAACGGTTGAAACATTTTGTTTCTGCACCTTCATCGTCTTTGCGGATCCCCGGGTTAATTAA	TAATAGTAATGATACAATAGACTAAGAAATTTGAAGGATGAGATATATCAGAATTCGAGCTCGTTTAAAC	0		0		0
YDL078C	MDH3	4	319606	320637	-	CACTTGTCAGTGCAAAAGAAAATAAAAAGAGACAAACAATCATAAACATG	GCAAGAATATTGAAAAAGGCAAGAGTTTCATCCTAGACTCTTCCAAGCTA	GATACAAAGGAGTATAGAGTTAAGAAAAATATAAAAATTGAAGTAGCTCA	CACTTGTCAGTGCAAAAGAAAATAAAAAGAGACAAACAATCATAAACATGCGGATCCCCGGGTTAATTAA	GCAAGAATATTGAAAAAGGCAAGAGTTTCATCCTAGACTCTTCCAAGCTACGGATCCCCGGGTTAATTAA	GATACAAAGGAGTATAGAGTTAAGAAAAATATAAAAATTGAAGTAGCTCAGAATTCGAGCTCGTTTAAAC	0		0		0
YDL077C	VAM6,VPS39,VPL22,VPL18,CVT4	4	321220	324369	-	TTGATCAGCAAAAACCCTTCAAAATATCAATTTATACCAAAAATTAAATG	GAATTAAACAGAAGACTTTGGGAGAAGTTATAAATGAGCTAAATAATAAG	TATATATAAGAAATACTAACAACAATAACAGCAGCTGTTAAGGGATCTTA	TTGATCAGCAAAAACCCTTCAAAATATCAATTTATACCAAAAATTAAATGCGGATCCCCGGGTTAATTAA	GAATTAAACAGAAGACTTTGGGAGAAGTTATAAATGAGCTAAATAATAAGCGGATCCCCGGGTTAATTAA	TATATATAAGAAATACTAACAACAATAACAGCAGCTGTTAAGGGATCTTAGAATTCGAGCTCGTTTAAAC	0		0		0
YDL076C	RXT3	4	324917	325801	-	TCGCAGTTTTTTTTTTGAGAGAAGTAACAATACAATATAAGATAAAAATG	GAGATAAACCTCATGAACCAAACGGGTATATTAAAAATTTAAAATGGACC	AACTAAGGTTGGAAGGGAAAGAAGGACGACCAATATTATGTCTTTCCTTA	TCGCAGTTTTTTTTTTGAGAGAAGTAACAATACAATATAAGATAAAAATGCGGATCCCCGGGTTAATTAA	GAGATAAACCTCATGAACCAAACGGGTATATTAAAAATTTAAAATGGACCCGGATCCCCGGGTTAATTAA	AACTAAGGTTGGAAGGGAAAGAAGGACGACCAATATTATGTCTTTCCTTAGAATTCGAGCTCGTTTAAAC	0		0		0
YDL075W	RPL31A,RPL34	4	326475	327237	+	TTTTAAAGAAAGAATTAATAAGCAAACAGAACTCAATCAAAGGAAAAATG	TAGTTGCTTCTGCCAAGGGTCTACAAACTGTTGTTGTCGAAGAAGATGCT	CTTTATATTTATTAATATAAAATGAGTATTATTTTTATTTAATTGATTTA	TTTTAAAGAAAGAATTAATAAGCAAACAGAACTCAATCAAAGGAAAAATGCGGATCCCCGGGTTAATTAA	TAGTTGCTTCTGCCAAGGGTCTACAAACTGTTGTTGTCGAAGAAGATGCTCGGATCCCCGGGTTAATTAA	CTTTATATTTATTAATATAAAATGAGTATTATTTTTATTTAATTGATTTAGAATTCGAGCTCGTTTAAAC	0		0		0
YDL074C	BRE1	4	328298	330400	-	GCTTTCATCGTTTTTATGCTAATCGTGCTAGCTGATAATAATCAGATATG	CTACATGCAACAAAGCATTCAGTTCCAATGATTTATTGACAGTGCACTTG	GTGGAGGATATAACACAAACAGTGGAAAAGTGGTAGAATAATTAGTATTA	GCTTTCATCGTTTTTATGCTAATCGTGCTAGCTGATAATAATCAGATATGCGGATCCCCGGGTTAATTAA	CTACATGCAACAAAGCATTCAGTTCCAATGATTTATTGACAGTGCACTTGCGGATCCCCGGGTTAATTAA	GTGGAGGATATAACACAAACAGTGGAAAAGTGGTAGAATAATTAGTATTAGAATTCGAGCTCGTTTAAAC	0		0		0
YDL073W	YDL073W	4	330864	333818	+	CTATATACGCATTGTTGTAGCACTAAAGATCATATTGCTCATTAAGCATG	ATTTTGAAGTGAGGAAACCTAGTAGTAATAATTCTATTAATATCAAAGTC	TAATAATAATAATACTACACGTTTACGTATGTAACTCATTCTATTATTCA	CTATATACGCATTGTTGTAGCACTAAAGATCATATTGCTCATTAAGCATGCGGATCCCCGGGTTAATTAA	ATTTTGAAGTGAGGAAACCTAGTAGTAATAATTCTATTAATATCAAAGTCCGGATCCCCGGGTTAATTAA	TAATAATAATAATACTACACGTTTACGTATGTAACTCATTCTATTATTCAGAATTCGAGCTCGTTTAAAC	0		0		0
YDL072C	YET3	4	334085	334696	-	ACCACGTCACATTATACTCATAACCATAGAATTCACAGAATTGAATCATG	AAATTGCACGTTTAAAGGAGAAGTCGGAATCGTTGCAAGAAGAAATAAAT	ATATATATACACACTTCTGTGCAGAAGAAAAGGAATAAAACGTCAAACTA	ACCACGTCACATTATACTCATAACCATAGAATTCACAGAATTGAATCATGCGGATCCCCGGGTTAATTAA	AAATTGCACGTTTAAAGGAGAAGTCGGAATCGTTGCAAGAAGAAATAAATCGGATCCCCGGGTTAATTAA	ATATATATACACACTTCTGTGCAGAAGAAAAGGAATAAAACGTCAAACTAGAATTCGAGCTCGTTTAAAC	0		0		0
YDL071C	YDL071C	4	334915	335289	-	CACTCTGTGGTGCTGCCAGTAAAGCAGAATGTGCGTGTCTTGTATCCATG	CCTGTTCACCCTCTATGCGTAAACACTTGCGCGTTTCTCCCTTTCTCTTT	TAGCTAAAAAAAGAAAGAGGCGAAAAAAGAGTGCAACGTCAACAACGCTA	CACTCTGTGGTGCTGCCAGTAAAGCAGAATGTGCGTGTCTTGTATCCATGCGGATCCCCGGGTTAATTAA	CCTGTTCACCCTCTATGCGTAAACACTTGCGCGTTTCTCCCTTTCTCTTTCGGATCCCCGGGTTAATTAA	TAGCTAAAAAAAGAAAGAGGCGAAAAAAGAGTGCAACGTCAACAACGCTAGAATTCGAGCTCGTTTAAAC	1	YDL070W	1	YDL070W	0
YDL070W	BDF2	4	335273	337204	+	CGGAAAAACTGAAACAAACAGATTGAGCGAAATAAACCTCGGCGGCTATG	ATTCCGATTCTGAAGAAGACAGTAGTGATAGTAGCGACAGTGACAGTGAT	TTCTTTTCTTTTTTTCCTTAATTAGGGCATGAAGCCCATTTCGATTGTTA	CGGAAAAACTGAAACAAACAGATTGAGCGAAATAAACCTCGGCGGCTATGCGGATCCCCGGGTTAATTAA	ATTCCGATTCTGAAGAAGACAGTAGTGATAGTAGCGACAGTGACAGTGATCGGATCCCCGGGTTAATTAA	TTCTTTTCTTTTTTTCCTTAATTAGGGCATGAAGCCCATTTCGATTGTTAGAATTCGAGCTCGTTTAAAC	1	YDL071C	1	YDL071C	0
YDL069C	CBS1	4	337385	338074	-	TTTCTTTATAGCAGGATAAAAGAATAAATCAGATAATGAATCTCGACATG	TTATAAAAACTATATGCATACCTCTAATTAATTACCATTTGCGTAAATCA	AAATAAAACAAAGGGATAACGGACAAAAAGGCATCGTTTCTTTTGTACTA	TTTCTTTATAGCAGGATAAAAGAATAAATCAGATAATGAATCTCGACATGCGGATCCCCGGGTTAATTAA	TTATAAAAACTATATGCATACCTCTAATTAATTACCATTTGCGTAAATCACGGATCCCCGGGTTAATTAA	AAATAAAACAAAGGGATAACGGACAAAAAGGCATCGTTTCTTTTGTACTAGAATTCGAGCTCGTTTAAAC	1	YDL068W	1	YDL068W	0
YDL068W	YDL068W	4	337764	338093	+	TGAAATTCGTAAATGTTATTGTAAGCATCTTATTAATTTCCAAGTGAATG	CAACAGTAGTTGCAAACACTTTTGTCCTCAACATGTCGAGATTCATTATC	TGCTTCTATTCTTCTATGGTTTCTTTATAGCAGGATAAAAGAATAAATCA	TGAAATTCGTAAATGTTATTGTAAGCATCTTATTAATTTCCAAGTGAATGCGGATCCCCGGGTTAATTAA	CAACAGTAGTTGCAAACACTTTTGTCCTCAACATGTCGAGATTCATTATCCGGATCCCCGGGTTAATTAA	TGCTTCTATTCTTCTATGGTTTCTTTATAGCAGGATAAAAGAATAAATCAGAATTCGAGCTCGTTTAAAC	1	YDL069C	1	YDL069C	0
[truncated: 5,725 more rows]

## Sheet: ncRNA
Species: Saccharomyces cerevisiae
Strain: RM11-1a
[truncated: 447 more rows]

## Sheet: tRNA
Species: Saccharomyces cerevisiae
[truncated: 277 more rows]
