# Supplementary material for: PRIMED: PRIMEr Database for Deleting and Tagging All Fission and Budding Yeast Genes Developed Using the Open-Source Genome Retrieval Script (GRS)
Source: PLoS One. 2015 Feb 2;10(2):e0116657. doi: 10.1371/journal.pone.0116657 (PMC4314071; doi:10.1371/journal.pone.0116657)
Supplement: S4 Table — (XLSX) [file pone.0116657.s007.xlsx]

## Sheet: CDS
Species: Saccharomyces cerevisiae
Strain: SK1
Systematic name	Common name	Chromosome	Start	End	Strand	Forward deletion	Forward tagging	Reverse deletion	Forward deletion pFA6a	Forward tagging pFA6a	Reverse pFA6a	Overlapping gene	Overlapping gene	Overlapping CDS	Overlapping CDS	Overlapping ncRNA	Overlapping ncRNA
YAL069W	YAL069W	1	924	1229	+	CTACTCACTGTACTGTTGTTCTACCCACCATATTGAAACGCTAACAAATG	TTATCCACATTTTAATATCTATATCTCATTCGGCGGCCCCAAATATTGTA	GGTTAGTATATGGTGTAAAAGTGGTATAACGTATATATTAAGTGCAGTTA	CTACTCACTGTACTGTTGTTCTACCCACCATATTGAAACGCTAACAAATGCGGATCCCCGGGTTAATTAA	TTATCCACATTTTAATATCTATATCTCATTCGGCGGCCCCAAATATTGTACGGATCCCCGGGTTAATTAA	GGTTAGTATATGGTGTAAAAGTGGTATAACGTATATATTAAGTGCAGTTAGAATTCGAGCTCGTTTAAAC	1	YAL068W-A	1	YAL068W-A	0
YAL068W-A	YAL068W-A	1	1118	1372	+	CCACACCCATCTCTCACTAAATCAGTACCAAATGCACTCACATCATCATG	CACCAAAATCACCTAAACATAAAAATAATTCATCTTTCAACTTTACGAAA	TTAAGTTAATGACGCCATGGTAGTGCTCATACTTCAAGTCAAAGTGTTTA	CCACACCCATCTCTCACTAAATCAGTACCAAATGCACTCACATCATCATGCGGATCCCCGGGTTAATTAA	CACCAAAATCACCTAAACATAAAAATAATTCATCTTTCAACTTTACGAAACGGATCCCCGGGTTAATTAA	TTAAGTTAATGACGCCATGGTAGTGCTCATACTTCAAGTCAAAGTGTTTAGAATTCGAGCTCGTTTAAAC	1	YAL069W	1	YAL069W	0
YAL068C	PAU8	1	2589	2951	-	NCTTTCCTGTTAANNNNNTATCAGCACTAACAAACAAAACAAATACAATG	CAGCCATCTCCAGTGCTCTATCCAAGGACGGTATCTACACTATCGCAAAC	AATTTTCAATTTCTGTGGAAACCCGTTCGTAAAATTGGCGTTCGTCTCTA	NCTTTCCTGTTAANNNNNTATCAGCACTAACAAACAAAACAAATACAATGCGGATCCCCGGGTTAATTAA	CAGCCATCTCCAGTGCTCTATCCAAGGACGGTATCTACACTATCGCAAACCGGATCCCCGGGTTAATTAA	AATTTTCAATTTCTGTGGAAACCCGTTCGTAAAATTGGCGTTCGTCTCTAGAATTCGAGCTCGTTTAAAC	0		0		0
YAL067W-A	YAL067W-A	1	3262	3488	+	TACTGTTTTATGGCACTCATGTGTATTCGTATGCGTAGAATGTGGGAATG	ATCTCTTGAATTCGTACAACATTAAACGTGTGTTGGGAGTCGTATACTGT	CGTAATTGCACCAAGGCATTTGCCGAGAGTTCACAAGTTTACAGAACCTA	TACTGTTTTATGGCACTCATGTGTATTCGTATGCGTAGAATGTGGGAATGCGGATCCCCGGGTTAATTAA	ATCTCTTGAATTCGTACAACATTAAACGTGTGTTGGGAGTCGTATACTGTCGGATCCCCGGGTTAATTAA	CGTAATTGCACCAAGGCATTTGCCGAGAGTTCACAAGTTTACAGAACCTAGAATTCGAGCTCGTTTAAAC	0		0		0
YAL067C	SEO1	1	8013	9794	-	GTTAAAAAAAATTACAAAGATAACTACTGCATATATAAATAACATACATG	AAAAGCCAACGTCAAAAGACGTTGAAACCTTATCAGTATCTGATGAAAAA	TGTGCGAATTTTGTGTTAAAGCTGGATGATGAGAAATTATTCTCGTATTA	GTTAAAAAAAATTACAAAGATAACTACTGCATATATAAATAACATACATGCGGATCCCCGGGTTAATTAA	AAAAGCCAACGTCAAAAGACGTTGAAACCTTATCAGTATCTGATGAAAAACGGATCCCCGGGTTAATTAA	TGTGCGAATTTTGTGTTAAAGCTGGATGATGAGAAATTATTCTCGTATTAGAATTCGAGCTCGTTTAAAC	0		0		0
YAL066W	YAL066W	1	10869	11177	+	ATGATATAATAACGTTATACGGATAACTTTATTTCAAAAGCACCATCATG	TCCAAACAAAAATGCTTGAAAAGCATACAGCTTCCGATACATCATGTATA	AGGCGAAACGGTTATACATAAATTCAAAATTTTTGTACTGTGATTTTCTA	ATGATATAATAACGTTATACGGATAACTTTATTTCAAAAGCACCATCATGCGGATCCCCGGGTTAATTAA	TCCAAACAAAAATGCTTGAAAAGCATACAGCTTCCGATACATCATGTATACGGATCCCCGGGTTAATTAA	AGGCGAAACGGTTATACATAAATTCAAAATTTTTGTACTGTGATTTTCTAGAATTCGAGCTCGTTTAAAC	0		0		0
YAL065C	YAL065C	1	12343	12727	-	CAACATGGAGGCCACAGACTACGAATGAAGAGTCTGTCAGCTCTAAAATG	ATAATGGCATAAGTGTTTTTATTTCCACCGTATTGCTGGCAATCGTATGG	CTATAAGCGTGATGATAGAATTATTAATATAAGATGATGCCGTGCGTTTA	CAACATGGAGGCCACAGACTACGAATGAAGAGTCTGTCAGCTCTAAAATGCGGATCCCCGGGTTAATTAA	ATAATGGCATAAGTGTTTTTATTTCCACCGTATTGCTGGCAATCGTATGGCGGATCCCCGGGTTAATTAA	CTATAAGCGTGATGATAGAATTATTAATATAAGATGATGCCGTGCGTTTAGAATTCGAGCTCGTTTAAAC	0		0		0
YAL064W-B	YAL064W-B	1	12822	13244	+	GATAGACCGTAACAACATCANNNNNNNNNNNNNNNNNNNNNNNNNNNNNN	NNNNNNNNNNNNNNNNNNNNNNNNNNNNNNNNNNNNNNNNNNNNNNNNNN	NNNNNNNNNNNNNNNNNNNNNNNNNNNNNNNNNNNNNNNNNNNNNNNNNN	GATAGACCGTAACAACATCANNNNNNNNNNNNNNNNNNNNNNNNNNNATGCGGATCCCCGGGTTAATTAA	NNNNNNNNNNNNNNNNNNNNNNNNNNNNNNNNNNNNNNNNNNNNNNNNNNCGGATCCCCGGGTTAATTAA	NNNNNNNNNNNNNNNNNNNNNNNNNNNNNNNNNNNNNNNNNNNNNNNNNNGAATTCGAGCTCGTTTAAAC	0		0		0
YAL064C-A	YAL064C-A	1	18285	18666	-	NNNNNNNNNNNNNNNNNNNNNNNNNNNNNNNNNNNNNNNNNNNNNNNNNN	NNNNNNNNNNNNNNNNNNNNNNNNNNNNNNNNNNNNNNNNNNNNNNNNNN	NNNNNNNNNNNNNNNNNNNNNNNNNNNNNNNNNNNNNNNNNNNNNNNNNN	NNNNNNNNNNNNNNNNNNNNNNNNNNNNNNNNNNNNNNNNNNNNNNNATGCGGATCCCCGGGTTAATTAA	NNNNNNNNNNNNNNNNNNNNNNNNNNNNNNNNNNNNNNNNNNNNNNNNNNCGGATCCCCGGGTTAATTAA	NNNNNNNNNNNNNNNNNNNNNNNNNNNNNNNNNNNNNNNNNNNNNNNNNNGAATTCGAGCTCGTTTAAAC	0		0		0
YAL064W	YAL064W	1	27479	27806	+	NNNNNNNNNNNNNNNNNNNNNNNNNNNNNNNNNNNNNNNNNNNNNNNNNN	NNNNNNNNNNNNNNNNNNNNNNNNNNNNNNNNNNNNNNNNNNNNNNNNNN	NNNNNNNNNNNNNNNNNNNNNNNNNNNNNNNNNNNNNNNNNNNNNNNNNN	NNNNNNNNNNNNNNNNNNNNNNNNNNNNNNNNNNNNNNNNNNNNNNNATGCGGATCCCCGGGTTAATTAA	NNNNNNNNNNNNNNNNNNNNNNNNNNNNNNNNNNNNNNNNNNNNNNNNNNCGGATCCCCGGGTTAATTAA	NNNNNNNNNNNNNNNNNNNNNNNNNNNNNNNNNNNNNNNNNNNNNNNNNNGAATTCGAGCTCGTTTAAAC	0		0		0
YAL063C-A	YAL063C-A	1	28353	28643	-	NNNNNNNNNNNNNNNNNNNNNNNNNNNNNNNNNNNNNNNNNNNNNNNNNN	NNNNNNNNNNNNNNNNNNNNNNNNNNNNNNNNNNNNNNNNNNNNNNNNNN	NNNNNNNNNNNNNNNNNNNNNNNNNNNNNNNNNNNNNNNNNNNNNNNNNN	NNNNNNNNNNNNNNNNNNNNNNNNNNNNNNNNNNNNNNNNNNNNNNNATGCGGATCCCCGGGTTAATTAA	NNNNNNNNNNNNNNNNNNNNNNNNNNNNNNNNNNNNNNNNNNNNNNNNNNCGGATCCCCGGGTTAATTAA	NNNNNNNNNNNNNNNNNNNNNNNNNNNNNNNNNNNNNNNNNNNNNNNNNNGAATTCGAGCTCGTTTAAAC	0		0		0
YAL063C	FLO9	1	29963	37059	-	TAAATTTGGAATTTAAAAGGAACAATTGTACATTAAAAGCCCCAACAATG	NNNNNNNNNNNNNNNNNNNNNNNNNNNNNNNNNNNNNNNNNNNNNNNNNN	NNNNNNNNNNNNNNNNNNNNNNNNNNNNNNNNNNNNNNNNNNNNNNNNNN	TAAATTTGGAATTTAAAAGGAACAATTGTACATTAAAAGCCCCAACAATGCGGATCCCCGGGTTAATTAA	NNNNNNNNNNNNNNNNNNNNNNNNNNNNNNNNNNNNNNNNNNNNNNNNNNCGGATCCCCGGGTTAATTAA	NNNNNNNNNNNNNNNNNNNNNNNNNNNNNNNNNNNNNNNNNNNNNNNNNNGAATTCGAGCTCGTTTAAAC	0		0		0
YAL062W	GDH3,FUN51	1	40634	42007	+	TAGGGAAGTAGCAACAGTCACCGAAAAGAAAAGGTAAAAAGTAAAAAATG	CCAGCTTCGTCATGGTGGCTGACGCAATGCTTGACCAGGGAGACGTTTTT	AATACATACACAGATAGTTACGAACAAAAAGAAAATAGCGCTTACGGCTA	TAGGGAAGTAGCAACAGTCACCGAAAAGAAAAGGTAAAAAGTAAAAAATGCGGATCCCCGGGTTAATTAA	CCAGCTTCGTCATGGTGGCTGACGCAATGCTTGACCAGGGAGACGTTTTTCGGATCCCCGGGTTAATTAA	AATACATACACAGATAGTTACGAACAAAAAGAAAATAGCGCTTACGGCTAGAATTCGAGCTCGTTTAAAC	0		0		0
YAL061W	BDH2	1	42515	43768	+	AACAACAGCAATAAGAATAACAATAAATTCATTGAACATATTTCAGAATG	ATCAAGAAAGACTACGAGAATCAATAAACGAGGCTAAACTGCGTCACACA	CAAGAAGACCGCGGGATTAACACGAGAACGTGAGTACTCAATCACAATCA	AACAACAGCAATAAGAATAACAATAAATTCATTGAACATATTTCAGAATGCGGATCCCCGGGTTAATTAA	ATCAAGAAAGACTACGAGAATCAATAAACGAGGCTAAACTGCGTCACACACGGATCCCCGGGTTAATTAA	CAAGAAGACCGCGGGATTAACACGAGAACGTGAGTACTCAATCACAATCAGAATTCGAGCTCGTTTAAAC	0		0		0
YAL060W	BDH1	1	44222	45370	+	AGTCAGAAAAAAAAAAAAAAAAGAACTAAAAAAAGTTTTAATTAATTATG	AATCCAACGTTAAGATTCTATTGACGCCTAACAATCACGGTGAAATGAAG	TAGATACTACAAATGAGCCGCGAGGGGCCCCAAATATTATTTTGTCATTA	AGTCAGAAAAAAAAAAAAAAAAGAACTAAAAAAAGTTTTAATTAATTATGCGGATCCCCGGGTTAATTAA	AATCCAACGTTAAGATTCTATTGACGCCTAACAATCACGGTGAAATGAAGCGGATCCCCGGGTTAATTAA	TAGATACTACAAATGAGCCGCGAGGGGCCCCAAATATTATTTTGTCATTAGAATTCGAGCTCGTTTAAAC	0		0		0
YAL059C-A	YAL059C-A	1	45562	45984	-	TTATAGTCTCATTGGTGCTATCCCAGCCAGCCTTTCTTGTATTTTGAATG	TTAAGGAAAAAACTACCTTTTGTCATCTTTGTTCCCACATTCAATACTTC	TTATTCAACTTGGCGATGAGCTGAAAATTTTTTTGGTTAAGGACCCTTTA	TTATAGTCTCATTGGTGCTATCCCAGCCAGCCTTTCTTGTATTTTGAATGCGGATCCCCGGGTTAATTAA	TTAAGGAAAAAACTACCTTTTGTCATCTTTGTTCCCACATTCAATACTTCCGGATCCCCGGGTTAATTAA	TTATTCAACTTGGCGATGAGCTGAAAATTTTTTTGGTTAAGGACCCTTTAGAATTCGAGCTCGTTTAAAC	1	YAL059W	1	YAL059W	0
YAL059W	ECM1	1	45575	46213	+	CGATGAGCTGAAAATTTTTTTGGTTAAGGACCCTTTAGAAGTATTGAATG	AGAAGACTCCTACAAATAGATTCGGTGTCCTGCCAGACGATGTTGAAGAA	TGCGTACAAGAATCGTGTATTCCTAGGACCTTTCATATGAAAATTTTCTA	CGATGAGCTGAAAATTTTTTTGGTTAAGGACCCTTTAGAAGTATTGAATGCGGATCCCCGGGTTAATTAA	AGAAGACTCCTACAAATAGATTCGGTGTCCTGCCAGACGATGTTGAAGAACGGATCCCCGGGTTAATTAA	TGCGTACAAGAATCGTGTATTCCTAGGACCTTTCATATGAAAATTTTCTAGAATTCGAGCTCGTTTAAAC	1	YAL059C-A	1	YAL059C-A	0
YAL058W	CNE1,FUN48	1	46530	48038	+	ACGGCAACGCATTTCTAATATAGATAACGGCCACACAAAGTAGCACTATG	CGGCCGTCGTGCTCTTGACGACGTCGGTTCTTTGTTGTGTAGTATTTACA	GTTGTGGTGCGATTATTGAGACCATGTTATAAACTAACATTTGTCCACTA	ACGGCAACGCATTTCTAATATAGATAACGGCCACACAAAGTAGCACTATGCGGATCCCCGGGTTAATTAA	CGGCCGTCGTGCTCTTGACGACGTCGGTTCTTTGTTGTGTAGTATTTACACGGATCCCCGGGTTAATTAA	GTTGTGGTGCGATTATTGAGACCATGTTATAAACTAACATTTGTCCACTAGAATTCGAGCTCGTTTAAAC	1	YAL056C-A	1	YAL056C-A	0
YAL056C-A	YAL056C-A	1	47762	48112	-	AGTATTATACATCATCATTTAATCATGATGATAATATTGATACTATAATG	GCCAAGTCTTATTCCCAATAATTTGCGCCTCTGTTACATTTTTACCAACA	ATCCTCGAATTTTGGAGTGGATCTCCAAACATGTTGATAACCAACATTTA	AGTATTATACATCATCATTTAATCATGATGATAATATTGATACTATAATGCGGATCCCCGGGTTAATTAA	GCCAAGTCTTATTCCCAATAATTTGCGCCTCTGTTACATTTTTACCAACACGGATCCCCGGGTTAATTAA	ATCCTCGAATTTTGGAGTGGATCTCCAAACATGTTGATAACCAACATTTAGAATTCGAGCTCGTTTAAAC	1	YAL058W	1	YAL058W	0
YAL056W	GPB2,KRH1	1	48325	50967	+	ATTGTGATTCATTGGCAGGTCCATTGTCGCATTACTAAATCATAGGCATG	TACATGGTACCATAACGAAAAGTATTTTTCCTAGTGTAAATCCTAGTGCA	TACTACTAAACAAAGTTTACAAAGTGAAAGCATTGAAAACTGCCTTTTTA	ATTGTGATTCATTGGCAGGTCCATTGTCGCATTACTAAATCATAGGCATGCGGATCCCCGGGTTAATTAA	TACATGGTACCATAACGAAAAGTATTTTTCCTAGTGTAAATCCTAGTGCACGGATCCCCGGGTTAATTAA	TACTACTAAACAAAGTTTACAAAGTGAAAGCATTGAAAACTGCCTTTTTAGAATTCGAGCTCGTTTAAAC	0		0		0
YAL055W	PEX22,YAF5	1	51243	51785	+	AGACAATGAAACAATAATGAAGAATAAAGAAGAAGAAGATATAAAACATG	TTGTTGTTGATAGCGATATAGAGGATGTGCTGATTGACACTTTATGCAAT	ATAATTATTTATTCTTTACATACTGTTACAAGAAACTCTTTTCTACATTA	AGACAATGAAACAATAATGAAGAATAAAGAAGAAGAAGATATAAAACATGCGGATCCCCGGGTTAATTAA	TTGTTGTTGATAGCGATATAGAGGATGTGCTGATTGACACTTTATGCAATCGGATCCCCGGGTTAATTAA	ATAATTATTTATTCTTTACATACTGTTACAAGAAACTCTTTTCTACATTAGAATTCGAGCTCGTTTAAAC	0		0		0
YAL054C	ACS1,FUN44	1	51947	54088	-	AAACCAAACATATCAAAACTACTAGAAAGACATTGCCCCACTGTGTTATG	CATTGTCAAACCCTGGCATTGTTAGACATCTAATTGATTCGGTCAAGTTG	ACACGAAAAAAAAAAAGTCGTCAATATAAAAAGGAAAGAAATCATCATTA	AAACCAAACATATCAAAACTACTAGAAAGACATTGCCCCACTGTGTTATGCGGATCCCCGGGTTAATTAA	CATTGTCAAACCCTGGCATTGTTAGACATCTAATTGATTCGGTCAAGTTGCGGATCCCCGGGTTAATTAA	ACACGAAAAAAAAAAAGTCGTCAATATAAAAAGGAAAGAAATCATCATTAGAATTCGAGCTCGTTTAAAC	0		0		0
YAL053W	FLC2,HUF2	1	54966	57317	+	TCTGTTTCATTACGATTATATTGACGTGATAAAAAGATTATATAGCCATG	TTAACAACAACGGCAGCAACGAAAACGCCCGCAACAACAACCCATATTTG	CCTTAAATATTAATATAATAAGTTGTTACATGTGAGTATATATTGGATTA	TCTGTTTCATTACGATTATATTGACGTGATAAAAAGATTATATAGCCATGCGGATCCCCGGGTTAATTAA	TTAACAACAACGGCAGCAACGAAAACGCCCGCAACAACAACCCATATTTGCGGATCCCCGGGTTAATTAA	CCTTAAATATTAATATAATAAGTTGTTACATGTGAGTATATATTGGATTAGAATTCGAGCTCGTTTAAAC	0		0		0
YAL051W	OAF1,YAF1	1	57631	60774	+	TATTTTGTGTTAGAAGCAGGTTAATAATAGATTAGGTTGCGTAAGTCATG	GAGGTTTGGATTTATTTGATTATGACTTTTTGTTTGGCAATGACTTTGCT	TTAATTAATTGATGAAATGAATAGGTAGGAGTTTGGAAAGAAAATTTTTA	TATTTTGTGTTAGAAGCAGGTTAATAATAGATTAGGTTGCGTAAGTCATGCGGATCCCCGGGTTAATTAA	GAGGTTTGGATTTATTTGATTATGACTTTTTGTTTGGCAATGACTTTGCTCGGATCCCCGGGTTAATTAA	TTAATTAATTGATGAAATGAATAGGTAGGAGTTTGGAAAGAAAATTTTTAGAATTCGAGCTCGTTTAAAC	0		0		0
YAL049C	YAL049C	1	60922	61662	-	GTTTTCCACTGCGTCTAACTGCAGCAGAATAAAATTATTTCAATCAAATG	AGAAAGTCTTGCTCGACCAAATATACTGGTTCAATCATTTTTCGAATGTT	TATATATATATGTATATAACGGTTAACGTAAGAAGAGCTCTTCCCTCTTA	GTTTTCCACTGCGTCTAACTGCAGCAGAATAAAATTATTTCAATCAAATGCGGATCCCCGGGTTAATTAA	AGAAAGTCTTGCTCGACCAAATATACTGGTTCAATCATTTTTCGAATGTTCGGATCCCCGGGTTAATTAA	TATATATATATGTATATAACGGTTAACGTAAGAAGAGCTCTTCCCTCTTAGAATTCGAGCTCGTTTAAAC	0		0		0
YAL048C	GEM1,GON1	1	61868	63856	-	AAAACAAAAATAGCGGACTTCTAAATACTAGTGTGTTGAACAACACAATG	TATGCTCTTTTACGTTAATGAAATTATTCAAATCATCAAAATTCTCAAAA	TATCATAGAAATGCAACACTTCCCTAATATAGAAATTTGGGCATTAATTA	AAAACAAAAATAGCGGACTTCTAAATACTAGTGTGTTGAACAACACAATGCGGATCCCCGGGTTAATTAA	TATGCTCTTTTACGTTAATGAAATTATTCAAATCATCAAAATTCTCAAAACGGATCCCCGGGTTAATTAA	TATCATAGAAATGCAACACTTCCCTAATATAGAAATTTGGGCATTAATTAGAATTCGAGCTCGTTTAAAC	1	YAL047W-A	1	YAL047W-A	0
YAL047W-A	YAL047W-A	1	63651	63980	+	ACACAAGCCAAATTACGTCGGCGGACTTCAACTCATGGTCTAAAGCTATG	AATTTCATTCTTGTTTTGAGGGTAAACCACTATACCAAATGTTGAAGATC	TAATGTAACACTCAGTCACTCTCTAGCAACATATTTGATCGATACCTTTA	ACACAAGCCAAATTACGTCGGCGGACTTCAACTCATGGTCTAAAGCTATGCGGATCCCCGGGTTAATTAA	AATTTCATTCTTGTTTTGAGGGTAAACCACTATACCAAATGTTGAAGATCCGGATCCCCGGGTTAATTAA	TAATGTAACACTCAGTCACTCTCTAGCAACATATTTGATCGATACCTTTAGAATTCGAGCTCGTTTAAAC	1	YAL048C	1	YAL048C	0
YAL047C	SPC72,LDB4	1	64056	65924	-	CACTAATATCAAAAAACTAAGCAAACAACATAAGGAAAGTTATAGCCATG	AAAATGAGTCATTGAGATCGAAACTTTTCAACCTATCAATCAACAATCCC	GTGACTGAGTGTTACATTAAATATATTTATATATAAACGTATGATATTTA	CACTAATATCAAAAAACTAAGCAAACAACATAAGGAAAGTTATAGCCATGCGGATCCCCGGGTTAATTAA	AAAATGAGTCATTGAGATCGAAACTTTTCAACCTATCAATCAACAATCCCCGGATCCCCGGGTTAATTAA	GTGACTGAGTGTTACATTAAATATATTTATATATAAACGTATGATATTTAGAATTCGAGCTCGTTTAAAC	0		0		0
YAL046C	YAL046C	1	66096	66452	-	TGGTCACTGAGAACCATAAAAGCGAAAAGAGAAGGTAAAACATAGAAATG	GCCTACAATTGACCACTAAGAAGTCAACTGGGAAGGGTCCGGCATCATCA	GTAAACTAAAAGTGATACTTACACGAGCTTTTTTGGTTCCAAACTGTTCA	TGGTCACTGAGAACCATAAAAGCGAAAAGAGAAGGTAAAACATAGAAATGCGGATCCCCGGGTTAATTAA	GCCTACAATTGACCACTAAGAAGTCAACTGGGAAGGGTCCGGCATCATCACGGATCCCCGGGTTAATTAA	GTAAACTAAAAGTGATACTTACACGAGCTTTTTTGGTTCCAAACTGTTCAGAATTCGAGCTCGTTTAAAC	0		0		0
YAL045C	YAL045C	1	66555	66863	-	GCTTTGGATTCATACTCCTGTGGGGTCTTTAGTGACAATTGTAAAGCATG	GTGCTCATTGCTCTCTTGAACATTATTCTCTTTCCACTTTCGTTTGCTGC	AACTTATATATGTTTCGGAATGACGAATCAAAAAGAGAATAGCATCGTTA	GCTTTGGATTCATACTCCTGTGGGGTCTTTAGTGACAATTGTAAAGCATGCGGATCCCCGGGTTAATTAA	GTGCTCATTGCTCTCTTGAACATTATTCTCTTTCCACTTTCGTTTGCTGCCGGATCCCCGGGTTAATTAA	AACTTATATATGTTTCGGAATGACGAATCAAAAAGAGAATAGCATCGTTAGAATTCGAGCTCGTTTAAAC	1	YAL044W-A	1	YAL044W-A	0
YAL044W-A	YAL044W-A	1	66585	66917	+	AAAAGAGAATAGCATCGTTAGCAGCAAACGAAAGTGGAAAGAGAATAATG	CTTTACAATTGTCACTAAAGACCCCACAGGAGTATGAATCCAAAGCGAAA	GGGAAATAAAACAATAAACTCAACGTGTACACTTATGCTTATGCATTCTA	AAAAGAGAATAGCATCGTTAGCAGCAAACGAAAGTGGAAAGAGAATAATGCGGATCCCCGGGTTAATTAA	CTTTACAATTGTCACTAAAGACCCCACAGGAGTATGAATCCAAAGCGAAACGGATCCCCGGGTTAATTAA	GGGAAATAAAACAATAAACTCAACGTGTACACTTATGCTTATGCATTCTAGAATTCGAGCTCGTTTAAAC	1	YAL045C	1	YAL045C	0
YAL044C	GCV3	1	67017	67529	-	TATCTAATGGGAAAGGGAATCTCCACATGAAGCATACCACATCGACAATG	AGGGTCTAATGTCCTTAGAACAGTACGAAAAGACACTGGTTCATGATGAC	TATATATACATATATATGAAATTACTTTACGTACGTATAAGCTTTGTTCA	TATCTAATGGGAAAGGGAATCTCCACATGAAGCATACCACATCGACAATGCGGATCCCCGGGTTAATTAA	AGGGTCTAATGTCCTTAGAACAGTACGAAAAGACACTGGTTCATGATGACCGGATCCCCGGGTTAATTAA	TATATATACATATATATGAAATTACTTTACGTACGTATAAGCTTTGTTCAGAATTCGAGCTCGTTTAAAC	0		0		0
YAL043C	PTA1,FUN39	1	67762	70119	-	ATGGTTAAATCGTGGAAAGAAGCATATAACTACCACTAAGCAGCGCAATG	AAGATGAAGGCTTACACAAGCAGTGCGATTCACTGCTTGACAGGCTAAAA	AGGAAGACCCTACACATGCGTATATATGATGTATGTAATGGTTGTGATCA	ATGGTTAAATCGTGGAAAGAAGCATATAACTACCACTAAGCAGCGCAATGCGGATCCCCGGGTTAATTAA	AAGATGAAGGCTTACACAAGCAGTGCGATTCACTGCTTGACAGGCTAAAACGGATCCCCGGGTTAATTAA	AGGAAGACCCTACACATGCGTATATATGATGTATGTAATGGTTGTGATCAGAATTCGAGCTCGTTTAAAC	0		0		0
YAL042C-A	YAL042C-A	1	70298	70675	-	GGCGACCCTCGCTATTCAACCTAGACATCGTGAACCCTGCGTCAAGAATG	TCACTGTCCTACTCCGCATGTATACGAGACATAAAACTAGCTTTCCTTTA	ACATCAGAACGGCGATTTTCCATCAAGATGGAGTGGAAACCACGCCATTA	GGCGACCCTCGCTATTCAACCTAGACATCGTGAACCCTGCGTCAAGAATGCGGATCCCCGGGTTAATTAA	TCACTGTCCTACTCCGCATGTATACGAGACATAAAACTAGCTTTCCTTTACGGATCCCCGGGTTAATTAA	ACATCAGAACGGCGATTTTCCATCAAGATGGAGTGGAAACCACGCCATTAGAATTCGAGCTCGTTTAAAC	1	YAL042W	1	YAL042W	0
YAL042W	ERV46,FUN9	1	70383	71630	+	GGAGTAGGACAGTGATATAACACACATAGCTAGACACAATAGACATCATG	ACAAGCTATTCTACAAAGCACAGAGATCGATCTGGGGCAAGAAGAGCCAG	ATGTAGTAGTATGTAGAAAGGGCTCTTCCCTATGACAGTCTCTTCCTCTA	GGAGTAGGACAGTGATATAACACACATAGCTAGACACAATAGACATCATGCGGATCCCCGGGTTAATTAA	ACAAGCTATTCTACAAAGCACAGAGATCGATCTGGGGCAAGAAGAGCCAGCGGATCCCCGGGTTAATTAA	ATGTAGTAGTATGTAGAAAGGGCTCTTCCCTATGACAGTCTCTTCCTCTAGAATTCGAGCTCGTTTAAAC	1	YAL042C-A	1	YAL042C-A	0
YAL041W	CDC24,CLS4	1	71905	74469	+	TTGCCTAGCCCTATCAAGACCTGTCTGCTAATCCAACCCGAGAGATCATG	AAGAAATGTTGGCAGAAAACAATGAGAAATTCTTGAACATTCGTCTGTAT	TTTTTTTCTTGAATTATTTAGTATTTGCTGTATACTAGTTTTATTTATCA	TTGCCTAGCCCTATCAAGACCTGTCTGCTAATCCAACCCGAGAGATCATGCGGATCCCCGGGTTAATTAA	AAGAAATGTTGGCAGAAAACAATGAGAAATTCTTGAACATTCGTCTGTATCGGATCCCCGGGTTAATTAA	TTTTTTTCTTGAATTATTTAGTATTTGCTGTATACTAGTTTTATTTATCAGAATTCGAGCTCGTTTAAAC	0		0		0
YAL040C	CLN3,WHI1,FUN10,DAF1	1	74844	76586	-	CCCTTTTACTCTCGTTCAAGACACTGATTTGATACGCTTTCTGTACGATG	CCTCTGTGGATTGTGATTTTAATGATAGTAGCAACCTCAAGAAAACTCGC	CAAATTTTAATTTATTTGTTGTTAAATGCATTTTTTTTTTTGTCGTTTCA	CCCTTTTACTCTCGTTCAAGACACTGATTTGATACGCTTTCTGTACGATGCGGATCCCCGGGTTAATTAA	CCTCTGTGGATTGTGATTTTAATGATAGTAGCAACCTCAAGAAAACTCGCCGGATCCCCGGGTTAATTAA	CAAATTTTAATTTATTTGTTGTTAAATGCATTTTTTTTTTTGTCGTTTCAGAATTCGAGCTCGTTTAAAC	0		0		0
YAL039C	CYC3	1	77781	78590	-	CGAGTAGCACGAATAAAGCAGAGCAAATACAACAGAAACTACAAAAAATG	GTTTCTTGGACCGGATGATCTCGGGTCCGCCCTCTTCGTCCTCGGCCCCT	ATTTCTTACTTGGCTATTTACACGTACTTACGCTGGCTGTATATCATTTA	CGAGTAGCACGAATAAAGCAGAGCAAATACAACAGAAACTACAAAAAATGCGGATCCCCGGGTTAATTAA	GTTTCTTGGACCGGATGATCTCGGGTCCGCCCTCTTCGTCCTCGGCCCCTCGGATCCCCGGGTTAATTAA	ATTTCTTACTTGGCTATTTACACGTACTTACGCTGGCTGTATATCATTTAGAATTCGAGCTCGTTTAAAC	0		0		0
YAL038W	CDC19,PYK1	1	80839	82341	+	GTTTCTATTTACAAGACACCAATCAAAACAAATAAAACATCATCACAATG	GTTTCAAGGCCGGTGCTGGTCACTCCAACACTTTGCAAGTCTCTACCGTT	AATATAATTCAAAAAAATAATATCTTCATTCAATCATGATTCTTTTTTTA	GTTTCTATTTACAAGACACCAATCAAAACAAATAAAACATCATCACAATGCGGATCCCCGGGTTAATTAA	GTTTCAAGGCCGGTGCTGGTCACTCCAACACTTTGCAAGTCTCTACCGTTCGGATCCCCGGGTTAATTAA	AATATAATTCAAAAAAATAATATCTTCATTCAATCATGATTCTTTTTTTAGAATTCGAGCTCGTTTAAAC	1	YAL037C-B	1	YAL037C-B	0
YAL037C-B	YAL037C-B	1	81379	82353	-	TAAAATTTAAAAAATATAATTCAAAAAAATAATATCTTCATTCAATCATG	TCTTCCTTGTCCTTTTCAGACAAAGCTGGCAAATCGACATCGGTACCTGG	TCAAGGCTTTGAACGCCGGTAAGATCTGTTCCCACAAGGGTGTCAACTTA	TAAAATTTAAAAAATATAATTCAAAAAAATAATATCTTCATTCAATCATGCGGATCCCCGGGTTAATTAA	TCTTCCTTGTCCTTTTCAGACAAAGCTGGCAAATCGACATCGGTACCTGGCGGATCCCCGGGTTAATTAA	TCAAGGCTTTGAACGCCGGTAAGATCTGTTCCCACAAGGGTGTCAACTTAGAATTCGAGCTCGTTTAAAC	1	YAL038W	1	YAL038W	0
YAL037C-A	YAL037C-A	1	82479	82571	-	AGATTATCTTGCGATGGGAGGGATCAAATTTAGCAAATTTTGACTCTATG	TGACGACAATTGGAGACAAAAAGGTTAACAATAACATAATACTCTTTTTA	ATAAAGATTTATAAGTTACTTAAATAACATACATTTTATAAGGTATTCTA	AGATTATCTTGCGATGGGAGGGATCAAATTTAGCAAATTTTGACTCTATGCGGATCCCCGGGTTAATTAA	TGACGACAATTGGAGACAAAAAGGTTAACAATAACATAATACTCTTTTTACGGATCCCCGGGTTAATTAA	ATAAAGATTTATAAGTTACTTAAATAACATACATTTTATAAGGTATTCTAGAATTCGAGCTCGTTTAAAC	0		0		0
YAL037W	YAL037W	1	83073	83876	+	GACATAGTGCCAATAATTACGCAAAAAGCAAAGGAAATAACACTGCTATG	CTACGATCGATAACAAAATGCTTATGGGTACCACAAAGCGAGGTCGCTTT	AAAAAAACAGTCGTAATAATTAAAAATGTTATGCTACCGAGGGCTCTTCA	GACATAGTGCCAATAATTACGCAAAAAGCAAAGGAAATAACACTGCTATGCGGATCCCCGGGTTAATTAA	CTACGATCGATAACAAAATGCTTATGGGTACCACAAAGCGAGGTCGCTTTCGGATCCCCGGGTTAATTAA	AAAAAAACAGTCGTAATAATTAAAAATGTTATGCTACCGAGGGCTCTTCAGAATTCGAGCTCGTTTAAAC	0		0		0
YAL036C	RBG1,FUN11	1	84092	85201	-	GAAGCTAGATGCAGTAGGTGCAAGCGTAGAGTTGTTGATTGAGCAAAATG	GGTTGAGTCACATTTTGGAAGATGAAGATGTTGTTACCATCTTGAAAAAG	TGAATTATTTTTTTTTTTCATTTCTTATATTATTTTTTGTTCGAGAATCA	GAAGCTAGATGCAGTAGGTGCAAGCGTAGAGTTGTTGATTGAGCAAAATGCGGATCCCCGGGTTAATTAA	GGTTGAGTCACATTTTGGAAGATGAAGATGTTGTTACCATCTTGAAAAAGCGGATCCCCGGGTTAATTAA	TGAATTATTTTTTTTTTTCATTTCTTATATTATTTTTTGTTCGAGAATCAGAATTCGAGCTCGTTTAAAC	0		0		0
YAL035W	FUN12,yIF2	1	85476	88481	+	CTTTGAGGGGATAAGAAGGGCAATCAGGAACATCAGACAAGTGAAAGATG	GATCCGATTGGCTGCTATTGAAGAAGCTGAAGGTCGTTTTCGGCATCGAA	AAATTTTGTAGAATGTGATTGGGTTGACAAGTCGGCGTATGCCATGCTCA	CTTTGAGGGGATAAGAAGGGCAATCAGGAACATCAGACAAGTGAAAGATGCGGATCCCCGGGTTAATTAA	GATCCGATTGGCTGCTATTGAAGAAGCTGAAGGTCGTTTTCGGCATCGAACGGATCCCCGGGTTAATTAA	AAATTTTGTAGAATGTGATTGGGTTGACAAGTCGGCGTATGCCATGCTCAGAATTCGAGCTCGTTTAAAC	0		0		0
YAL034C-B	YAL034C-B	1	88535	88889	-	CATAATCTTCCTCGCCGATTTTGCTCTTGGATAGCAGATATTTCTCCATG	AATTGAAACTAATACACAAAGGTTCACATTTTTATATACAATTACCTATT	CATACGCCGACTTGTCAACCCAATCACATTCTACAAAATTTAATGAATTA	CATAATCTTCCTCGCCGATTTTGCTCTTGGATAGCAGATATTTCTCCATGCGGATCCCCGGGTTAATTAA	AATTGAAACTAATACACAAAGGTTCACATTTTTATATACAATTACCTATTCGGATCCCCGGGTTAATTAA	CATACGCCGACTTGTCAACCCAATCACATTCTACAAAATTTAATGAATTAGAATTCGAGCTCGTTTAAAC	1	YAL034W-A	1	YAL034W-A	0
YAL034W-A	MTW1,NSL2,DSN3	1	88765	89634	+	GTTGAGTAAGAACACGTTGAAACTGGGTTAAGACGATCAAAACAACCATG	TTAGTATAGATATTGAAGAACCTCAATTGGATTTACTTGATGATGTGTTA	GTGAATACATACATCATATCATAGCACATACTTTTTCCCACTTTATATTA	GTTGAGTAAGAACACGTTGAAACTGGGTTAAGACGATCAAAACAACCATGCGGATCCCCGGGTTAATTAA	TTAGTATAGATATTGAAGAACCTCAATTGGATTTACTTGATGATGTGTTACGGATCCCCGGGTTAATTAA	GTGAATACATACATCATATCATAGCACATACTTTTTCCCACTTTATATTAGAATTCGAGCTCGTTTAAAC	1	YAL034C-B	1	YAL034C-B	0
YAL034C	FUN19	1	89757	90998	-	CATCGATAAACAGGATATTCGCGCATCGTAACATTTATAGGGGAAACATG	CTTTCGAGAAGGTTCGCTGGCTACAGGATTCGAATTTTACGAAGTACATA	AATTGGATAAAAGAAAACCATGTTTAAAATGCATACCACCATGTGTATTA	CATCGATAAACAGGATATTCGCGCATCGTAACATTTATAGGGGAAACATGCGGATCCCCGGGTTAATTAA	CTTTCGAGAAGGTTCGCTGGCTACAGGATTCGAATTTTACGAAGTACATACGGATCCCCGGGTTAATTAA	AATTGGATAAAAGAAAACCATGTTTAAAATGCATACCACCATGTGTATTAGAATTCGAGCTCGTTTAAAC	0		0		0
YAL033W	POP5,FUN53	1	91753	92274	+	ATTAATGTGATAGCAATAGTTAGTGCAACAAAGAAACAAGTCGATAAATG	ATGATTTCAAGAAAATTGGAAGGGAAAACGAAAACGAAAACGAGGACGAT	AAAATAAAACTACTGCATATACGTGTACATCTATATATTAATATATTCTA	ATTAATGTGATAGCAATAGTTAGTGCAACAAAGAAACAAGTCGATAAATGCGGATCCCCGGGTTAATTAA	ATGATTTCAAGAAAATTGGAAGGGAAAACGAAAACGAAAACGAGGACGATCGGATCCCCGGGTTAATTAA	AAAATAAAACTACTGCATATACGTGTACATCTATATATTAATATATTCTAGAATTCGAGCTCGTTTAAAC	0		0		0
YAL032C	PRP45,FUN20	1	92382	93521	-	CATGGCAGCTCTGAGCCGAGAGGACGTATCAGCAACCTCAACCAAATATG	TTCAGTTTACTAAAGCTGAATCCGATGATAAATCGGATAACTATGGCGCC	CAACTCAAGCACAAGAATGCTTTGTTTTCCTAGTGCTCATCCTGGGCCTA	CATGGCAGCTCTGAGCCGAGAGGACGTATCAGCAACCTCAACCAAATATGCGGATCCCCGGGTTAATTAA	TTCAGTTTACTAAAGCTGAATCCGATGATAAATCGGATAACTATGGCGCCCGGATCCCCGGGTTAATTAA	CAACTCAAGCACAAGAATGCTTTGTTTTCCTAGTGCTCATCCTGGGCCTAGAATTCGAGCTCGTTTAAAC	0		0		0
YAL031W-A	YAL031W-A	1	93716	94025	+	AATATTAAAAAATAGTATGAGTACTTTTGAATCATCAGACAAGAACAATG	TGGACTTATGCTGTAGCGGCTTGATCATTGCCGAAGCAGGTATTGGCGGA	CCTAAACCAACAAAGGTGGGTTGGTACAAGAAGCCGGCTGTGCTACATTA	AATATTAAAAAATAGTATGAGTACTTTTGAATCATCAGACAAGAACAATGCGGATCCCCGGGTTAATTAA	TGGACTTATGCTGTAGCGGCTTGATCATTGCCGAAGCAGGTATTGGCGGACGGATCCCCGGGTTAATTAA	CCTAAACCAACAAAGGTGGGTTGGTACAAGAAGCCGGCTGTGCTACATTAGAATTCGAGCTCGTTTAAAC	1	YAL031C	1	YAL031C	0
YAL031C	GIP4,FUN21	1	93797	96079	-	GATTGGAAGCTGAAGGTTGAGGATTTAGACTAGTTTTATATTACAACATG	AAGAGTCGACCGGGCATAGAATAGCTTCTAAAATCAGAAGCAAATTGAGA	TTTTTTTTTTCCAGGGACATAAAGAGTTGTTTTTATAAGGTGCGGAGTTA	GATTGGAAGCTGAAGGTTGAGGATTTAGACTAGTTTTATATTACAACATGCGGATCCCCGGGTTAATTAA	AAGAGTCGACCGGGCATAGAATAGCTTCTAAAATCAGAAGCAAATTGAGACGGATCCCCGGGTTAATTAA	TTTTTTTTTTCCAGGGACATAAAGAGTTGTTTTTATAAGGTGCGGAGTTAGAATTCGAGCTCGTTTAAAC	1	YAL031W-A	1	YAL031W-A	0
YAL030W	SNC1	1	96334	96799	+	TGAAAATTTGCGCCAAAGACATAGCAAGCGCAACGTATTCATTGTCCATG	ATCATATTGCTTGTTGTAATCATCGTCCCATTGCTGTTCACTTTAGTCGA	CACTACATATGGAAGCTCCATATATATATAGCATTGCGAGTGAACTTCTA	TGAAAATTTGCGCCAAAGACATAGCAAGCGCAACGTATTCATTGTCCATGCGGATCCCCGGGTTAATTAA	ATCATATTGCTTGTTGTAATCATCGTCCCATTGCTGTTCACTTTAGTCGACGGATCCCCGGGTTAATTAA	CACTACATATGGAAGCTCCATATATATATAGCATTGCGAGTGAACTTCTAGAATTCGAGCTCGTTTAAAC	0		0		0
YAL029C	MYO4,SHE1,FUN22	1	96902	101317	-	TCTAAAACACAAAAAAACAAAAAAAATCCTATAACCAGTTCTCCCGCATG	ATACAGAGGGCTTAGCTACTGTCAGTAAAATTATAAAATTAGACAGAACA	ATGTATATATACATATATACATATATGGGCGTATATTTACTTTGTTCTTA	TCTAAAACACAAAAAAACAAAAAAAATCCTATAACCAGTTCTCCCGCATGCGGATCCCCGGGTTAATTAA	ATACAGAGGGCTTAGCTACTGTCAGTAAAATTATAAAATTAGACAGAACACGGATCCCCGGGTTAATTAA	ATGTATATATACATATATACATATATGGGCGTATATTTACTTTGTTCTTAGAATTCGAGCTCGTTTAAAC	0		0		0
YAL028W	FRT2,HPH2	1	101947	103533	+	CAAATTGATGGCAGTTTTTTACGTAGTCCAGTAGTTGTTCAGGTACAATG	TTATCATCATCGTCATATGCTATACCTTCAAGCATCTAATATCGCATAAA	ATATGAAAAAATCACAGGATCATTTTTTGATATACAAATACTATTTTTTA	CAAATTGATGGCAGTTTTTTACGTAGTCCAGTAGTTGTTCAGGTACAATGCGGATCCCCGGGTTAATTAA	TTATCATCATCGTCATATGCTATACCTTCAAGCATCTAATATCGCATAAACGGATCCCCGGGTTAATTAA	ATATGAAAAAATCACAGGATCATTTTTTGATATACAAATACTATTTTTTAGAATTCGAGCTCGTTTAAAC	0		0		0
YAL027W	YAL027W	1	103734	104519	+	GAATACAAGAAGATTGAGTATATTGGACTTCACAGTAACCGTAAAAAATG	GGCCTAGAAGACATAAGGTACGTACCCAATCGAAGCAACCCCAGGAGGAA	GTTATATAGAAGTTATAATATTAAGCCATCACTTTGTTATCGGTTTTTCA	GAATACAAGAAGATTGAGTATATTGGACTTCACAGTAACCGTAAAAAATGCGGATCCCCGGGTTAATTAA	GGCCTAGAAGACATAAGGTACGTACCCAATCGAAGCAACCCCAGGAGGAACGGATCCCCGGGTTAATTAA	GTTATATAGAAGTTATAATATTAAGCCATCACTTTGTTATCGGTTTTTCAGAATTCGAGCTCGTTTAAAC	1	YAL026C-A	1	YAL026C-A	0
YAL026C-A	YAL026C-A	1	104433	104870	-	CTTTTCACAGGCTGAAGAGGGTGGGCAAGAAAAAATTGTCAGAATGTATG	ACCTTATGTCTTCTAGGCCTATGCAAGACATGTACATCAATAATTTCGCC	AGGATATAAAACCTGTAATAGAATTTATGTACAAACCCGTTATTAATTTG	CTTTTCACAGGCTGAAGAGGGTGGGCAAGAAAAAATTGTCAGAATGTATGCGGATCCCCGGGTTAATTAA	ACCTTATGTCTTCTAGGCCTATGCAAGACATGTACATCAATAATTTCGCCCGGATCCCCGGGTTAATTAA	AGGATATAAAACCTGTAATAGAATTTATGTACAAACCCGTTATTAATTTGGAATTCGAGCTCGTTTAAAC	2	YAL027W;YAL026C	2	YAL027W;YAL026C	0
YAL026C	DRS2,SWA3,FUN38	1	104677	108744	-	GCCAAGCAATAATTTACTGGTAGGTTCTTTCATTCCCTGATTTTACCATG	AAAATTCAAATAGATTCAGTTCTTCGAGAGATGATATTTCATTTGATATA	TATTTTTATTTTTGTATTTTTTGTCTTCTGCTCTTTGTTTCTGTGCCTCA	GCCAAGCAATAATTTACTGGTAGGTTCTTTCATTCCCTGATTTTACCATGCGGATCCCCGGGTTAATTAA	AAAATTCAAATAGATTCAGTTCTTCGAGAGATGATATTTCATTTGATATACGGATCCCCGGGTTAATTAA	TATTTTTATTTTTGTATTTTTTGTCTTCTGCTCTTTGTTTCTGTGCCTCAGAATTCGAGCTCGTTTAAAC	1	YAL026C-A	1	YAL026C-A	1	HRA1
YAL025C	MAK16	1	109271	110191	-	GTGTTCTCTTCAGTAGATAACTACAACGGTTAGAATACAACGAGGATATG	AATATGAGGAGGAACACGAAGTTCAAAATGCTGAGCAAGAAGTGGCACAA	TAATAGAAACTGAAATCATGTAATGTTGCGTAGTATAGTGCGTGAGCTTA	GTGTTCTCTTCAGTAGATAACTACAACGGTTAGAATACAACGAGGATATGCGGATCCCCGGGTTAATTAA	AATATGAGGAGGAACACGAAGTTCAAAATGCTGAGCAAGAAGTGGCACAACGGATCCCCGGGTTAATTAA	TAATAGAAACTGAAATCATGTAATGTTGCGTAGTATAGTGCGTGAGCTTAGAATTCGAGCTCGTTTAAAC	0		0		0
YAL024C	LTE1,MSI2	1	110611	114918	-	TTGCTTTACATAGCCTCTAGCCATTCAAAGATTCGCTACCCTGAACCATG	GTGTTTATATCAGCACATTAACACAAGAAGAGATTAATGAACTATCCACA	TTTTTTACAAGAGGAATTTGGGAACTGGACGAAAGTGGCACAATACCTCA	TTGCTTTACATAGCCTCTAGCCATTCAAAGATTCGCTACCCTGAACCATGCGGATCCCCGGGTTAATTAA	GTGTTTATATCAGCACATTAACACAAGAAGAGATTAATGAACTATCCACACGGATCCCCGGGTTAATTAA	TTTTTTACAAGAGGAATTTGGGAACTGGACGAAAGTGGCACAATACCTCAGAATTCGAGCTCGTTTAAAC	0		0		0
YAL023C	PMT2,FUN25	1	115318	117597	-	GTCCACATCGCTACTGTCATTCTGTTTCGAACCGTGGTCCAGCAATCATG	GCTACTTAAACTGGTTTTCCACTTGGGACATTGCCGACAAGCAAGAAGCA	ATTTAATTCTTGTTTTTTACTTATGTACTTACTACGATGATCTTAATTCA	GTCCACATCGCTACTGTCATTCTGTTTCGAACCGTGGTCCAGCAATCATGCGGATCCCCGGGTTAATTAA	GCTACTTAAACTGGTTTTCCACTTGGGACATTGCCGACAAGCAAGAAGCACGGATCCCCGGGTTAATTAA	ATTTAATTCTTGTTTTTTACTTATGTACTTACTACGATGATCTTAATTCAGAATTCGAGCTCGTTTAAAC	0		0		0
YAL022C	FUN26	1	117922	119475	-	GGCGACAGCTTATCATCAAACGCAAGAAAGCATACCAGATTGCAAAAATG	GTAGCATCATAAGCTACGTATTCGTCTTCATAATTGACTTTATTATCAGG	CGTATCACGACTGTAAATGATGGCGTTTCGGTATGTACAGTATCTATCTA	GGCGACAGCTTATCATCAAACGCAAGAAAGCATACCAGATTGCAAAAATGCGGATCCCCGGGTTAATTAA	GTAGCATCATAAGCTACGTATTCGTCTTCATAATTGACTTTATTATCAGGCGGATCCCCGGGTTAATTAA	CGTATCACGACTGTAAATGATGGCGTTTCGGTATGTACAGTATCTATCTAGAATTCGAGCTCGTTTAAAC	0		0		0
YAL021C	CCR4,NUT21,FUN27	1	119888	122401	-	ACCAGCAAGGGAACTCCGACTGACGTTATCCCTGCAAACTACCGCTAATG	TGTTAGCAAGATTTGAATTTATGAAGACAAACACAGGCAGTAGGAAAGTA	AGGTAGTGTACAGAGAGGAGGGAGGGAGTGGGATGAAAGTGTGCGGTTTA	ACCAGCAAGGGAACTCCGACTGACGTTATCCCTGCAAACTACCGCTAATGCGGATCCCCGGGTTAATTAA	TGTTAGCAAGATTTGAATTTATGAAGACAAACACAGGCAGTAGGAAAGTACGGATCCCCGGGTTAATTAA	AGGTAGTGTACAGAGAGGAGGGAGGGAGTGGGATGAAAGTGTGCGGTTTAGAATTCGAGCTCGTTTAAAC	0		0		0
YAL020C	ATS1,KTI13,FUN28	1	122656	123657	-	GCAAGTGATGAAATGTGATCATTAAAGGCTATAACAGGCTTGTATCGATG	CTGGAAAACCTCGCGTGTTTGGCGGATGTGCCACCACGTGGATCGTGCTC	ATGGACATCTATGTATATGATAGTGGGTATATAGTTACTTATCAGTGCTA	GCAAGTGATGAAATGTGATCATTAAAGGCTATAACAGGCTTGTATCGATGCGGATCCCCGGGTTAATTAA	CTGGAAAACCTCGCGTGTTTGGCGGATGTGCCACCACGTGGATCGTGCTCCGGATCCCCGGGTTAATTAA	ATGGACATCTATGTATATGATAGTGGGTATATAGTTACTTATCAGTGCTAGAATTCGAGCTCGTTTAAAC	1	YAL019W-A	1	YAL019W-A	0
YAL019W-A	YAL019W-A	1	123292	123861	+	AAACATCCGTATACTGCGATGCGCTCATCGTTGGAATTCAATGGCACATG	GCCCATCTCGCAATGCAACACGTAACTTAAATCAGTACTGGCGTGTGCTA	TAGATAGTCGGGTGTCCACCAGTAGCAACAAACTCGAATATAAAGCACTA	AAACATCCGTATACTGCGATGCGCTCATCGTTGGAATTCAATGGCACATGCGGATCCCCGGGTTAATTAA	GCCCATCTCGCAATGCAACACGTAACTTAAATCAGTACTGGCGTGTGCTACGGATCCCCGGGTTAATTAA	TAGATAGTCGGGTGTCCACCAGTAGCAACAAACTCGAATATAAAGCACTAGAATTCGAGCTCGTTTAAAC	1	YAL020C	1	YAL020C	0
YAL019W	FUN30	1	123961	127356	+	AGGAACGTAAACAAGAAAAAGAGAGAAAATACGCTATAGTTGAAAACATG	TGGAGGATATAATTTATGATGAAAACTCGAAACCGAAGGGAACCAAAGAA	TTTATTTTCTGCTTATCTATTTACTTTTTTACTATATTTTTATTTATTTA	AGGAACGTAAACAAGAAAAAGAGAGAAAATACGCTATAGTTGAAAACATGCGGATCCCCGGGTTAATTAA	TGGAGGATATAATTTATGATGAAAACTCGAAACCGAAGGGAACCAAAGAACGGATCCCCGGGTTAATTAA	TTTATTTTCTGCTTATCTATTTACTTTTTTACTATATTTTTATTTATTTAGAATTCGAGCTCGTTTAAAC	0		0		0
YAL018C	YAL018C	1	127606	128583	-	GTGTAGGGAACAAAGGTACATTATACAAACAATAACAACAACAGGAAATG	AAGCTGAAATTGAAGCAGCACCACAAGATATCAATCAACAACCGAATCAA	GCTAGGTAATTTTAATCTGGGGAGAGAAATGGTGAACTTTTTTCAATTTA	GTGTAGGGAACAAAGGTACATTATACAAACAATAACAACAACAGGAAATGCGGATCCCCGGGTTAATTAA	AAGCTGAAATTGAAGCAGCACCACAAGATATCAATCAACAACCGAATCAACGGATCCCCGGGTTAATTAA	GCTAGGTAATTTTAATCTGGGGAGAGAAATGGTGAACTTTTTTCAATTTAGAATTCGAGCTCGTTTAAAC	0		0		0
YAL017W	PSK1,FUN31	1	129267	133337	+	GTTTTGTTCTCTCCCTAATTTGCATATAGGTAAACATCAAAGAAGTAATG	CGAAGAGACCCACCATTGACGACATAAATAACGACAAATGGTTGGTTATT	GCATTTTCTTTTCCAATTACTAATGTCCTAGAATGATCATTAATCCTTCA	GTTTTGTTCTCTCCCTAATTTGCATATAGGTAAACATCAAAGAAGTAATGCGGATCCCCGGGTTAATTAA	CGAAGAGACCCACCATTGACGACATAAATAACGACAAATGGTTGGTTATTCGGATCCCCGGGTTAATTAA	GCATTTTCTTTTCCAATTACTAATGTCCTAGAATGATCATTAATCCTTCAGAATTCGAGCTCGTTTAAAC	0		0		0
YAL016C-B	YAL016C-B	1	133349	133534	-	CTAAATATGTAAATTTTTTATATTTAAGTCTTGATTAACTGCTTTGGATG	CTACTGGATATTTTTTTGCATTTTCTTTTCCAATTACTAATGTCCTAGAA	GACGACATAAATAACGACAAATGGTTGGTTATTTGAAGGATTAATGATCA	CTAAATATGTAAATTTTTTATATTTAAGTCTTGATTAACTGCTTTGGATGCGGATCCCCGGGTTAATTAA	CTACTGGATATTTTTTTGCATTTTCTTTTCCAATTACTAATGTCCTAGAACGGATCCCCGGGTTAATTAA	GACGACATAAATAACGACAAATGGTTGGTTATTTGAAGGATTAATGATCAGAATTCGAGCTCGTTTAAAC	0		0		0
YAL016C-A	YAL016C-A	1	133797	134111	-	AGGGAATCAACTCGTTTCTTGTTCTTTCGGGACCGAGTGCCAACGCGATG	GTTCCACGTTAGTATTGTTGCTATCTGCCTTCCTTCGTAACTTAGTTCCC	TTTTGCAGGGAAAGCGAAAAAGGTGAAAGAGTTAACAGGAGAAAGTGTTA	AGGGAATCAACTCGTTTCTTGTTCTTTCGGGACCGAGTGCCAACGCGATGCGGATCCCCGGGTTAATTAA	GTTCCACGTTAGTATTGTTGCTATCTGCCTTCCTTCGTAACTTAGTTCCCCGGATCCCCGGGTTAATTAA	TTTTGCAGGGAAAGCGAAAAAGGTGAAAGAGTTAACAGGAGAAAGTGTTAGAATTCGAGCTCGTTTAAAC	1	YAL016W	1	YAL016W	0
YAL016W	TPD3,FUN32	1	133921	135828	+	GTATCTGATTATCGAAGAATAATTGAGTGGTCAGAAAGGAGCGAAATATG	AATACTTCGCTAAGAAAAGTTTGGCAGAATGTCAAGAACTTTTAAAAAAT	TCATTCAAGTGTACATATGTGTATGTATGTATATATTTGAACTAGTATCA	GTATCTGATTATCGAAGAATAATTGAGTGGTCAGAAAGGAGCGAAATATGCGGATCCCCGGGTTAATTAA	AATACTTCGCTAAGAAAAGTTTGGCAGAATGTCAAGAACTTTTAAAAAATCGGATCCCCGGGTTAATTAA	TCATTCAAGTGTACATATGTGTATGTATGTATATATTTGAACTAGTATCAGAATTCGAGCTCGTTTAAAC	1	YAL016C-A	1	YAL016C-A	0
YAL015C	NTG1,SCR1,FUN33	1	135945	137144	-	CATATATTTGTATCTATATATACTTTATAGCCCAAAAAAAAAAAAATATG	AAGAAACTATGGTCAAACTGGAAAATGATATTTCTGTTAAAGTAGAGGAC	ACTAGGCCTGCTTTCTTTTCTTTTCTTTTTTTTTTTTTTTACCACAGTTA	CATATATTTGTATCTATATATACTTTATAGCCCAAAAAAAAAAAAATATGCGGATCCCCGGGTTAATTAA	AAGAAACTATGGTCAAACTGGAAAATGATATTTCTGTTAAAGTAGAGGACCGGATCCCCGGGTTAATTAA	ACTAGGCCTGCTTTCTTTTCTTTTCTTTTTTTTTTTTTTTACCACAGTTAGAATTCGAGCTCGTTTAAAC	0		0		0
YAL014C	SYN8,SLT2,UIP2	1	137293	138060	-	TAGGGACAGATCTCACGACAGCAAATAGATGCGTAAGCACACACGGTATG	TGATTATTCTTGTGCTGATAGTGGTGCTCCTGTTGCTTCTATTAGTATTA	GATCAAAACCAAACTTCGTATTCGAGCCTAAAAAACAGAATATAATGTTA	TAGGGACAGATCTCACGACAGCAAATAGATGCGTAAGCACACACGGTATGCGGATCCCCGGGTTAATTAA	TGATTATTCTTGTGCTGATAGTGGTGCTCCTGTTGCTTCTATTAGTATTACGGATCCCCGGGTTAATTAA	GATCAAAACCAAACTTCGTATTCGAGCCTAAAAAACAGAATATAATGTTAGAATTCGAGCTCGTTTAAAC	0		0		0
YAL013W	DEP1,FUN54	1	138311	139571	+	AAGGGAAGGAAGCACAGAAGCAAGAGGAGGCGCATCGATCGTGGCAGATG	GGCCCAGTGACCGCCACACTGGACCCCATACCACTTCTTTTTGTTATTCT	CTAATTATTAGTAATGAAGGGTGGAATTACATAGCGTTACAACATATTTA	AAGGGAAGGAAGCACAGAAGCAAGAGGAGGCGCATCGATCGTGGCAGATGCGGATCCCCGGGTTAATTAA	GGCCCAGTGACCGCCACACTGGACCCCATACCACTTCTTTTTGTTATTCTCGGATCCCCGGGTTAATTAA	CTAATTATTAGTAATGAAGGGTGGAATTACATAGCGTTACAACATATTTAGAATTCGAGCTCGTTTAAAC	0		0		0
YAL012W	CYS3,STR1,FUN35,CYI1	1	139840	141024	+	ACATTTGCACCTTATACATATACAGACAAGACAAAACCAAAAAAAATATG	CTGACGATCTTTTGGAAGACATCAAGCAAGCCTTGAAACAAGCCACCAAC	TCGTACTTAAAAAGGTCCGGTCGAAGGCAGAGACGTGGCACTGGCGATTA	ACATTTGCACCTTATACATATACAGACAAGACAAAACCAAAAAAAATATGCGGATCCCCGGGTTAATTAA	CTGACGATCTTTTGGAAGACATCAAGCAAGCCTTGAAACAAGCCACCAACCGGATCCCCGGGTTAATTAA	TCGTACTTAAAAAGGTCCGGTCGAAGGCAGAGACGTGGCACTGGCGATTAGAATTCGAGCTCGTTTAAAC	0		0		0
YAL011W	SWC3,SWC1	1	141239	143116	+	GCATATGCATGCGATTTGGAAGTAACGCTCGCCGTAGACAAGTAAGAATG	TCGAACTAAATGAGTGGGAGCACGCCATGAGAAGCAGAAGACACAAAAGA	GTGTATAATCATAATGGCGTTAAAGCAGAATAAAGTAACCGAACACCTTA	GCATATGCATGCGATTTGGAAGTAACGCTCGCCGTAGACAAGTAAGAATGCGGATCCCCGGGTTAATTAA	TCGAACTAAATGAGTGGGAGCACGCCATGAGAAGCAGAAGACACAAAAGACGGATCCCCGGGTTAATTAA	GTGTATAATCATAATGGCGTTAAAGCAGAATAAAGTAACCGAACACCTTAGAATTCGAGCTCGTTTAAAC	0		0		0
YAL010C	MDM10,FUN37	1	143224	144705	-	GCAAATATACGTTAGGAAAAAGACACGAACAGAGAAGACCGATCTTGATG	ATATACCAGTTTTCCCGGCAAAGTTTGGCATACAATTCCAGTACTCCACA	TTTTTTAACCTGTATATTAAAACCTTTATTTTATTTCACATTACTCATCA	GCAAATATACGTTAGGAAAAAGACACGAACAGAGAAGACCGATCTTGATGCGGATCCCCGGGTTAATTAA	ATATACCAGTTTTCCCGGCAAAGTTTGGCATACAATTCCAGTACTCCACACGGATCCCCGGGTTAATTAA	TTTTTTAACCTGTATATTAAAACCTTTATTTTATTTCACATTACTCATCAGAATTCGAGCTCGTTTAAAC	0		0		0
YAL009W	SPO7	1	144894	145673	+	ATACACACAAAGGAAGAAAGGTAGTGGAAAGCTAAATAAAGGAGGTCATG	AAGGTGCTAGAAGACGCAAACAAGCGCACGAACTCCGACCTAAATCAGAA	TAGGTAAATATGACCTCTTATTCGAAGGAAGAAGCCCTCCAACTCTTTCA	ATACACACAAAGGAAGAAAGGTAGTGGAAAGCTAAATAAAGGAGGTCATGCGGATCCCCGGGTTAATTAA	AAGGTGCTAGAAGACGCAAACAAGCGCACGAACTCCGACCTAAATCAGAACGGATCCCCGGGTTAATTAA	TAGGTAAATATGACCTCTTATTCGAAGGAAGAAGCCCTCCAACTCTTTCAGAATTCGAGCTCGTTTAAAC	0		0		0
YAL008W	FUN14	1	145954	146550	+	TAACGCTAGAGGGGCAAGAAGGAAGAACTTAAAATAATAGGTGCAAAATG	AAGTATTCTTTACATTGAGTTTCGTATTAGCAAGTTTAAATGCTAACAAA	AAAACGAAAGAATATAACCCTCGTTTATATCTGGTCATTTGTCTTGCTCA	TAACGCTAGAGGGGCAAGAAGGAAGAACTTAAAATAATAGGTGCAAAATGCGGATCCCCGGGTTAATTAA	AAGTATTCTTTACATTGAGTTTCGTATTAGCAAGTTTAAATGCTAACAAACGGATCCCCGGGTTAATTAA	AAAACGAAAGAATATAACCCTCGTTTATATCTGGTCATTTGTCTTGCTCAGAATTCGAGCTCGTTTAAAC	0		0		0
YAL007C	ERP2	1	146738	147385	-	ACTAGAATAAGATAAACAGTGGAGTACACTCATTGTAAAGGAAAACCATG	AAGTTCTACTTATTCAATTCCTCTTCACTGGTCGTCAAAAAAATTACGTT	TTGTGTTCTATATTGCGGACATATATTTTTCGTAGATTGAAAAGTTCTTA	ACTAGAATAAGATAAACAGTGGAGTACACTCATTGTAAAGGAAAACCATGCGGATCCCCGGGTTAATTAA	AAGTTCTACTTATTCAATTCCTCTTCACTGGTCGTCAAAAAAATTACGTTCGGATCCCCGGGTTAATTAA	TTGTGTTCTATATTGCGGACATATATTTTTCGTAGATTGAAAAGTTCTTAGAATTCGAGCTCGTTTAAAC	0		0		0
YAL005C	SSA1,YG100	1	148541	150469	-	TAATCAAGTATTACAAGAAACAAAAATTCAAGTAAATAACAGATAATATG	GTGCTCCTCCAGCTCCAGAGGCTGAAGGTCCAACCGTTGAAGAAGTTGAT	ATCATTAAAAGACATTTTCGTTATTATCAATTGCCGCACCAATTGGCTTA	TAATCAAGTATTACAAGAAACAAAAATTCAAGTAAATAACAGATAATATGCGGATCCCCGGGTTAATTAA	GTGCTCCTCCAGCTCCAGAGGCTGAAGGTCCAACCGTTGAAGAAGTTGATCGGATCCCCGGGTTAATTAA	ATCATTAAAAGACATTTTCGTTATTATCAATTGCCGCACCAATTGGCTTAGAATTCGAGCTCGTTTAAAC	1	YAL004W	1	YAL004W	0
YAL004W	YAL004W	1	149798	150445	+	TGGATGAAGTGGTTGACCAATCTGTTGTCAAAATCTTCACCACCCAAATG	ATGTCCACACGATCATTAGCAAAGTGAGCAACACACGAGTATGTTGTACC	AATTCAAGTAAATAACAGATAATATGTCAAAAGCTGTCGGTATTGATTTA	TGGATGAAGTGGTTGACCAATCTGTTGTCAAAATCTTCACCACCCAAATGCGGATCCCCGGGTTAATTAA	ATGTCCACACGATCATTAGCAAAGTGAGCAACACACGAGTATGTTGTACCCGGATCCCCGGGTTAATTAA	AATTCAAGTAAATAACAGATAATATGTCAAAAGCTGTCGGTATTGATTTAGAATTCGAGCTCGTTTAAAC	1	YAL005C	1	YAL005C	0
YAL003W	EFB1,TEF5	1	151212	152201	+	TTCTACCTTTCAGCACTGAAGAGTCCAACCGAATATATACACACATAATG	AAGACGAAGACCACGTCCAATCTACCGATATTGCTGCTATGCAAAAATTA	TTGTTTTTGCTTTAGTGTTAATTATAAAAAGTTTATAAAAAAGCCTTTTA	TTCTACCTTTCAGCACTGAAGAGTCCAACCGAATATATACACACATAATGCGGATCCCCGGGTTAATTAA	AAGACGAAGACCACGTCCAATCTACCGATATTGCTGCTATGCAAAAATTACGGATCCCCGGGTTAATTAA	TTGTTTTTGCTTTAGTGTTAATTATAAAAAGTTTATAAAAAAGCCTTTTAGAATTCGAGCTCGTTTAAAC	0		0		1	snR18
YAL002W	VPS8,VPT8,FUN15	1	152748	156572	+	AAGTGTAAAATATATATCTACCGAGACCATTACTCATTACACCTAGAATG	ATGAATATTCTTGTTTAATTTGCCAGACTGAATCTAACCCAAAAATAGTA	AAATTTTACTTTTATGTAACCAAAGTTGTATTAAATATTTAGAAATGTTA	AAGTGTAAAATATATATCTACCGAGACCATTACTCATTACACCTAGAATGCGGATCCCCGGGTTAATTAA	ATGAATATTCTTGTTTAATTTGCCAGACTGAATCTAACCCAAAAATAGTACGGATCCCCGGGTTAATTAA	AAATTTTACTTTTATGTAACCAAAGTTGTATTAAATATTTAGAAATGTTAGAATTCGAGCTCGTTTAAAC	0		0		0
YAL001C	TFC3,TSV115,FUN24	1	156635	160207	-	TAAGAGAGAAGAGGACGTTTGGTTGAAGCCAACTAGCCACAAGAAAAATG	TTGATGGCTATTGGGTCAATCATAATTGGTATTCTATATTTGAATCTATA	AATACAACTTTGGTTACATAAAAGTAAAATTTATACACCTCATTTCATTA	TAAGAGAGAAGAGGACGTTTGGTTGAAGCCAACTAGCCACAAGAAAAATGCGGATCCCCGGGTTAATTAA	TTGATGGCTATTGGGTCAATCATAATTGGTATTCTATATTTGAATCTATACGGATCCCCGGGTTAATTAA	AATACAACTTTGGTTACATAAAAGTAAAATTTATACACCTCATTTCATTAGAATTCGAGCTCGTTTAAAC	0		0		0
YAR002W	NUP60	1	161299	162918	+	CCTTTACATCAAATAAGCACCGCGAGATATCCTAAAATCGACATCCAATG	GCTTGGTTGATGAAAATAAAGTTGAGGCTTTCAAGTCCCTATATACCTTT	TTGAGTTGGGCTATACGGTAATTATGTCACGGCTAAAATTTTCATTATCA	CCTTTACATCAAATAAGCACCGCGAGATATCCTAAAATCGACATCCAATGCGGATCCCCGGGTTAATTAA	GCTTGGTTGATGAAAATAAAGTTGAGGCTTTCAAGTCCCTATATACCTTTCGGATCCCCGGGTTAATTAA	TTGAGTTGGGCTATACGGTAATTATGTCACGGCTAAAATTTTCATTATCAGAATTCGAGCTCGTTTAAAC	0		0		0
YAR002C-A	ERP1	1	163107	163766	-	CTGTAGTTTGGAAAAGTATTTAAAGGTAACCAATCTCTCTACTAATCATG	GCTGGCAAATGAAACACCTGGGCAAATTTTTTGTTAAGCAAAAAATTTTA	TATAAACTATAAATTTCTAGAAGATACATAAAAGGTTTTTAGTCTGATCA	CTGTAGTTTGGAAAAGTATTTAAAGGTAACCAATCTCTCTACTAATCATGCGGATCCCCGGGTTAATTAA	GCTGGCAAATGAAACACCTGGGCAAATTTTTTGTTAAGCAAAAAATTTTACGGATCCCCGGGTTAATTAA	TATAAACTATAAATTTCTAGAAGATACATAAAAGGTTTTTAGTCTGATCAGAATTCGAGCTCGTTTAAAC	0		0		0
YAR003W	SWD1,SAF49,CPS50,FUN16	1	164047	165327	+	GAGACCGAGTCCTTTTAGTTTGTGTATATCAGCTGGTTCTTTTCGTTATG	GGTTCACAATCCCTACAGATTATACGAGGATAATTAAGATGCAGTCATCA	CTTCAGTGTCAGTTGCCTATTTAAACTTTCTCCTTTTGAAGAGAAACCTA	GAGACCGAGTCCTTTTAGTTTGTGTATATCAGCTGGTTCTTTTCGTTATGCGGATCCCCGGGTTAATTAA	GGTTCACAATCCCTACAGATTATACGAGGATAATTAAGATGCAGTCATCACGGATCCCCGGGTTAATTAA	CTTCAGTGTCAGTTGCCTATTTAAACTTTCTCCTTTTGAAGAGAAACCTAGAATTCGAGCTCGTTTAAAC	0		0		0
YAR007C	RFA1,RPA1,FUN3,BUF2	1	165796	167661	-	ACGGTAAAGGCGAAACCAGCAAGAAGACCAGATTATACTTACAAGAGATG	GGGCTGAAGCCGACTATCTTGCCGATGAGTTATCCAAGGCTTTGTTAGCT	TTTCTCATATGTTACATAGATTAAATAGTACTTGATTATTTGATACATTA	ACGGTAAAGGCGAAACCAGCAAGAAGACCAGATTATACTTACAAGAGATGCGGATCCCCGGGTTAATTAA	GGGCTGAAGCCGACTATCTTGCCGATGAGTTATCCAAGGCTTTGTTAGCTCGGATCCCCGGGTTAATTAA	TTTCTCATATGTTACATAGATTAAATAGTACTTGATTATTTGATACATTAGAATTCGAGCTCGTTTAAAC	0		0		0
YAR008W	SEN34,FUN4	1	168008	168835	+	CTATTAACATATATGCAAAAAGAACGGCAAAAGGCGAGGAGGTTTTTATG	AAGAGACAAAGGAAACGCATTTCTTCTCAATAGAATGGGCTGGATTTGGT	AAATACATAAATTCTGAGAAAATAATTATACATGACTGATTCCCAGCTTA	CTATTAACATATATGCAAAAAGAACGGCAAAAGGCGAGGAGGTTTTTATGCGGATCCCCGGGTTAATTAA	AAGAGACAAAGGAAACGCATTTCTTCTCAATAGAATGGGCTGGATTTGGTCGGATCCCCGGGTTAATTAA	AAATACATAAATTCTGAGAAAATAATTATACATGACTGATTCCCAGCTTAGAATTCGAGCTCGTTTAAAC	0		0		0
YAR009C	YAR009C	1	170053	172448	-	TATTCCGACAGTAAACGGAAAACCCGTACGTCAGATCACTGATGATNGTC	AACCTCTTCCGATAAAAACATTTAAACTATTAACTAACAAATGGATTCAT	ATGATAGTTGATTTCTATTCCAACATACCACCCATAATGTAATAGATCTA	TATTCCGACAGTAAACGGAAAACCCGTACGTCAGATCACTGATGATNATGCGGATCCCCGGGTTAATTAA	AACCTCTTCCGATAAAAACATTTAAACTATTAACTAACAAATGGATTCATCGGATCCCCGGGTTAATTAA	ATGATAGTTGATTTCTATTCCAACATACCACCCATAATGTAATAGATCTAGAATTCGAGCTCGTTTAAAC	1	YAR010C	1	YAR010C	0
YAR010C	YAR010C	1	172448	173094	-	AACTTCTAGTATATTCTGTATACCTAATATTATAGCCTTTATCAACAATG	GGTATTATTCCGACAGTAAACGGAAAACCCGTACGTCAGATCACTGATGA	CTTTTGCCGATTAAACAATCAGGACATTGATAGTCAATAGCACTAGACNA	AACTTCTAGTATATTCTGTATACCTAATATTATAGCCTTTATCAACAATGCGGATCCCCGGGTTAATTAA	GGTATTATTCCGACAGTAAACGGAAAACCCGTACGTCAGATCACTGATGACGGATCCCCGGGTTAATTAA	CTTTTGCCGATTAAACAATCAGGACATTGATAGTCAATAGCACTAGACNAGAATTCGAGCTCGTTTAAAC	1	YAR009C	1	YAR009C	0
YAR014C	BUD14	1	174983	177112	-	GTGAAATACACGTAGTTTTTAGATAACATTCTCTGCTTGGTAAGAGAATG	TTGACAGAATGGATGTGTTGATGAAACAATTGGATGAAATTATTCGTAAA	AAGTTCGTTGGATGAGAAAAAGACCAGGCTTTATTGTAGGGACAATATCA	GTGAAATACACGTAGTTTTTAGATAACATTCTCTGCTTGGTAAGAGAATGCGGATCCCCGGGTTAATTAA	TTGACAGAATGGATGTGTTGATGAAACAATTGGATGAAATTATTCGTAAACGGATCCCCGGGTTAATTAA	AAGTTCGTTGGATGAGAAAAAGACCAGGCTTTATTGTAGGGACAATATCAGAATTCGAGCTCGTTTAAAC	0		0		0
YAR015W	ADE1	1	177616	178536	+	TCATAAGCATTGCTTACAAAGAATACACATACGAAATATTAACGATAATG	CCAAATATATAGAGGCTTATGAAACATTGACAGGGTCTAAATGGTCTCAC	ATTCAGTGAGGAGTTACACTGGCGACTTGTAGTATATGTAAATCACGTTA	TCATAAGCATTGCTTACAAAGAATACACATACGAAATATTAACGATAATGCGGATCCCCGGGTTAATTAA	CCAAATATATAGAGGCTTATGAAACATTGACAGGGTCTAAATGGTCTCACCGGATCCCCGGGTTAATTAA	ATTCAGTGAGGAGTTACACTGGCGACTTGTAGTATATGTAAATCACGTTAGAATTCGAGCTCGTTTAAAC	0		0		0
YAR018C	KIN3,NPK1,FUN52	1	178637	179944	-	TTCAATGAGAGTGCTATTTGATAATTGAATCAATTCTCTGTGTGAGTATG	ATGGTAAAAAATTTGCCAAACCTGCATACCACTGGCAAACAAGATATCGA	CATACATACCCGTATGTATTAATGTATAAATGTTCTCAGAGCAAATTTTA	TTCAATGAGAGTGCTATTTGATAATTGAATCAATTCTCTGTGTGAGTATGCGGATCCCCGGGTTAATTAA	ATGGTAAAAAATTTGCCAAACCTGCATACCACTGGCAAACAAGATATCGACGGATCCCCGGGTTAATTAA	CATACATACCCGTATGTATTAATGTATAAATGTTCTCAGAGCAAATTTTAGAATTCGAGCTCGTTTAAAC	0		0		0
YAR019C	CDC15,LYT1	1	180453	183377	-	GACAAAACACACATAAGCACTACCCATTTTCCTGGTAAGACTATACCATG	CCAAAGATAAAAGTGACGGCTTTTCCGTCCCCATTACAACATTTCAAACA	CTGTATTATTTCTCTATATATGTATGTATGCACATGCAATTCCTACATTA	GACAAAACACACATAAGCACTACCCATTTTCCTGGTAAGACTATACCATGCGGATCCCCGGGTTAATTAA	CCAAAGATAAAAGTGACGGCTTTTCCGTCCCCATTACAACATTTCAAACACGGATCCCCGGGTTAATTAA	CTGTATTATTTCTCTATATATGTATGTATGCACATGCAATTCCTACATTAGAATTCGAGCTCGTTTAAAC	1	YAR019W-A	1	YAR019W-A	0
YAR019W-A	YAR019W-A	1	183240	183585	+	TCATCATTTTCGTACACGACCTCCTTTATTGCCACGACTTGGTCAGTATG	TAATGGCACAGCAAAGACCGCACAGAGGACTACAGTATAGCATAGAGTGC	GTCGTGTATGGAAAAGAGGCATAATCAAAATTGGGCCTATCAACTCATTA	TCATCATTTTCGTACACGACCTCCTTTATTGCCACGACTTGGTCAGTATGCGGATCCCCGGGTTAATTAA	TAATGGCACAGCAAAGACCGCACAGAGGACTACAGTATAGCATAGAGTGCCGGATCCCCGGGTTAATTAA	GTCGTGTATGGAAAAGAGGCATAATCAAAATTGGGCCTATCAACTCATTAGAATTCGAGCTCGTTTAAAC	1	YAR019C	1	YAR019C	0
YAR020C	PAU7	1	185099	185266	-	TAAGCCTATATCATCACTAAGCAATAACCCAAAAAACAACAAATACAATG	GTGTTTATGTTTCCGATATCAGAGCTCATTTGGCTGAATACTACTCTTTC	ACAGCTTCTGCAATTTCAACTGGATAAGTTTCAGTTGGGTGAGCAGCTTA	TAAGCCTATATCATCACTAAGCAATAACCCAAAAAACAACAAATACAATGCGGATCCCCGGGTTAATTAA	GTGTTTATGTTTCCGATATCAGAGCTCATTTGGCTGAATACTACTCTTTCCGGATCCCCGGGTTAATTAA	ACAGCTTCTGCAATTTCAACTGGATAAGTTTCAGTTGGGTGAGCAGCTTAGAATTCGAGCTCGTTTAAAC	0		0		0
YAR023C	YAR023C	1	187526	188065	-	CATACCAGAGTTATTTGCTTTACGAAATTGTACGCGCCAAGTATATAATG	TGCGGGAATATTGGCAAAGTCAATATCCAGATGTGGGCATACCTGCAATA	AAAGATGCGTTCTCTTTATACCAATATATTAGATACGTAAACTCTACTCA	CATACCAGAGTTATTTGCTTTACGAAATTGTACGCGCCAAGTATATAATGCGGATCCCCGGGTTAATTAA	TGCGGGAATATTGGCAAAGTCAATATCCAGATGTGGGCATACCTGCAATACGGATCCCCGGGTTAATTAA	AAAGATGCGTTCTCTTTATACCAATATATTAGATACGTAAACTCTACTCAGAATTCGAGCTCGTTTAAAC	0		0		0
YAR027W	UIP3	1	200596	201303	+	TCCAAAACCATATAATAACCTTACACAAGACAAGATATCAATTCAACATG	AAGCTGAATTTGAGTATTGGAGAAAGCAATACCCAGAGGTTGATTTGCCT	GTACATTTTATATTGGAATATACTAGATAAATGCCAGAAATTCTGCCCTA	TCCAAAACCATATAATAACCTTACACAAGACAAGATATCAATTCAACATGCGGATCCCCGGGTTAATTAA	AAGCTGAATTTGAGTATTGGAGAAAGCAATACCCAGAGGTTGATTTGCCTCGGATCCCCGGGTTAATTAA	GTACATTTTATATTGGAATATACTAGATAAATGCCAGAAATTCTGCCCTAGAATTCGAGCTCGTTTAAAC	0		0		0
YAR028W	YAR028W	1	201718	202422	+	AGGATAACATCTATAAGTGCCATATTAAGGCAAGATATCAATTGACCATG	AGGCTCAAAGTGAATACTGGAGAAAGCAATATCCTGACGCTGATTTACCT	CGTTTTAAAGAAAAGTAAGTATACTTGGTGAATAAAATGCTTCCGCTTCA	AGGATAACATCTATAAGTGCCATATTAAGGCAAGATATCAATTGACCATGCGGATCCCCGGGTTAATTAA	AGGCTCAAAGTGAATACTGGAGAAAGCAATATCCTGACGCTGATTTACCTCGGATCCCCGGGTTAATTAA	CGTTTTAAAGAAAAGTAAGTATACTTGGTGAATAAAATGCTTCCGCTTCAGAATTCGAGCTCGTTTAAAC	0		0		0
YAR029W	YAR029W	1	203147	203372	+	CACGCCAGCGTTCGGTGGAAGGGGAATGAAACATTATCACGTACAAGATG	AAATCCCGGACCAGATTTTCAAAATTGCTTTTCCAAGACAGCGGATATTG	TCAAATAATTGCACCAATATCTTGCCAATACTTCACTTGAGATTGTTCTA	CACGCCAGCGTTCGGTGGAAGGGGAATGAAACATTATCACGTACAAGATGCGGATCCCCGGGTTAATTAA	AAATCCCGGACCAGATTTTCAAAATTGCTTTTCCAAGACAGCGGATATTGCGGATCCCCGGGTTAATTAA	TCAAATAATTGCACCAATATCTTGCCAATACTTCACTTGAGATTGTTCTAGAATTCGAGCTCGTTTAAAC	1	YAR030C	1	YAR030C	0
YAR030C	YAR030C	1	203338	203681	-	GGCATTTTTCATTCAATACTAAAGTTCCGGAATGATACAAAATGAAAATG	ACTTCACTTGAGATTGTTCTACAATATCCGCTGTCTTGGAAAAGCAATTT	GAGACTGAAGCTGGCGAATCTTTCACATTAAATCCCGGACCAGATTTTCA	GGCATTTTTCATTCAATACTAAAGTTCCGGAATGATACAAAATGAAAATGCGGATCCCCGGGTTAATTAA	ACTTCACTTGAGATTGTTCTACAATATCCGCTGTCTTGGAAAAGCAATTTCGGATCCCCGGGTTAATTAA	GAGACTGAAGCTGGCGAATCTTTCACATTAAATCCCGGACCAGATTTTCAGAATTCGAGCTCGTTTAAAC	2	YAR029W;YAR031W	2	YAR029W;YAR031W	0
YAR031W	PRM9	1	203663	204534	+	CGATCAGAAAACTTAACCTGCAACCATCTTCGCTGTGCTAACAACTTATG	CCCAAGACGAATATTGGCGACAAGAATATCCTGGTGTCGATGAGTTTTTT	AATACCTTGCCCGGTAAAGTTGTGTGCTAGTGTCTCCCGTCTTCTATCTA	CGATCAGAAAACTTAACCTGCAACCATCTTCGCTGTGCTAACAACTTATGCGGATCCCCGGGTTAATTAA	CCCAAGACGAATATTGGCGACAAGAATATCCTGGTGTCGATGAGTTTTTTCGGATCCCCGGGTTAATTAA	AATACCTTGCCCGGTAAAGTTGTGTGCTAGTGTCTCCCGTCTTCTATCTAGAATTCGAGCTCGTTTAAAC	1	YAR030C	1	YAR030C	0
YAR033W	MST28	1	204909	205613	+	CAACCAGGAATACTATAGTCATAGGCAATACAAAGTATATATTGGCTATG	ACTGGCGAAGGCGGCATCCCAATATCGATGCGCTTCTTAAAAAGACGGAA	ATCATACTCTAGTTTATGTTCGCTTTACGTATGGTAGTGTCTCTAAGCTA	CAACCAGGAATACTATAGTCATAGGCAATACAAAGTATATATTGGCTATGCGGATCCCCGGGTTAATTAA	ACTGGCGAAGGCGGCATCCCAATATCGATGCGCTTCTTAAAAAGACGGAACGGATCCCCGGGTTAATTAA	ATCATACTCTAGTTTATGTTCGCTTTACGTATGGTAGTGTCTCTAAGCTAGAATTCGAGCTCGTTTAAAC	0		0		0
YAR035W	YAT1	1	206993	209056	+	CTACACGACAATAACCACACCCCCCCCACCCCTCCTTTCCGTATACAATG	TGAAATACCTGTTGTCCGGCTACGATTACTTCGACGTGAGCGTGTCCGGT	GTAGTAGTAGTAGTAGTAGTATTGATGCGCAAAAACTCAGCATAAACTCA	CTACACGACAATAACCACACCCCCCCCACCCCTCCTTTCCGTATACAATGCGGATCCCCGGGTTAATTAA	TGAAATACCTGTTGTCCGGCTACGATTACTTCGACGTGAGCGTGTCCGGTCGGATCCCCGGGTTAATTAA	GTAGTAGTAGTAGTAGTAGTATTGATGCGCAAAAACTCAGCATAAACTCAGAATTCGAGCTCGTTTAAAC	0		0		0
YAR035C-A	YAR035C-A	1	209146	209228	-	TGGTGCACGTTCGCTCGGCGAGTAAAAGAGGTAATGCAAACGACGGGATG	AGTAGCCAGCGGCGGCGCCAGTCACTTCCAAAGCGTTTTCCTCTTATTTT	ACTACTATTATTATTATTATTTTTACTACTACATACTATTAAATATACTA	TGGTGCACGTTCGCTCGGCGAGTAAAAGAGGTAATGCAAACGACGGGATGCGGATCCCCGGGTTAATTAA	AGTAGCCAGCGGCGGCGCCAGTCACTTCCAAAGCGTTTTCCTCTTATTTTCGGATCCCCGGGTTAATTAA	ACTACTATTATTATTATTATTTTTACTACTACATACTATTAAATATACTAGAATTCGAGCTCGTTTAAAC	0		0		0
YAR042W	SWH1,OSH1,YAR044W	1	209431	212994	+	GGGAAAAGTTTAAACATCAAAGTACACCTTTCACCCCTCCACACACCATG	ATTGGAACAAAAGAAAAAATCATGACTTTAAAGATTGTGCTGATATTTTC	GCAATGGATACAAATGAACGAGTGTTATTGTGACCACATTGCACAGCTTA	GGGAAAAGTTTAAACATCAAAGTACACCTTTCACCCCTCCACACACCATGCGGATCCCCGGGTTAATTAA	ATTGGAACAAAAGAAAAAATCATGACTTTAAAGATTGTGCTGATATTTTCCGGATCCCCGGGTTAATTAA	GCAATGGATACAAATGAACGAGTGTTATTGTGACCACATTGCACAGCTTAGAATTCGAGCTCGTTTAAAC	0		0		0
YAR047C	YAR047C	1	219386	219706	-	NNNNNNNNNNNNNNNNNNNNNNNNNNNNNNNNNNNNNNNNNNNNNNNNNN	NNNNNNNNNNNNNNNNNNNNNNNNNNNNNNNNNNNNNNNNNNNNNNNNNN	NNNNNNNNNNNNNNNNNNNNNNNNNNNNNNNNNNNNNNNNNNNNNNNNNN	NNNNNNNNNNNNNNNNNNNNNNNNNNNNNNNNNNNNNNNNNNNNNNNATGCGGATCCCCGGGTTAATTAA	NNNNNNNNNNNNNNNNNNNNNNNNNNNNNNNNNNNNNNNNNNNNNNNNNNCGGATCCCCGGGTTAATTAA	NNNNNNNNNNNNNNNNNNNNNNNNNNNNNNNNNNNNNNNNNNNNNNNNNNGAATTCGAGCTCGTTTAAAC	0		0		0
YAR050W	FLO1,FLO4,FLO2	1	223224	233627	+	GGGTTCATATTTTTAATTCTTGTCACCAGTAATCAGAACATCCAAAAATG	NNNNNNNNNNNNNNNNNNNNNNNNNNNNNNNNNNNNNNNNNNNNNNNNNN	NNNNNNNNNNNNNNNNNNNNNNNNNNNNNNNNNNNNNNNNNNNNNNNNNN	GGGTTCATATTTTTAATTCTTGTCACCAGTAATCAGAACATCCAAAAATGCGGATCCCCGGGTTAATTAA	NNNNNNNNNNNNNNNNNNNNNNNNNNNNNNNNNNNNNNNNNNNNNNNNNNCGGATCCCCGGGTTAATTAA	NNNNNNNNNNNNNNNNNNNNNNNNNNNNNNNNNNNNNNNNNNNNNNNNNNGAATTCGAGCTCGTTTAAAC	0		0		0
YAR053W	YAR053W	1	234582	234878	+	NNNNNNNNNNNNNNNNNNNNNNNNNNNNNNNNNNNNNNNNNNNNNNNNNN	NNNNNNNNNNNNNNNNNNNNNNNNNNNNNNNNNNNNNNNNNNNNNNNNNN	NNNNNNNNNNNNNNNNNNNNNNNNNNNNNNNNNNNNNNNNNNNNNNNNNN	NNNNNNNNNNNNNNNNNNNNNNNNNNNNNNNNNNNNNNNNNNNNNNNATGCGGATCCCCGGGTTAATTAA	NNNNNNNNNNNNNNNNNNNNNNNNNNNNNNNNNNNNNNNNNNNNNNNNNNCGGATCCCCGGGTTAATTAA	NNNNNNNNNNNNNNNNNNNNNNNNNNNNNNNNNNNNNNNNNNNNNNNNNNGAATTCGAGCTCGTTTAAAC	0		0		0
YAR060C	YAR060C	1	243391	243726	-	CTTTATCGGCGTGCGCAGGAAAAGAAAGAAAAAGGAAGGAAAAAGAGATG	TAATAGGTATCTCGTCTAGCGTAGTATCTCGAGTTTCCAGAAGTTGCAGA	CTCTTCTAAGCTGTAATTTAAAAAAAGCGATAAAACAATGATTTTGATTA	CTTTATCGGCGTGCGCAGGAAAAGAAAGAAAAAGGAAGGAAAAAGAGATGCGGATCCCCGGGTTAATTAA	TAATAGGTATCTCGTCTAGCGTAGTATCTCGAGTTTCCAGAAGTTGCAGACGGATCCCCGGGTTAATTAA	CTCTTCTAAGCTGTAATTTAAAAAAAGCGATAAAACAATGATTTTGATTAGAATTCGAGCTCGTTTAAAC	0		0		0
YAR061W	YAR061W	1	244374	244577	+	TAAAAGTTATTGTTTAATATACCCATACCTGATTGACGAACCAAGAAATG	CGTATTCCTACCCGCAATATATGACTTCTGGATATGCCTCGAATTGGAAT	AGAAAGATCGTAGTCAATTGAGAAATCCGTCTGTCCGCCAACGGAACCTA	TAAAAGTTATTGTTTAATATACCCATACCTGATTGACGAACCAAGAAATGCGGATCCCCGGGTTAATTAA	CGTATTCCTACCCGCAATATATGACTTCTGGATATGCCTCGAATTGGAATCGGATCCCCGGGTTAATTAA	AGAAAGATCGTAGTCAATTGAGAAATCCGTCTGTCCGCCAACGGAACCTAGAATTCGAGCTCGTTTAAAC	0		0		0
YAR062W	YAR062W	1	244784	245892	+	CTGATTTANNNNNNNNNNNNNNNNNNNNNNNNNNNNNNNNNNNNNNNNNN	NNNNNNNNNNNNNNNNNNNNNNNNNNNNNNNNNNNNNNNNNNNNNNNNNN	NNNNNNNNNNNNNNNNNNNNNNNNNNNNNNNNNNNNNNNNNNNNNNNNNN	CTGATTTANNNNNNNNNNNNNNNNNNNNNNNNNNNNNNNNNNNNNNNATGCGGATCCCCGGGTTAATTAA	NNNNNNNNNNNNNNNNNNNNNNNNNNNNNNNNNNNNNNNNNNNNNNNNNNCGGATCCCCGGGTTAATTAA	NNNNNNNNNNNNNNNNNNNNNNNNNNNNNNNNNNNNNNNNNNNNNNNNNNGAATTCGAGCTCGTTTAAAC	0		0		0
YAR064W	YAR064W	1	246945	247244	+	GGAAAGATATTCTTTAACGAGACGGAGTAATTCTCGTCAGGAATAGGATG	ATCTTTTTCTTTTCTGTTTTTGGCGTATGATCTGTTCTGAGCCAAAGTTA	CTTTCTATACAATCCCTACTCTGTGAGGTGCTTATTCAAGCAATGTTCTA	GGAAAGATATTCTTTAACGAGACGGAGTAATTCTCGTCAGGAATAGGATGCGGATCCCCGGGTTAATTAA	ATCTTTTTCTTTTCTGTTTTTGGCGTATGATCTGTTCTGAGCCAAAGTTACGGATCCCCGGGTTAATTAA	CTTTCTATACAATCCCTACTCTGTGAGGTGCTTATTCAAGCAATGTTCTAGAATTCGAGCTCGTTTAAAC	0		0		0
YAR066W	YAR066W	1	247799	248410	+	TCTTTCTTTTTATTGGTAAACTCTCGCCCATTACAAAAAAAAAAGAGATG	CCTTTTCTTTGTCAAATGCTATTCTCAACGGTGGTTCTGTTTCCGGTTTG	AGGTTGATTTCACCGTTATTTACAGAGCCTTCATCGTCGTCTCTACGTTA	TCTTTCTTTTTATTGGTAAACTCTCGCCCATTACAAAAAAAAAAGAGATGCGGATCCCCGGGTTAATTAA	CCTTTTCTTTGTCAAATGCTATTCTCAACGGTGGTTCTGTTTCCGGTTTGCGGATCCCCGGGTTAATTAA	AGGTTGATTTCACCGTTATTTACAGAGCCTTCATCGTCGTCTCTACGTTAGAATTCGAGCTCGTTTAAAC	0		0		0
YAR068W	YAR068W	1	249156	249641	+	CACCTCAGGTTCCGCTTCTGTCTACACTACTACATTAACTTACTTGAATG	CAGCACCTTCACTGGTATTGTCGTTCAATCCGAAGGTATGGCTGCTGGTT	AAAAGCAAGGATGAAAATACCGGCCAAAGTACTTAAAGCATTGGTTCTCA	CACCTCAGGTTCCGCTTCTGTCTACACTACTACATTAACTTACTTGAATGCGGATCCCCGGGTTAATTAA	CAGCACCTTCACTGGTATTGTCGTTCAATCCGAAGGTATGGCTGCTGGTTCGGATCCCCGGGTTAATTAA	AAAAGCAAGGATGAAAATACCGGCCAAAGTACTTAAAGCATTGGTTCTCAGAATTCGAGCTCGTTTAAAC	0		0		0
YAR069C	YAR069C	1	251101	251394	-	NNNNNNNNNNNNNNNNNNNNNNNNNNNNNNNNNNNNNNNNNNNNNNNNNN	NNNNNNNNNNNNNNNNNNNNNNNNNNNNNNNNNNNNNNNNNNNNNNNNNN	NNNNNNNNNNNNNNNNNNNNNNNNNNNNNNNNNNNNNNNNNNNNNNNNNN	NNNNNNNNNNNNNNNNNNNNNNNNNNNNNNNNNNNNNNNNNNNNNNNATGCGGATCCCCGGGTTAATTAA	NNNNNNNNNNNNNNNNNNNNNNNNNNNNNNNNNNNNNNNNNNNNNNNNNNCGGATCCCCGGGTTAATTAA	NNNNNNNNNNNNNNNNNNNNNNNNNNNNNNNNNNNNNNNNNNNNNNNNNNGAATTCGAGCTCGTTTAAAC	0		0		0
YAR070C	YAR070C	1	251992	252291	-	NNNNNNNNNNNNNNNNNNNNNNNNNNNNNNNNNNNNNNNNNNNNNNNNNN	NNNNNNNNNNNNNNNNNNNNNNNNNNNNNNNNNNNNNNNNNNNNNNNNNN	NNNNNNNNNNNNNNNNNNNNNNNNNNNNNNNNNNNNNNNNNNNNNNNNNN	NNNNNNNNNNNNNNNNNNNNNNNNNNNNNNNNNNNNNNNNNNNNNNNATGCGGATCCCCGGGTTAATTAA	NNNNNNNNNNNNNNNNNNNNNNNNNNNNNNNNNNNNNNNNNNNNNNNNNNCGGATCCCCGGGTTAATTAA	NNNNNNNNNNNNNNNNNNNNNNNNNNNNNNNNNNNNNNNNNNNNNNNNNNGAATTCGAGCTCGTTTAAAC	0		0		0
YAR071W	PHO11	1	253106	254509	+	NNNNNNNNNNNNNNNNNNNNNNNNNNNNNNNNNNNTCAGAAATTCCAATG	TTTTCTGGGACTGGAATACCAAGCANNNNNNNNNNNNNNNNNNNNNNNNN	NNNNNNNNNNNNNNNNNNNNNNNNNNNNNNNNNNNNNNNNNNNNNNNNNN	NNNNNNNNNNNNNNNNNNNNNNNNNNNNNNNNNNNTCAGAAATTCCAATGCGGATCCCCGGGTTAATTAA	TTTTCTGGGACTGGAATACCAAGCANNNNNNNNNNNNNNNNNNNNNNNNNCGGATCCCCGGGTTAATTAA	NNNNNNNNNNNNNNNNNNNNNNNNNNNNNNNNNNNNNNNNNNNNNNNNNNGAATTCGAGCTCGTTTAAAC	0		0		0
YAR073W	IMD1	1	255609	256820	+	NNNNNNNNNNNNNNNNNNNNNNNNNNNNNNNNNNNNNNNNNNNNNNNNNN	NNNNNNNNNNNNNNNNNNNNNNNNNNNNNNNNNNNNNNNNNNNNNNNNNN	NNNNNNNNNNNNNNNNNNNNNNNNNNNNNNNNNNNNNNNNNNNNNNNNNN	NNNNNNNNNNNNNNNNNNNNNNNNNNNNNNNNNNNNNNNNNNNNNNNATGCGGATCCCCGGGTTAATTAA	NNNNNNNNNNNNNNNNNNNNNNNNNNNNNNNNNNNNNNNNNNNNNNNNNNCGGATCCCCGGGTTAATTAA	NNNNNNNNNNNNNNNNNNNNNNNNNNNNNNNNNNNNNNNNNNNNNNNNNNGAATTCGAGCTCGTTTAAAC	1	YAR075W	1	YAR075W	0
YAR075W	YAR075W	1	256711	257184	+	NNNNNNNNNNNNNNNNNNNNNNNNNNNNNNNNNNNNNNNNNNNNNNNNNN	NNNNNNNNNNNNNNNNNNNNNNNNNNNNNNNNNNNNNNNNNNNNNNNNNN	NNNNNNNNNNNNNNNNNNNNNNNNNNNNNNNNNNNNNNNNNNNNNNNNNN	NNNNNNNNNNNNNNNNNNNNNNNNNNNNNNNNNNNNNNNNNNNNNNNATGCGGATCCCCGGGTTAATTAA	NNNNNNNNNNNNNNNNNNNNNNNNNNNNNNNNNNNNNNNNNNNNNNNNNNCGGATCCCCGGGTTAATTAA	NNNNNNNNNNNNNNNNNNNNNNNNNNNNNNNNNNNNNNNNNNNNNNNNNNGAATTCGAGCTCGTTTAAAC	1	YAR073W	1	YAR073W	0
YBL113C	YBL113C	2	280	3060	-	NNNNNNNNNNNNNNNNNNNNNNNNNNNNNNNNNNNNNNNNNNNNNNNNNN	NNNNNNNNNNNNNNNNNNNNNNNNNNNNNNNNNNNNNNNNNNNNNNNNNN	NNNNNNNNNNNNNNNNNNNNNNNNNNNNNNNNNNNNNNNNNNNNNNNNNN	NNNNNNNNNNNNNNNNNNNNNNNNNNNNNNNNNNNNNNNNNNNNNNNATGCGGATCCCCGGGTTAATTAA	NNNNNNNNNNNNNNNNNNNNNNNNNNNNNNNNNNNNNNNNNNNNNNNNNNCGGATCCCCGGGTTAATTAA	NNNNNNNNNNNNNNNNNNNNNNNNNNNNNNNNNNNNNNNNNNNNNNNNNNGAATTCGAGCTCGTTTAAAC	2	YBL113W-A;YBL112C	2	YBL113W-A;YBL112C	0
YBL113W-A	YBL113W-A	2	646	1128	+	NNNNNNNNNNNNNNNNNNNNNNNNNNNNNNNNNNNNNNNNNNNNNNNNNN	TCCAAGTATTCTTTGTATTCCTCATCATTTCGCAGCATTCTCTCCACAGC	GTTGGGCTGGCCAGAAAGTATCGTATCGGAGGATAGCTTGGGAAGCACTA	NNNNNNNNNNNNNNNNNNNNNNNNNNNNNNNNNNNNNNNNNNNNNNNATGCGGATCCCCGGGTTAATTAA	TCCAAGTATTCTTTGTATTCCTCATCATTTCGCAGCATTCTCTCCACAGCCGGATCCCCGGGTTAATTAA	GTTGGGCTGGCCAGAAAGTATCGTATCGGAGGATAGCTTGGGAAGCACTAGAATTCGAGCTCGTTTAAAC	1	YBL113C	1	YBL113C	0
YBL112C	YBL112C	2	2984	3301	-	NNNNNNNNNNNNNNNNNNNNNNNNNNNNNNNNNNNNNNNNNNNNNNNNNN	NNNNNNNNNNNNNNNNNNNNNNNNNNNNNNNNNNNNNNNNNNNNNNNNNN	NNNNNNNNNNNNNNNNNNNNNNNNNNNNNNNNNNNNNNNNNNNNNNNNNN	NNNNNNNNNNNNNNNNNNNNNNNNNNNNNNNNNNNNNNNNNNNNNNNATGCGGATCCCCGGGTTAATTAA	NNNNNNNNNNNNNNNNNNNNNNNNNNNNNNNNNNNNNNNNNNNNNNNNNNCGGATCCCCGGGTTAATTAA	NNNNNNNNNNNNNNNNNNNNNNNNNNNNNNNNNNNNNNNNNNNNNNNNNNGAATTCGAGCTCGTTTAAAC	1	YBL113C	1	YBL113C	0
YBL111C	YBL111C	2	3309	5411	-	NNNNNNNNNNNNNNNNNNNNNNNNNNNNNNNNNCTTACAAAAATAAAATG	NNNNNNNNNNNNNNNNNNNNNNNNNNNNNNNNNNNNNNNNNNNNNNNNNN	NNNNNNNNNNNNNNNNNNNNNNNNNNNNNNNNNNNNNNNNNNNNNNNNNN	NNNNNNNNNNNNNNNNNNNNNNNNNNNNNNNNNCTTACAAAAATAAAATGCGGATCCCCGGGTTAATTAA	NNNNNNNNNNNNNNNNNNNNNNNNNNNNNNNNNNNNNNNNNNNNNNNNNNCGGATCCCCGGGTTAATTAA	NNNNNNNNNNNNNNNNNNNNNNNNNNNNNNNNNNNNNNNNNNNNNNNNNNGAATTCGAGCTCGTTTAAAC	0		0		0
YBL109W	YBL109W	2	6260	6597	+	NNNNNNNNNNNNNNNNNNNNNNNNNNNNNNNNNNNNNNNNNNNNNNNNNN	NNNNNNNNNNNNNNNNNNNNNNNNNNNNNNNNNNNNNNNNNNNNNNNNNN	NNNNNNNNNNNNNNNNNNNNNNNNNNNNNNNNNNNNNNNNNNNNNNNNNN	NNNNNNNNNNNNNNNNNNNNNNNNNNNNNNNNNNNNNNNNNNNNNNNATGCGGATCCCCGGGTTAATTAA	NNNNNNNNNNNNNNNNNNNNNNNNNNNNNNNNNNNNNNNNNNNNNNNNNNCGGATCCCCGGGTTAATTAA	NNNNNNNNNNNNNNNNNNNNNNNNNNNNNNNNNNNNNNNNNNNNNNNNNNGAATTCGAGCTCGTTTAAAC	0		0		0
YBL108C-A	PAU9	2	9153	9281	-	CAGTTGAAGTTGCTGAAGCCGTTTTCAACTACGGTGACTTCACCACTATG	NNNNNNNNNNNNNNNNNNNNNNNNNNNNNNNNNNNNNNNNNNNNNNNNNN	NNNNNNNNNNNNNNNNNNNNNNNNNNNNNNNNNNNNNNNNNNNNNNNNNN	CAGTTGAAGTTGCTGAAGCCGTTTTCAACTACGGTGACTTCACCACTATGCGGATCCCCGGGTTAATTAA	NNNNNNNNNNNNNNNNNNNNNNNNNNNNNNNNNNNNNNNNNNNNNNNNNNCGGATCCCCGGGTTAATTAA	NNNNNNNNNNNNNNNNNNNNNNNNNNNNNNNNNNNNNNNNNNNNNNNNNNGAATTCGAGCTCGTTTAAAC	0		0		0
YBL108W	YBL108W	2	9725	10028	+	TCACATATTCTCCATATCTCATCTTTCACAGAATTTTCATTATCACTATG	CTAAACGGTTTCCATGCAAAGCAACGTCTTTGTTACTCATTCCTGAAGGT	AGAATCTAACAATATACGACTCCCTGCACATGGTTGCTATTTTTTATTCA	TCACATATTCTCCATATCTCATCTTTCACAGAATTTTCATTATCACTATGCGGATCCCCGGGTTAATTAA	CTAAACGGTTTCCATGCAAAGCAACGTCTTTGTTACTCATTCCTGAAGGTCGGATCCCCGGGTTAATTAA	AGAATCTAACAATATACGACTCCCTGCACATGGTTGCTATTTTTTATTCAGAATTCGAGCTCGTTTAAAC	0		0		0
YBL107W-A	YBL107W-A	2	11690	11795	+	AAGGATTGATAATGTAATAGGATCAATGAATATTAACATATAAAATGATG	TCCTAAATCCTCGAGGAGAACTTCTAGTATATTCTGTATACCTAATATTA	ATGTGTGGGTAATTAGATAATTGTTGGGATTCCATTGTTGATAAAGGCTA	AAGGATTGATAATGTAATAGGATCAATGAATATTAACATATAAAATGATGCGGATCCCCGGGTTAATTAA	TCCTAAATCCTCGAGGAGAACTTCTAGTATATTCTGTATACCTAATATTACGGATCCCCGGGTTAATTAA	ATGTGTGGGTAATTAGATAATTGTTGGGATTCCATTGTTGATAAAGGCTAGAATTCGAGCTCGTTTAAAC	0		0		0
YBL107C	YBL107C	2	12349	12939	-	AGTTAGAAAAAAAACTTCTCATTTATGCACGTAGACAAAAAGACGGTATG	AAAATAATGACTACTTGAAGGAGTTTACGCAATTCTGCAAGGACAACAGT	AATCTTTAAGTGATATAACCTTTCAGCGGACTAGAAGAATAGGGCGTTCA	AGTTAGAAAAAAAACTTCTCATTTATGCACGTAGACAAAAAGACGGTATGCGGATCCCCGGGTTAATTAA	AAAATAATGACTACTTGAAGGAGTTTACGCAATTCTGCAAGGACAACAGTCGGATCCCCGGGTTAATTAA	AATCTTTAAGTGATATAACCTTTCAGCGGACTAGAAGAATAGGGCGTTCAGAATTCGAGCTCGTTTAAAC	0		0		0
YBL106C	SRO77,SNI2,SOP2	2	13234	16266	-	ATAAAAGTTACAAAATTGTCAATTGAACAGATACAAAAATTTTATAAATG	ACGCAATGGAAGAAACGGGAAGGGATATGATGAAGAGCGCTGTAGGTTTT	TTCGAGCAAGGGCAACCTGATCGAATTTTATAAAAACTATTTATGGACTA	ATAAAAGTTACAAAATTGTCAATTGAACAGATACAAAAATTTTATAAATGCGGATCCCCGGGTTAATTAA	ACGCAATGGAAGAAACGGGAAGGGATATGATGAAGAGCGCTGTAGGTTTTCGGATCCCCGGGTTAATTAA	TTCGAGCAAGGGCAACCTGATCGAATTTTATAAAAACTATTTATGGACTAGAATTCGAGCTCGTTTAAAC	0		0		0
YBL105C	PKC1,STT1,HPO2,CLY15	2	16628	20083	-	AGGAAAAGTAAGTATAGTATCACACATACAGGGAGCAGTTTACAGTCATG	AGCAAGAAGAGTTTAGAGGATTTTCCTTTATGCCAGATGATTTGGATTTA	TTAGATGTTTTATATAAAATTAAATAAATCATGGCATGACCTTTTCTTCA	AGGAAAAGTAAGTATAGTATCACACATACAGGGAGCAGTTTACAGTCATGCGGATCCCCGGGTTAATTAA	AGCAAGAAGAGTTTAGAGGATTTTCCTTTATGCCAGATGATTTGGATTTACGGATCCCCGGGTTAATTAA	TTAGATGTTTTATATAAAATTAAATAAATCATGGCATGACCTTTTCTTCAGAATTCGAGCTCGTTTAAAC	0		0		0
YBL104C	YBL104C	2	20564	23680	-	TACTGGTAGTCGTAAGTGCAGTATCACGAACGTATAGAAGAATAAACATG	ACAGACATAATGTTTGTCCCACTCCAGGTTGCACCTGCCAGTGTAATAAG	ATTGTGAGAATAAAGAGAAGTTGCAAGATTTGGTTTATTGTACAACACTA	TACTGGTAGTCGTAAGTGCAGTATCACGAACGTATAGAAGAATAAACATGCGGATCCCCGGGTTAATTAA	ACAGACATAATGTTTGTCCCACTCCAGGTTGCACCTGCCAGTGTAATAAGCGGATCCCCGGGTTAATTAA	ATTGTGAGAATAAAGAGAAGTTGCAAGATTTGGTTTATTGTACAACACTAGAATTCGAGCTCGTTTAAAC	0		0		0
YBL103C	RTG3	2	24462	25922	-	TACTCTTATTTTTTGTCAGGCGAACCTACTTCTTAAATAAGTGAAGAATG	GAGATGACAACTCTAATCCAGCTGACTATCTTTTAGAATTTGGTTCGGGG	CCTGACCTTTTTCAAATTTAATTTTTTCCCGCTAATAAGACCATAAACTA	TACTCTTATTTTTTGTCAGGCGAACCTACTTCTTAAATAAGTGAAGAATGCGGATCCCCGGGTTAATTAA	GAGATGACAACTCTAATCCAGCTGACTATCTTTTAGAATTTGGTTCGGGGCGGATCCCCGGGTTAATTAA	CCTGACCTTTTTCAAATTTAATTTTTTCCCGCTAATAAGACCATAAACTAGAATTCGAGCTCGTTTAAAC	0		0		0
YBL102W	SFT2	2	26494	27141	+	TGCGTTTTTTTTTTTGCTGGTAAAAAAAAAGAACAAGTGTGGAGAATATG	GGATGTTAAGCTCTGCTGGTGTCAATTCGGCAAGAGGTGTTCTGCGCATC	TTTTTCTTCTTCAACTAATCAATTCAATATGCACTATGAATGATAATTCA	TGCGTTTTTTTTTTTGCTGGTAAAAAAAAAGAACAAGTGTGGAGAATATGCGGATCCCCGGGTTAATTAA	GGATGTTAAGCTCTGCTGGTGTCAATTCGGCAAGAGGTGTTCTGCGCATCCGGATCCCCGGGTTAATTAA	TTTTTCTTCTTCAACTAATCAATTCAATATGCACTATGAATGATAATTCAGAATTCGAGCTCGTTTAAAC	0		0		0
YBL101C	ECM21	2	27347	30700	-	TTTAAATAGAGAAGAACAAGCAAGATTTTTCCCTACCCCTATTGGGCATG	ACGAGCCTCCGCGTTATGACGAAATAGTGCCTTTGATGAGTGATGAAGAA	ATATAATTATCGTAGAATAATTCAAAAAAAATAAAAAACGAAAAAATTCA	TTTAAATAGAGAAGAACAAGCAAGATTTTTCCCTACCCCTATTGGGCATGCGGATCCCCGGGTTAATTAA	ACGAGCCTCCGCGTTATGACGAAATAGTGCCTTTGATGAGTGATGAAGAACGGATCCCCGGGTTAATTAA	ATATAATTATCGTAGAATAATTCAAAAAAAATAAAAAACGAAAAAATTCAGAATTCGAGCTCGTTTAAAC	0		0		0
YBL100W-C	YBL100W-C	2	30828	30947	+	AAACGTGGCTTATCTCAGAGCTAAGACAGACCTTCCGAGCAATAATAATG	GCGGGAAAGTGGAGAACCCTTGGAAGAGTCAGATCAGAGATTGGGAAAAT	TATATCACTCACACTCGATTCACAGGATCTGTAGATATCCATTGGTCTTA	AAACGTGGCTTATCTCAGAGCTAAGACAGACCTTCCGAGCAATAATAATGCGGATCCCCGGGTTAATTAA	GCGGGAAAGTGGAGAACCCTTGGAAGAGTCAGATCAGAGATTGGGAAAATCGGATCCCCGGGTTAATTAA	TATATCACTCACACTCGATTCACAGGATCTGTAGATATCCATTGGTCTTAGAATTCGAGCTCGTTTAAAC	0		0		0
YBL100W-A	YBL100W-A	2	32044	32044	+	AGAAACAGTGATCAAACTCAATAAAGAGCTGAATACAAGCACATATAATA		TATTATTATTCCTTCTTTCATAATGTGTGTTATCGTTCATTATTCTATTA	AGAAACAGTGATCAAACTCAATAAAGAGCTGAATACAAGCACATATAATGCGGATCCCCGGGTTAATTAA	CGGATCCCCGGGTTAATTAA	TATTATTATTCCTTCTTTCATAATGTGTGTTATCGTTCATTATTCTATTAGAATTCGAGCTCGTTTAAAC	1	YBL100W-B	1	YBL100W-B	0
YBL100W-B	YBL100W-B	2	32044	32044	+	AGAAACAGTGATCAAACTCAATAAAGAGCTGAATACAAGCACATATAATA		TATTATTATTCCTTCTTTCATAATGTGTGTTATCGTTCATTATTCTATTA	AGAAACAGTGATCAAACTCAATAAAGAGCTGAATACAAGCACATATAATGCGGATCCCCGGGTTAATTAA	CGGATCCCCGGGTTAATTAA	TATTATTATTCCTTCTTTCATAATGTGTGTTATCGTTCATTATTCTATTAGAATTCGAGCTCGTTTAAAC	1	YBL100W-A	1	YBL100W-A	0
YBL100C	YBL100C	2	33048	33362	-	CCATACCTTTAACACCAGAGGAGAACTCGACCAATTCTTCAGCCTGAATG	CGTGTTTTTTTTATTTATTTTGTTACTGTTCTTGCGATAGTTATGAGAGC	GAAGTTTTTTTCCTCATCGCGAACCATTAGTATAACAGATTGATCGTTCA	CCATACCTTTAACACCAGAGGAGAACTCGACCAATTCTTCAGCCTGAATGCGGATCCCCGGGTTAATTAA	CGTGTTTTTTTTATTTATTTTGTTACTGTTCTTGCGATAGTTATGAGAGCCGGATCCCCGGGTTAATTAA	GAAGTTTTTTTCCTCATCGCGAACCATTAGTATAACAGATTGATCGTTCAGAATTCGAGCTCGTTTAAAC	1	YBL099W	1	YBL099W	0
YBL099W	ATP1	2	33112	34749	+	CGCAAGAACAGTAACAAAATAAATAAAAAAAACACGCACATATAATAATG	AATTGTTGGCATCTCTAAAGAGTGCTACTGAATCATTTGTTGCCACTTTT	TCTTTTTGAGACGTACCTTATATTCATTTTTATTTTTTTAGTTCACATTA	CGCAAGAACAGTAACAAAATAAATAAAAAAAACACGCACATATAATAATGCGGATCCCCGGGTTAATTAA	AATTGTTGGCATCTCTAAAGAGTGCTACTGAATCATTTGTTGCCACTTTTCGGATCCCCGGGTTAATTAA	TCTTTTTGAGACGTACCTTATATTCATTTTTATTTTTTTAGTTCACATTAGAATTCGAGCTCGTTTAAAC	1	YBL100C	1	YBL100C	0
YBL098W	BNA4	2	35204	36586	+	GACAGTTAAAAAATCACGTAGTCAGTTAATCTGTTTAACTTGAAAATATG	TATCTATTGGCGGTTACAAGCTTTTCAAATTTTTGACAAGAGAACGTTCC	TTACTAATCCTCTCCTAGCGTACACGGATGGCAAGAATAAACTGGCTTCA	GACAGTTAAAAAATCACGTAGTCAGTTAATCTGTTTAACTTGAAAATATGCGGATCCCCGGGTTAATTAA	TATCTATTGGCGGTTACAAGCTTTTCAAATTTTTGACAAGAGAACGTTCCCGGATCCCCGGGTTAATTAA	TTACTAATCCTCTCCTAGCGTACACGGATGGCAAGAATAAACTGGCTTCAGAATTCGAGCTCGTTTAAAC	0		0		0
YBL097W	BRN1	2	36881	39145	+	CTTAGTGGACTTTTTGGAGCAAAAAAACCAGCAGGTAGTTATATAGGATG	ATGACTTGATAGTGAATTATGAGGATCTAGCGACAACACAGGCAGCGTCA	CTTTGCAGCACAAAAAAAAAAAAAAAAAAAAAAAAAAAGATCATCAACTA	CTTAGTGGACTTTTTGGAGCAAAAAAACCAGCAGGTAGTTATATAGGATGCGGATCCCCGGGTTAATTAA	ATGACTTGATAGTGAATTATGAGGATCTAGCGACAACACAGGCAGCGTCACGGATCCCCGGGTTAATTAA	CTTTGCAGCACAAAAAAAAAAAAAAAAAAAAAAAAAAAGATCATCAACTAGAATTCGAGCTCGTTTAAAC	0		0		0
YBL096C	YBL096C	2	39224	39532	-	CCTGGGCCAACTTGTTGTAAACCTCGCTTTTCTCGATTTGAGCGAGGATG	ATAAATACCTTGTTTTATATCCACTTTTCGAAGCGGTCCCCTTTCGGCGA	TTTTTGTGCTGCAAAGTTTCTTAAAGCCTTCGGGCTTACGAAATCCTTTA	CCTGGGCCAACTTGTTGTAAACCTCGCTTTTCTCGATTTGAGCGAGGATGCGGATCCCCGGGTTAATTAA	ATAAATACCTTGTTTTATATCCACTTTTCGAAGCGGTCCCCTTTCGGCGACGGATCCCCGGGTTAATTAA	TTTTTGTGCTGCAAAGTTTCTTAAAGCCTTCGGGCTTACGAAATCCTTTAGAATTCGAGCTCGTTTAAAC	1	YBL095W	1	YBL095W	0
YBL095W	YBL095W	2	39327	40139	+	TATAGACAATGACCAAATGACAGGATAGATCGAGGGTGAGTTCCAATATG	TTCTCGTTGAACCTACTTGGTTCAAATATTTTAAATGGCTTGATATGTTT	AATATTAATTAACACGGAATAGGCTATTTTGAGACAGGCATGCTTTTTCA	TATAGACAATGACCAAATGACAGGATAGATCGAGGGTGAGTTCCAATATGCGGATCCCCGGGTTAATTAA	TTCTCGTTGAACCTACTTGGTTCAAATATTTTAAATGGCTTGATATGTTTCGGATCCCCGGGTTAATTAA	AATATTAATTAACACGGAATAGGCTATTTTGAGACAGGCATGCTTTTTCAGAATTCGAGCTCGTTTAAAC	2	YBL096C;YBL094C	2	YBL096C;YBL094C	0
YBL094C	YBL094C	2	39815	40147	-	GAATATAGAATATTAATTAACACGGAATAGGCTATTTTGAGACAGGCATG	ACAGCCTTGCAGTTACACCTCTTTTACTAGGCAACAAAGGGAACCCACAA	AACGTCCATAAGGGCTTGTTGTCATTGTTGCTGGATGAAGCATTGTGCTA	GAATATAGAATATTAATTAACACGGAATAGGCTATTTTGAGACAGGCATGCGGATCCCCGGGTTAATTAA	ACAGCCTTGCAGTTACACCTCTTTTACTAGGCAACAAAGGGAACCCACAACGGATCCCCGGGTTAATTAA	AACGTCCATAAGGGCTTGTTGTCATTGTTGCTGGATGAAGCATTGTGCTAGAATTCGAGCTCGTTTAAAC	1	YBL095W	1	YBL095W	0
YBL093C	ROX3,MED19,SSN7,NUT3	2	40306	40968	-	GAGTGCGAATAGCAATAGTAAGTGAACGAAAAAGGAATACGATAATAATG	CACCAACACATAGTGACAGTCATGAGGATATGAAAAGAAGGAGGCTGGAG	AGACTTGCTCTTTATTTATAGTGGGGCTGATATGCGATGGCGTAAAGCTA	GAGTGCGAATAGCAATAGTAAGTGAACGAAAAAGGAATACGATAATAATGCGGATCCCCGGGTTAATTAA	CACCAACACATAGTGACAGTCATGAGGATATGAAAAGAAGGAGGCTGGAGCGGATCCCCGGGTTAATTAA	AGACTTGCTCTTTATTTATAGTGGGGCTGATATGCGATGGCGTAAAGCTAGAATTCGAGCTCGTTTAAAC	0		0		0
YBL092W	RPL32	2	42025	42417	+	CTGTTATACTAACAAACTTTTAATTTTTATTTTTTTTTTTTGATTAGATG	CTTTGGGTATCAAGGTCACCAACCCAAAGGGTCGTTTGGCTTTGGAAGCT	AATTTAAAATTAAATGAAGGTTATTATTTTGTAAATCTTTATTTAATTTA	CTGTTATACTAACAAACTTTTAATTTTTATTTTTTTTTTTTGATTAGATGCGGATCCCCGGGTTAATTAA	CTTTGGGTATCAAGGTCACCAACCCAAAGGGTCGTTTGGCTTTGGAAGCTCGGATCCCCGGGTTAATTAA	AATTTAAAATTAAATGAAGGTTATTATTTTGTAAATCTTTATTTAATTTAGAATTCGAGCTCGTTTAAAC	0		0		0
YBL091C-A	SCS22	2	42612	43227	-	GTGGTATGACGACAGATAATATAAGCACTACTTCAGACGAGTAAACAATG	CATTGCTTATCATCGCCGTTATCGCATTGCTCGTCGGCTGGATATACTAC	AAAACTAGGGCATTCTTCCTCACTTTTAGTGATAAACTTTTGTAAACTCA	GTGGTATGACGACAGATAATATAAGCACTACTTCAGACGAGTAAACAATGCGGATCCCCGGGTTAATTAA	CATTGCTTATCATCGCCGTTATCGCATTGCTCGTCGGCTGGATATACTACCGGATCCCCGGGTTAATTAA	AAAACTAGGGCATTCTTCCTCACTTTTAGTGATAAACTTTTGTAAACTCAGAATTCGAGCTCGTTTAAAC	0		0		0
YBL091C	MAP2	2	43410	44675	-	GGGCTTTTACATCAACAAGTACTGTAGAAGCTCTACCGTATTGAAAAATG	TCTTGTTGCATGCTCACAAAAAGGAAGTCGTTTCGAAAGGTGATGACTAC	AGTATTCATATACCTAGTGAGGAGGCCATTTGAAAGCGCATTTTACCTCA	GGGCTTTTACATCAACAAGTACTGTAGAAGCTCTACCGTATTGAAAAATGCGGATCCCCGGGTTAATTAA	TCTTGTTGCATGCTCACAAAAAGGAAGTCGTTTCGAAAGGTGATGACTACCGGATCCCCGGGTTAATTAA	AGTATTCATATACCTAGTGAGGAGGCCATTTGAAAGCGCATTTTACCTCAGAATTCGAGCTCGTTTAAAC	0		0		0
YBL090W	MRP21,MRP50	2	44872	45405	+	GAAGAGTAAAAAATCTGTCAAATATCACCCATAAGAGCATAACCATAATG	GCTTCAAGAGGTTGATTGAAATTGTTAAAGATGCCAAGAGGAAAGGATAC	GAAATCAATGGCGAAAATTTCACAATATTCAAGAGTTGATGGTACGATTA	GAAGAGTAAAAAATCTGTCAAATATCACCCATAAGAGCATAACCATAATGCGGATCCCCGGGTTAATTAA	GCTTCAAGAGGTTGATTGAAATTGTTAAAGATGCCAAGAGGAAAGGATACCGGATCCCCGGGTTAATTAA	GAAATCAATGGCGAAAATTTCACAATATTCAAGAGTTGATGGTACGATTAGAATTCGAGCTCGTTTAAAC	0		0		0
YBL089W	AVT5	2	45621	47000	+	CGAACAGCAAGATAAAGTGGAAACGAAAAGTAAGCAGCTTCCTCAATATG	TAATGGTAGCTTCACTATCAGCGATTGTATTTTTGGGCACATCATCGCAT	ATACTTCTTTTTTTTGTTTATAGAAATACGAAAAGTAATGTACAAAGTCA	CGAACAGCAAGATAAAGTGGAAACGAAAAGTAAGCAGCTTCCTCAATATGCGGATCCCCGGGTTAATTAA	TAATGGTAGCTTCACTATCAGCGATTGTATTTTTGGGCACATCATCGCATCGGATCCCCGGGTTAATTAA	ATACTTCTTTTTTTTGTTTATAGAAATACGAAAAGTAATGTACAAAGTCAGAATTCGAGCTCGTTTAAAC	0		0		0
YBL088C	TEL1	2	47066	55428	-	GAAAAAAAAGCCTTCAAAGAAAAAGGGAAATCAGTGTAACATAGACGATG	CGGATCCATCAAATTTGAGTGTTATATATATGGGATGGTCACCTTTTTAT	GTATTTCTATAAACAAAAAAAAGAAGTATAAAGCATCTGCATAGCAATTA	GAAAAAAAAGCCTTCAAAGAAAAAGGGAAATCAGTGTAACATAGACGATGCGGATCCCCGGGTTAATTAA	CGGATCCATCAAATTTGAGTGTTATATATATGGGATGGTCACCTTTTTATCGGATCCCCGGGTTAATTAA	GTATTTCTATAAACAAAAAAAAGAAGTATAAAGCATCTGCATAGCAATTAGAATTCGAGCTCGTTTAAAC	0		0		0
YBL087C	RPL23A	2	55868	56785	-	GGGTCTTACAAGCAATACAAAACCAACACACCTATATATAACTAATAATG	AATGTGCCGATTTATGGCCAAGAGTTGCATCTAACTCCGGTGTTGTTGTG	ATATATAATTGAAGAATCTAAGAGTATGAGTCAAAATAATTTCCTTTTTA	GGGTCTTACAAGCAATACAAAACCAACACACCTATATATAACTAATAATGCGGATCCCCGGGTTAATTAA	AATGTGCCGATTTATGGCCAAGAGTTGCATCTAACTCCGGTGTTGTTGTGCGGATCCCCGGGTTAATTAA	ATATATAATTGAAGAATCTAAGAGTATGAGTCAAAATAATTTCCTTTTTAGAATTCGAGCTCGTTTAAAC	0		0		0
YBL086C	YBL086C	2	57251	58651	-	GTATTAGGTACCCAAGAAAGGTATAATACCGCTCACAAAATATTAAGATG	CAGATAGAATAAGAGAAAACAAAAACTGGTCTATAATAACCCCATCAGGC	GGTATTGCAAGCTTAAGATTATAACTACATAAAACAATACAATTTTTTTA	GTATTAGGTACCCAAGAAAGGTATAATACCGCTCACAAAATATTAAGATGCGGATCCCCGGGTTAATTAA	CAGATAGAATAAGAGAAAACAAAAACTGGTCTATAATAACCCCATCAGGCCGGATCCCCGGGTTAATTAA	GGTATTGCAAGCTTAAGATTATAACTACATAAAACAATACAATTTTTTTAGAATTCGAGCTCGTTTAAAC	0		0		0
YBL085W	BOI1,BOB1,GIN7	2	59924	62866	+	TCCAACTCGAGGTGACCGGAGGCCACTGCAATAATAAAAAATAGAAGATG	CCAGCGATTACCTGGAAAGTTCAGCATTTGAATACCCTGGTGGCAGACTT	TATTAAGGTGTTTGAGTTGGTCAAGAAGTAACTAATGATTGCAGTTCTCA	TCCAACTCGAGGTGACCGGAGGCCACTGCAATAATAAAAAATAGAAGATGCGGATCCCCGGGTTAATTAA	CCAGCGATTACCTGGAAAGTTCAGCATTTGAATACCCTGGTGGCAGACTTCGGATCCCCGGGTTAATTAA	TATTAAGGTGTTTGAGTTGGTCAAGAAGTAACTAATGATTGCAGTTCTCAGAATTCGAGCTCGTTTAAAC	0		0		0
YBL084C	CDC27,SNB1,APC3	2	63217	65452	-	CATAAATCGACACGAACTTTTCGTGCAGGATACATAATAAAAATAGCATG	AGGGTAACCAAGTTATCATCGATGAATTACAAAAATGTCATATGCAAGAA	AAAACATTTAACATGTTTCAATTTGTTATGTTTTGGCCAACCTGCGTTTA	CATAAATCGACACGAACTTTTCGTGCAGGATACATAATAAAAATAGCATGCGGATCCCCGGGTTAATTAA	AGGGTAACCAAGTTATCATCGATGAATTACAAAAATGTCATATGCAAGAACGGATCCCCGGGTTAATTAA	AAAACATTTAACATGTTTCAATTTGTTATGTTTTGGCCAACCTGCGTTTAGAATTCGAGCTCGTTTAAAC	0		0		0
YBL083C	YBL083C	2	65720	66145	-	CTCACCACACTGTTCGTCACAAGATACCCTCGCATCCTGCCCGATTTATG	AAAAAGCTCAACTGAAACAGATGTATAAATATCATATAATCGTATTGTTT	CACCATTAAATACTAGTAGTACTATATAGATGGTATAAAGAAATGATTTA	CTCACCACACTGTTCGTCACAAGATACCCTCGCATCCTGCCCGATTTATGCGGATCCCCGGGTTAATTAA	AAAAAGCTCAACTGAAACAGATGTATAAATATCATATAATCGTATTGTTTCGGATCCCCGGGTTAATTAA	CACCATTAAATACTAGTAGTACTATATAGATGGTATAAAGAAATGATTTAGAATTCGAGCTCGTTTAAAC	1	YBL082C	1	YBL082C	0
YBL082C	ALG3,RHK1	2	65758	67134	-	TATCATAGAGTGTATATGGGAGAGAGAAAGAGTTAGATACTAGTAGTATG	TCGCCAAAAGCCATCTTCGTACCACCAGCTCCATGGAAAAAAAGCTCAAC	AGAAATGATTTAAAACAATACGATTATATGATATTTATACATCTGTTTCA	TATCATAGAGTGTATATGGGAGAGAGAAAGAGTTAGATACTAGTAGTATGCGGATCCCCGGGTTAATTAA	TCGCCAAAAGCCATCTTCGTACCACCAGCTCCATGGAAAAAAAGCTCAACCGGATCCCCGGGTTAATTAA	AGAAATGATTTAAAACAATACGATTATATGATATTTATACATCTGTTTCAGAATTCGAGCTCGTTTAAAC	1	YBL083C	1	YBL083C	0
YBL081W	YBL081W	2	67872	68990	+	TAATTTTCTCTTTTTTTTTGGCTCTATTTCACTAAGACATCGTATATATG	CATCATCAAGACCCTTTGGCATTTGGAATACTGACATGAGCGTTTGGAGT	TAGTAATACTAATGATAATAATATACATAAAAATATACGTAAACATCTCA	TAATTTTCTCTTTTTTTTTGGCTCTATTTCACTAAGACATCGTATATATGCGGATCCCCGGGTTAATTAA	CATCATCAAGACCCTTTGGCATTTGGAATACTGACATGAGCGTTTGGAGTCGGATCCCCGGGTTAATTAA	TAGTAATACTAATGATAATAATATACATAAAAATATACGTAAACATCTCAGAATTCGAGCTCGTTTAAAC	0		0		0
YBL080C	PET112	2	69088	70713	-	GTTATTGTTAGCATTCCTGTCCAAAAAGACCAGAGTAGGAACTAGATATG	AGGCAAACGAATTCGAGAAAAAATTCAAAGAGATCTTAAATATTCAATGG	TTGTTATTATTTATGCACGGTTCCTATTTACACGCGGCGTTTATATTTTA	GTTATTGTTAGCATTCCTGTCCAAAAAGACCAGAGTAGGAACTAGATATGCGGATCCCCGGGTTAATTAA	AGGCAAACGAATTCGAGAAAAAATTCAAAGAGATCTTAAATATTCAATGGCGGATCCCCGGGTTAATTAA	TTGTTATTATTTATGCACGGTTCCTATTTACACGCGGCGTTTATATTTTAGAATTCGAGCTCGTTTAAAC	0		0		0
YBL079W	NUP170,NLE3	2	71278	75786	+	ACAAAAAAGCAGAGTGCGTTTATTACTTCTCTTTCTAGCGGTTGTTCATG	AGTACGTTAAGAACAGCGGCAATAATTTGGGGATTTGTTTCTACAAAGAA	AATATACACGTACATTACCCTGCTATCTATATGTCGAACATGAATTTTTA	ACAAAAAAGCAGAGTGCGTTTATTACTTCTCTTTCTAGCGGTTGTTCATGCGGATCCCCGGGTTAATTAA	AGTACGTTAAGAACAGCGGCAATAATTTGGGGATTTGTTTCTACAAAGAACGGATCCCCGGGTTAATTAA	AATATACACGTACATTACCCTGCTATCTATATGTCGAACATGAATTTTTAGAATTCGAGCTCGTTTAAAC	0		0		0
YBL078C	ATG8,AUT7,CVT5,APG8	2	76396	76749	-	AATAATTGTAAAGTTGAGAAAATCATAATAAAATAATTACTAGAGACATG	AGGACGGGTTTTTGTATGTCACTTACTCAGGAGAAAATACATTTGGCAGG	AATTTCGATTTTAGATGTTAACGCTTCATTTCTTTTCATATAAAAGACTA	AATAATTGTAAAGTTGAGAAAATCATAATAAAATAATTACTAGAGACATGCGGATCCCCGGGTTAATTAA	AGGACGGGTTTTTGTATGTCACTTACTCAGGAGAAAATACATTTGGCAGGCGGATCCCCGGGTTAATTAA	AATTTCGATTTTAGATGTTAACGCTTCATTTCTTTTCATATAAAAGACTAGAATTCGAGCTCGTTTAAAC	0		0		0
YBL077W	YBL077W	2	76915	77346	+	ATTTTTGCCGCCGCCGAAAATAACCGGCCTCCGGGTGATGATATATCATG	GGATTCTGTTGACCAGCTCTCTTGCGAGACCTTCACTCTTTAGTTCAGAG	GAAACCAGAACCGACCAAGACGTGTTAATCATCATGGATACAAATATTTA	ATTTTTGCCGCCGCCGAAAATAACCGGCCTCCGGGTGATGATATATCATGCGGATCCCCGGGTTAATTAA	GGATTCTGTTGACCAGCTCTCTTGCGAGACCTTCACTCTTTAGTTCAGAGCGGATCCCCGGGTTAATTAA	GAAACCAGAACCGACCAAGACGTGTTAATCATCATGGATACAAATATTTAGAATTCGAGCTCGTTTAAAC	1	YBL076C	1	YBL076C	0
YBL076C	ILS1	2	77061	80279	-	CGACTTCCTACAACCTTTAGCCAAAAGCTTCAAAAAACCAAGGAAATATG	AAGAACAATCTATTAATGACACCATTTTCAAATTAAAAGTGTTCAAATTA	ATCACTTCGAGTAGAGAAAAATTTGTACGTATTTATATGAGTTGTTTTCA	CGACTTCCTACAACCTTTAGCCAAAAGCTTCAAAAAACCAAGGAAATATGCGGATCCCCGGGTTAATTAA	AAGAACAATCTATTAATGACACCATTTTCAAATTAAAAGTGTTCAAATTACGGATCCCCGGGTTAATTAA	ATCACTTCGAGTAGAGAAAAATTTGTACGTATTTATATGAGTTGTTTTCAGAATTCGAGCTCGTTTAAAC	1	YBL077W	1	YBL077W	0
YBL075C	SSA3,YG106	2	80516	82465	-	GTTTGTCACTAAACGGATAGAACAGGTACTTAACGCTACAAAGAAAAATG	GTGCTACGGGAGGTGGAGAGGATACAGGTCCAACAGTGGAAGAGGTTGAT	AAGGTTAAACATAAAAAGTAGCTAAATAGAACACTATAGAAGAATAATCA	GTTTGTCACTAAACGGATAGAACAGGTACTTAACGCTACAAAGAAAAATGCGGATCCCCGGGTTAATTAA	GTGCTACGGGAGGTGGAGAGGATACAGGTCCAACAGTGGAAGAGGTTGATCGGATCCCCGGGTTAATTAA	AAGGTTAAACATAAAAAGTAGCTAAATAGAACACTATAGAAGAATAATCAGAATTCGAGCTCGTTTAAAC	0		0		0
YBL074C	AAR2	2	82739	83806	-	TTACCGCTGGGACATGGGGCTAAAAAACAAAATATCGGAAGCCTGCAATG	ATGATGAGCACAACCCTACCATTGTTGGCGGTCTCTATTACCAAAGGCCA	TAGGCATCAAGTCAAATACGTTTGGTGATAGCGCCGCACGATGATCGTTA	TTACCGCTGGGACATGGGGCTAAAAAACAAAATATCGGAAGCCTGCAATGCGGATCCCCGGGTTAATTAA	ATGATGAGCACAACCCTACCATTGTTGGCGGTCTCTATTACCAAAGGCCACGGATCCCCGGGTTAATTAA	TAGGCATCAAGTCAAATACGTTTGGTGATAGCGCCGCACGATGATCGTTAGAATTCGAGCTCGTTTAAAC	1	YBL073W	1	YBL073W	0
YBL073W	YBL073W	2	83663	83974	+	ATTCTACAGTCAAACCAGTAGCCATACCTCATGCTGGAATTATCTGCATG	CGATTTTTTCCGCTTTCAAGATGTGTCCTTTCTTCATCTCTTGGTTCTTA	GGGATGTGAAAAGGAAAAAGTAATTAGGAGGGGTTTGCGGCGCCCTTTTA	ATTCTACAGTCAAACCAGTAGCCATACCTCATGCTGGAATTATCTGCATGCGGATCCCCGGGTTAATTAA	CGATTTTTTCCGCTTTCAAGATGTGTCCTTTCTTCATCTCTTGGTTCTTACGGATCCCCGGGTTAATTAA	GGGATGTGAAAAGGAAAAAGTAATTAGGAGGGGTTTGCGGCGCCCTTTTAGAATTCGAGCTCGTTTAAAC	1	YBL074C	1	YBL074C	0
YBL072C	RPS8A	2	84536	85138	-	TTTATTTTACTAACAAGCGTCATTAAATTTTCTATTACAGTTACAAAATG	TGGAAGGTGAAGAATTAGCTTTCTACCTAAGAAGATTGACTGCTAAGAAA	TATGAAGAGATGAGGAGAAGAAAAAATTGGTAGTATTTTCATTTCATCTA	TTTATTTTACTAACAAGCGTCATTAAATTTTCTATTACAGTTACAAAATGCGGATCCCCGGGTTAATTAA	TGGAAGGTGAAGAATTAGCTTTCTACCTAAGAAGATTGACTGCTAAGAAACGGATCCCCGGGTTAATTAA	TATGAAGAGATGAGGAGAAGAAAAAATTGGTAGTATTTTCATTTCATCTAGAATTCGAGCTCGTTTAAAC	0		0		0
YBL071C-B	YBL071C-B	2	85470	85568	-	GGAAAGCTTGAGGGCTTTCTCTTACGCAGTGTTCATGGTGTTACGGGATG	TAGGAAATTACACTTGCCATTTGCTTTTTGGTACTCACAAGAAGACGTTA	TTCCATTACTCATATGACCATAGCACATACTTTTTGTCCTGGTGTGTTTA	GGAAAGCTTGAGGGCTTTCTCTTACGCAGTGTTCATGGTGTTACGGGATGCGGATCCCCGGGTTAATTAA	TAGGAAATTACACTTGCCATTTGCTTTTTGGTACTCACAAGAAGACGTTACGGATCCCCGGGTTAATTAA	TTCCATTACTCATATGACCATAGCACATACTTTTTGTCCTGGTGTGTTTAGAATTCGAGCTCGTTTAAAC	0		0		0
YBL071W-A	KTI11,DPH3	2	85990	86238	+	TACCACGACTGTAAGCACATCATTTGTACAATACATTACCAGCTGAAATG	ACTACGAAGAGGCAGGCATCCAACCCCCTGAGCCTATTGCCGCTGCTGCT	AGCTCTTTCTTTATTTCTATTTGTATTCTCGATCTAGCCTCTCATCTTTA	TACCACGACTGTAAGCACATCATTTGTACAATACATTACCAGCTGAAATGCGGATCCCCGGGTTAATTAA	ACTACGAAGAGGCAGGCATCCAACCCCCTGAGCCTATTGCCGCTGCTGCTCGGATCCCCGGGTTAATTAA	AGCTCTTTCTTTATTTCTATTTGTATTCTCGATCTAGCCTCTCATCTTTAGAATTCGAGCTCGTTTAAAC	1	YBL071C	1	YBL071C	0
YBL071C	YBL071C	2	86235	86543	-	AGAAAAATCCCTCGCCTTTCCGGTGAAATTTGTCACAGCCATTTGAGATG	ATAGCTCTTTCTTTATTTCTATTTGTATTCTCGATCTAGCCTCTCATCTT	TACGAAGAGGCAGGCATCCAACCCCCTGAGCCTATTGCCGCTGCTGCTTA	AGAAAAATCCCTCGCCTTTCCGGTGAAATTTGTCACAGCCATTTGAGATGCGGATCCCCGGGTTAATTAA	ATAGCTCTTTCTTTATTTCTATTTGTATTCTCGATCTAGCCTCTCATCTTCGGATCCCCGGGTTAATTAA	TACGAAGAGGCAGGCATCCAACCCCCTGAGCCTATTGCCGCTGCTGCTTAGAATTCGAGCTCGTTTAAAC	1	YBL071W-A	1	YBL071W-A	0
YBL070C	YBL070C	2	86617	86937	-	TGTTCTTAGGAATAGGCGTCTTGATCTTCTTTTCATAAGAAAAATCCATG	CTTTGATTATAATATGTACTTTTATATATTTTCTTTATTTTTCATTATTT	GGAAAGGCGAGGGATTTTTCTGTTGACATTATCAAATTAGCTTTTTGTCA	TGTTCTTAGGAATAGGCGTCTTGATCTTCTTTTCATAAGAAAAATCCATGCGGATCCCCGGGTTAATTAA	CTTTGATTATAATATGTACTTTTATATATTTTCTTTATTTTTCATTATTTCGGATCCCCGGGTTAATTAA	GGAAAGGCGAGGGATTTTTCTGTTGACATTATCAAATTAGCTTTTTGTCAGAATTCGAGCTCGTTTAAAC	1	YBL069W	1	YBL069W	0
YBL069W	AST1	2	86753	88042	+	GGAAGCTACAAATACGACATTCCATACCAAGAGGCAAACGTTGAACAATG	TGGCCACTCAACGTGCCCAAGGAAAGTTAATCATGAACGTCGAAAAATTC	GTTCATTAAGTTTAACAATAAAACATATTGTAAATGTAAGTGGGTATCTA	GGAAGCTACAAATACGACATTCCATACCAAGAGGCAAACGTTGAACAATGCGGATCCCCGGGTTAATTAA	TGGCCACTCAACGTGCCCAAGGAAAGTTAATCATGAACGTCGAAAAATTCCGGATCCCCGGGTTAATTAA	GTTCATTAAGTTTAACAATAAAACATATTGTAAATGTAAGTGGGTATCTAGAATTCGAGCTCGTTTAAAC	2	YBL070C;YBL068W-A	2	YBL070C;YBL068W-A	0
YBL068W-A	YBL068W-A	2	87806	88042	+	AAGACATTTTCGATTCATGGGATAACCCAAGTGCCAATGCAAGAAAAATG	TGGCCACTCAACGTGCCCAAGGAAAGTTAATCATGAACGTCGAAAAATTC	GTTCATTAAGTTTAACAATAAAACATATTGTAAATGTAAGTGGGTATCTA	AAGACATTTTCGATTCATGGGATAACCCAAGTGCCAATGCAAGAAAAATGCGGATCCCCGGGTTAATTAA	TGGCCACTCAACGTGCCCAAGGAAAGTTAATCATGAACGTCGAAAAATTCCGGATCCCCGGGTTAATTAA	GTTCATTAAGTTTAACAATAAAACATATTGTAAATGTAAGTGGGTATCTAGAATTCGAGCTCGTTTAAAC	1	YBL069W	1	YBL069W	0
YBL068W	PRS4	2	88426	89406	+	TGCACATAGACTCTCAGCTTCAACTCCAAAAGGCTTCTCCAGCAAAAATG	GACTACACAATGGTGAATCCGTGTCATATTTGTTCACCCATGCTCCAGTA	GTATTTAGGCATGCAAGCAATCAGGAATCTGAGAATAAAAAATTGTCCTA	TGCACATAGACTCTCAGCTTCAACTCCAAAAGGCTTCTCCAGCAAAAATGCGGATCCCCGGGTTAATTAA	GACTACACAATGGTGAATCCGTGTCATATTTGTTCACCCATGCTCCAGTACGGATCCCCGGGTTAATTAA	GTATTTAGGCATGCAAGCAATCAGGAATCTGAGAATAAAAAATTGTCCTAGAATTCGAGCTCGTTTAAAC	0		0		0
YBL067C	UBP13	2	89651	91894	-	CCAGTACTTTCATTAACATACTAAACCCACGCAAGAAGGGCGCAATCATG	CCATAAAGTCTTCTAAAAAAAAGTCGAGAATGTTTAGTTTTAGGAAAAGC	TTAAAGGAGACGGTGAACCTTTACCTTCCTTGATATGCAAATATTTTTCA	CCAGTACTTTCATTAACATACTAAACCCACGCAAGAAGGGCGCAATCATGCGGATCCCCGGGTTAATTAA	CCATAAAGTCTTCTAAAAAAAAGTCGAGAATGTTTAGTTTTAGGAAAAGCCGGATCCCCGGGTTAATTAA	TTAAAGGAGACGGTGAACCTTTACCTTCCTTGATATGCAAATATTTTTCAGAATTCGAGCTCGTTTAAAC	0		0		0
YBL066C	SEF1	2	92679	96125	-	GGTCCCGTATACAGATTATATTGGCTCTGCGTATACGCATTCTCGTCATG	GTAATGATGACTTTTTTGGTTGGTTCGATATGAACATGGAACAAGGTTTT	AAAACAAGGGTAATAATATTTCTTAGAATATTAGAAGAATATGGGCGTTA	GGTCCCGTATACAGATTATATTGGCTCTGCGTATACGCATTCTCGTCATGCGGATCCCCGGGTTAATTAA	GTAATGATGACTTTTTTGGTTGGTTCGATATGAACATGGAACAAGGTTTTCGGATCCCCGGGTTAATTAA	AAAACAAGGGTAATAATATTTCTTAGAATATTAGAAGAATATGGGCGTTAGAATTCGAGCTCGTTTAAAC	1	YBL065W	1	YBL065W	0
YBL065W	YBL065W	2	95973	96317	+	CATTTGATTTTGTGCTGTCTACAATGTGTACATGAGGTAACTGGTCTATG	ATCCAATGAGCGGCCCTTCGTACGAGATGAGATATAATAAAAATGAAAGA	CTTTACTATATACAGGTATATGAAGTATCTCTAACTAAAACTTTTATCTA	CATTTGATTTTGTGCTGTCTACAATGTGTACATGAGGTAACTGGTCTATGCGGATCCCCGGGTTAATTAA	ATCCAATGAGCGGCCCTTCGTACGAGATGAGATATAATAAAAATGAAAGACGGATCCCCGGGTTAATTAA	CTTTACTATATACAGGTATATGAAGTATCTCTAACTAAAACTTTTATCTAGAATTCGAGCTCGTTTAAAC	1	YBL066C	1	YBL066C	0
YBL064C	PRX1	2	96381	97166	-	TTCTCGCAGTAGGATGAGATAAATTTCAAAGAAGCAGGAAGCAAAGGATG	TTGGTCAATTCAATGAAATTAAACCCTATTTAAGATTCACCAAGTCGAAA	GAGATACTTCATATACCTGTATATAGTAAAGTCGTTTATTTCATAGCTTA	TTCTCGCAGTAGGATGAGATAAATTTCAAAGAAGCAGGAAGCAAAGGATGCGGATCCCCGGGTTAATTAA	TTGGTCAATTCAATGAAATTAAACCCTATTTAAGATTCACCAAGTCGAAACGGATCCCCGGGTTAATTAA	GAGATACTTCATATACCTGTATATAGTAAAGTCGTTTATTTCATAGCTTAGAATTCGAGCTCGTTTAAAC	0		0		0
YBL063W	KIP1,CIN9	2	97898	101233	+	ACAGTTCGCGCTTCCCTCACTAAATATGGCGAGATAGTTAAACAATCATG	GAGAAGAAACTGAAAATAATGACATACTGCAAAATAAAAAACTTCATCAA	ACTCAATGCATATAGTGATACAAATATTTTACAATGGCTATATCCCCTTA	ACAGTTCGCGCTTCCCTCACTAAATATGGCGAGATAGTTAAACAATCATGCGGATCCCCGGGTTAATTAA	GAGAAGAAACTGAAAATAATGACATACTGCAAAATAAAAAACTTCATCAACGGATCCCCGGGTTAATTAA	ACTCAATGCATATAGTGATACAAATATTTTACAATGGCTATATCCCCTTAGAATTCGAGCTCGTTTAAAC	0		0		0
YBL062W	YBL062W	2	101320	101700	+	CATTGAGTGTAAACTGTTGCACCTATAAGGAATGAAAACAATCTAGTATG	ATGTTTCAGATTTTGAAGAAACTCTTGAATTTGACCCTACGTTACTTGTT	AAAAATAAAAGTATCAGTACTTTGAATTTATTCTCTACTGTGGACAGTCA	CATTGAGTGTAAACTGTTGCACCTATAAGGAATGAAAACAATCTAGTATGCGGATCCCCGGGTTAATTAA	ATGTTTCAGATTTTGAAGAAACTCTTGAATTTGACCCTACGTTACTTGTTCGGATCCCCGGGTTAATTAA	AAAAATAAAAGTATCAGTACTTTGAATTTATTCTCTACTGTGGACAGTCAGAATTCGAGCTCGTTTAAAC	1	YBL061C	1	YBL061C	0
YBL061C	SKT5,CSD4,CHS4,CAL2	2	101328	103418	-	AGGTTCTCGTCTTTTATGGTGATAAAGTTAAAATAGAAGGATAAAAAATG	AGAACAAGAAGGATAAACAAGGTAAAAAAAAAAAAGACTGTGTAATTATG	GTAAACTGTTGCACCTATAAGGAATGAAAACAATCTAGTATGTGTACCTA	AGGTTCTCGTCTTTTATGGTGATAAAGTTAAAATAGAAGGATAAAAAATGCGGATCCCCGGGTTAATTAA	AGAACAAGAAGGATAAACAAGGTAAAAAAAAAAAAGACTGTGTAATTATGCGGATCCCCGGGTTAATTAA	GTAAACTGTTGCACCTATAAGGAATGAAAACAATCTAGTATGTGTACCTAGAATTCGAGCTCGTTTAAAC	1	YBL062W	1	YBL062W	0
YBL060W	YEL1	2	103944	106007	+	GTACAATTTTGTGCAGTCAATGGACTATTAAGCGATCGCAAAGAGGTATG	GACTGAGCTACTTGAAAGCTTTGCAAAAAGCCATGGGTTCTGTTCAGTTC	TTTATATTTCTTCACCGCAGTCTTTATATTTATATCTTTAAATATACTTA	GTACAATTTTGTGCAGTCAATGGACTATTAAGCGATCGCAAAGAGGTATGCGGATCCCCGGGTTAATTAA	GACTGAGCTACTTGAAAGCTTTGCAAAAAGCCATGGGTTCTGTTCAGTTCCGGATCCCCGGGTTAATTAA	TTTATATTTCTTCACCGCAGTCTTTATATTTATATCTTTAAATATACTTAGAATTCGAGCTCGTTTAAAC	0		0		0
YBL059C-A	YBL059C-A	2	106136	106550	-	TTTACAAGTGCAGTTGAACAAAAGCAAGATAAGACAGGTACTACAACATG	GACAGTACGCCAAGAAAAAGCAGGCGAGTGACAATGATGCGAACTCGAAA	GATATTGAGATGATTTGTGTGAATGAAGTAGCGACAGAAAAAAGCTTTTA	TTTACAAGTGCAGTTGAACAAAAGCAAGATAAGACAGGTACTACAACATGCGGATCCCCGGGTTAATTAA	GACAGTACGCCAAGAAAAAGCAGGCGAGTGACAATGATGCGAACTCGAAACGGATCCCCGGGTTAATTAA	GATATTGAGATGATTTGTGTGAATGAAGTAGCGACAGAAAAAAGCTTTTAGAATTCGAGCTCGTTTAAAC	0		0		0
YBL059W	YBL059W	2	106605	107255	+	TACCTGTCTTATCTTGCTTTTGTTCAACTGCACTTGTAAATCAGTGAATG	AGCAAGTAGTGGACAGCTTAGTTAAGACACACAATTCATCTCTTTGTAAA	ATAGAAGTAGTGGAATATATTATTGAAACTACTACTATGGTATAACACTA	TACCTGTCTTATCTTGCTTTTGTTCAACTGCACTTGTAAATCAGTGAATGCGGATCCCCGGGTTAATTAA	AGCAAGTAGTGGACAGCTTAGTTAAGACACACAATTCATCTCTTTGTAAACGGATCCCCGGGTTAATTAA	ATAGAAGTAGTGGAATATATTATTGAAACTACTACTATGGTATAACACTAGAATTCGAGCTCGTTTAAAC	0		0		0
YBL058W	SHP1,UBX1	2	107446	108719	+	ATATATAAGAAACGTCGGTAGCACAACAATTAACTCATTATTTAGGTATG	CATTGAAGGACGCTGATCTGCTGAACTCAGTTGTCGTGCAAAGATGGGCA	ATATTAAGTTGAAGTCTTTTCCCGTTTCTGTTTTTGTATATTTATGCTCA	ATATATAAGAAACGTCGGTAGCACAACAATTAACTCATTATTTAGGTATGCGGATCCCCGGGTTAATTAA	CATTGAAGGACGCTGATCTGCTGAACTCAGTTGTCGTGCAAAGATGGGCACGGATCCCCGGGTTAATTAA	ATATTAAGTTGAAGTCTTTTCCCGTTTCTGTTTTTGTATATTTATGCTCAGAATTCGAGCTCGTTTAAAC	0		0		0
YBL057C	PTH2	2	108812	109455	-	AAGAGCTAATTGTTTCTTGCTATATTACTTGTTGACAGCAGAGTAACATG	CTGCTCCAAAAGCAGTATTGGATCAAATAACAGGTGATTTGAAATTGTAT	ATATAAATGCACGTATATCTATACCCGTAGTATATATCATTTGTACCTCA	AAGAGCTAATTGTTTCTTGCTATATTACTTGTTGACAGCAGAGTAACATGCGGATCCCCGGGTTAATTAA	CTGCTCCAAAAGCAGTATTGGATCAAATAACAGGTGATTTGAAATTGTATCGGATCCCCGGGTTAATTAA	ATATAAATGCACGTATATCTATACCCGTAGTATATATCATTTGTACCTCAGAATTCGAGCTCGTTTAAAC	0		0		0
YBL056W	PTC3	2	109773	111179	+	CAGACGAAGAAGGCCAAGAAGACAAATCGAAGAAAGAGAGAGATAACATG	ACGGCAAGAATGAAAATGCGAAGAAGGGTTCCAAGATTGAAGAAATTGAA	AAAGTTTGACTACCCTTTCGTTGCAAAGTACGGTTCGACAATATTTATTA	CAGACGAAGAAGGCCAAGAAGACAAATCGAAGAAAGAGAGAGATAACATGCGGATCCCCGGGTTAATTAA	ACGGCAAGAATGAAAATGCGAAGAAGGGTTCCAAGATTGAAGAAATTGAACGGATCCCCGGGTTAATTAA	AAAGTTTGACTACCCTTTCGTTGCAAAGTACGGTTCGACAATATTTATTAGAATTCGAGCTCGTTTAAAC	0		0		0
YBL055C	YBL055C	2	111581	112837	-	TTTCGCTGCCAAGGCATTTTTTGAGGTGACAGTACTGTTATAGTCATATG	CCACTTTGATAGATACCACGTGGAAGACGACCTGTAAGATATTTGGAGAG	TGTACTTACTAAAAATAATGTAACTTTGCTCTTTGCACCAATAGATGTTA	TTTCGCTGCCAAGGCATTTTTTGAGGTGACAGTACTGTTATAGTCATATGCGGATCCCCGGGTTAATTAA	CCACTTTGATAGATACCACGTGGAAGACGACCTGTAAGATATTTGGAGAGCGGATCCCCGGGTTAATTAA	TGTACTTACTAAAAATAATGTAACTTTGCTCTTTGCACCAATAGATGTTAGAATTCGAGCTCGTTTAAAC	0		0		0
YBL054W	YBL054W	2	113595	115172	+	GGGTAGAGAAAAGAATATATCACTGTTCTTATTGAAGTTCCCTCGCGATG	ATGAGCAAGATGAACTTCCAGGTATAAATTCTATCTTTAAAAATATATTT	GTACTCATTAAACGAATAGTCAAAACAAACTAAATTCGTCTCTTAGCTTA	GGGTAGAGAAAAGAATATATCACTGTTCTTATTGAAGTTCCCTCGCGATGCGGATCCCCGGGTTAATTAA	ATGAGCAAGATGAACTTCCAGGTATAAATTCTATCTTTAAAAATATATTTCGGATCCCCGGGTTAATTAA	GTACTCATTAAACGAATAGTCAAAACAAACTAAATTCGTCTCTTAGCTTAGAATTCGAGCTCGTTTAAAC	0		0		0
YBL053W	YBL053W	2	115341	115715	+	GAATTCTGTAATACTATTGACTACAAGGGTTCTTATTGCTATTAATAATG	CTTCATCCTGCTCTAAACTTGATATTCCAGTATCGTTTCTCCTAGCTGCA	TGGGAGCTCTGCTTCACTATTAAAAACTCCGAAACACCACTTGGAAATCA	GAATTCTGTAATACTATTGACTACAAGGGTTCTTATTGCTATTAATAATGCGGATCCCCGGGTTAATTAA	CTTCATCCTGCTCTAAACTTGATATTCCAGTATCGTTTCTCCTAGCTGCACGGATCCCCGGGTTAATTAA	TGGGAGCTCTGCTTCACTATTAAAAACTCCGAAACACCACTTGGAAATCAGAATTCGAGCTCGTTTAAAC	1	YBL052C	1	YBL052C	0
YBL052C	SAS3	2	115385	117880	-	TCTCTTCTTCCTTTTTCATTAATTAGTCTCCGTATAATTTGCAGATAATG	AGAGAGTCAGAAAAAGAAGAAAAATAACTCTAATAGAGGATGACGAAGAA	ATAATGTTACATGTATATGCTTATATCCAATATATACCCATCGCCGCTTA	TCTCTTCTTCCTTTTTCATTAATTAGTCTCCGTATAATTTGCAGATAATGCGGATCCCCGGGTTAATTAA	AGAGAGTCAGAAAAAGAAGAAAAATAACTCTAATAGAGGATGACGAAGAACGGATCCCCGGGTTAATTAA	ATAATGTTACATGTATATGCTTATATCCAATATATACCCATCGCCGCTTAGAATTCGAGCTCGTTTAAAC	1	YBL053W	1	YBL053W	0
YBL051C	PIN4,MDT1	2	118755	120761	-	AGAGGCAGGCTACAGACTAGGGAAAGCGTGTTCAACAACAATAAGAAATG	GTTCTTTAAGCGGACTGGATTTACAAAACCAAAACAAGAAGAATCTATGG	ACAAATACCAAACAAACTCTATAATCATAGAATAATGGAAGTATATATTA	AGAGGCAGGCTACAGACTAGGGAAAGCGTGTTCAACAACAATAAGAAATGCGGATCCCCGGGTTAATTAA	GTTCTTTAAGCGGACTGGATTTACAAAACCAAAACAAGAAGAATCTATGGCGGATCCCCGGGTTAATTAA	ACAAATACCAAACAAACTCTATAATCATAGAATAATGGAAGTATATATTAGAATTCGAGCTCGTTTAAAC	0		0		0
YBL050W	SEC17	2	121127	122121	+	GACTCGAGAATATAGTAAGAACACCATCATTAACCTGAAAGTTAAAAATG	TTTTGAATAAAATTAAGGAGTCCATCCAGCAACAAGAAGATGATTTGTTA	TTTATAATATATATGTATATATGTATGTGCGCGTAAATATATGCCGTTCA	GACTCGAGAATATAGTAAGAACACCATCATTAACCTGAAAGTTAAAAATGCGGATCCCCGGGTTAATTAA	TTTTGAATAAAATTAAGGAGTCCATCCAGCAACAAGAAGATGATTTGTTACGGATCCCCGGGTTAATTAA	TTTATAATATATATGTATATATGTATGTGCGCGTAAATATATGCCGTTCAGAATTCGAGCTCGTTTAAAC	0		0		0
YBL049W	MOH1	2	122829	123245	+	AGCAGCACTGAAGGAAAAGGGAGAAGCTTATCTTACTGTAGAAGAAAATG	ATAAGGAAGGAAAGTTTATCTTAGAGCTGAAAAACATTTGTAAATGTACT	AAAGCACTAAAAGACGAGAGGTGCTAGATAGCAGACAAAGGAAGACATCA	AGCAGCACTGAAGGAAAAGGGAGAAGCTTATCTTACTGTAGAAGAAAATGCGGATCCCCGGGTTAATTAA	ATAAGGAAGGAAAGTTTATCTTAGAGCTGAAAAACATTTGTAAATGTACTCGGATCCCCGGGTTAATTAA	AAAGCACTAAAAGACGAGAGGTGCTAGATAGCAGACAAAGGAAGACATCAGAATTCGAGCTCGTTTAAAC	0		0		0
YBL048W	YBL048W	2	123300	123611	+	CTTTGTCTGCTATCTAGCACCTCTCGTCTTTTAGTGCTTTTTAGCGTATG	TCTTACTTTACTTTTTTTGTATTTTCAATAATGTCGTGTTTCCCATGTTG	ACACTAACCAAAAAAAAAAAAGCTCTACCACACAATCCTTGGGCGTATTA	CTTTGTCTGCTATCTAGCACCTCTCGTCTTTTAGTGCTTTTTAGCGTATGCGGATCCCCGGGTTAATTAA	TCTTACTTTACTTTTTTTGTATTTTCAATAATGTCGTGTTTCCCATGTTGCGGATCCCCGGGTTAATTAA	ACACTAACCAAAAAAAAAAAAGCTCTACCACACAATCCTTGGGCGTATTAGAATTCGAGCTCGTTTAAAC	0		0		0
YBL047C	EDE1,BUD15	2	123895	128040	-	CCTGTTTTTATCTGTGTGTTTTCAATAGGATTCGAACGATATAGGCCATG	AGTGCAACTGGGATCTAGAAGCCGCCACTAACTTTTTGTTGGATAGTGCT	GCTTCGAGGAAGAAGTACAAAAAGAAGACGAAATGGTCCATTACAGACTA	CCTGTTTTTATCTGTGTGTTTTCAATAGGATTCGAACGATATAGGCCATGCGGATCCCCGGGTTAATTAA	AGTGCAACTGGGATCTAGAAGCCGCCACTAACTTTTTGTTGGATAGTGCTCGGATCCCCGGGTTAATTAA	GCTTCGAGGAAGAAGTACAAAAAGAAGACGAAATGGTCCATTACAGACTAGAATTCGAGCTCGTTTAAAC	0		0		0
YBL046W	PSY4	2	128424	129776	+	ATTTTTTGTTGGTGTTCTCATCGATTGTCAAAGCACAATAAAAAGCTATG	GTATTACCTACCGTGAGAATATTAGCAGTCCATTAGGCAAGAAGTCCAGA	TGATATTATGCAAATGGAAAGTTGTTGGTAGAGAAGTCATCTCTCGATCA	ATTTTTTGTTGGTGTTCTCATCGATTGTCAAAGCACAATAAAAAGCTATGCGGATCCCCGGGTTAATTAA	GTATTACCTACCGTGAGAATATTAGCAGTCCATTAGGCAAGAAGTCCAGACGGATCCCCGGGTTAATTAA	TGATATTATGCAAATGGAAAGTTGTTGGTAGAGAAGTCATCTCTCGATCAGAATTCGAGCTCGTTTAAAC	0		0		0
YBL045C	COR1,QCR1	2	130163	131536	-	TCACCATATCACTGAGAAAGAAAACACAAGATATATAAACAAAAAAAATG	GGTTATTAGATTACATGAGAATCAGAAGTGACATGTCCATGATGAGATGG	TTGCTTATTTCTATTTTATGTGCATGGAAAATATATTATCACACATCTTA	TCACCATATCACTGAGAAAGAAAACACAAGATATATAAACAAAAAAAATGCGGATCCCCGGGTTAATTAA	GGTTATTAGATTACATGAGAATCAGAAGTGACATGTCCATGATGAGATGGCGGATCCCCGGGTTAATTAA	TTGCTTATTTCTATTTTATGTGCATGGAAAATATATTATCACACATCTTAGAATTCGAGCTCGTTTAAAC	0		0		0
YBL044W	YBL044W	2	132018	132388	+	GAATATCTGGTTTTAAAATCACTCTTTTCTTTTTCCCCCTGGTGGGTATG	GGGTCAGAAACTTCGAGGAAGCTGTGACAATTGGAAAAAAAAGGCAAAAC	ATCCGAAAACATCACAAATAATGCATGGGCAACCGGATACATTGCATTTA	GAATATCTGGTTTTAAAATCACTCTTTTCTTTTTCCCCCTGGTGGGTATGCGGATCCCCGGGTTAATTAA	GGGTCAGAAACTTCGAGGAAGCTGTGACAATTGGAAAAAAAAGGCAAAACCGGATCCCCGGGTTAATTAA	ATCCGAAAACATCACAAATAATGCATGGGCAACCGGATACATTGCATTTAGAATTCGAGCTCGTTTAAAC	0		0		0
YBL043W	ECM13	2	132706	133479	+	TATTTATTGTTTTTCTCACATAGAAAATTCCGCATACTGCGATTATAATG	ACGATGGTTCCGTACCATTAACGAGATTTCATTCTTGTCCTATCACAGCA	GAATATGATAATGCAAAACGAAGTTGTGTTATTTCCTTCATTTTAATTTA	TATTTATTGTTTTTCTCACATAGAAAATTCCGCATACTGCGATTATAATGCGGATCCCCGGGTTAATTAA	ACGATGGTTCCGTACCATTAACGAGATTTCATTCTTGTCCTATCACAGCACGGATCCCCGGGTTAATTAA	GAATATGATAATGCAAAACGAAGTTGTGTTATTTCCTTCATTTTAATTTAGAATTCGAGCTCGTTTAAAC	0		0		0
YBL042C	FUI1	2	134347	136266	-	AAAGGCGGTAACTAGTCCTCTCATTCATTAATTCTATATAAGAGAAAATG	TTGAAGAATATGGCGGCGTTTCCACTGGCTATGAAAAGATACGATATGTC	TTGACATTATCATGATAAGGTGCTACTTGCGTTGTTAACAGTTGTGTTTA	AAAGGCGGTAACTAGTCCTCTCATTCATTAATTCTATATAAGAGAAAATGCGGATCCCCGGGTTAATTAA	TTGAAGAATATGGCGGCGTTTCCACTGGCTATGAAAAGATACGATATGTCCGGATCCCCGGGTTAATTAA	TTGACATTATCATGATAAGGTGCTACTTGCGTTGTTAACAGTTGTGTTTAGAATTCGAGCTCGTTTAAAC	0		0		0
YBL041W	PRE7,PRS3	2	137253	137978	+	TGGAAAGGGAGTAGCTAAGACTATTGAACTATAAAGTTAAACAAAATATG	TTGTCACCAAGGATGGTGTAAGGAAAGAATTTTATGAGCTAAAAAGAGAT	TGATGTTGATATTGGTCTATTTCTTTTTATACAATGATATGTATGCATTA	TGGAAAGGGAGTAGCTAAGACTATTGAACTATAAAGTTAAACAAAATATGCGGATCCCCGGGTTAATTAA	TTGTCACCAAGGATGGTGTAAGGAAAGAATTTTATGAGCTAAAAAGAGATCGGATCCCCGGGTTAATTAA	TGATGTTGATATTGGTCTATTTCTTTTTATACAATGATATGTATGCATTAGAATTCGAGCTCGTTTAAAC	0		0		0
YBL040C	ERD2	2	138118	138875	-	GTTCAAGAGTGAGATATACGCGCAAGTTGAGGCATAATCAGTAAGCAATG	CATTTACTACACTAAAGTCATCAGAGGAAAAGGTTTCAAACTGCCAAAAT	AAATTTGTATATATTGCTGCGAACACTATTTAAAACAGGTTTTTTTTTTT	GTTCAAGAGTGAGATATACGCGCAAGTTGAGGCATAATCAGTAAGCAATGCGGATCCCCGGGTTAATTAA	CATTTACTACACTAAAGTCATCAGAGGAAAAGGTTTCAAACTGCCAAAATCGGATCCCCGGGTTAATTAA	AAATTTGTATATATTGCTGCGAACACTATTTAAAACAGGTTTTTTTTTTTGAATTCGAGCTCGTTTAAAC	0		0		0
YBL039W-B	YBL039W-B	2	139400	139579	+	GTAGCGTGGATAACAATTTACTTTAATCAATCGTTAGGATACTTCTAATG	CATCACCTACAATCGACTTCAACTCGAAGAGTAAGAAAAAAAATGATAAA	AAATAACTTTCCATGGCGTGCTTTTACCAAAGTACTGAACAGGGAGATTA	GTAGCGTGGATAACAATTTACTTTAATCAATCGTTAGGATACTTCTAATGCGGATCCCCGGGTTAATTAA	CATCACCTACAATCGACTTCAACTCGAAGAGTAAGAAAAAAAATGATAAACGGATCCCCGGGTTAATTAA	AAATAACTTTCCATGGCGTGCTTTTACCAAAGTACTGAACAGGGAGATTAGAATTCGAGCTCGTTTAAAC	0		0		0
YBL039C	URA7	2	139996	141735	-	TTCTCAGTGAATTGGTCAATAGAAAAAAAGAAACTTATAGACAGAAAATG	TCATTGAAGGTAAGTACGATCTTGAGGCCGGCGAAAACAAATTCAACTTT	AATTTATCTTTGTTAATGCAGTAGACTTTTAATTCTAAAATTTTGATTTA	TTCTCAGTGAATTGGTCAATAGAAAAAAAGAAACTTATAGACAGAAAATGCGGATCCCCGGGTTAATTAA	TCATTGAAGGTAAGTACGATCTTGAGGCCGGCGAAAACAAATTCAACTTTCGGATCCCCGGGTTAATTAA	AATTTATCTTTGTTAATGCAGTAGACTTTTAATTCTAAAATTTTGATTTAGAATTCGAGCTCGTTTAAAC	1	YBL039C-A	1	YBL039C-A	0
YBL039C-A	YBL039C-A	2	140955	141038	-	TGAAATTTTGGATAAACCAACAATCGATAAGATTGCCATGTTTTGTCATG	CGATGTTAACTCTACTTATCACGTCCCATTGTTGCTACTGGAACAAAAGA	TGTAAGTGATATTTCATCTAACTTTAATCTGGCGTGCAAGTAATCAATCA	TGAAATTTTGGATAAACCAACAATCGATAAGATTGCCATGTTTTGTCATGCGGATCCCCGGGTTAATTAA	CGATGTTAACTCTACTTATCACGTCCCATTGTTGCTACTGGAACAAAAGACGGATCCCCGGGTTAATTAA	TGTAAGTGATATTTCATCTAACTTTAATCTGGCGTGCAAGTAATCAATCAGAATTCGAGCTCGTTTAAAC	1	YBL039C	1	YBL039C	0
YBL038W	MRPL16	2	142194	142892	+	AGTTGATTACCTTTCACCAGAGGTACAGAAGAATAGAATTTTGCAACATG	TGAATATTTTAAAGTCTCAAGAACCACAGTACAAACTCTTCAGAGGACGT	TATTTTTCAATAGTTATATACATGTATACATGGTGTGTTCAGTCCGTTCA	AGTTGATTACCTTTCACCAGAGGTACAGAAGAATAGAATTTTGCAACATGCGGATCCCCGGGTTAATTAA	TGAATATTTTAAAGTCTCAAGAACCACAGTACAAACTCTTCAGAGGACGTCGGATCCCCGGGTTAATTAA	TATTTTTCAATAGTTATATACATGTATACATGGTGTGTTCAGTCCGTTCAGAATTCGAGCTCGTTTAAAC	0		0		0
YBL037W	APL3	2	143216	146293	+	GAGTTTCCAATTTCGCAACCTTTATTATAGTACTATTCTTATAAGCCATG	GTCCCCTGGCGAAGTACATTGTCGAATGTATAAAGAATGTGCTTACGAAG	ATATGTACAATGCGGATGATTTTCATTATAGTGAATTCGAGAAAATTTTA	GAGTTTCCAATTTCGCAACCTTTATTATAGTACTATTCTTATAAGCCATGCGGATCCCCGGGTTAATTAA	GTCCCCTGGCGAAGTACATTGTCGAATGTATAAAGAATGTGCTTACGAAGCGGATCCCCGGGTTAATTAA	ATATGTACAATGCGGATGATTTTCATTATAGTGAATTCGAGAAAATTTTAGAATTCGAGCTCGTTTAAAC	0		0		0
YBL036C	YBL036C	2	146460	147233	-	GCATCACTCTTTCCTTTTTGACTAAGATTCCAGCATCACATTGCAATATG	GTACCGAAATTTTTGGTGCTAGACCTCCAAAAAACGAAGCTAGAATCATT	GCTATAAAAAAAAGATCTTCGTATAAAATCTCAGTTCATTCAACCTACTA	GCATCACTCTTTCCTTTTTGACTAAGATTCCAGCATCACATTGCAATATGCGGATCCCCGGGTTAATTAA	GTACCGAAATTTTTGGTGCTAGACCTCCAAAAAACGAAGCTAGAATCATTCGGATCCCCGGGTTAATTAA	GCTATAAAAAAAAGATCTTCGTATAAAATCTCAGTTCATTCAACCTACTAGAATTCGAGCTCGTTTAAAC	0		0		0
YBL035C	POL12	2	147507	149624	-	ACCTTGAAAGTAAATTTAGGCAGGAGCAAGTGACTGAAAAAAAAAAAATG	TTTATCTACACAACGTGTGGAAGCGCGCTAGAGTTGACTTGATTGCTAGT	TGGTGCTACCTTGAGCTATTCCATTAGTTAAGTTTGAATTAAATATATCA	ACCTTGAAAGTAAATTTAGGCAGGAGCAAGTGACTGAAAAAAAAAAAATGCGGATCCCCGGGTTAATTAA	TTTATCTACACAACGTGTGGAAGCGCGCTAGAGTTGACTTGATTGCTAGTCGGATCCCCGGGTTAATTAA	TGGTGCTACCTTGAGCTATTCCATTAGTTAAGTTTGAATTAAATATATCAGAATTCGAGCTCGTTTAAAC	0		0		0
YBL034C	STU1	2	149861	154402	-	CGGTAATTATTAGGGTTTTTGGAGAGACCTTGTATTCTTCAGAAATAATG	GTTTGCCTAAGAATGTCTTTAAAATGATCATGTTCATCGCCTCAAACGAA	GAGACGCGTCACGGTAAAAAAAAATTACGCGTCTACCACGCTATTCTCTA	CGGTAATTATTAGGGTTTTTGGAGAGACCTTGTATTCTTCAGAAATAATGCGGATCCCCGGGTTAATTAA	GTTTGCCTAAGAATGTCTTTAAAATGATCATGTTCATCGCCTCAAACGAACGGATCCCCGGGTTAATTAA	GAGACGCGTCACGGTAAAAAAAAATTACGCGTCTACCACGCTATTCTCTAGAATTCGAGCTCGTTTAAAC	0		0		0
YBL033C	RIB1	2	154669	155706	-	AGTCATTACAAAAAGTGGCGTACATAAAACTACAACAAACCTACAGGATG	ATCAAAACCGTATGAACTCTGCGTTGTCATCAACATCGACGCTGGCAATA	TTACAAAAAAAGCACTATATGTACTAATAATTATGCTACACTTGTGTTTA	AGTCATTACAAAAAGTGGCGTACATAAAACTACAACAAACCTACAGGATGCGGATCCCCGGGTTAATTAA	ATCAAAACCGTATGAACTCTGCGTTGTCATCAACATCGACGCTGGCAATACGGATCCCCGGGTTAATTAA	TTACAAAAAAAGCACTATATGTACTAATAATTATGCTACACTTGTGTTTAGAATTCGAGCTCGTTTAAAC	0		0		0
YBL032W	HEK2,KHD1	2	156197	157342	+	TCAACTGATCGGGTAACTTAGAGACAGCATTAGTATATATACCAGCCATG	AAGAGAAGGAAGAACCTCAAGAGAATCATGATAACAAAGAGGAGCAGTCG	GATAGTTTGTTTTGTCTGTGTGGGACGTGCGCACGCACACGTATATACTA	TCAACTGATCGGGTAACTTAGAGACAGCATTAGTATATATACCAGCCATGCGGATCCCCGGGTTAATTAA	AAGAGAAGGAAGAACCTCAAGAGAATCATGATAACAAAGAGGAGCAGTCGCGGATCCCCGGGTTAATTAA	GATAGTTTGTTTTGTCTGTGTGGGACGTGCGCACGCACACGTATATACTAGAATTCGAGCTCGTTTAAAC	0		0		0
YBL031W	SHE1	2	157711	158727	+	ACAATAAACATGCAATTACAGCTCTAGAACACATACTATCTTCATGGATG	TTAAGCAAAGTACTGCCGCCGGCACAAAGAGTGATAGACCTATTTGGCGG	GTCATCACATGATGTTTCTTATAAAATGCAATTTTTTTATTACTTAATCA	ACAATAAACATGCAATTACAGCTCTAGAACACATACTATCTTCATGGATGCGGATCCCCGGGTTAATTAA	TTAAGCAAAGTACTGCCGCCGGCACAAAGAGTGATAGACCTATTTGGCGGCGGATCCCCGGGTTAATTAA	GTCATCACATGATGTTTCTTATAAAATGCAATTTTTTTATTACTTAATCAGAATTCGAGCTCGTTTAAAC	0		0		0
YBL030C	PET9,OP1,ANC2,AAC2	2	159053	160009	-	TTTTATACTTCAGAATCATACATTAACATACATATAAGCAAATAGCCATG	TCTCAATGTACGACCAACTGCAAATGATCTTGTTTGGTAAGAAGTTCAAA	GGAAAATGTGAGAAAGAATTTAGATTAAGAATCAAGCCAGATTAGACTTA	TTTTATACTTCAGAATCATACATTAACATACATATAAGCAAATAGCCATGCGGATCCCCGGGTTAATTAA	TCTCAATGTACGACCAACTGCAAATGATCTTGTTTGGTAAGAAGTTCAAACGGATCCCCGGGTTAATTAA	GGAAAATGTGAGAAAGAATTTAGATTAAGAATCAAGCCAGATTAGACTTAGAATTCGAGCTCGTTTAAAC	0		0		0
YBL029C-A	YBL029C-A	2	160500	160784	-	AATCAGATAAGCAACTTAATACACAACCTCAAAAAGAAAAAATTACCATG	TTAATAAAGTCATTCAAGAACAACAAAACTTACGACAAAAGCAGCCCAAC	ATATATAAATACATATATAAGAGGAAGAAAAGGGAATTATTTCGTTATCA	AATCAGATAAGCAACTTAATACACAACCTCAAAAAGAAAAAATTACCATGCGGATCCCCGGGTTAATTAA	TTAATAAAGTCATTCAAGAACAACAAAACTTACGACAAAAGCAGCCCAACCGGATCCCCGGGTTAATTAA	ATATATAAATACATATATAAGAGGAAGAAAAGGGAATTATTTCGTTATCAGAATTCGAGCTCGTTTAAAC	0		0		0
YBL029W	YBL029W	2	162150	163280	+	AAAGCTTAGTCGTAATATATAGAGATTATAAAACCAAAATAAAGCTAATG	GGTTAAGAAGAGAGAGGAGAATGAAGCTTAAGGAACGTAAAAGAACAACC	TATATATGGATGAAATATATAATGCATTTTTTTTTTGGGTAATAAAATTA	AAAGCTTAGTCGTAATATATAGAGATTATAAAACCAAAATAAAGCTAATGCGGATCCCCGGGTTAATTAA	GGTTAAGAAGAGAGAGGAGAATGAAGCTTAAGGAACGTAAAAGAACAACCCGGATCCCCGGGTTAATTAA	TATATATGGATGAAATATATAATGCATTTTTTTTTTGGGTAATAAAATTAGAATTCGAGCTCGTTTAAAC	0		0		0
YBL028C	YBL028C	2	163534	163854	-	AAGAGTTCAGCATATAAAATAAGTTAAAACTTACTAGAACAAGAATCATG	AGGCTAAGCTGATGAAACAATCTAAGAAAAAAACTTCTTTCACTAGATTC	AAATTTTACAACCTAGCTCCTATCAAGTTCTTATTACCTTCATTTTATCA	AAGAGTTCAGCATATAAAATAAGTTAAAACTTACTAGAACAAGAATCATGCGGATCCCCGGGTTAATTAA	AGGCTAAGCTGATGAAACAATCTAAGAAAAAAACTTCTTTCACTAGATTCCGGATCCCCGGGTTAATTAA	AAATTTTACAACCTAGCTCCTATCAAGTTCTTATTACCTTCATTTTATCAGAATTCGAGCTCGTTTAAAC	0		0		0
YBL027W	RPL19B	2	164441	165394	+	ATCTTTTCACCAAATCGAATAAAAAGTCACCAATAAATTAGAGGAAAATG	GAGCTCAAAGAGTTGCTGAAAAGAGAGACGCTTTGCTAAAGGAAGACGCT	GAACAATGAGAAGGTACGTAATTTCTTAGCTAATTATTTGTAATCAATTA	ATCTTTTCACCAAATCGAATAAAAAGTCACCAATAAATTAGAGGAAAATGCGGATCCCCGGGTTAATTAA	GAGCTCAAAGAGTTGCTGAAAAGAGAGACGCTTTGCTAAAGGAAGACGCTCGGATCCCCGGGTTAATTAA	GAACAATGAGAAGGTACGTAATTTCTTAGCTAATTATTTGTAATCAATTAGAATTCGAGCTCGTTTAAAC	0		0		0
YBL026W	LSM2,SNP3,SMX5	2	166622	167037	+	ACAATACTTTCGAACACGTATCTCACGCTGATAACACCCTAGCAAGTATG	CGAATTTGCTACAAGACGCTACCAGAAGGGAGGTAATGACTGAAAGAAAA	TAAAAAACTAATGAGAAAAAATGCCATGAGGATAGACTGCATAATTCTTA	ACAATACTTTCGAACACGTATCTCACGCTGATAACACCCTAGCAAGTATGCGGATCCCCGGGTTAATTAA	CGAATTTGCTACAAGACGCTACCAGAAGGGAGGTAATGACTGAAAGAAAACGGATCCCCGGGTTAATTAA	TAAAAAACTAATGAGAAAAAATGCCATGAGGATAGACTGCATAATTCTTAGAATTCGAGCTCGTTTAAAC	0		0		0
YBL025W	RRN10	2	167480	167917	+	TAAGCACTATATTTCGAACGTTAACCTAAATCTCTCCCACTAAGAAAATG	GCGAATTCATATCAAAACATATTGATTATAGGCATGCGCCAGGTAATATC	AAAGCCTTCCATCCTCCCCAGCCGCAAAAGCCAGGTTTTTGTTACATTCA	TAAGCACTATATTTCGAACGTTAACCTAAATCTCTCCCACTAAGAAAATGCGGATCCCCGGGTTAATTAA	GCGAATTCATATCAAAACATATTGATTATAGGCATGCGCCAGGTAATATCCGGATCCCCGGGTTAATTAA	AAAGCCTTCCATCCTCCCCAGCCGCAAAAGCCAGGTTTTTGTTACATTCAGAATTCGAGCTCGTTTAAAC	0		0		0
YBL024W	NCL1,TRM4	2	168532	170580	+	AGCACTTCCTTTTATCTACACTGTAATCCGAAGAATACACTATAAGGATG	CCGCAGAAACTACTACCGGAACCTCTACTGAAGCTCCTAGCGCTGCTAAT	AATATACATTTACTTTACAGTGGAGGGGATAAGAAACATGATAACTATCA	AGCACTTCCTTTTATCTACACTGTAATCCGAAGAATACACTATAAGGATGCGGATCCCCGGGTTAATTAA	CCGCAGAAACTACTACCGGAACCTCTACTGAAGCTCCTAGCGCTGCTAATCGGATCCCCGGGTTAATTAA	AATATACATTTACTTTACAGTGGAGGGGATAAGAAACATGATAACTATCAGAATTCGAGCTCGTTTAAAC	0		0		0
YBL023C	MCM2	2	170911	173517	-	CTCTTTGCCTCTTTTCTAAGAAGTATAACACAACTACAATATAAGTGATG	GTGTTCGCCGCCAACTCCGCAGGTCTTTCGCAATTTATACCTTGGGTCAC	AGAATTTTTTATCTTCATATCCAGATATTCGTAGGAATAACAAAGTTTTA	CTCTTTGCCTCTTTTCTAAGAAGTATAACACAACTACAATATAAGTGATGCGGATCCCCGGGTTAATTAA	GTGTTCGCCGCCAACTCCGCAGGTCTTTCGCAATTTATACCTTGGGTCACCGGATCCCCGGGTTAATTAA	AGAATTTTTTATCTTCATATCCAGATATTCGTAGGAATAACAAAGTTTTAGAATTCGAGCTCGTTTAAAC	0		0		0
YBL022C	PIM1,LON1	2	173865	177266	-	TCTTTTGGTTTTCGAGGTGCCTGAACGAAAAGATTTGCAAATAAAGCATG	CAGTATGGAAGGCTGAATTTGAGATTTTGGATGCTAAAAAGGAAAAGGAC	TATTTACAGAATGTTTAAACAGGTATTTAATCCATTTAGATGAAAAGTTA	TCTTTTGGTTTTCGAGGTGCCTGAACGAAAAGATTTGCAAATAAAGCATGCGGATCCCCGGGTTAATTAA	CAGTATGGAAGGCTGAATTTGAGATTTTGGATGCTAAAAAGGAAAAGGACCGGATCCCCGGGTTAATTAA	TATTTACAGAATGTTTAAACAGGTATTTAATCCATTTAGATGAAAAGTTAGAATTCGAGCTCGTTTAAAC	0		0		0
YBL021C	HAP3	2	177651	178085	-	AGGACTAAGCTAGGTAGTAACACAAGTGGCACAAACCTCTCGAGAATATG	AGGCGCTCAAGAATCAACTAATGTATGAGCAGGACGACGAAGAGGTGCCT	TCCTGACAGCTAGCAACTTTTGCGATCTACCACCTGGTTTTGTCTTCTCA	AGGACTAAGCTAGGTAGTAACACAAGTGGCACAAACCTCTCGAGAATATGCGGATCCCCGGGTTAATTAA	AGGCGCTCAAGAATCAACTAATGTATGAGCAGGACGACGAAGAGGTGCCTCGGATCCCCGGGTTAATTAA	TCCTGACAGCTAGCAACTTTTGCGATCTACCACCTGGTTTTGTCTTCTCAGAATTCGAGCTCGTTTAAAC	0		0		0
YBL020W	RFT1	2	178392	180116	+	GGTGATCTGAAGTTGATTCTGCTTTTGTCAGTGAAGGAAAAGAAAAAATG	CCATACAATCTTTTATTAACAAGAGGGCGGTTTCCAATTCTAAAGATGTA	ATTTAAGCGCATATTATGTGTCGCCTAAGTTATATAAGAATTTTTGTTTA	GGTGATCTGAAGTTGATTCTGCTTTTGTCAGTGAAGGAAAAGAAAAAATGCGGATCCCCGGGTTAATTAA	CCATACAATCTTTTATTAACAAGAGGGCGGTTTCCAATTCTAAAGATGTACGGATCCCCGGGTTAATTAA	ATTTAAGCGCATATTATGTGTCGCCTAAGTTATATAAGAATTTTTGTTTAGAATTCGAGCTCGTTTAAAC	0		0		0
YBL019W	APN2,ETH1	2	180344	181906	+	AGAAGCTATTTCACCGTAAAGAAAATCCCTTTCCTTGTCAGGACACTATG	GGGGTGATTCAAATAATACAGAATCATCTTGTGGGTTTTTTCAGTGGGTT	GAAGAAAGTGTTTTATTCTCCCAAAATATCAGCTGACGTTCTCATATTTA	AGAAGCTATTTCACCGTAAAGAAAATCCCTTTCCTTGTCAGGACACTATGCGGATCCCCGGGTTAATTAA	GGGGTGATTCAAATAATACAGAATCATCTTGTGGGTTTTTTCAGTGGGTTCGGATCCCCGGGTTAATTAA	GAAGAAAGTGTTTTATTCTCCCAAAATATCAGCTGACGTTCTCATATTTAGAATTCGAGCTCGTTTAAAC	0		0		0
YBL018C	POP8	2	181989	182465	-	CAGAATAAGAAAAGGCAGATAAATAGTTTGATAAATGGCCAGTTGTGATG	TATGGCTGAAAAAAGTAATGGAAGAAGAAGAACAAGACTGTAAATGTATA	AACACTTTCTTCTATGCCCAAGTTTTTTTAAATAATAAACTGATATTCTA	CAGAATAAGAAAAGGCAGATAAATAGTTTGATAAATGGCCAGTTGTGATGCGGATCCCCGGGTTAATTAA	TATGGCTGAAAAAAGTAATGGAAGAAGAAGAACAAGACTGTAAATGTATACGGATCCCCGGGTTAATTAA	AACACTTTCTTCTATGCCCAAGTTTTTTTAAATAATAAACTGATATTCTAGAATTCGAGCTCGTTTAAAC	0		0		0
YBL017C	PEP1,VPT1,VPS10	2	182835	187574	-	CTGTATATCTGGAAAAGTCCTGAAGTGTCCAGTAGTCATCACACGTTATG	AGGAAAACATCGACAGGCCTGATTCTACAGCGCCATCTAACGAAAACCAG	TTTATGAAAAGTATATGGAATTATCTACTCTATGTAAAGTAATCTCTCTA	CTGTATATCTGGAAAAGTCCTGAAGTGTCCAGTAGTCATCACACGTTATGCGGATCCCCGGGTTAATTAA	AGGAAAACATCGACAGGCCTGATTCTACAGCGCCATCTAACGAAAACCAGCGGATCCCCGGGTTAATTAA	TTTATGAAAAGTATATGGAATTATCTACTCTATGTAAAGTAATCTCTCTAGAATTCGAGCTCGTTTAAAC	0		0		0
YBL016W	FUS3,DAC2	2	188442	189503	+	GTTTGAACTACAAGGAAATAAGGCAGAGAAAAAGAAAAGAAAATAATATG	CACTAACGACGAAAGACCTCAAGAAACTCATTTGGAACGAAATATTTAGT	ATATGTATACATTGTTCTTCGGGTTGATATTTTAATGATAATGATGGCTA	GTTTGAACTACAAGGAAATAAGGCAGAGAAAAAGAAAAGAAAATAATATGCGGATCCCCGGGTTAATTAA	CACTAACGACGAAAGACCTCAAGAAACTCATTTGGAACGAAATATTTAGTCGGATCCCCGGGTTAATTAA	ATATGTATACATTGTTCTTCGGGTTGATATTTTAATGATAATGATGGCTAGAATTCGAGCTCGTTTAAAC	0		0		0
YBL015W	ACH1	2	190111	191691	+	AAACAAACAACACATTTCTTTTTTTCTTTTTCACATATTGCACTAAAATG	ACTTAGCTGAAAAGGGTACAATGAAGGTCGACAGCTGGGAACCAGTTGAC	CCTTTCTTTTTTTTTTAAATACTCATCTCTCGGTTTGCGCACAAACACTA	AAACAAACAACACATTTCTTTTTTTCTTTTTCACATATTGCACTAAAATGCGGATCCCCGGGTTAATTAA	ACTTAGCTGAAAAGGGTACAATGAAGGTCGACAGCTGGGAACCAGTTGACCGGATCCCCGGGTTAATTAA	CCTTTCTTTTTTTTTTAAATACTCATCTCTCGGTTTGCGCACAAACACTAGAATTCGAGCTCGTTTAAAC	0		0		0
YBL014C	RRN6	2	196248	198935	-	GATGTGGCAAGTTGAAGTAAAGAGAGAAGGCGTTCTATGGGCTGAGCATG	GTAATTCTCAAAAAGCCAAAAAGAAGAAGAAAAGGATCCGGGGGTTTGGA	TTTATTACTTGTTACATTGTTTTGATTACCTGTGCACGCATTATACCTTA	GATGTGGCAAGTTGAAGTAAAGAGAGAAGGCGTTCTATGGGCTGAGCATGCGGATCCCCGGGTTAATTAA	GTAATTCTCAAAAAGCCAAAAAGAAGAAGAAAAGGATCCGGGGGTTTGGACGGATCCCCGGGTTAATTAA	TTTATTACTTGTTACATTGTTTTGATTACCTGTGCACGCATTATACCTTAGAATTCGAGCTCGTTTAAAC	0		0		0
YBL013W	FMT1	2	199243	200448	+	ACCTAGGCACCTCATAGTGAGAAGATTGAAAACGGCGTATCAAACAAATG	CGCGCCTGCGGAAAAGATGCGGCGCCCTGAGTGAAAAGTTAGTTTTCCTG	TGAAAGAAGGGAGAAGAAGAATACTAAAAGAGGAATGTAGAGCCGGGTTA	ACCTAGGCACCTCATAGTGAGAAGATTGAAAACGGCGTATCAAACAAATGCGGATCCCCGGGTTAATTAA	CGCGCCTGCGGAAAAGATGCGGCGCCCTGAGTGAAAAGTTAGTTTTCCTGCGGATCCCCGGGTTAATTAA	TGAAAGAAGGGAGAAGAAGAATACTAAAAGAGGAATGTAGAGCCGGGTTAGAATTCGAGCTCGTTTAAAC	0		0		0
YBL012C	YBL012C	2	200593	200994	-	TTCTTCACCTCGCCCATAAGGATTACAGGGTCGACGAACTGGTTAGCATG	CTGTTATGAACTACAAGCCATTACTAACATCAATCTTTCCGAATCATAAA	CTATGAAGAAAAAGAAAAGTAGGCCCGCCTTCTTTCCCAGTTGCAGTTTA	TTCTTCACCTCGCCCATAAGGATTACAGGGTCGACGAACTGGTTAGCATGCGGATCCCCGGGTTAATTAA	CTGTTATGAACTACAAGCCATTACTAACATCAATCTTTCCGAATCATAAACGGATCCCCGGGTTAATTAA	CTATGAAGAAAAAGAAAAGTAGGCCCGCCTTCTTTCCCAGTTGCAGTTTAGAATTCGAGCTCGTTTAAAC	1	YBL011W	1	YBL011W	0
YBL011W	SCT1,GAT2	2	200725	202989	+	TATATAGTAAAAAGAGCACAGGGGCGTTTACATCGGGGTAAAAAAAAATG	AAGAGGAAGAAGAAGAGGAAGAAGAAGAAGAAGGGAAAGAAGGAGATGCG	CGGCGAAAGATTTAGTTTCTAGTATCTTCACCGTCAGTAAATGGCATCTA	TATATAGTAAAAAGAGCACAGGGGCGTTTACATCGGGGTAAAAAAAAATGCGGATCCCCGGGTTAATTAA	AAGAGGAAGAAGAAGAGGAAGAAGAAGAAGAAGGGAAAGAAGGAGATGCGCGGATCCCCGGGTTAATTAA	CGGCGAAAGATTTAGTTTCTAGTATCTTCACCGTCAGTAAATGGCATCTAGAATTCGAGCTCGTTTAAAC	1	YBL012C	1	YBL012C	0
YBL010C	YBL010C	2	203279	204121	-	TTAAGGTGTAGCAAGATAGAAAAAGGCACCTCTTTCAAAGCAAGCAAATG	TGTATAACAAAAAGCGAAACAAAAAGAAAAGGTTCAGTTGGGTAGGATAC	TATTCTCTTCAAACTTGAACGTTTAACCTGCTTTGCCGAGACGGCGATTA	TTAAGGTGTAGCAAGATAGAAAAAGGCACCTCTTTCAAAGCAAGCAAATGCGGATCCCCGGGTTAATTAA	TGTATAACAAAAAGCGAAACAAAAAGAAAAGGTTCAGTTGGGTAGGATACCGGATCCCCGGGTTAATTAA	TATTCTCTTCAAACTTGAACGTTTAACCTGCTTTGCCGAGACGGCGATTAGAATTCGAGCTCGTTTAAAC	0		0		0
YBL009W	ALK2	2	204365	206395	+	AAATCATTTCACCAAACACACATATATGCGCTATTTGTATTGAGAAAATG	TTATAAGAACTTGCGGTGATTTGTTATCTTTGAAGGGAGAAATAATGCAG	CTCATTAAGAAGGATACAAAAGCTTGTACCTTATTACTACGATGTCTTTA	AAATCATTTCACCAAACACACATATATGCGCTATTTGTATTGAGAAAATGCGGATCCCCGGGTTAATTAA	TTATAAGAACTTGCGGTGATTTGTTATCTTTGAAGGGAGAAATAATGCAGCGGATCCCCGGGTTAATTAA	CTCATTAAGAAGGATACAAAAGCTTGTACCTTATTACTACGATGTCTTTAGAATTCGAGCTCGTTTAAAC	0		0		0
YBL008W-A	YBL008W-A	2	206580	206819	+	TTAGCTTGCCCCACAAACTGAAAGCACATTTTTAAAATGTGTTACAGATG	TTAAGGCTTACTAACGAAGCATAATAAAATTGCCAGTAACCAAAGGTCTC	ATTCTTCACGGTGAGCCAACCATGGAAACTTTACCACTTTCATGTTATCA	TTAGCTTGCCCCACAAACTGAAAGCACATTTTTAAAATGTGTTACAGATGCGGATCCCCGGGTTAATTAA	TTAAGGCTTACTAACGAAGCATAATAAAATTGCCAGTAACCAAAGGTCTCCGGATCCCCGGGTTAATTAA	ATTCTTCACGGTGAGCCAACCATGGAAACTTTACCACTTTCATGTTATCAGAATTCGAGCTCGTTTAAAC	0		0		0
YBL008W	HIR1	2	206824	209346	+	CTAACGAAGCATAATAAAATTGCCAGTAACCAAAGGTCTCTGATAACATG	AAAATGTGTATAAATGGACTAAGGATCTGGGTTGTTGGTCGTTATATAAA	GTAATTATGAGGGAAAAAACTTGTCCAAAGGAAGGGGTATAAGCTTATTA	CTAACGAAGCATAATAAAATTGCCAGTAACCAAAGGTCTCTGATAACATGCGGATCCCCGGGTTAATTAA	AAAATGTGTATAAATGGACTAAGGATCTGGGTTGTTGGTCGTTATATAAACGGATCCCCGGGTTAATTAA	GTAATTATGAGGGAAAAAACTTGTCCAAAGGAAGGGGTATAAGCTTATTAGAATTCGAGCTCGTTTAAAC	0		0		0
YBL007C	SLA1	2	209805	213539	-	AACATAGCCAAGGCGACAGAGTGTGTTATATACAAAAGAGCTAGAGTATG	CAAGGCAAGCCAACATATTCAATGCTACTGCATCAAATCCGTTTGGATTC	ATAGCTTGTTTTAGTTATTATCCTATAAAATCTTAAAATACATTAATCTA	AACATAGCCAAGGCGACAGAGTGTGTTATATACAAAAGAGCTAGAGTATGCGGATCCCCGGGTTAATTAA	CAAGGCAAGCCAACATATTCAATGCTACTGCATCAAATCCGTTTGGATTCCGGATCCCCGGGTTAATTAA	ATAGCTTGTTTTAGTTATTATCCTATAAAATCTTAAAATACATTAATCTAGAATTCGAGCTCGTTTAAAC	0		0		0
YBL006C	LDB7,RSC14	2	213760	214302	-	TTTACCTGAAAGCAGCAGAGCACGGTGTTAACAAGGAATAGCTGAGAATG	TTATAGGTCCCCATAGGCGGTCTCAACTTAGAGAACATGCCTGCGTAGAT	TCGTCACTTTCTACGAAGCAACATTCTACCTCTATCAATTACATGGTTTA	TTTACCTGAAAGCAGCAGAGCACGGTGTTAACAAGGAATAGCTGAGAATGCGGATCCCCGGGTTAATTAA	TTATAGGTCCCCATAGGCGGTCTCAACTTAGAGAACATGCCTGCGTAGATCGGATCCCCGGGTTAATTAA	TCGTCACTTTCTACGAAGCAACATTCTACCTCTATCAATTACATGGTTTAGAATTCGAGCTCGTTTAAAC	1	YBL006W-A	1	YBL006W-A	0
YBL006W-A	YBL006W-A	2	213884	214033	+	TTATCACTTTTCTTTTCCTTTTAGCCTCGCTATTCCTGGGGCTCTCTATG	GGTGCGAAAAGTCGACACTTGACAGGGCTTCCAACTGCTGGCGTGGCACA	GATGCAGCACAGGTGGAGTATGAAGTAGGCCATTCACTGCTGGGCAGTTA	TTATCACTTTTCTTTTCCTTTTAGCCTCGCTATTCCTGGGGCTCTCTATGCGGATCCCCGGGTTAATTAA	GGTGCGAAAAGTCGACACTTGACAGGGCTTCCAACTGCTGGCGTGGCACACGGATCCCCGGGTTAATTAA	GATGCAGCACAGGTGGAGTATGAAGTAGGCCATTCACTGCTGGGCAGTTAGAATTCGAGCTCGTTTAAAC	1	YBL006C	1	YBL006C	0
YBL005W	PDR3,TPE2,AMY2	2	214643	217573	+	CAACTGCATCAGCAGTTTTATTAATTTTTTCTTATTGCGTGACCGCAATG	CTGATTTATATCATACTCTGTGGAATGACAATACTTCATATCCCTTCTTA	TCCCATTTACTATGGTTATGCTCTGCTTCCCTATTTTCTTTGCGTTTTCA	CAACTGCATCAGCAGTTTTATTAATTTTTTCTTATTGCGTGACCGCAATGCGGATCCCCGGGTTAATTAA	CTGATTTATATCATACTCTGTGGAATGACAATACTTCATATCCCTTCTTACGGATCCCCGGGTTAATTAA	TCCCATTTACTATGGTTATGCTCTGCTTCCCTATTTTCTTTGCGTTTTCAGAATTCGAGCTCGTTTAAAC	0		0		0
YBL005W-A	YBL005W-A	2	218204	218204	+	TTCTAGTATTATCTGTATATCTAATATTATAGTCTCTAACAACAGTGGTA		GATAGTTGATTTTTACTCCAACAATTTTGTCATAACTGTTGGGATTACCA	TTCTAGTATTATCTGTATATCTAATATTATAGTCTCTAACAACAGTGATGCGGATCCCCGGGTTAATTAA	CGGATCCCCGGGTTAATTAA	GATAGTTGATTTTTACTCCAACAATTTTGTCATAACTGTTGGGATTACCAGAATTCGAGCTCGTTTAAAC	1	YBL005W-B	1	YBL005W-B	0
YBL005W-B	YBL005W-B	2	218204	218205	+	TTCTAGTATTATCTGTATATCTAATATTATAGTCTCTAACAACAGTGGTA		TGATAGTTGATTTTTACTCCAACAATTTTGTCATAACTGTTGGGATTACC	TTCTAGTATTATCTGTATATCTAATATTATAGTCTCTAACAACAGTGATGCGGATCCCCGGGTTAATTAA	CGGATCCCCGGGTTAATTAA	TGATAGTTGATTTTTACTCCAACAATTTTGTCATAACTGTTGGGATTACCGAATTCGAGCTCGTTTAAAC	1	YBL005W-A	1	YBL005W-A	0
YBL004W	UTP20	2	219285	226766	+	CGTATTGGTATATTTCTAGTATCAGTTACACATATTTCATTGAAAGTATG	AAAAGGATGAAAATGGGTATTATCAAAGACGTAACAAAAGAAAGAGAGTC	TTGGATTTTTTATTCATTAGTATACATGTTATAAAGATATATTACAGCTA	CGTATTGGTATATTTCTAGTATCAGTTACACATATTTCATTGAAAGTATGCGGATCCCCGGGTTAATTAA	AAAAGGATGAAAATGGGTATTATCAAAGACGTAACAAAAGAAAGAGAGTCCGGATCCCCGGGTTAATTAA	TTGGATTTTTTATTCATTAGTATACATGTTATAAAGATATATTACAGCTAGAATTCGAGCTCGTTTAAAC	0		0		0
YBL003C	HTA2,H2A2	2	227043	227441	-	TACATAAGAATTAGGAAAGTACAGAACAAGAGCAAATTTAATATATAATG	ACTTGTTGCCAAAGAAGTCTGCCAAGACTGCCAAAGCTTCTCAAGAACTG	AAATGACAAGAATGTTTGATTTGCTTTGTTTCTTTTCAACTCAGTTCTTA	TACATAAGAATTAGGAAAGTACAGAACAAGAGCAAATTTAATATATAATGCGGATCCCCGGGTTAATTAA	ACTTGTTGCCAAAGAAGTCTGCCAAGACTGCCAAAGCTTCTCAAGAACTGCGGATCCCCGGGTTAATTAA	AAATGACAAGAATGTTTGATTTGCTTTGTTTCTTTTCAACTCAGTTCTTAGAATTCGAGCTCGTTTAAAC	0		0		0
YBL002W	HTB2	2	228140	228535	+	TTCTGATTGCTCTATACTCAAACCAACAACAACTTACTCTACAACTAATG	TCTCCGAAGGTACTAGGGCTGTTACCAAATACTCCTCCTCTACTCAAGCC	ACTAATAAAAAGAAAACATGACTAAATCACAATACCTAGTGAGTGACTTA	TTCTGATTGCTCTATACTCAAACCAACAACAACTTACTCTACAACTAATGCGGATCCCCGGGTTAATTAA	TCTCCGAAGGTACTAGGGCTGTTACCAAATACTCCTCCTCTACTCAAGCCCGGATCCCCGGGTTAATTAA	ACTAATAAAAAGAAAACATGACTAAATCACAATACCTAGTGAGTGACTTAGAATTCGAGCTCGTTTAAAC	0		0		0
YBL001C	ECM15	2	228801	229115	-	CCGTCGTGATCATTAAATATAAAGCACATAAACTACAAGTTTAGAAAATG	ACCAAACTGCTCAAGACAAGATCGATGTTGTTTTAAAAAAAATTTCTCAA	AAACTCTCCTTAAAGATATACCCTATTTAGGTTCACTACACGAGCGTTCA	CCGTCGTGATCATTAAATATAAAGCACATAAACTACAAGTTTAGAAAATGCGGATCCCCGGGTTAATTAA	ACCAAACTGCTCAAGACAAGATCGATGTTGTTTTAAAAAAAATTTCTCAACGGATCCCCGGGTTAATTAA	AAACTCTCCTTAAAGATATACCCTATTTAGGTTCACTACACGAGCGTTCAGAATTCGAGCTCGTTTAAAC	0		0		0
YBR001C	NTH2	2	230587	232929	-	TCGGATCAGACATTTGGTATATAAGGAGACCTGCATATACTCAAATAATG	TGCCATTTTTCAATAGTTTGAAACCCTCTGAGAAAAAATTGTATTACCTT	TAGAAAGAAGAATATAACATATATCTTATTACATATGTTCGTCAATATTA	TCGGATCAGACATTTGGTATATAAGGAGACCTGCATATACTCAAATAATGCGGATCCCCGGGTTAATTAA	TGCCATTTTTCAATAGTTTGAAACCCTCTGAGAAAAAATTGTATTACCTTCGGATCCCCGGGTTAATTAA	TAGAAAGAAGAATATAACATATATCTTATTACATATGTTCGTCAATATTAGAATTCGAGCTCGTTTAAAC	0		0		0
YBR002C	RER2	2	233354	234213	-	ATAGAACTTAAGCAGTAAAAATAGGGTAAACACAGGTAAAAGACGGTATG	GACGAGGAAACCAATGGGGACCCCATCGATTTGAAAGAAAAAAAGTGAAT	TCTATAAATATCTATGCCATGTGGTAGGAAAAAAATGCAGACCTTTCTTA	ATAGAACTTAAGCAGTAAAAATAGGGTAAACACAGGTAAAAGACGGTATGCGGATCCCCGGGTTAATTAA	GACGAGGAAACCAATGGGGACCCCATCGATTTGAAAGAAAAAAAGTGAATCGGATCCCCGGGTTAATTAA	TCTATAAATATCTATGCCATGTGGTAGGAAAAAAATGCAGACCTTTCTTAGAATTCGAGCTCGTTTAAAC	0		0		0
YBR003W	COQ1	2	234454	235875	+	CAACACAAGAACTGTGCCATTCAGTCCGAATTGAGTACAGTGGGACGATG	CTCGTTCTGCCCTAGAGTTTTTAACTAATAGTATACTAACAAGAAGAAAG	TCTTCATTTTCTCTTTATTCTTCACCCTTTATTTGAAATTTCAAGGTTTA	CAACACAAGAACTGTGCCATTCAGTCCGAATTGAGTACAGTGGGACGATGCGGATCCCCGGGTTAATTAA	CTCGTTCTGCCCTAGAGTTTTTAACTAATAGTATACTAACAAGAAGAAAGCGGATCCCCGGGTTAATTAA	TCTTCATTTTCTCTTTATTCTTCACCCTTTATTTGAAATTTCAAGGTTTAGAATTCGAGCTCGTTTAAAC	0		0		0
YBR004C	GPI18,FMP44	2	236011	237312	-	AAAAGAGAGGCTTCGAGAGAGGAGGCGGAATAAGACTAAATTAAAATATG	TCTGGATACCTTTACAGACTATCCTATTTGCAGCTTTTTTACCACCAGCC	GTTTTTATATGTTTTTAGTAAAAGAAGAAATATACAAGCATTAAGGATCA	AAAAGAGAGGCTTCGAGAGAGGAGGCGGAATAAGACTAAATTAAAATATGCGGATCCCCGGGTTAATTAA	TCTGGATACCTTTACAGACTATCCTATTTGCAGCTTTTTTACCACCAGCCCGGATCCCCGGGTTAATTAA	GTTTTTATATGTTTTTAGTAAAAGAAGAAATATACAAGCATTAAGGATCAGAATTCGAGCTCGTTTAAAC	0		0		0
YBR005W	RCR1	2	237552	238193	+	GATCATTCCAATAAATAGAAAAGTATAACTCGAATTAAGAATAAGGAATG	CAACGCAGGAAATTAACCCACCGGAGAGGGCAAAGGTAAATGCAAGGTCA	ATATTGTAACTCAACTGTAAGAGGACAGCCGGAAAAAAAGATTCAGTTCA	GATCATTCCAATAAATAGAAAAGTATAACTCGAATTAAGAATAAGGAATGCGGATCCCCGGGTTAATTAA	CAACGCAGGAAATTAACCCACCGGAGAGGGCAAAGGTAAATGCAAGGTCACGGATCCCCGGGTTAATTAA	ATATTGTAACTCAACTGTAAGAGGACAGCCGGAAAAAAAGATTCAGTTCAGAATTCGAGCTCGTTTAAAC	0		0		0
YBR006W	UGA2,UGA5	2	238656	240149	+	GAAAACCAGCCACATTAAAAGCAAATTTTACAAACTACTATTTCAACATG	ATTACACTGTTTTGAAGACCATCACAATTGGGAATTTGCCAAACAGCATT	CAAAGAATCATATTCAATTCTAAGTATCGTCCACGATTACTATTGCTTTA	GAAAACCAGCCACATTAAAAGCAAATTTTACAAACTACTATTTCAACATGCGGATCCCCGGGTTAATTAA	ATTACACTGTTTTGAAGACCATCACAATTGGGAATTTGCCAAACAGCATTCGGATCCCCGGGTTAATTAA	CAAAGAATCATATTCAATTCTAAGTATCGTCCACGATTACTATTGCTTTAGAATTCGAGCTCGTTTAAAC	0		0		0
YBR007C	DSF2	2	240452	242662	-	CAGAAAATCTAGAAAAACAAACGGACTTTTACGTCACACGAAAAGTAATG	TAGGTTCAGATTGGATTTATAAGGAAAAGTACATGAAACAAGGTCCGAAA	TTTTAAGCCTTTCTGTAAGCTTTTATGTATACAACGTTTCTTTATCTTTA	CAGAAAATCTAGAAAAACAAACGGACTTTTACGTCACACGAAAAGTAATGCGGATCCCCGGGTTAATTAA	TAGGTTCAGATTGGATTTATAAGGAAAAGTACATGAAACAAGGTCCGAAACGGATCCCCGGGTTAATTAA	TTTTAAGCCTTTCTGTAAGCTTTTATGTATACAACGTTTCTTTATCTTTAGAATTCGAGCTCGTTTAAAC	0		0		0
YBR008C	FLR1	2	244207	245853	-	TGGTGAAGCTATTATAAAAGAGTATCCGTTGAACGACAATCTCCACTATG	TTTATAAGTATGGGCCATCATTACGTGCAAGATCTTCGTACACAGAGGAG	AATTGTGTTATTATAATTCAAATTTTCATGGTAAGAACATCGGCTTTCTA	TGGTGAAGCTATTATAAAAGAGTATCCGTTGAACGACAATCTCCACTATGCGGATCCCCGGGTTAATTAA	TTTATAAGTATGGGCCATCATTACGTGCAAGATCTTCGTACACAGAGGAGCGGATCCCCGGGTTAATTAA	AATTGTGTTATTATAATTCAAATTTTCATGGTAAGAACATCGGCTTTCTAGAATTCGAGCTCGTTTAAAC	0		0		0
YBR009C	HHF1	2	247017	247328	-	ACTAAAGCAACAAACAAAAACAAGCAACAAATATAATATAGTATAATATG	TTGTTTATGCTTTGAAGAGACAAGGTAGAACCTTATACGGTTTCGGTGGT	ATCCCAAATATTTGCTTGTTGTTACCGTTTTCTTAGAATTAGCTAAATTA	ACTAAAGCAACAAACAAAAACAAGCAACAAATATAATATAGTATAATATGCGGATCCCCGGGTTAATTAA	TTGTTTATGCTTTGAAGAGACAAGGTAGAACCTTATACGGTTTCGGTGGTCGGATCCCCGGGTTAATTAA	ATCCCAAATATTTGCTTGTTGTTACCGTTTTCTTAGAATTAGCTAAATTAGAATTCGAGCTCGTTTAAAC	0		0		0
YBR010W	HHT1,SIN2,BUR5	2	247976	248386	+	TCTAGTTAATAAGAAAAACATCTAACATAAATATATAAACGCAAACAATG	TCCAAAAGAAGGATATCAAGTTGGCTAGAAGATTAAGAGGTGAAAGATCA	ATTGTGTTTTTGTTCGTTTTTGACTAAAACTGATGACAATCAACAAACTA	TCTAGTTAATAAGAAAAACATCTAACATAAATATATAAACGCAAACAATGCGGATCCCCGGGTTAATTAA	TCCAAAAGAAGGATATCAAGTTGGCTAGAAGATTAAGAGGTGAAAGATCACGGATCCCCGGGTTAATTAA	ATTGTGTTTTTGTTCGTTTTTGACTAAAACTGATGACAATCAACAAACTAGAATTCGAGCTCGTTTAAAC	0		0		0
YBR011C	IPP1,PPA1	2	248757	249620	-	TGTCCCTTAGGTCTATAGAACAGGATATCCCGCCGCGCAATTTACTAATG	CTCCAATTGACAAGTCTATTGACAAGTGGTTCTTCATCTCCGGTTCTGTT	TTGAAGCCGCATACGTGGTAGGTGTCTCATTTTCAATTCAAAATATTTTA	TGTCCCTTAGGTCTATAGAACAGGATATCCCGCCGCGCAATTTACTAATGCGGATCCCCGGGTTAATTAA	CTCCAATTGACAAGTCTATTGACAAGTGGTTCTTCATCTCCGGTTCTGTTCGGATCCCCGGGTTAATTAA	TTGAAGCCGCATACGTGGTAGGTGTCTCATTTTCAATTCAAAATATTTTAGAATTCGAGCTCGTTTAAAC	0		0		0
YBR012C	YBR012C	2	250797	251216	-	TACAGAATATTTTTTATCAATTGTTGTTAACCGTGAATTACTTTAACATG	TATCGGCAGTAGGTGTAGAACATCGATATCATAAAAGTGTTCCTCGTCTA	ACATGTCCAATACACTTTTTCGAACTATAACCGCCAACAAATTTATCTTA	TACAGAATATTTTTTATCAATTGTTGTTAACCGTGAATTACTTTAACATGCGGATCCCCGGGTTAATTAA	TATCGGCAGTAGGTGTAGAACATCGATATCATAAAAGTGTTCCTCGTCTACGGATCCCCGGGTTAATTAA	ACATGTCCAATACACTTTTTCGAACTATAACCGCCAACAAATTTATCTTAGAATTCGAGCTCGTTTAAAC	0		0		0
YBR012W-A	YBR012W-A	2	251222	251222	+	TCTTTGTAGGTAATTCTTCTGGCTTACTTTGATCTTATTCATGTTAAAGT		CGCTTATACAGAATATTTTTTATCAATTGTTGTTAACCGTGAATTACTTT	TCTTTGTAGGTAATTCTTCTGGCTTACTTTGATCTTATTCATGTTAAATGCGGATCCCCGGGTTAATTAA	CGGATCCCCGGGTTAATTAA	CGCTTATACAGAATATTTTTTATCAATTGTTGTTAACCGTGAATTACTTTGAATTCGAGCTCGTTTAAAC	2	YBR012W-B;YBR013C	2	YBR012W-B;YBR013C	0
YBR012W-B	YBR012W-B	2	251222	251222	+	TCTTTGTAGGTAATTCTTCTGGCTTACTTTGATCTTATTCATGTTAAAGT		CGCTTATACAGAATATTTTTTATCAATTGTTGTTAACCGTGAATTACTTT	TCTTTGTAGGTAATTCTTCTGGCTTACTTTGATCTTATTCATGTTAAATGCGGATCCCCGGGTTAATTAA	CGGATCCCCGGGTTAATTAA	CGCTTATACAGAATATTTTTTATCAATTGTTGTTAACCGTGAATTACTTTGAATTCGAGCTCGTTTAAAC	2	YBR012W-A;YBR013C	2	YBR012W-A;YBR013C	0
YBR013C	YBR013C	2	251222	251609	-	GTACAAGGATCCGTATTAATTGCGTTTTTAGGCCACTTAACCTCATAATG	GGGGACGCTTATACAGAATATTTTTTATCAATTGTTGTTAACCGTGAATT	TCTTTGTAGGTAATTCTTCTGGCTTACTTTGATCTTATTCATGTTAAAGT	GTACAAGGATCCGTATTAATTGCGTTTTTAGGCCACTTAACCTCATAATGCGGATCCCCGGGTTAATTAA	GGGGACGCTTATACAGAATATTTTTTATCAATTGTTGTTAACCGTGAATTCGGATCCCCGGGTTAATTAA	TCTTTGTAGGTAATTCTTCTGGCTTACTTTGATCTTATTCATGTTAAAGTGAATTCGAGCTCGTTTAAAC	2	YBR012W-A;YBR012W-B	2	YBR012W-A;YBR012W-B	0
YBR014C	GRX6	2	252453	253064	-	AAGCAAAATTTTCAAATTAAACGCAAAACAACTGAAGAAAATTAGAGATG	GGAGCGATGGGGCGTTTACTGTAAAAGCTAATTCGCAATCTGAGAGTGCC	GCTACTGTGGGAGAAGAAGAAGAATAACTCTCAGTTTATAATCTGATCTA	AAGCAAAATTTTCAAATTAAACGCAAAACAACTGAAGAAAATTAGAGATGCGGATCCCCGGGTTAATTAA	GGAGCGATGGGGCGTTTACTGTAAAAGCTAATTCGCAATCTGAGAGTGCCCGGATCCCCGGGTTAATTAA	GCTACTGTGGGAGAAGAAGAAGAATAACTCTCAGTTTATAATCTGATCTAGAATTCGAGCTCGTTTAAAC	0		0		0
YBR015C	MNN2,LDB8,CRV4,TTP1	2	253438	255231	-	TTCGAGACAAATCAGTGTAGGTAGGTCAGTAAAATTATATTTTCAGTATG	ATAGATTAGCATTTTTAGAATCTACTCATGATAAGGCGATTGCCGGTAAA	AAAACGCCAATGGAAGTTGTCCAAACTATAGTCCGACCCGTTGCATATTA	TTCGAGACAAATCAGTGTAGGTAGGTCAGTAAAATTATATTTTCAGTATGCGGATCCCCGGGTTAATTAA	ATAGATTAGCATTTTTAGAATCTACTCATGATAAGGCGATTGCCGGTAAACGGATCCCCGGGTTAATTAA	AAAACGCCAATGGAAGTTGTCCAAACTATAGTCCGACCCGTTGCATATTAGAATTCGAGCTCGTTTAAAC	0		0		0
YBR016W	YBR016W	2	255975	256358	+	TGAAGAGGCTCACTAGTAAGCTTAAGATAGTCCTACACACAACCACCATG	CTGCATGTCTGGCTGCATTATGTATATGCTGCACCATGGATATGCTATTC	AGATTATTCTTTTTTTTTTTCATTCTTGAATACTTTTGCGGGTTCTCTTA	TGAAGAGGCTCACTAGTAAGCTTAAGATAGTCCTACACACAACCACCATGCGGATCCCCGGGTTAATTAA	CTGCATGTCTGGCTGCATTATGTATATGCTGCACCATGGATATGCTATTCCGGATCCCCGGGTTAATTAA	AGATTATTCTTTTTTTTTTTCATTCTTGAATACTTTTGCGGGTTCTCTTAGAATTCGAGCTCGTTTAAAC	0		0		0
YBR017C	KAP104	2	256671	259421	-	GCAGTCTTTGGTTTCCAGAATTGTTAGCAGTAGTTAAGTGAATAAAGATG	CAATAAATTTCACGCCCGATGAAATCTCCTTCTTACAACAGTTCACCAGC	ATAATGTACCAAACTATACAAACACGTAGGATACAGTAAAAAAAATTTTA	GCAGTCTTTGGTTTCCAGAATTGTTAGCAGTAGTTAAGTGAATAAAGATGCGGATCCCCGGGTTAATTAA	CAATAAATTTCACGCCCGATGAAATCTCCTTCTTACAACAGTTCACCAGCCGGATCCCCGGGTTAATTAA	ATAATGTACCAAACTATACAAACACGTAGGATACAGTAAAAAAAATTTTAGAATTCGAGCTCGTTTAAAC	0		0		0
YBR018C	GAL7	2	260133	261233	-	CAGAGCATCAACATGATAAAAAAAAACAGTTGAATATTCCCTCAAAAATG	CTGAAAAACTAAGAAATTTGGATGGTCAGATTCATTATCTGCAAAGACTG	GCAGTTAATAGAAAAAATATGATATGAATGAATATTCCACTTTCTTTTTA	CAGAGCATCAACATGATAAAAAAAAACAGTTGAATATTCCCTCAAAAATGCGGATCCCCGGGTTAATTAA	CTGAAAAACTAAGAAATTTGGATGGTCAGATTCATTATCTGCAAAGACTGCGGATCCCCGGGTTAATTAA	GCAGTTAATAGAAAAAATATGATATGAATGAATATTCCACTTTCTTTTTAGAATTCGAGCTCGTTTAAAC	0		0		0
YBR019C	GAL10	2	261959	264059	-	NNNNNNNNNNNNNNNNNNNNNNNNNNNNNNNNNNNNNNNNNNNNNNNNNN	CCTTGAAAAACGGTGAAACTTACGGGTCCAAGATTGTCTACAGATTTTCC	AAAAGATATAGAGTGCATATTTTCAAGAAGGATAGTAAGCTGGCAAATCA	NNNNNNNNNNNNNNNNNNNNNNNNNNNNNNNNNNNNNNNNNNNNNNNATGCGGATCCCCGGGTTAATTAA	CCTTGAAAAACGGTGAAACTTACGGGTCCAAGATTGTCTACAGATTTTCCCGGATCCCCGGGTTAATTAA	AAAAGATATAGAGTGCATATTTTCAAGAAGGATAGTAAGCTGGCAAATCAGAATTCGAGCTCGTTTAAAC	0		0		0
YBR020W	GAL1	2	264728	266314	+	NNNNNNNNNNNNNNNNNNNNNNNNNNNNNNNNNNNNNNNNNNNNNNNNNN	ATGCTATTATCGTCTCTAAACCAGCATTGGGCAGCTGTCTATATGAATTA	AAAAAAATGAGAAGTTGTTCTGAACAAAGTAAAAAAAAGAAGTATACTTA	NNNNNNNNNNNNNNNNNNNNNNNNNNNNNNNNNNNNNNNNNNNNNNNATGCGGATCCCCGGGTTAATTAA	ATGCTATTATCGTCTCTAAACCAGCATTGGGCAGCTGTCTATATGAATTACGGATCCCCGGGTTAATTAA	AAAAAAATGAGAAGTTGTTCTGAACAAAGTAAAAAAAAGAAGTATACTTAGAATTCGAGCTCGTTTAAAC	0		0		0
YBR021W	FUR4	2	267150	269051	+	TTTCGGTTCGAAGACATTCCTACGCATAATAAGAATAGGAGGGAATAATG	TAGATGACAATATTAGTGTCTACGAACACGAACACGAAAAGACTTTCATT	GAAAAATATTTCAGATTAATGCAGAAAGTGATGTAGATATGGAGAGCTTA	TTTCGGTTCGAAGACATTCCTACGCATAATAAGAATAGGAGGGAATAATGCGGATCCCCGGGTTAATTAA	TAGATGACAATATTAGTGTCTACGAACACGAACACGAAAAGACTTTCATTCGGATCCCCGGGTTAATTAA	GAAAAATATTTCAGATTAATGCAGAAAGTGATGTAGATATGGAGAGCTTAGAATTCGAGCTCGTTTAAAC	0		0		0
YBR022W	POA1	2	269445	269978	+	GTTTATTAGTATCTTCTCCAAGATAAATATAGCATCAACTTACAGGTATG	GCGTGTTAGAAGAATTTAGTGGCGACATGAGTTTTACAGTATATCAGCTG	TAAATATTTCTCTATCTTTAAAGGCACATATTACGTGGCTAAGGCAATTA	GTTTATTAGTATCTTCTCCAAGATAAATATAGCATCAACTTACAGGTATGCGGATCCCCGGGTTAATTAA	GCGTGTTAGAAGAATTTAGTGGCGACATGAGTTTTACAGTATATCAGCTGCGGATCCCCGGGTTAATTAA	TAAATATTTCTCTATCTTTAAAGGCACATATTACGTGGCTAAGGCAATTAGAATTCGAGCTCGTTTAAAC	0		0		0
YBR023C	CHS3,KTI2,DIT101,CSD2,CAL1	2	270135	273632	-	TTTTCTTCAAAGGTCCTGTTTAGACTATCCGCAGGAAAGAAATTAGAATG	AAAGGGAAGATATTCTCAATCGGAAGGAGGAAAGTGACTCCTTAGTTGCA	CCATATATCAACTTGTAAGTATCACAGTAAAAATATTTTCATACTGTCTA	TTTTCTTCAAAGGTCCTGTTTAGACTATCCGCAGGAAAGAAATTAGAATGCGGATCCCCGGGTTAATTAA	AAAGGGAAGATATTCTCAATCGGAAGGAGGAAAGTGACTCCTTAGTTGCACGGATCCCCGGGTTAATTAA	CCATATATCAACTTGTAAGTATCACAGTAAAAATATTTTCATACTGTCTAGAATTCGAGCTCGTTTAAAC	0		0		0
YBR024W	SCO2	2	275152	276057	+	TTTTATAATATTACCATAGAAAGGGGAATTTGGGAAGCGAGAGTAAAATG	AGGAAGAACGGGAGCGTAGGTCAAAAAAATGGTACTCTTTTATCTTCAAT	CCCATAAGTTCGGTATCCTAGCTGTGTCTTTTTCTTTTTTTTTTTGCTCA	TTTTATAATATTACCATAGAAAGGGGAATTTGGGAAGCGAGAGTAAAATGCGGATCCCCGGGTTAATTAA	AGGAAGAACGGGAGCGTAGGTCAAAAAAATGGTACTCTTTTATCTTCAATCGGATCCCCGGGTTAATTAA	CCCATAAGTTCGGTATCCTAGCTGTGTCTTTTTCTTTTTTTTTTTGCTCAGAATTCGAGCTCGTTTAAAC	0		0		0
YBR025C	OLA1	2	276388	277572	-	TACTTCTAGTATCCGTAAAAACAATCAAATAAATAGCACTGTAAAACATG	TCGTTGAAGACGGTGATATCATTTACTTCAGAGCTGGTGCTGGTAAGAAT	GTAGGGAACTAAACCAAATAAAGAAAAGTCAACTTTAGTGCACGAAATCA	TACTTCTAGTATCCGTAAAAACAATCAAATAAATAGCACTGTAAAACATGCGGATCCCCGGGTTAATTAA	TCGTTGAAGACGGTGATATCATTTACTTCAGAGCTGGTGCTGGTAAGAATCGGATCCCCGGGTTAATTAA	GTAGGGAACTAAACCAAATAAAGAAAAGTCAACTTTAGTGCACGAAATCAGAATTCGAGCTCGTTTAAAC	0		0		0
YBR026C	ETR1,MRF1',MRF1	2	278584	279725	-	TCATTTAAGAAGGTTCATAATCTGCCAATTACATTTGATATAACAAGATG	AAAAAGGCATAACTGGGAAGGGGAAGAAAAAAATGGTTGTTTTAGAATGG	GAATATTATCTTTGGTGGTTGTCTAACTCTAAGCAATGCTAAGGCCCTTA	TCATTTAAGAAGGTTCATAATCTGCCAATTACATTTGATATAACAAGATGCGGATCCCCGGGTTAATTAA	AAAAAGGCATAACTGGGAAGGGGAAGAAAAAAATGGTTGTTTTAGAATGGCGGATCCCCGGGTTAATTAA	GAATATTATCTTTGGTGGTTGTCTAACTCTAAGCAATGCTAAGGCCCTTAGAATTCGAGCTCGTTTAAAC	0		0		0
YBR027C	YBR027C	2	279730	280062	-	GAGAGAAGGCTCGGATCTGCACTGACTTACTTTTTTTTGTTTTTTTGATG	ACGTACATTGTCATTTAAGAAGGTTCATAATCTGCCAATTACATTTGATA	GATGAGCTGAGGACGACATGTAACGTTTGAATGTGGGAAGCATCTTGTTA	GAGAGAAGGCTCGGATCTGCACTGACTTACTTTTTTTTGTTTTTTTGATGCGGATCCCCGGGTTAATTAA	ACGTACATTGTCATTTAAGAAGGTTCATAATCTGCCAATTACATTTGATACGGATCCCCGGGTTAATTAA	GATGAGCTGAGGACGACATGTAACGTTTGAATGTGGGAAGCATCTTGTTAGAATTCGAGCTCGTTTAAAC	0		0		0
YBR028C	YBR028C	2	280131	281708	-	TTTTTCATCAACCAATCTAGCTGAGCATACTGTTGGCAGTAATTAGGATG	TCAAGGGATTTAGTTATAAAGCAAGTGGTAGCTATTTGGAGAAGTACTTT	GTCAGTGCAGATCCGAGCCTTCTCTCTTAATCTATCTAACTTTTAATTCA	TTTTTCATCAACCAATCTAGCTGAGCATACTGTTGGCAGTAATTAGGATGCGGATCCCCGGGTTAATTAA	TCAAGGGATTTAGTTATAAAGCAAGTGGTAGCTATTTGGAGAAGTACTTTCGGATCCCCGGGTTAATTAA	GTCAGTGCAGATCCGAGCCTTCTCTCTTAATCTATCTAACTTTTAATTCAGAATTCGAGCTCGTTTAAAC	0		0		0
YBR029C	CDS1,CDG1	2	282071	283444	-	AACAGCGAACCTGTCATACTTAACTGTTCCACTTCCATATACCTAAAATG	AGTTGGCTGACATCTTTAATGTGACCAAGAAATCATTGACCAATCACTCT	AAACTATTCATACACTCATATATACTTTTATATGGTCTTTTTTATATTCA	AACAGCGAACCTGTCATACTTAACTGTTCCACTTCCATATACCTAAAATGCGGATCCCCGGGTTAATTAA	AGTTGGCTGACATCTTTAATGTGACCAAGAAATCATTGACCAATCACTCTCGGATCCCCGGGTTAATTAA	AAACTATTCATACACTCATATATACTTTTATATGGTCTTTTTTATATTCAGAATTCGAGCTCGTTTAAAC	0		0		0
YBR030W	YBR030W	2	283994	285646	+	TGTTGCCATATATAATAGCAATTAAAAAATAAATTTGAAAGAGTGAGATG	TTGCACAATCGGAGCATAATATCTTAGATAGATGTCTCAAGAGACTATCC	TCGTGTGACGTGATATTAATATAGTAAAAGTGCATATTCAATATTATTTA	TGTTGCCATATATAATAGCAATTAAAAAATAAATTTGAAAGAGTGAGATGCGGATCCCCGGGTTAATTAA	TTGCACAATCGGAGCATAATATCTTAGATAGATGTCTCAAGAGACTATCCCGGATCCCCGGGTTAATTAA	TCGTGTGACGTGATATTAATATAGTAAAAGTGCATATTCAATATTATTTAGAATTCGAGCTCGTTTAAAC	0		0		0
YBR031W	RPL4A	2	285856	286944	+	CATCACTTTTCTTGTAATTTAGCAATATCCCAAGAACAATCATCGAAATG	AGACTGGTACCAAGCCAGCTGCTGTTTTCACCGAAACTTTGAAACACGAT	TGTATGTATATAAAAAATAAAAGAATATTTTTAATGTACTAATAAGTTTA	CATCACTTTTCTTGTAATTTAGCAATATCCCAAGAACAATCATCGAAATGCGGATCCCCGGGTTAATTAA	AGACTGGTACCAAGCCAGCTGCTGTTTTCACCGAAACTTTGAAACACGATCGGATCCCCGGGTTAATTAA	TGTATGTATATAAAAAATAAAAGAATATTTTTAATGTACTAATAAGTTTAGAATTCGAGCTCGTTTAAAC	0		0		0
YBR032W	YBR032W	2	287207	287509	+	AAGGTTACATACAAGATTTCTTCAGCGTTTGTTACTTCAGGAAGGCAATG	ACACTCCATGCCAGTATCTGTATGTGTTTTTGCAGCAAGCACGACTGGAG	CAGAATCTTAATCTTATAGAGACAAATTTTGCTAACGTGACTCTTTATTA	AAGGTTACATACAAGATTTCTTCAGCGTTTGTTACTTCAGGAAGGCAATGCGGATCCCCGGGTTAATTAA	ACACTCCATGCCAGTATCTGTATGTGTTTTTGCAGCAAGCACGACTGGAGCGGATCCCCGGGTTAATTAA	CAGAATCTTAATCTTATAGAGACAAATTTTGCTAACGTGACTCTTTATTAGAATTCGAGCTCGTTTAAAC	0		0		0
YBR033W	EDS1	2	287632	290391	+	GTAGCCCGCTACGTAGAAATACATAACAATAGAATAATCTATCAAAAATG	GGAAATTGATGGATGATTCAGAATTGGGTTGTTGCTGTTGCTTCTTTAAC	ATCTATCCTTCATTAGGATGCTATTTTTCACCTTGTTATCATGAATATTA	GTAGCCCGCTACGTAGAAATACATAACAATAGAATAATCTATCAAAAATGCGGATCCCCGGGTTAATTAA	GGAAATTGATGGATGATTCAGAATTGGGTTGTTGCTGTTGCTTCTTTAACCGGATCCCCGGGTTAATTAA	ATCTATCCTTCATTAGGATGCTATTTTTCACCTTGTTATCATGAATATTAGAATTCGAGCTCGTTTAAAC	0		0		0
YBR034C	HMT1,RMT1,ODP1,HCP1	2	290617	291663	-	CGTTTCCAAAAAAGAGTTAGAACCGACAAATTCATCCAAAGAAAATAATG	TCGACGGTAATTCAAGAAGCAGAAAAAACGAAGGTTCTTATTTAATGCAT	GTTTATTTGCTTTTCAAATTTTTTTCTTTCTCCAGCAAACAAAAGTCTTA	CGTTTCCAAAAAAGAGTTAGAACCGACAAATTCATCCAAAGAAAATAATGCGGATCCCCGGGTTAATTAA	TCGACGGTAATTCAAGAAGCAGAAAAAACGAAGGTTCTTATTTAATGCATCGGATCCCCGGGTTAATTAA	GTTTATTTGCTTTTCAAATTTTTTTCTTTCTCCAGCAAACAAAAGTCTTAGAATTCGAGCTCGTTTAAAC	0		0		0
YBR035C	PDX3	2	291956	292642	-	GATACTCTACCTAGACCAGTAGCACACTTCACGGATCTGCACTGAAAATG	ACAGAAGAAAAACAGAAAACGATCCATGGAAAGTCGTTAGACTAGCCCCA	ATATGGTGTTAAATAGATCCGACATTGAATTTTTCATTAACAGTCCCTCA	GATACTCTACCTAGACCAGTAGCACACTTCACGGATCTGCACTGAAAATGCGGATCCCCGGGTTAATTAA	ACAGAAGAAAAACAGAAAACGATCCATGGAAAGTCGTTAGACTAGCCCCACGGATCCCCGGGTTAATTAA	ATATGGTGTTAAATAGATCCGACATTGAATTTTTCATTAACAGTCCCTCAGAATTCGAGCTCGTTTAAAC	0		0		0
YBR036C	CSG2,CLS2	2	294778	296010	-	TCTTGAGCTGGTGAGTTAGCACGATAACAAAACAAAGATACAGCGTCATG	TAAGTTTGTTGGTCCTATCAGTAACACTCGGGGAAGGTAAATACCACCAT	ATATGCTTGTTACATCATCATCAGTCATATAAAGTATGTTGTCCGTACTA	TCTTGAGCTGGTGAGTTAGCACGATAACAAAACAAAGATACAGCGTCATGCGGATCCCCGGGTTAATTAA	TAAGTTTGTTGGTCCTATCAGTAACACTCGGGGAAGGTAAATACCACCATCGGATCCCCGGGTTAATTAA	ATATGCTTGTTACATCATCATCAGTCATATAAAGTATGTTGTCCGTACTAGAATTCGAGCTCGTTTAAAC	0		0		0
YBR037C	SCO1,PET161	2	296262	297149	-	GTTCGTATAAGGCAAGGGAAACAGAAAAAACAGCAAACGTAGAAAAGATG	CAGAGCAGCGCGCCAAGCAGAAGGAGGCATGGTACTCCTTCTTATTTAAA	AAGTATATATGTATATACAAGGAAGAAAGTAGCATATATTTACAATCTTA	GTTCGTATAAGGCAAGGGAAACAGAAAAAACAGCAAACGTAGAAAAGATGCGGATCCCCGGGTTAATTAA	CAGAGCAGCGCGCCAAGCAGAAGGAGGCATGGTACTCCTTCTTATTTAAACGGATCCCCGGGTTAATTAA	AAGTATATATGTATATACAAGGAAGAAAGTAGCATATATTTACAATCTTAGAATTCGAGCTCGTTTAAAC	0		0		0
YBR038W	CHS2	2	297595	300486	+	GAAGTTACATATAGACCCAAATAAAAACCAAAGAACCACATATAGAAATG	CATGGGAAGTCTCTAAATTAGACTTACCAAATGTTTTCCACAAAAAGGGC	TGAGAAAAAAGAGGGAATGACGAGAAATTAGCTGAAAAATACTGGCATTA	GAAGTTACATATAGACCCAAATAAAAACCAAAGAACCACATATAGAAATGCGGATCCCCGGGTTAATTAA	CATGGGAAGTCTCTAAATTAGACTTACCAAATGTTTTCCACAAAAAGGGCCGGATCCCCGGGTTAATTAA	TGAGAAAAAAGAGGGAATGACGAGAAATTAGCTGAAAAATACTGGCATTAGAATTCGAGCTCGTTTAAAC	0		0		0
YBR039W	ATP3	2	301272	302207	+	TGGAAACAATTGAAGACGAGCAGTAAACATTATTTTATTTAGTAGTCATG	TCATTACTAATGAACTGGTTGATATTATTACTGGTGCTTCCTCTTTGGGA	TACAAAAACAACGTCAAATAAAGAGGCAATGCAGGGTGATTTTTTTATCA	TGGAAACAATTGAAGACGAGCAGTAAACATTATTTTATTTAGTAGTCATGCGGATCCCCGGGTTAATTAA	TCATTACTAATGAACTGGTTGATATTATTACTGGTGCTTCCTCTTTGGGACGGATCCCCGGGTTAATTAA	TACAAAAACAACGTCAAATAAAGAGGCAATGCAGGGTGATTTTTTTATCAGAATTCGAGCTCGTTTAAAC	0		0		0
YBR040W	FIG1	2	302665	303561	+	AACTATAGTAAACAAACAAACAAACAAACAAAAAAAAAAAAAAAAAAATG	ATAGGTACAATAACTACTCTTCGGATTCATCTACATTGCATTCCAAAGTT	ATTCTGAAATATCCGCTCATAACTTATATGTTTATTTGAGGATAAAACTA	AACTATAGTAAACAAACAAACAAACAAACAAAAAAAAAAAAAAAAAAATGCGGATCCCCGGGTTAATTAA	ATAGGTACAATAACTACTCTTCGGATTCATCTACATTGCATTCCAAAGTTCGGATCCCCGGGTTAATTAA	ATTCTGAAATATCCGCTCATAACTTATATGTTTATTTGAGGATAAAACTAGAATTCGAGCTCGTTTAAAC	0		0		0
YBR041W	FAT1	2	303963	305972	+	TTCAAACTCTATATCGTTGAACTTTTAATAGGCTGCGAATACCGACTATG	TCTTGACCGCTGCTGATTGGGAAGCCATCGATGCACAAACAATTAAATTA	ACTCTCGTGCAAGGAAAAATACTTTATCCTAATTCAGGAACATCAAATCA	TTCAAACTCTATATCGTTGAACTTTTAATAGGCTGCGAATACCGACTATGCGGATCCCCGGGTTAATTAA	TCTTGACCGCTGCTGATTGGGAAGCCATCGATGCACAAACAATTAAATTACGGATCCCCGGGTTAATTAA	ACTCTCGTGCAAGGAAAAATACTTTATCCTAATTCAGGAACATCAAATCAGAATTCGAGCTCGTTTAAAC	0		0		0
YBR042C	CST26	2	306113	307306	-	ATATCAGGTCCACTGGTATTGAGATTGCTAGCGAGGTCAATAAGCTGATG	CAACTCTAACAATAATTTGGTTAGTTTATAAACTTTATTGTTTTATTTTT	TCTATCTATATATGTACCTAATAACATATGGAAAGGATTATTTAAATTCA	ATATCAGGTCCACTGGTATTGAGATTGCTAGCGAGGTCAATAAGCTGATGCGGATCCCCGGGTTAATTAA	CAACTCTAACAATAATTTGGTTAGTTTATAAACTTTATTGTTTTATTTTTCGGATCCCCGGGTTAATTAA	TCTATCTATATATGTACCTAATAACATATGGAAAGGATTATTTAAATTCAGAATTCGAGCTCGTTTAAAC	0		0		0
YBR043C	QDR3,AQR2	2	307573	309642	-	TAACTTGTTAACGTCTATGCTAGGACCGAAGTCAGAAAGCGATAAACATG	ATTACTGGAGAGAGAACTACGACTTACAAAAATTGTACGACAAAATTGAT	AGTCTACAATGAAAATATTTACGCTTCCTTCTTATTAACCGATATGATTA	TAACTTGTTAACGTCTATGCTAGGACCGAAGTCAGAAAGCGATAAACATGCGGATCCCCGGGTTAATTAA	ATTACTGGAGAGAGAACTACGACTTACAAAAATTGTACGACAAAATTGATCGGATCCCCGGGTTAATTAA	AGTCTACAATGAAAATATTTACGCTTCCTTCTTATTAACCGATATGATTAGAATTCGAGCTCGTTTAAAC	0		0		0
YBR044C	TCM62	2	310034	311756	-	TCTCCCACACTACTGTAAACATAAAACTCTCTTATGCTTTAACGAGTATG	TACAATTATCACATGTGTATACAAAAAGCCTGAACGGCACAAAGCCTAGA	TCTATTTACAATGACTCATTCTGACTATTTAAAAGTATGTAAGGGCTTTA	TCTCCCACACTACTGTAAACATAAAACTCTCTTATGCTTTAACGAGTATGCGGATCCCCGGGTTAATTAA	TACAATTATCACATGTGTATACAAAAAGCCTGAACGGCACAAAGCCTAGACGGATCCCCGGGTTAATTAA	TCTATTTACAATGACTCATTCTGACTATTTAAAAGTATGTAAGGGCTTTAGAATTCGAGCTCGTTTAAAC	0		0		0
YBR045C	GIP1	2	314069	315791	-	CAGTTCGCAAATTTTTTGGTGAAGAGCTATTCAATTATTAGCTAATTATG	TCAATATACAGAGTATAAAAGGCAGAGAAATGAAGCAGAAAATTATAGAC	ATCCAAAGGATATTCTTTAGAATAGTACTTGCTTAGTTGCTCTCCTCTCA	CAGTTCGCAAATTTTTTGGTGAAGAGCTATTCAATTATTAGCTAATTATGCGGATCCCCGGGTTAATTAA	TCAATATACAGAGTATAAAAGGCAGAGAAATGAAGCAGAAAATTATAGACCGGATCCCCGGGTTAATTAA	ATCCAAAGGATATTCTTTAGAATAGTACTTGCTTAGTTGCTCTCCTCTCAGAATTCGAGCTCGTTTAAAC	0		0		0
YBR046C	ZTA1	2	316207	317211	-	GCTACTAGTAAGCATTAAGAGACGAGATCGCTAACAACAAGACAAAAATG	ACATAGAAAGTAGAAAAACTGTTGGTAAGCTAGTTCTTGAAATACCACAA	AAGGCAAGAAAGCTGTCCAAATTATTACGATAAATCAATATATGATTCTA	GCTACTAGTAAGCATTAAGAGACGAGATCGCTAACAACAAGACAAAAATGCGGATCCCCGGGTTAATTAA	ACATAGAAAGTAGAAAAACTGTTGGTAAGCTAGTTCTTGAAATACCACAACGGATCCCCGGGTTAATTAA	AAGGCAAGAAAGCTGTCCAAATTATTACGATAAATCAATATATGATTCTAGAATTCGAGCTCGTTTAAAC	0		0		0
YBR047W	FMP23	2	317533	318060	+	GTAAATCTTTGTTCTGTGGACATAACTGAAAAAAAATCAGTACATCAATG	TTGATGTCATGCTACAAGCCAAAGAAGTATTTGACAAAATGCAGAAAGAA	TAAAAAACTAACTGAATGAGTATAATTCAAATTTTTTATAGCTTTCTTCA	GTAAATCTTTGTTCTGTGGACATAACTGAAAAAAAATCAGTACATCAATGCGGATCCCCGGGTTAATTAA	TTGATGTCATGCTACAAGCCAAAGAAGTATTTGACAAAATGCAGAAAGAACGGATCCCCGGGTTAATTAA	TAAAAAACTAACTGAATGAGTATAATTCAAATTTTTTATAGCTTTCTTCAGAATTCGAGCTCGTTTAAAC	0		0		0
YBR048W	RPS11B	2	318531	319512	+	AGCATTTGCTGAAGACTTAGAGGAAACGTATCAAGCCAGGGAAAAAGATG	TCAAGGTCTCTGCTGCTGCCGGTAAGGCCAACAAGCAATTTGCTAAATTT	GTTTTATCCTCCACTTATTATTATATCATCTTGTTAATTTTATTTCTTTA	AGCATTTGCTGAAGACTTAGAGGAAACGTATCAAGCCAGGGAAAAAGATGCGGATCCCCGGGTTAATTAA	TCAAGGTCTCTGCTGCTGCCGGTAAGGCCAACAAGCAATTTGCTAAATTTCGGATCCCCGGGTTAATTAA	GTTTTATCCTCCACTTATTATTATATCATCTTGTTAATTTTATTTCTTTAGAATTCGAGCTCGTTTAAAC	0		0		0
YBR049C	REB1,GRF2	2	320084	322516	-	GAACTCACGTGTTGCTGCTGAATTAGAATATTTATAGCTCAATCAATATG	AAGAGCTAGTTGATTATTTTAGCTCCAATATTTCAATGAAAACAGAAAAT	TCAAACATTATTGAGTTTTTCGCTTTCACCAATTATATTTTCTGGAATTA	GAACTCACGTGTTGCTGCTGAATTAGAATATTTATAGCTCAATCAATATGCGGATCCCCGGGTTAATTAA	AAGAGCTAGTTGATTATTTTAGCTCCAATATTTCAATGAAAACAGAAAATCGGATCCCCGGGTTAATTAA	TCAAACATTATTGAGTTTTTCGCTTTCACCAATTATATTTTCTGGAATTAGAATTCGAGCTCGTTTAAAC	0		0		0
YBR050C	REG2	2	322881	323897	-	TATATTGGAATAAGAAAAAAGAAATAGGAACAAGAAAGTGTGTGAGAATG	AAAATGACATTGACGCTTACATAGACACCAGTATACCCAACCTGCTCCTA	GAAGAAAATGAGACACAATTTCAATGTATTGAAAGTTTACGTAAAATTTA	TATATTGGAATAAGAAAAAAGAAATAGGAACAAGAAAGTGTGTGAGAATGCGGATCCCCGGGTTAATTAA	AAAATGACATTGACGCTTACATAGACACCAGTATACCCAACCTGCTCCTACGGATCCCCGGGTTAATTAA	GAAGAAAATGAGACACAATTTCAATGTATTGAAAGTTTACGTAAAATTTAGAATTCGAGCTCGTTTAAAC	1	YBR051W	1	YBR051W	0
YBR051W	YBR051W	2	323686	324036	+	TTCTTTGCTCGTGAAAGTCGAAATTTTTCTTCTTAACTGCTGGCAACATG	AGTTTCGAGACAACGCTAAATTTGACGGACATGCGAAGACATGCCATATA	AAAATAGTTATTGCTTCTTGAGTTGCAGCTTCTTCCTGGACGTACTGTTA	TTCTTTGCTCGTGAAAGTCGAAATTTTTCTTCTTAACTGCTGGCAACATGCGGATCCCCGGGTTAATTAA	AGTTTCGAGACAACGCTAAATTTGACGGACATGCGAAGACATGCCATATACGGATCCCCGGGTTAATTAA	AAAATAGTTATTGCTTCTTGAGTTGCAGCTTCTTCCTGGACGTACTGTTAGAATTCGAGCTCGTTTAAAC	1	YBR050C	1	YBR050C	0
YBR052C	RFS1	2	324418	325050	-	CCAGCATACTACTCACTATTATCAGCACATACTACGCCACATAGATAATG	GAGTTCACCAACTTCAAGGGAAGGCCTTTTACGACCGTATCAAAGATTTG	ATGTTACAGTTATACCATATCGTACTTATGTAAAGATATATACGGTTTTA	CCAGCATACTACTCACTATTATCAGCACATACTACGCCACATAGATAATGCGGATCCCCGGGTTAATTAA	GAGTTCACCAACTTCAAGGGAAGGCCTTTTACGACCGTATCAAAGATTTGCGGATCCCCGGGTTAATTAA	ATGTTACAGTTATACCATATCGTACTTATGTAAAGATATATACGGTTTTAGAATTCGAGCTCGTTTAAAC	0		0		0
YBR053C	YBR053C	2	325373	326449	-	CTTAGATTAAGTTTATATGCATTGAGCAACTAGACACTTTTTGTAAAATG	TGCTAGACGGAAATGTTCCTCTGGAATCTACAAAGCGACAACCTCTCCAC	TGCGCTGGATACGTATGCTGCATATATATAAACATATGTATATACACCTA	CTTAGATTAAGTTTATATGCATTGAGCAACTAGACACTTTTTGTAAAATGCGGATCCCCGGGTTAATTAA	TGCTAGACGGAAATGTTCCTCTGGAATCTACAAAGCGACAACCTCTCCACCGGATCCCCGGGTTAATTAA	TGCGCTGGATACGTATGCTGCATATATATAAACATATGTATATACACCTAGAATTCGAGCTCGTTTAAAC	0		0		0
YBR054W	YRO2	2	328801	329826	+	TTCCTGATAACTTAAAGTGACACTATTTTTTTAAAAAAAGCATCAAAATG	AGGCCAAGAAGGCCCAAGAAGAGGAGGAGGATGTAGCCACCGACTCTGAG	CGGAAAAAGAAGGAAAAAAACATTGCTACATCAGCAGATCAAAGCATTTA	TTCCTGATAACTTAAAGTGACACTATTTTTTTAAAAAAAGCATCAAAATGCGGATCCCCGGGTTAATTAA	AGGCCAAGAAGGCCCAAGAAGAGGAGGAGGATGTAGCCACCGACTCTGAGCGGATCCCCGGGTTAATTAA	CGGAAAAAGAAGGAAAAAAACATTGCTACATCAGCAGATCAAAGCATTTAGAATTCGAGCTCGTTTAAAC	0		0		0
YBR055C	PRP6,TSM7269,RNA6	2	330288	332987	-	GGGTGAGTTGACATAAAGAGTTTAACAGCAAGAAAACGTCACATTTTATG	TGCAATACTGCACACCTAGAGAGATTTTATTGCGCTTGATGAATGACAAA	AAATATACGCGCAGGCTAAGTAGAAAACAACGCAAGATAGAATTACTTTA	GGGTGAGTTGACATAAAGAGTTTAACAGCAAGAAAACGTCACATTTTATGCGGATCCCCGGGTTAATTAA	TGCAATACTGCACACCTAGAGAGATTTTATTGCGCTTGATGAATGACAAACGGATCCCCGGGTTAATTAA	AAATATACGCGCAGGCTAAGTAGAAAACAACGCAAGATAGAATTACTTTAGAATTCGAGCTCGTTTAAAC	0		0		0
YBR056W	YBR056W	2	333565	335070	+	CTCTCTATCCATCTATAAAATTTAGTAAAACTTTTGAACTGCACAGAATG	GGGAATGGGATCAAGGCTACCAACGTGGGTTAGATGAGTTTAATAAGTAT	AAAGAATAGAAACGCCAATAGTTAGTATATATGTGTTTGTATATTTCTTA	CTCTCTATCCATCTATAAAATTTAGTAAAACTTTTGAACTGCACAGAATGCGGATCCCCGGGTTAATTAA	GGGAATGGGATCAAGGCTACCAACGTGGGTTAGATGAGTTTAATAAGTATCGGATCCCCGGGTTAATTAA	AAAGAATAGAAACGCCAATAGTTAGTATATATGTGTTTGTATATTTCTTAGAATTCGAGCTCGTTTAAAC	0		0		0
YBR056W-A	YBR056W-A	2	337785	337985	+	CCTTGTACTTTGAGAAATATCATCAAAAAAAAAAGTGCGACATCACAATG	TATGTTGTCTGTGTCTAATTGATCTATGTTGTAGCTGCGCTGGCGGCATG	TACTCCACGAAGAAAAGCGTTTATGATGATACAAGGCAAACCACAGCTTA	CCTTGTACTTTGAGAAATATCATCAAAAAAAAAAGTGCGACATCACAATGCGGATCCCCGGGTTAATTAA	TATGTTGTCTGTGTCTAATTGATCTATGTTGTAGCTGCGCTGGCGGCATGCGGATCCCCGGGTTAATTAA	TACTCCACGAAGAAAAGCGTTTATGATGATACAAGGCAAACCACAGCTTAGAATTCGAGCTCGTTTAAAC	1	YBR056C-B	1	YBR056C-B	0
YBR056C-B	YBR056C-B	2	337823	337981	-	CCACGAAGAAAAGCGTTTATGATGATACAAGGCAAACCACAGCTTACATG	TTCTTGGTGGTGGCGGCCCTTGTTGTATGTATATAGGTTGCGGTTGTGGT	GACATCACAATGAGACATCAATACTATCAACCACAACCGATGTATTATCA	CCACGAAGAAAAGCGTTTATGATGATACAAGGCAAACCACAGCTTACATGCGGATCCCCGGGTTAATTAA	TTCTTGGTGGTGGCGGCCCTTGTTGTATGTATATAGGTTGCGGTTGTGGTCGGATCCCCGGGTTAATTAA	GACATCACAATGAGACATCAATACTATCAACCACAACCGATGTATTATCAGAATTCGAGCTCGTTTAAAC	1	YBR056W-A	1	YBR056W-A	0
YBR057C	MUM2,SPOT8	2	338716	339816	-	CCTCATTCTTTTTGCATACACGGCTCGTTTGGAATACTGTTGTAAAAATG	TGGAAGCCCATTTGGCTTCAAAGGAGTCTTCAAAGGAGGACGTTGCTAAT	CGTTTTTTAGAATTAGCCATATGTTCTCGATAATGAGTAAACCTCTTTCA	CCTCATTCTTTTTGCATACACGGCTCGTTTGGAATACTGTTGTAAAAATGCGGATCCCCGGGTTAATTAA	TGGAAGCCCATTTGGCTTCAAAGGAGTCTTCAAAGGAGGACGTTGCTAATCGGATCCCCGGGTTAATTAA	CGTTTTTTAGAATTAGCCATATGTTCTCGATAATGAGTAAACCTCTTTCAGAATTCGAGCTCGTTTAAAC	0		0		0
YBR058C	UBP14,GID6	2	340170	342514	-	ATAAGTTCATCCAAAAAGAGAGCCCGAAGTCTTTCTCACATTCAGAAATG	GCATTGAAGATATGAAAAAAAATGGTTATATTTATTTCTATACAAGATGC	TATATATATATATGTGTGTGTGTGTGTGTGTGTGTGTAAACGTTCTTTTA	ATAAGTTCATCCAAAAAGAGAGCCCGAAGTCTTTCTCACATTCAGAAATGCGGATCCCCGGGTTAATTAA	GCATTGAAGATATGAAAAAAAATGGTTATATTTATTTCTATACAAGATGCCGGATCCCCGGGTTAATTAA	TATATATATATATGTGTGTGTGTGTGTGTGTGTGTGTAAACGTTCTTTTAGAATTCGAGCTCGTTTAAAC	0		0		0
YBR058C-A	TSC3	2	342821	343063	-	TGTAGAAACCGGAAGAACAAAGGTGGAACATATCATAAGGGGAAGAAATG	TCACAATTTTCAGTTTGAGTTTCTTCGGTATACTAAAGTATTGCTTCCTT	CCTCCAGCTTATACTATTATTAACCGAATAAGGATATAAATAATCATTCA	TGTAGAAACCGGAAGAACAAAGGTGGAACATATCATAAGGGGAAGAAATGCGGATCCCCGGGTTAATTAA	TCACAATTTTCAGTTTGAGTTTCTTCGGTATACTAAAGTATTGCTTCCTTCGGATCCCCGGGTTAATTAA	CCTCCAGCTTATACTATTATTAACCGAATAAGGATATAAATAATCATTCAGAATTCGAGCTCGTTTAAAC	0		0		0
YBR059C	AKL1	2	343358	346684	-	GTTTTCGTCCCTGTCGCCTGTTATTTTCTTTCTAATTAGCACTGATCATG	GCAGTAACGGGAAAAGGAGATCTTTTTTCTCAGTCTTTAGAAGCGAGAAA	ATGTAACAATGTATGTATATGATTTTATATGTGCTCTATTTATCGAATCA	GTTTTCGTCCCTGTCGCCTGTTATTTTCTTTCTAATTAGCACTGATCATGCGGATCCCCGGGTTAATTAA	GCAGTAACGGGAAAAGGAGATCTTTTTTCTCAGTCTTTAGAAGCGAGAAACGGATCCCCGGGTTAATTAA	ATGTAACAATGTATGTATATGATTTTATATGTGCTCTATTTATCGAATCAGAATTCGAGCTCGTTTAAAC	0		0		0
YBR060C	ORC2,SIR5,RRR1	2	347149	349011	-	GCTATATCTTTAAAACAAGTTTTTGTAGTACTGCGAATTGCCATAACATG	ACACGTATGCGGAACTTGAAAAACTTCTGAAAACCGTTTTAAATACTCTA	AGCTAGCAAGCCTAGTACTATTACAATTGTTCGTGATATGTATACATTTA	GCTATATCTTTAAAACAAGTTTTTGTAGTACTGCGAATTGCCATAACATGCGGATCCCCGGGTTAATTAA	ACACGTATGCGGAACTTGAAAAACTTCTGAAAACCGTTTTAAATACTCTACGGATCCCCGGGTTAATTAA	AGCTAGCAAGCCTAGTACTATTACAATTGTTCGTGATATGTATACATTTAGAATTCGAGCTCGTTTAAAC	0		0		0
YBR061C	TRM7	2	351280	352212	-	ACAACAGTAGATGAGTACAAGGCAAGCTTAAAAAGAAAGTATTCAAGATG	ACAAGAAAGCTTTGGAATTAAAAAGGAGCGGGAAACTCACTAGATCAGTT	ATGTAGTGACTTATTTAATTGTTTGATTAGAGGTAGTAATATTGCAATCA	ACAACAGTAGATGAGTACAAGGCAAGCTTAAAAAGAAAGTATTCAAGATGCGGATCCCCGGGTTAATTAA	ACAAGAAAGCTTTGGAATTAAAAAGGAGCGGGAAACTCACTAGATCAGTTCGGATCCCCGGGTTAATTAA	ATGTAGTGACTTATTTAATTGTTTGATTAGAGGTAGTAATATTGCAATCAGAATTCGAGCTCGTTTAAAC	0		0		0
YBR062C	YBR062C	2	352469	353093	-	GAAATAATAGAAAGATATATTCATCAAACATAATCACAATCAAAAAAATG	AGATTGATACAACTGAAGCAGAACTGGAAGAAGATTGGGGTATGTACGGT	CTATTCTACTTAGGTTTGGTGTCTTTATATAATATAAAAGAAAGATATTA	GAAATAATAGAAAGATATATTCATCAAACATAATCACAATCAAAAAAATGCGGATCCCCGGGTTAATTAA	AGATTGATACAACTGAAGCAGAACTGGAAGAAGATTGGGGTATGTACGGTCGGATCCCCGGGTTAATTAA	CTATTCTACTTAGGTTTGGTGTCTTTATATAATATAAAAGAAAGATATTAGAATTCGAGCTCGTTTAAAC	0		0		0
YBR063C	YBR063C	2	353463	354677	-	GATTTCTGATAGCTCTTTTTTTTCCAATATCGATAAAAAACTAAAATATG	TTAATGATAAAGGCGCAACTTCGATTCTACTGTGGTACTCTAACTATTCA	GTTGGCATATCTTACATTTTCCGGATTATGTATCAAATAAACTTTATCTA	GATTTCTGATAGCTCTTTTTTTTCCAATATCGATAAAAAACTAAAATATGCGGATCCCCGGGTTAATTAA	TTAATGATAAAGGCGCAACTTCGATTCTACTGTGGTACTCTAACTATTCACGGATCCCCGGGTTAATTAA	GTTGGCATATCTTACATTTTCCGGATTATGTATCAAATAAACTTTATCTAGAATTCGAGCTCGTTTAAAC	1	YBR064W	1	YBR064W	0
YBR064W	YBR064W	2	354256	354684	+	TAACGTCACTTCGATTATTGAGGCAGTCTTCATTAAAGTTTATTACAATG	AGCCATATTCATATGGAAAAGTGCTTTTTAAACCTAGTTCCTCCATATTT	ATTGACTGATTTCTGATAGCTCTTTTTTTTCCAATATCGATAAAAAACTA	TAACGTCACTTCGATTATTGAGGCAGTCTTCATTAAAGTTTATTACAATGCGGATCCCCGGGTTAATTAA	AGCCATATTCATATGGAAAAGTGCTTTTTAAACCTAGTTCCTCCATATTTCGGATCCCCGGGTTAATTAA	ATTGACTGATTTCTGATAGCTCTTTTTTTTCCAATATCGATAAAAAACTAGAATTCGAGCTCGTTTAAAC	1	YBR063C	1	YBR063C	0
YBR065C	ECM2,SLT11	2	355077	356171	-	TGAATAGAAGGTAGCTAACGGAAAAGAGTTATTACACCCTTAATATAATG	ATAAGGCCAGATCAAAGAAATCGAAACCTCGCGCTAACAAGTTAACAATA	GATCAAACAGTTCGTTTCTTCAACCCATAATTTTTCTTACGTTTCATCTA	TGAATAGAAGGTAGCTAACGGAAAAGAGTTATTACACCCTTAATATAATGCGGATCCCCGGGTTAATTAA	ATAAGGCCAGATCAAAGAAATCGAAACCTCGCGCTAACAAGTTAACAATACGGATCCCCGGGTTAATTAA	GATCAAACAGTTCGTTTCTTCAACCCATAATTTTTCTTACGTTTCATCTAGAATTCGAGCTCGTTTAAAC	0		0		0
YBR066C	NRG2	2	356532	357194	-	CTACTGTTCGAAGAACAAAAAATATAAAGCTTCTACAAAATTTCCAGATG	CTCATGCAAACAAGAAGAAAAGAAACTGGAAGAGGAGGGAGGCTAGCAGT	TGTACGTTATTTGAATATTTAAATGTTTTTGGCTGAGCTCACTCACATCA	CTACTGTTCGAAGAACAAAAAATATAAAGCTTCTACAAAATTTCCAGATGCGGATCCCCGGGTTAATTAA	CTCATGCAAACAAGAAGAAAAGAAACTGGAAGAGGAGGGAGGCTAGCAGTCGGATCCCCGGGTTAATTAA	TGTACGTTATTTGAATATTTAAATGTTTTTGGCTGAGCTCACTCACATCAGAATTCGAGCTCGTTTAAAC	0		0		0
YBR067C	TIP1	2	358598	359302	-	ACAATAATTGCTATTGCATAACTATACCCTCTGCTAAATAAAATAAAATG	GCGCTGCCTCTTTCGGTGCTGTTGTTGCAGGTGCAGCTGCTTTATTGTTA	TAATAATGGAGGTAATTTTTCAAATATTTGTTGTAAAAGGTTCCCTTTTA	ACAATAATTGCTATTGCATAACTATACCCTCTGCTAAATAAAATAAAATGCGGATCCCCGGGTTAATTAA	GCGCTGCCTCTTTCGGTGCTGTTGTTGCAGGTGCAGCTGCTTTATTGTTACGGATCCCCGGGTTAATTAA	TAATAATGGAGGTAATTTTTCAAATATTTGTTGTAAAAGGTTCCCTTTTAGAATTCGAGCTCGTTTAAAC	0		0		0
YBR068C	BAP2	2	360428	362257	-	ATACTATCAATTTATTTAGCTTCAATAAAACTCAAGTGATTTTAGAAATG	AAAAACTAAGAAATATGTCTTTGATGAGAAAAGCTTATCATTTCTGGTGT	AACCGGCTCTAATGGGAAGTGTCCAGACCTGGGTGGTGTAGTTAAGTTTA	ATACTATCAATTTATTTAGCTTCAATAAAACTCAAGTGATTTTAGAAATGCGGATCCCCGGGTTAATTAA	AAAAACTAAGAAATATGTCTTTGATGAGAAAAGCTTATCATTTCTGGTGTCGGATCCCCGGGTTAATTAA	AACCGGCTCTAATGGGAAGTGTCCAGACCTGGGTGGTGTAGTTAAGTTTAGAATTCGAGCTCGTTTAAAC	0		0		0
YBR069C	TAT1,VAP1	2	363141	365000	-	TTACCACCGTAGCTACCTAATATAGTTTCTCGATAAAAGGCGTAAAAATG	ACAGCTCGCGTTCAAGAAAGTTTTTTAAGAGGATGACCAATTTCTGGTGC	GCAACGAAAGCCCGATGAAGCCAAGCGGAAAATGAATGGAATTGCTGTTA	TTACCACCGTAGCTACCTAATATAGTTTCTCGATAAAAGGCGTAAAAATGCGGATCCCCGGGTTAATTAA	ACAGCTCGCGTTCAAGAAAGTTTTTTAAGAGGATGACCAATTTCTGGTGCCGGATCCCCGGGTTAATTAA	GCAACGAAAGCCCGATGAAGCCAAGCGGAAAATGAATGGAATTGCTGTTAGAATTCGAGCTCGTTTAAAC	0		0		0
YBR070C	ALG14	2	365786	366499	-	CGGTTTACTATTGTATCAGGAAAGTCGAAAGAAGTGACTTGAAGATCATG	AATTGAGGGACAATTATTTACCAAGATCCAAGTGGTTCGGCGTCCTTGTT	ACTTCAAAAATAGTTGGAAGTTTTACTATCCTACATAAATGGTTTACTTA	CGGTTTACTATTGTATCAGGAAAGTCGAAAGAAGTGACTTGAAGATCATGCGGATCCCCGGGTTAATTAA	AATTGAGGGACAATTATTTACCAAGATCCAAGTGGTTCGGCGTCCTTGTTCGGATCCCCGGGTTAATTAA	ACTTCAAAAATAGTTGGAAGTTTTACTATCCTACATAAATGGTTTACTTAGAATTCGAGCTCGTTTAAAC	0		0		0
YBR071W	YBR071W	2	366975	367613	+	CATACCAACTATATATTGTGACGGCACAAAAAGACAAAATACGTAAAATG	TGGACAACCTGGATATGGGTTCCAGTAGAAGGACATCGTTGGACTTTTTT	CGAATTGTCCAACATCAACAACAAAGTGTGTCCTATGGTAGGTTATATTA	CATACCAACTATATATTGTGACGGCACAAAAAGACAAAATACGTAAAATGCGGATCCCCGGGTTAATTAA	TGGACAACCTGGATATGGGTTCCAGTAGAAGGACATCGTTGGACTTTTTTCGGATCCCCGGGTTAATTAA	CGAATTGTCCAACATCAACAACAAAGTGTGTCCTATGGTAGGTTATATTAGAATTCGAGCTCGTTTAAAC	0		0		0
YBR072W	HSP26	2	368578	369222	+	TAAAACAGGTATCCAAAAAAGCAAACAAACAAACTAAACAAATTAACATG	AGAACCACGTCAAGAAGATTGAAGTTTCTTCTCAAGAATCGTGGGGTAAC	CAACAATGGTCCTCGCGAGAGGGACAACACTATAGAGCCAGGTCACTTTA	TAAAACAGGTATCCAAAAAAGCAAACAAACAAACTAAACAAATTAACATGCGGATCCCCGGGTTAATTAA	AGAACCACGTCAAGAAGATTGAAGTTTCTTCTCAAGAATCGTGGGGTAACCGGATCCCCGGGTTAATTAA	CAACAATGGTCCTCGCGAGAGGGACAACACTATAGAGCCAGGTCACTTTAGAATTCGAGCTCGTTTAAAC	0		0		0
YBR072C-A	YBR072C-A	2	369408	369570	-	TTCTTTTTTTTTTTTTAGCTCTTCGCGTTTTATTTTTTATTTTCTTGATG	TAAAGATTTTGGTAAGTACAAGAACGAGGTTAAATTCCTTCGTTAAAACT	AGTTATAAAAGCTTGCTTTGGCTTCGATATATGACCGTTATTTTTGACTA	TTCTTTTTTTTTTTTTAGCTCTTCGCGTTTTATTTTTTATTTTCTTGATGCGGATCCCCGGGTTAATTAA	TAAAGATTTTGGTAAGTACAAGAACGAGGTTAAATTCCTTCGTTAAAACTCGGATCCCCGGGTTAATTAA	AGTTATAAAAGCTTGCTTTGGCTTCGATATATGACCGTTATTTTTGACTAGAATTCGAGCTCGTTTAAAC	0		0		0
YBR073W	RDH54,TID1	2	369765	372539	+	AAACAGCTCGGGTATATCAAACGGTATTTGATTCCGGTACTACTCAAATG	GTATTACCTTTGCGTTTGTAAAGCCCGGCGAGATATGTCTCAGAGAACAA	TTAAATAATAGCTATTTTATTTAGTATATAAGTGTCCATATTTGGCGTCA	AAACAGCTCGGGTATATCAAACGGTATTTGATTCCGGTACTACTCAAATGCGGATCCCCGGGTTAATTAA	GTATTACCTTTGCGTTTGTAAAGCCCGGCGAGATATGTCTCAGAGAACAACGGATCCCCGGGTTAATTAA	TTAAATAATAGCTATTTTATTTAGTATATAAGTGTCCATATTTGGCGTCAGAATTCGAGCTCGTTTAAAC	0		0		0
YBR074W	YBR074W	2	372836	375766	+	TTATCTACAAGGAAATAAATTGATAGGTAAAGTTAAAGAATCACGGCATG	TTACCAACGAACAGAAAGGATTAGTTATTGTCAAGGATGCTATAATTTTA	TAGGCGAATTTGAGTTTATAGGAATTTACATTTAAAACTAATTAGAATTA	TTATCTACAAGGAAATAAATTGATAGGTAAAGTTAAAGAATCACGGCATGCGGATCCCCGGGTTAATTAA	TTACCAACGAACAGAAAGGATTAGTTATTGTCAAGGATGCTATAATTTTACGGATCCCCGGGTTAATTAA	TAGGCGAATTTGAGTTTATAGGAATTTACATTTAAAACTAATTAGAATTAGAATTCGAGCTCGTTTAAAC	0		0		0
YBR076W	ECM8	2	376927	377945	+	TGACTCTTCAACATCCACTCTTTCAAGGGTTTTAACGGACACCACGAATG	AATTTGCCGCTAGTAACGAACTAAACGATTACGAGACGGCTGATAAATAC	GGTAACCGTTATAAATTTAAAGCGTTTCTTCGCTAGGATGGTGAATATTA	TGACTCTTCAACATCCACTCTTTCAAGGGTTTTAACGGACACCACGAATGCGGATCCCCGGGTTAATTAA	AATTTGCCGCTAGTAACGAACTAAACGATTACGAGACGGCTGATAAATACCGGATCCCCGGGTTAATTAA	GGTAACCGTTATAAATTTAAAGCGTTTCTTCGCTAGGATGGTGAATATTAGAATTCGAGCTCGTTTAAAC	1	YBR076C-A	1	YBR076C-A	0
YBR076C-A	YBR076C-A	2	377902	378167	-	GATTACGCGGATTGCCGTGGTGCACTTTCGTGCACTCGCACATATATATG	TGGTGAATATTAGTATTTATCAGCCGTCTCGTAATCGTTTAGTTCGTTAC	GATATTAAAAATAAATGATCATATAACAAATCAAACAAAATTTGCCGCTA	GATTACGCGGATTGCCGTGGTGCACTTTCGTGCACTCGCACATATATATGCGGATCCCCGGGTTAATTAA	TGGTGAATATTAGTATTTATCAGCCGTCTCGTAATCGTTTAGTTCGTTACCGGATCCCCGGGTTAATTAA	GATATTAAAAATAAATGATCATATAACAAATCAAACAAAATTTGCCGCTAGAATTCGAGCTCGTTTAAAC	1	YBR076W	1	YBR076W	0
YBR077C	SLM4,GSE1,NIR1,EGO3	2	378355	378843	-	AAAAGGCAGTTATCAGCAGCAAACGGCATCCAAAATATTGAAGCAATATG	TTGAAAGAGCTATGAGAGAGTTGACTGATTTGTTTGGCTACAAGCTAGGT	CGGAGACGCATGAAAAGGTGTGGCCTCGATACATATTGTTAAACCCATCA	AAAAGGCAGTTATCAGCAGCAAACGGCATCCAAAATATTGAAGCAATATGCGGATCCCCGGGTTAATTAA	TTGAAAGAGCTATGAGAGAGTTGACTGATTTGTTTGGCTACAAGCTAGGTCGGATCCCCGGGTTAATTAA	CGGAGACGCATGAAAAGGTGTGGCCTCGATACATATTGTTAAACCCATCAGAATTCGAGCTCGTTTAAAC	0		0		0
YBR078W	ECM33	2	379674	381405	+	TTATTTGACTTTTAAAGATCTAGTTTTAATTTTACTATTATTCCGCAATG	TCCTTTTTTATTATGAGACGGTTGGTTCATCACTGAATTTTATATGTAGA	ATATAGTAACAATAAGAAATAAAAGAGATATTAACGACACTAAAATTTTA	TTATTTGACTTTTAAAGATCTAGTTTTAATTTTACTATTATTCCGCAATGCGGATCCCCGGGTTAATTAA	TCCTTTTTTATTATGAGACGGTTGGTTCATCACTGAATTTTATATGTAGACGGATCCCCGGGTTAATTAA	ATATAGTAACAATAAGAAATAAAAGAGATATTAACGACACTAAAATTTTAGAATTCGAGCTCGTTTAAAC	0		0		0
YBR079C	RPG1,TIF32	2	381927	384821	-	AGAGAGAGTTCCAAAATAAACCATACAAACGCTCAGGAAACATCAAGATG	TGACTATGGCTGAAAAGTTGAGAGCCAAGAGATTGGCCAAGGGGGGCAGG	CGTATAAAAAACAGTATAAATTAAGTAGATCATTTTTGCGTTGTCTGTTA	AGAGAGAGTTCCAAAATAAACCATACAAACGCTCAGGAAACATCAAGATGCGGATCCCCGGGTTAATTAA	TGACTATGGCTGAAAAGTTGAGAGCCAAGAGATTGGCCAAGGGGGGCAGGCGGATCCCCGGGTTAATTAA	CGTATAAAAAACAGTATAAATTAAGTAGATCATTTTTGCGTTGTCTGTTAGAATTCGAGCTCGTTTAAAC	0		0		0
YBR080C	SEC18,ANU4	2	385158	387434	-	AAGATAAGAGCAAATAGTACCGTATATTCAACCTTTATAAATTGAGTATG	ACGATGAAGATCCCGTGAACGAGCTTGTTGAGTTGATGACCCAATCCGCA	GAAGGGATAAAGAATAAAAATACAAGGACATGAAAAATTTGAAATAATTA	AAGATAAGAGCAAATAGTACCGTATATTCAACCTTTATAAATTGAGTATGCGGATCCCCGGGTTAATTAA	ACGATGAAGATCCCGTGAACGAGCTTGTTGAGTTGATGACCCAATCCGCACGGATCCCCGGGTTAATTAA	GAAGGGATAAAGAATAAAAATACAAGGACATGAAAAATTTGAAATAATTAGAATTCGAGCTCGTTTAAAC	0		0		0
YBR081C	SPT7,GIT2	2	387797	391795	-	TGGTTACTCTTTAAACTGTAACACTACAAAGAAATTAAGTCTGAATAATG	ATATGGGCAGCAATAGTTCATTTAGCTTGAGCCTTCCTCGCCTTAATCAA	AAATGTATTTAATTAAAGATAAAATATTCAACTATTTAGCGCGCTCATTA	TGGTTACTCTTTAAACTGTAACACTACAAAGAAATTAAGTCTGAATAATGCGGATCCCCGGGTTAATTAA	ATATGGGCAGCAATAGTTCATTTAGCTTGAGCCTTCCTCGCCTTAATCAACGGATCCCCGGGTTAATTAA	AAATGTATTTAATTAAAGATAAAATATTCAACTATTTAGCGCGCTCATTAGAATTCGAGCTCGTTTAAAC	0		0		0
YBR082C	UBC4	2	393170	393711	-	ATTTCACTGACTATAGAGTACATACATAAACAAGCATCCAAAAAAACATG	GACCCAAGTACGAAGCTACAGCCAGAGAATGGACAAAGAAATACGCTGTA	CCCATATAAATCTTGCTTCTCTTTTTCAGCTGAGTAAGGACTTCTGTTTA	ATTTCACTGACTATAGAGTACATACATAAACAAGCATCCAAAAAAACATGCGGATCCCCGGGTTAATTAA	GACCCAAGTACGAAGCTACAGCCAGAGAATGGACAAAGAAATACGCTGTACGGATCCCCGGGTTAATTAA	CCCATATAAATCTTGCTTCTCTTTTTCAGCTGAGTAAGGACTTCTGTTTAGAATTCGAGCTCGTTTAAAC	0		0		0
YBR083W	TEC1,ROC1	2	395710	397170	+	AAGAAGAATAATCCACCTATTTCAACAGTTCTGGTACCTGTTTAACCATG	CACATCAAAGGAACTTTACGCCATCCAACCAATCGCATGGGAACTTTTAT	ATACGTATGCGTATTTATGTACGAGATGTATGTATGTATGTAGACATTTA	AAGAAGAATAATCCACCTATTTCAACAGTTCTGGTACCTGTTTAACCATGCGGATCCCCGGGTTAATTAA	CACATCAAAGGAACTTTACGCCATCCAACCAATCGCATGGGAACTTTTATCGGATCCCCGGGTTAATTAA	ATACGTATGCGTATTTATGTACGAGATGTATGTATGTATGTAGACATTTAGAATTCGAGCTCGTTTAAAC	0		0		0
YBR084W	MIS1	2	397596	400523	+	GATTCTCTCAGTCTGTTCATTTGTCAGATATTTAAGGCTAAAAGGAAATG	GTTACATGGCAGTAGAAGTCGACGACGACGGTGAAATTGAAGGTCTATTT	ACGGACATCGAGGTCGAATTGATGCCATTAGGAGTCTGCCAAACTATTTA	GATTCTCTCAGTCTGTTCATTTGTCAGATATTTAAGGCTAAAAGGAAATGCGGATCCCCGGGTTAATTAA	GTTACATGGCAGTAGAAGTCGACGACGACGGTGAAATTGAAGGTCTATTTCGGATCCCCGGGTTAATTAA	ACGGACATCGAGGTCGAATTGATGCCATTAGGAGTCTGCCAAACTATTTAGAATTCGAGCTCGTTTAAAC	0		0		0
YBR084C-A	RPL19A	2	400728	401803	-	GATTTTACGCTTCACATAGAAAGTTGATTAAGAACTCCAAAGCAAAAATG	GAGCTCAAAGAGTTGCTGAAAAGAGAGATGCTTTATTGAAGGAAGACGCT	GTTTATTAACTGAGTATGTATATTAAGATAAATTAATTAAAGAAAATTTA	GATTTTACGCTTCACATAGAAAGTTGATTAAGAACTCCAAAGCAAAAATGCGGATCCCCGGGTTAATTAA	GAGCTCAAAGAGTTGCTGAAAAGAGAGATGCTTTATTGAAGGAAGACGCTCGGATCCCCGGGTTAATTAA	GTTTATTAACTGAGTATGTATATTAAGATAAATTAATTAAAGAAAATTTAGAATTCGAGCTCGTTTAAAC	0		0		0
YBR085W	AAC3,ANC3	2	402524	403447	+	AATTGAAGACGGTTTACCTGAAGTGATATACTGTGCCTTGAGAAACAATG	TTTCCATGTATGACCAGTTGCAAATGATATTGTTCGGTAAAAAATTCAAA	AAGGTGAAGAGAAGTCGAGAAAATGACTTTTTTCTTCATCCAACTGATCA	AATTGAAGACGGTTTACCTGAAGTGATATACTGTGCCTTGAGAAACAATGCGGATCCCCGGGTTAATTAA	TTTCCATGTATGACCAGTTGCAAATGATATTGTTCGGTAAAAAATTCAAACGGATCCCCGGGTTAATTAA	AAGGTGAAGAGAAGTCGAGAAAATGACTTTTTTCTTCATCCAACTGATCAGAATTCGAGCTCGTTTAAAC	0		0		0
YBR085C-A	YBR085C-A	2	405440	405697	-	ATAGGGGCTCAAGTCACCAACTACAATAAATTACATTATACTATAACATG	ATATCATTGGTGAGGCCAAAGATTATCTTTTGGATTTGGCCGGCCAGGCT	AAGTGTGCATGAAGTGACTCGTATCGAACAAATATTTAGCCACTCGTTCA	ATAGGGGCTCAAGTCACCAACTACAATAAATTACATTATACTATAACATGCGGATCCCCGGGTTAATTAA	ATATCATTGGTGAGGCCAAAGATTATCTTTTGGATTTGGCCGGCCAGGCTCGGATCCCCGGGTTAATTAA	AAGTGTGCATGAAGTGACTCGTATCGAACAAATATTTAGCCACTCGTTCAGAATTCGAGCTCGTTTAAAC	0		0		0
YBR086C	IST2	2	406733	409570	-	AATACATTTGAAAAAGATTAAAACAAGCACAAGCGGTTGAGCATACTATG	AAAAACCAAAACATAAAAAGGGGCTATTGCATAAGCTGAAAAAGAAGCTT	TGTCACCATATTATAAAAATAAAATTTGTTATCGTCCTAGCTTTTTTTTA	AATACATTTGAAAAAGATTAAAACAAGCACAAGCGGTTGAGCATACTATGCGGATCCCCGGGTTAATTAA	AAAAACCAAAACATAAAAAGGGGCTATTGCATAAGCTGAAAAAGAAGCTTCGGATCCCCGGGTTAATTAA	TGTCACCATATTATAAAAATAAAATTTGTTATCGTCCTAGCTTTTTTTTAGAATTCGAGCTCGTTTAAAC	0		0		0
YBR087W	RFC5	2	410293	411357	+	CATTTGTATGATGGTTCATGGAAATTATAGATTAGTACAGCACAAACATG	CAATATTCCATTTGGAAGGGTTCATAGCAAAAGTCATGTGCTGTTTAGAT	TATCAGCTTTTTGTGTGACTTATACAGTATTTATGACATATCTTACATTA	CATTTGTATGATGGTTCATGGAAATTATAGATTAGTACAGCACAAACATGCGGATCCCCGGGTTAATTAA	CAATATTCCATTTGGAAGGGTTCATAGCAAAAGTCATGTGCTGTTTAGATCGGATCCCCGGGTTAATTAA	TATCAGCTTTTTGTGTGACTTATACAGTATTTATGACATATCTTACATTAGAATTCGAGCTCGTTTAAAC	0		0		0
YBR088C	POL30	2	411517	412293	-	CAGCAACAAGCAGCAAGCACTAAGTACGCAGTCAAAAGAGAGAGAAAATG	AGAGTGGGTTCCTACAGTTTTTCTTGGCTCCCAAATTTAATGACGAAGAA	TTTTTTGTTTATTATTTTTAGTATACAACTATATAGATAATTTACATTTA	CAGCAACAAGCAGCAAGCACTAAGTACGCAGTCAAAAGAGAGAGAAAATGCGGATCCCCGGGTTAATTAA	AGAGTGGGTTCCTACAGTTTTTCTTGGCTCCCAAATTTAATGACGAAGAACGGATCCCCGGGTTAATTAA	TTTTTTGTTTATTATTTTTAGTATACAACTATATAGATAATTTACATTTAGAATTCGAGCTCGTTTAAAC	1	YBR089W	1	YBR089W	0
YBR089W	YBR089W	2	411710	412309	+	ATTTAGCTCCGAACGTCAAGTCGACAGGTTGATCCATTTCAAGTTTGATG	TGAAAAGGGATGCTTCTTCAAATTTTGCTTCTAACATTTTCTCTCTCTTT	CGTCCTTTTTCACTCACAGCAACAAGCAGCAAGCACTAAGTACGCAGTCA	ATTTAGCTCCGAACGTCAAGTCGACAGGTTGATCCATTTCAAGTTTGATGCGGATCCCCGGGTTAATTAA	TGAAAAGGGATGCTTCTTCAAATTTTGCTTCTAACATTTTCTCTCTCTTTCGGATCCCCGGGTTAATTAA	CGTCCTTTTTCACTCACAGCAACAAGCAGCAAGCACTAAGTACGCAGTCAGAATTCGAGCTCGTTTAAAC	1	YBR088C	1	YBR088C	0
YBR089C-A	NHP6B,YBR090C-A	2	412716	413015	-	GTACTAACTAATTAACTTAGAACATTAACATATATAAAACTAGCGCTATG	ACAAGAAGAGATACGAATCTGAAAAGGAATTGTACAATGCTACACGTGCT	TTTCAAAAGTACGTTGTATGGGGGGTAGAGAACATTGAGTTGTTAGATTA	GTACTAACTAATTAACTTAGAACATTAACATATATAAAACTAGCGCTATGCGGATCCCCGGGTTAATTAA	ACAAGAAGAGATACGAATCTGAAAAGGAATTGTACAATGCTACACGTGCTCGGATCCCCGGGTTAATTAA	TTTCAAAAGTACGTTGTATGGGGGGTAGAGAACATTGAGTTGTTAGATTAGAATTCGAGCTCGTTTAAAC	1	YBR090C	1	YBR090C	0
YBR090C	YBR090C	2	412859	413584	-	TGCATATATAGCATAAGCTGTGTAGACAATTTTAGAAGTACATTTATATG	GTTCTTTGCTAATGAAAACAGAGATATTGTCCGTTCCGAGAATCCTGACG	TAAGGCCTTCCACTTCTCACCCAATATTCTGCCTACTTGGCCAAAAGTTA	TGCATATATAGCATAAGCTGTGTAGACAATTTTAGAAGTACATTTATATGCGGATCCCCGGGTTAATTAA	GTTCTTTGCTAATGAAAACAGAGATATTGTCCGTTCCGAGAATCCTGACGCGGATCCCCGGGTTAATTAA	TAAGGCCTTCCACTTCTCACCCAATATTCTGCCTACTTGGCCAAAAGTTAGAATTCGAGCTCGTTTAAAC	1	YBR089C-A	1	YBR089C-A	0
YBR091C	MRS5,TIM12	2	413678	414007	-	ATAGATATCGGAGCTCCCGTATAATATTAAAGTGCACCAAGAAAAGGATG	GACATTATTCGCGATTTGTGGCCAAAGAAATAGCTGATGATTCCAAAAAA	AGGTTACTATTATATACAAACAGCACAGACAGTCCTCATATTTACAGCTA	ATAGATATCGGAGCTCCCGTATAATATTAAAGTGCACCAAGAAAAGGATGCGGATCCCCGGGTTAATTAA	GACATTATTCGCGATTTGTGGCCAAAGAAATAGCTGATGATTCCAAAAAACGGATCCCCGGGTTAATTAA	AGGTTACTATTATATACAAACAGCACAGACAGTCCTCATATTTACAGCTAGAATTCGAGCTCGTTTAAAC	0		0		0
YBR092C	PHO3	2	414221	415624	-	TCATAAAAAAAATACTATAGTAAAGAAAGGGCCATTCCAAATTACCTATG	TCTACTGGGACTGGAATACTACTCACTACAACGATACCCTATTAAAACAA	ATCGATGGGTATTTATTTATATTTGCAATATTATTTATTTATACAATTTA	TCATAAAAAAAATACTATAGTAAAGAAAGGGCCATTCCAAATTACCTATGCGGATCCCCGGGTTAATTAA	TCTACTGGGACTGGAATACTACTCACTACAACGATACCCTATTAAAACAACGGATCCCCGGGTTAATTAA	ATCGATGGGTATTTATTTATATTTGCAATATTATTTATTTATACAATTTAGAATTCGAGCTCGTTTAAAC	0		0		0
YBR093C	PHO5	2	416072	417475	-	GAGAATAAGAACAACAACAAATAGAGCAAGCAAATTCGAGATTACCAATG	TCTACTGGGACTGGAACACTACTCATTACAACGCCAGTCTATTGATACAA	ATTTGGGTATTCGTATTTAGTTTCCAATATTATTTAGTTATACAAAACTA	GAGAATAAGAACAACAACAAATAGAGCAAGCAAATTCGAGATTACCAATGCGGATCCCCGGGTTAATTAA	TCTACTGGGACTGGAACACTACTCATTACAACGCCAGTCTATTGATACAACGGATCCCCGGGTTAATTAA	ATTTGGGTATTCGTATTTAGTTTCCAATATTATTTAGTTATACAAAACTAGAATTCGAGCTCGTTTAAAC	0		0		0
YBR094W	PBY1	2	418560	420821	+	TGATCTCTGACATTAAAAATTCGGAAACAATAATTACTTCTTTTAAGATG	AAACAGACCCGAACTTCGTAAAAGTCATTGATTACACTTCAAACGGTTGG	TTAGTAATAATAACAGTATTTTAGGATGGGTTCTTTTTTTTTTTGTTTCA	TGATCTCTGACATTAAAAATTCGGAAACAATAATTACTTCTTTTAAGATGCGGATCCCCGGGTTAATTAA	AAACAGACCCGAACTTCGTAAAAGTCATTGATTACACTTCAAACGGTTGGCGGATCCCCGGGTTAATTAA	TTAGTAATAATAACAGTATTTTAGGATGGGTTCTTTTTTTTTTTGTTTCAGAATTCGAGCTCGTTTAAAC	0		0		0
YBR095C	RXT2,RAF60	2	420928	422220	-	AGAGGTTGAGAAACAAATATCTCAGCTGTTGCTTCTTGTTGATCGAGATG	AAGACGGTGTTGTAGACGATAATGAACCAGATGAAGAAGCTAATAGAGCC	AATACATATGCCTTGATTTTATTTCCGAAATTTTTTGTTTTGTCAATTTA	AGAGGTTGAGAAACAAATATCTCAGCTGTTGCTTCTTGTTGATCGAGATGCGGATCCCCGGGTTAATTAA	AAGACGGTGTTGTAGACGATAATGAACCAGATGAAGAAGCTAATAGAGCCCGGATCCCCGGGTTAATTAA	AATACATATGCCTTGATTTTATTTCCGAAATTTTTTGTTTTGTCAATTTAGAATTCGAGCTCGTTTAAAC	0		0		0
YBR096W	YBR096W	2	422543	423235	+	GTAACTAGTGCTTTCCAATATCTACAACAAAATAAAATAATAGAATAATG	ACGAGACAGTACCATTGGAAAACTTGAGCCAAGAGTACTGTTCAGAAATC	AAGATAGATTTATATATTTTATAATACCGGCTATATGTGTATAGAAGTTA	GTAACTAGTGCTTTCCAATATCTACAACAAAATAAAATAATAGAATAATGCGGATCCCCGGGTTAATTAA	ACGAGACAGTACCATTGGAAAACTTGAGCCAAGAGTACTGTTCAGAAATCCGGATCCCCGGGTTAATTAA	AAGATAGATTTATATATTTTATAATACCGGCTATATGTGTATAGAAGTTAGAATTCGAGCTCGTTTAAAC	0		0		0
YBR097W	VPS15,VPL19,VAC4,GRD8	2	423472	427836	+	GGAATACAAAAGCTGTAAGGTTATCAAAAAGGAAGGCATACAGTATAATG	CACCTTTGCTGGTTGCTTGTGATAACTCAGGGCTTATTGGAATCTTCCAA	AAATTTATACGCATTTAGAATAAAGAAGCTGAATAAAATAAAAAAAATTA	GGAATACAAAAGCTGTAAGGTTATCAAAAAGGAAGGCATACAGTATAATGCGGATCCCCGGGTTAATTAA	CACCTTTGCTGGTTGCTTGTGATAACTCAGGGCTTATTGGAATCTTCCAACGGATCCCCGGGTTAATTAA	AAATTTATACGCATTTAGAATAAAGAAGCTGAATAAAATAAAAAAAATTAGAATTCGAGCTCGTTTAAAC	0		0		0
YBR098W	MMS4,YBR100W,SLX2	2	428036	430111	+	TGGATTATGGTATAGAATAATAGTAGTCACATATTGCAGCTAGTTAAATG	AAAGATTGTACAAACTGTTTACTTGTACTGATCCAAATGATACTATTGAA	ACGACTGCCTTAAGGTATGTTCTTATATACAAAGTTTCGTTCGATCATCA	TGGATTATGGTATAGAATAATAGTAGTCACATATTGCAGCTAGTTAAATGCGGATCCCCGGGTTAATTAA	AAAGATTGTACAAACTGTTTACTTGTACTGATCCAAATGATACTATTGAACGGATCCCCGGGTTAATTAA	ACGACTGCCTTAAGGTATGTTCTTATATACAAAGTTTCGTTCGATCATCAGAATTCGAGCTCGTTTAAAC	1	YBR099C	1	YBR099C	0
YBR099C	YBR099C	2	429445	429828	-	ATTTTACATTCAAATGAGCATATTTCATATACCGAATTGCGGGATCCATG	ATAATTCTTTCTTTTGTGAAGTGTATTGTTCAAAAAATTCTTGCGCATCA	TATCCCTGTGATCCCAAAATAGTTGAAGAAAACGTTTTGATTCTATATTA	ATTTTACATTCAAATGAGCATATTTCATATACCGAATTGCGGGATCCATGCGGATCCCCGGGTTAATTAA	ATAATTCTTTCTTTTGTGAAGTGTATTGTTCAAAAAATTCTTGCGCATCACGGATCCCCGGGTTAATTAA	TATCCCTGTGATCCCAAAATAGTTGAAGAAAACGTTTTGATTCTATATTAGAATTCGAGCTCGTTTAAAC	1	YBR098W	1	YBR098W	0
YBR101C	FES1	2	430342	431214	-	TACCTTTCAACGAAAGAGTAAAATAGAAAAAAAACACATACATAACTATG	TAAAGGACAGACTTAATGAAGACGATTATTTAGCCGTAAAGTATGTATTA	TAATATGAAATGGTGAATGTAATATCATTTTATTTCTACGGACGTAATCA	TACCTTTCAACGAAAGAGTAAAATAGAAAAAAAACACATACATAACTATGCGGATCCCCGGGTTAATTAA	TAAAGGACAGACTTAATGAAGACGATTATTTAGCCGTAAAGTATGTATTACGGATCCCCGGGTTAATTAA	TAATATGAAATGGTGAATGTAATATCATTTTATTTCTACGGACGTAATCAGAATTCGAGCTCGTTTAAAC	0		0		0
YBR102C	EXO84,USA3	2	431582	433843	-	ATTAGACCAGGTAAGAGACTGAAAGTTGAAATATTTGTACTGTGAAAATG	TTGTCTACAAATTGGACGAGTTTATCAAAAAGAACAGTGATAAAATTCGC	CTACACATCATATATATTGAAGTGAGGTTTATTTTCTGTGATCTTGTTTA	ATTAGACCAGGTAAGAGACTGAAAGTTGAAATATTTGTACTGTGAAAATGCGGATCCCCGGGTTAATTAA	TTGTCTACAAATTGGACGAGTTTATCAAAAAGAACAGTGATAAAATTCGCCGGATCCCCGGGTTAATTAA	CTACACATCATATATATTGAAGTGAGGTTTATTTTCTGTGATCTTGTTTAGAATTCGAGCTCGTTTAAAC	0		0		0
YBR103W	SIF2,EMB1	2	434229	435836	+	AAATAACAGAAACAAAAAAAAGGTAGGGAAGGCCCATCACACGGAAAATG	ACAAGATTTCTGTAGCATACTCGCTTCAAGAAGGTTCAGTTGTAGCCATA	ACAATAAGAATGATAAAATTCATCTGTTTATGTACTGTACCTAGTTATTA	AAATAACAGAAACAAAAAAAAGGTAGGGAAGGCCCATCACACGGAAAATGCGGATCCCCGGGTTAATTAA	ACAAGATTTCTGTAGCATACTCGCTTCAAGAAGGTTCAGTTGTAGCCATACGGATCCCCGGGTTAATTAA	ACAATAAGAATGATAAAATTCATCTGTTTATGTACTGTACCTAGTTATTAGAATTCGAGCTCGTTTAAAC	0		0		0
YBR103C-A	YBR103C-A	2	435840	435983	-	ATGCTCATTGTCTTCTCTCATCGCGAGCGGCCGTTATCTTCAAAGTGATG	AAAGAAATAACAATAAGAATGATAAAATTCATCTGTTTATGTACTGTACC	CTGTAGCATACTCGCTTCAAGAAGGTTCAGTTGTAGCCATATAATAACTA	ATGCTCATTGTCTTCTCTCATCGCGAGCGGCCGTTATCTTCAAAGTGATGCGGATCCCCGGGTTAATTAA	AAAGAAATAACAATAAGAATGATAAAATTCATCTGTTTATGTACTGTACCCGGATCCCCGGGTTAATTAA	CTGTAGCATACTCGCTTCAAGAAGGTTCAGTTGTAGCCATATAATAACTAGAATTCGAGCTCGTTTAAAC	0		0		0
YBR104W	YMC2	2	436187	437176	+	AGAAAAAAGCGGCGCAATAATTTCGTGTATTACAATTACAGTTAGTCATG	GTGCGACATTCCTGACGTTTGAATTAGTCATGAGATTTCTGGGGGAAGAG	CATGTCTATGTCTATATCTATAAAACGATGTTTTCATATATACTCTCCTA	AGAAAAAAGCGGCGCAATAATTTCGTGTATTACAATTACAGTTAGTCATGCGGATCCCCGGGTTAATTAA	GTGCGACATTCCTGACGTTTGAATTAGTCATGAGATTTCTGGGGGAAGAGCGGATCCCCGGGTTAATTAA	CATGTCTATGTCTATATCTATAAAACGATGTTTTCATATATACTCTCCTAGAATTCGAGCTCGTTTAAAC	0		0		0
YBR105C	VID24,GID4	2	437400	438488	-	TTGTGGCGTCTTGTGCATGACACCAACACATATCACAAGCTTGAGTCATG	CATCTTTGAAAAATAAAGTCGAGTCCAGTGATTGTTCTTTTGAGTTTGCT	TTAGTGAAGAGAAAAGGGTATGCAGGTAAAAACGAATATATCACACATCA	TTGTGGCGTCTTGTGCATGACACCAACACATATCACAAGCTTGAGTCATGCGGATCCCCGGGTTAATTAA	CATCTTTGAAAAATAAAGTCGAGTCCAGTGATTGTTCTTTTGAGTTTGCTCGGATCCCCGGGTTAATTAA	TTAGTGAAGAGAAAAGGGTATGCAGGTAAAAACGAATATATCACACATCAGAATTCGAGCTCGTTTAAAC	0		0		0
YBR106W	PHO88	2	439181	439747	+	GAAACTATAACAGTATAACACAGCACAAGAGAACCGAGCAGCCCGCCATG	AATCTATCGAAGAAGCTGAAAGAGCCGGTAACGCTGGTGTTAAGGCTGAA	TTTTACATAAAAACTAGGAAAAAAAAAATACTTCGCTTTTGATCGAATCA	GAAACTATAACAGTATAACACAGCACAAGAGAACCGAGCAGCCCGCCATGCGGATCCCCGGGTTAATTAA	AATCTATCGAAGAAGCTGAAAGAGCCGGTAACGCTGGTGTTAAGGCTGAACGGATCCCCGGGTTAATTAA	TTTTACATAAAAACTAGGAAAAAAAAAATACTTCGCTTTTGATCGAATCAGAATTCGAGCTCGTTTAAAC	0		0		0
YBR107C	IML3,MCM19	2	440316	441053	-	GGTTGATTTGACTGTCTATAGGTATCAACGTACTTCCTTTGGATGGAATG	GGAACAGAGTTCTAGCAGTTGTACTCCAATCGATTCAGTTTACCAGCGAG	TAGAGCTGTGGTTTTTTATTGTATCTTGGTGAATATTCTTTATAGTGTTA	GGTTGATTTGACTGTCTATAGGTATCAACGTACTTCCTTTGGATGGAATGCGGATCCCCGGGTTAATTAA	GGAACAGAGTTCTAGCAGTTGTACTCCAATCGATTCAGTTTACCAGCGAGCGGATCCCCGGGTTAATTAA	TAGAGCTGTGGTTTTTTATTGTATCTTGGTGAATATTCTTTATAGTGTTAGAATTCGAGCTCGTTTAAAC	0		0		0
YBR108W	YBR108W	2	441345	444320	+	TATGTTCGAGAGAGGTCTTTCATAAAAAAATCAAGTTATCAACCAGCATG	ACAAACGAAATGTTGTTCCTCAAGAAGATGACAGACTGCATAAATTAAAA	TAACTAAATTTAGCCAGTATTAAGTTCAATGTTGCGTAGCTATTTCATTA	TATGTTCGAGAGAGGTCTTTCATAAAAAAATCAAGTTATCAACCAGCATGCGGATCCCCGGGTTAATTAA	ACAAACGAAATGTTGTTCCTCAAGAAGATGACAGACTGCATAAATTAAAACGGATCCCCGGGTTAATTAA	TAACTAAATTTAGCCAGTATTAAGTTCAATGTTGCGTAGCTATTTCATTAGAATTCGAGCTCGTTTAAAC	0		0		0
YBR109C	CMD1,CaM	2	444574	445017	-	ATCGAACTACAAAGAAAGAGCTTAGTTAATACAAATAAAAAAGTACAATG	ATGGATCAGGCGAGATCAACATTCAACAATTCGCTGCTTTGTTATCTAAA	GAATGGTAAGGGTAAGATAGCGGGAGCAAAAAATCACAAGGATGCACCTA	ATCGAACTACAAAGAAAGAGCTTAGTTAATACAAATAAAAAAGTACAATGCGGATCCCCGGGTTAATTAA	ATGGATCAGGCGAGATCAACATTCAACAATTCGCTGCTTTGTTATCTAAACGGATCCCCGGGTTAATTAA	GAATGGTAAGGGTAAGATAGCGGGAGCAAAAAATCACAAGGATGCACCTAGAATTCGAGCTCGTTTAAAC	0		0		0
YBR109W-A	YBR109W-A	2	445263	445487	+	TGTCTCAAATTGGGTGGAAAAGAGGGTGCTTGAATTCATTAGGACATATG	TTAATTGGTCATATATCTTTTAATCAGCAATTACCAAAGCCATTAGAAGG	AAAAACATTTTCACCAATTGACTATAGCCCCTAAAATGCCGTTAAAATTA	TGTCTCAAATTGGGTGGAAAAGAGGGTGCTTGAATTCATTAGGACATATGCGGATCCCCGGGTTAATTAA	TTAATTGGTCATATATCTTTTAATCAGCAATTACCAAAGCCATTAGAAGGCGGATCCCCGGGTTAATTAA	AAAAACATTTTCACCAATTGACTATAGCCCCTAAAATGCCGTTAAAATTAGAATTCGAGCTCGTTTAAAC	0		0		0
YBR110W	ALG1	2	445527	446876	+	GAAGGTAATTTTAACGGCATTTTAGGGGCTATAGTCAATTGGTGAAAATG	GATGGCAATCAAATTGGGAACGAACAATGAGAGATTTGAAGCTAATTCAT	ACCAACAAATATTAATTTTCAAAAAGAAAGGCTGAGTTACCATTGACTCA	GAAGGTAATTTTAACGGCATTTTAGGGGCTATAGTCAATTGGTGAAAATGCGGATCCCCGGGTTAATTAA	GATGGCAATCAAATTGGGAACGAACAATGAGAGATTTGAAGCTAATTCATCGGATCCCCGGGTTAATTAA	ACCAACAAATATTAATTTTCAAAAAGAAAGGCTGAGTTACCATTGACTCAGAATTCGAGCTCGTTTAAAC	0		0		0
YBR111C	YSA1,RMA2	2	447848	448543	-	GCTTTTATGATTATTCTTTCGGCATTTTCCTTCGTTCTCATACTTAGATG	TTCAAAACGTAGCTCAAGGTATCCTCATGGCCAAGCAATACCACATCAAA	ATTAACATCTCGCCTATTTTTCATACAGAAACACTACTTATCGCTATCTA	GCTTTTATGATTATTCTTTCGGCATTTTCCTTCGTTCTCATACTTAGATGCGGATCCCCGGGTTAATTAA	TTCAAAACGTAGCTCAAGGTATCCTCATGGCCAAGCAATACCACATCAAACGGATCCCCGGGTTAATTAA	ATTAACATCTCGCCTATTTTTCATACAGAAACACTACTTATCGCTATCTAGAATTCGAGCTCGTTTAAAC	0		0		0
YBR111W-A	SUS1	2	448809	449251	+	CAACACATGCGACAAAATCAGAAGTAACAATTCTGGCCTTCACTCCAATG	CCGTTTTAAAGCAAATAAGGGAATTTCTTAAAGAGATTGTAGATACACAA	TGAGCATATGTAATAATATTGGGAATTAAGGTGCATTTTTGTATCCTTCA	CAACACATGCGACAAAATCAGAAGTAACAATTCTGGCCTTCACTCCAATGCGGATCCCCGGGTTAATTAA	CCGTTTTAAAGCAAATAAGGGAATTTCTTAAAGAGATTGTAGATACACAACGGATCCCCGGGTTAATTAA	TGAGCATATGTAATAATATTGGGAATTAAGGTGCATTTTTGTATCCTTCAGAATTCGAGCTCGTTTAAAC	0		0		0
YBR112C	CYC8,SSN6,CRT8	2	449542	452991	-	GCAACAACAACAAACAAAACAGAACTGGAAAAAAAAAATTAGGAAAAATG	CAAGAGAAAATGTAGTAAGGCAAGTGGAAGAAGATGAAAACTACGACGAC	TCTCGTTGATTATAAATTAGTAGATTAATTTTTTGAATGCAAACTTTTTA	GCAACAACAACAAACAAAACAGAACTGGAAAAAAAAAATTAGGAAAAATGCGGATCCCCGGGTTAATTAA	CAAGAGAAAATGTAGTAAGGCAAGTGGAAGAAGATGAAAACTACGACGACCGGATCCCCGGGTTAATTAA	TCTCGTTGATTATAAATTAGTAGATTAATTTTTTGAATGCAAACTTTTTAGAATTCGAGCTCGTTTAAAC	1	YBR113W	1	YBR113W	0
YBR113W	YBR113W	2	452775	453269	+	TGTTAAAGCCTTTGCAGATGAGGGATTGAACTGTAAAGTGGCGTCATATG	GAACAGGAAACAAAAAACAAAAAGACAAAGAAAAAAATGCGCTTTTGCTT	TTTTATTTTTCTTTTCTTCGGTCGGTCGTTCTTTTCCCTTCCGATTATCA	TGTTAAAGCCTTTGCAGATGAGGGATTGAACTGTAAAGTGGCGTCATATGCGGATCCCCGGGTTAATTAA	GAACAGGAAACAAAAAACAAAAAGACAAAGAAAAAAATGCGCTTTTGCTTCGGATCCCCGGGTTAATTAA	TTTTATTTTTCTTTTCTTCGGTCGGTCGTTCTTTTCCCTTCCGATTATCAGAATTCGAGCTCGTTTAAAC	1	YBR112C	1	YBR112C	0
YBR114W	RAD16,PSO5	2	454467	456839	+	ATTTTAGATACTCTTGGCCGTATAACTGGTGTACCAACTGAAAAATCATG	CTGCCATTAGCAGACTAACGCCAGCTGATTTACAGTTCTTATTCAATAAC	TGTCACTTAAAAACTCCGAGAATAATATATAATAAGAGAATAAAATATTA	ATTTTAGATACTCTTGGCCGTATAACTGGTGTACCAACTGAAAAATCATGCGGATCCCCGGGTTAATTAA	CTGCCATTAGCAGACTAACGCCAGCTGATTTACAGTTCTTATTCAATAACCGGATCCCCGGGTTAATTAA	TGTCACTTAAAAACTCCGAGAATAATATATAATAAGAGAATAAAATATTAGAATTCGAGCTCGTTTAAAC	0		0		0
YBR115C	LYS2	2	456967	461145	-	AGTGAAAAACTGCTAATTATAGAGAGATATCACAGAGTTACTCACTAATG	TAAGTCTAGTTGCTTCAGGTGCTGGTGCTCGTGGAAGCTCCGCAGCAGCT	TCATATTTAATTATTGTACATGGACATATTATACGTAATGCTCAACCTTA	AGTGAAAAACTGCTAATTATAGAGAGATATCACAGAGTTACTCACTAATGCGGATCCCCGGGTTAATTAA	TAAGTCTAGTTGCTTCAGGTGCTGGTGCTCGTGGAAGCTCCGCAGCAGCTCGGATCCCCGGGTTAATTAA	TCATATTTAATTATTGTACATGGACATATTATACGTAATGCTCAACCTTAGAATTCGAGCTCGTTTAAAC	0		0		0
YBR116C	YBR116C	2	461418	461945	-	TGATATTATCCTGGTGTCAACAGGATCAGAAGTCTCCATTTCTATAGATG	ATTATTCGATTTTCTTCTTGCTGACCGCTTCTAGAGGCATCGCACAGTTT	ATTGCAAGTGGAATTCCGCTGGCAAAACTATTGAAGAGTTTTCCTCGCTA	TGATATTATCCTGGTGTCAACAGGATCAGAAGTCTCCATTTCTATAGATGCGGATCCCCGGGTTAATTAA	ATTATTCGATTTTCTTCTTGCTGACCGCTTCTAGAGGCATCGCACAGTTTCGGATCCCCGGGTTAATTAA	ATTGCAAGTGGAATTCCGCTGGCAAAACTATTGAAGAGTTTTCCTCGCTAGAATTCGAGCTCGTTTAAAC	1	YBR117C	1	YBR117C	0
YBR117C	TKL2	2	461611	463656	-	TCTACGTAGACGATTATACCTTACTAATCAAAAAAGAACAAAAAAAAATG	TCAATTACTACAAAGGAAAGCAGTTGCTTTCTCCTATGGGAATAGCTTTC	TCAACCAGGAAGTATGAAATAGCAAAGAACTGTTTACTTCTTCAGACTTA	TCTACGTAGACGATTATACCTTACTAATCAAAAAAGAACAAAAAAAAATGCGGATCCCCGGGTTAATTAA	TCAATTACTACAAAGGAAAGCAGTTGCTTTCTCCTATGGGAATAGCTTTCCGGATCCCCGGGTTAATTAA	TCAACCAGGAAGTATGAAATAGCAAAGAACTGTTTACTTCTTCAGACTTAGAATTCGAGCTCGTTTAAAC	1	YBR116C	1	YBR116C	0
YBR118W	TEF2,EF-1%20alpha	2	464882	466258	+	GTACTTGTTTTTAGAATATACGGTCAACGAACTATAATTAACTAAACATG	CTGAAAAGGCCGCTAAGGTTACCAAGGCTGCTCAAAAGGCTGCTAAGAAA	AATAAGAGGTATATAAAAATATTATATGGAAGCAATAATTATTACTCTTA	GTACTTGTTTTTAGAATATACGGTCAACGAACTATAATTAACTAAACATGCGGATCCCCGGGTTAATTAA	CTGAAAAGGCCGCTAAGGTTACCAAGGCTGCTCAAAAGGCTGCTAAGAAACGGATCCCCGGGTTAATTAA	AATAAGAGGTATATAAAAATATTATATGGAAGCAATAATTATTACTCTTAGAATTCGAGCTCGTTTAAAC	0		0		0
YBR119W	MUD1	2	466549	467534	+	AAAAGCTGCTATCAACAAAAGACGGCCTCATCAAACCTAAAGAAACCATG	GCTCCACTTACAAGCTACAAAACAATGACGTTACCATAGGATTTGCTAAG	TTATCTGTGAATTTCTTTACTCGAGGTATACTTCCGCAAAGGAAATTCTA	AAAAGCTGCTATCAACAAAAGACGGCCTCATCAAACCTAAAGAAACCATGCGGATCCCCGGGTTAATTAA	GCTCCACTTACAAGCTACAAAACAATGACGTTACCATAGGATTTGCTAAGCGGATCCCCGGGTTAATTAA	TTATCTGTGAATTTCTTTACTCGAGGTATACTTCCGCAAAGGAAATTCTAGAATTCGAGCTCGTTTAAAC	0		0		0
YBR120C	CBP6	2	467646	468134	-	TATCAGCTTACCAAGTTAAACTCCGTATTCCACAAGCAAGTGCCAAAATG	AGAAAAAGGAAAGCTTATTTACTGCAATGAGAACTGTATTATTTGGTAAA	CATTATGAATAAATATGTATTTACAAGCTTAGAAAATAATGTGCTCTTTA	TATCAGCTTACCAAGTTAAACTCCGTATTCCACAAGCAAGTGCCAAAATGCGGATCCCCGGGTTAATTAA	AGAAAAAGGAAAGCTTATTTACTGCAATGAGAACTGTATTATTTGGTAAACGGATCCCCGGGTTAATTAA	CATTATGAATAAATATGTATTTACAAGCTTAGAAAATAATGTGCTCTTTAGAATTCGAGCTCGTTTAAAC	0		0		0
YBR121C	GRS1	2	468575	470578	-	GACGATTTTACTCTCAGATTGTTAAAAAATCGGTTAAGATTAAAAGAATG	AGGATTTGACTCCTTTTATTGCCCAAGCTGAAGCTGAAGCTGAAACTGAC	TTTAATTTACATGTTTGGCGATATATAGTTAAAATTAAGTCATTTATTTA	GACGATTTTACTCTCAGATTGTTAAAAAATCGGTTAAGATTAAAAGAATGCGGATCCCCGGGTTAATTAA	AGGATTTGACTCCTTTTATTGCCCAAGCTGAAGCTGAAGCTGAAACTGACCGGATCCCCGGGTTAATTAA	TTTAATTTACATGTTTGGCGATATATAGTTAAAATTAAGTCATTTATTTAGAATTCGAGCTCGTTTAAAC	1	YBR121C-A	1	YBR121C-A	0
YBR121C-A	YBR121C-A	2	469537	469695	-	GATTGAACATTTCGTTGACCCATTGGACAAATCTCATCCAAAATTTAATG	GGTCGATAATGAAACTTTGGGTTACTTTATTGCCAGAATTTACCAATTTT	CATATGTTGACGGAATCTCAATTTGGACTCATCAACACCAATTTTCATCA	GATTGAACATTTCGTTGACCCATTGGACAAATCTCATCCAAAATTTAATGCGGATCCCCGGGTTAATTAA	GGTCGATAATGAAACTTTGGGTTACTTTATTGCCAGAATTTACCAATTTTCGGATCCCCGGGTTAATTAA	CATATGTTGACGGAATCTCAATTTGGACTCATCAACACCAATTTTCATCAGAATTCGAGCTCGTTTAAAC	1	YBR121C	1	YBR121C	0
YBR122C	MRPL36	2	471181	471714	-	AAAGAACGGGTACCAACGCAAACGAACACACGTTTTGTTCACTCCTAATG	AACAACAGATCAAATCAGGTAAGTTGGCCAGTAAGAAGAGAGACAAGAAG	AATATAAATTGGTTCGGGAATGGAAAAGTAAGGGGAGCAAACACTATTCA	AAAGAACGGGTACCAACGCAAACGAACACACGTTTTGTTCACTCCTAATGCGGATCCCCGGGTTAATTAA	AACAACAGATCAAATCAGGTAAGTTGGCCAGTAAGAAGAGAGACAAGAAGCGGATCCCCGGGTTAATTAA	AATATAAATTGGTTCGGGAATGGAAAAGTAAGGGGAGCAAACACTATTCAGAATTCGAGCTCGTTTAAAC	0		0		0
YBR123C	TFC1	2	471953	473902	-	TAATCTCTATAGCTTTCAAGAGCGAAAATATCTTCCAAATCGTGAAAATG	CGGAAACAATGAAAAGCGAGCTCAAGGGATTTGTTGATGAAGTCGATCTG	TGCACATTTGGCATATTTTGATATTGAAATAAAAGAAAACCTACTTATTA	TAATCTCTATAGCTTTCAAGAGCGAAAATATCTTCCAAATCGTGAAAATGCGGATCCCCGGGTTAATTAA	CGGAAACAATGAAAAGCGAGCTCAAGGGATTTGTTGATGAAGTCGATCTGCGGATCCCCGGGTTAATTAA	TGCACATTTGGCATATTTTGATATTGAAATAAAAGAAAACCTACTTATTAGAATTCGAGCTCGTTTAAAC	1	YBR124W	1	YBR124W	0
YBR124W	YBR124W	2	473718	474077	+	GAGATTCGATAGGTCCATGTTCTTTAAAGGCTTCTTTCACTTTTTCGATG	TTTTCAGAAAGACCAAAAGCGAAGAAGCGAAGAAGAGGACTTCTCTGTAC	ATAAATTCACATATTCATGTTTAGTTTTCCTTTTATATAATTTGGTCTTA	GAGATTCGATAGGTCCATGTTCTTTAAAGGCTTCTTTCACTTTTTCGATGCGGATCCCCGGGTTAATTAA	TTTTCAGAAAGACCAAAAGCGAAGAAGCGAAGAAGAGGACTTCTCTGTACCGGATCCCCGGGTTAATTAA	ATAAATTCACATATTCATGTTTAGTTTTCCTTTTATATAATTTGGTCTTAGAATTCGAGCTCGTTTAAAC	1	YBR123C	1	YBR123C	0
YBR125C	PTC4,GCT1	2	474423	475604	-	CCTATATAGCCATTTTAGAAAGTAACTTCAATTTGAAGAAGACAAAAATG	ACTGGTTTAATAAAATGAAGACCCGTTTGGAAAGAGAAAGGGGCCTAGTG	TTCAGATATGTATGAGAAAAAGGAAGAAGAATAATAATTTTTTTTCCTTA	CCTATATAGCCATTTTAGAAAGTAACTTCAATTTGAAGAAGACAAAAATGCGGATCCCCGGGTTAATTAA	ACTGGTTTAATAAAATGAAGACCCGTTTGGAAAGAGAAAGGGGCCTAGTGCGGATCCCCGGGTTAATTAA	TTCAGATATGTATGAGAAAAAGGAAGAAGAATAATAATTTTTTTTCCTTAGAATTCGAGCTCGTTTAAAC	0		0		0
YBR126C	TPS1,TSS1,GLC6,GGS1,FDP1,CIF1,BYP1	2	476129	477616	-	GCTAACAAACTAGGTACTCACATACAGACTTATTAAGACATAGAACTATG	AATTATACAGTACATCATCAAGCTCAACAAGCTCCTCTGCCACCAAAAAC	GAAAACCGGACCAGGAATAGACGATCGTCTCATTTGCATCGAGTTCATCA	GCTAACAAACTAGGTACTCACATACAGACTTATTAAGACATAGAACTATGCGGATCCCCGGGTTAATTAA	AATTATACAGTACATCATCAAGCTCAACAAGCTCCTCTGCCACCAAAAACCGGATCCCCGGGTTAATTAA	GAAAACCGGACCAGGAATAGACGATCGTCTCATTTGCATCGAGTTCATCAGAATTCGAGCTCGTTTAAAC	0		0		0
YBR126W-A	YBR126W-A	2	478095	478301	+	GTTCTGGTGCAGATGGAACAGAACAATCGCAACAAGAGCACGAAGATATG	AAAAAGAGCAAATCAAGCGTCTCCACCAGTTGGACGGCATTCCTCACGCT	GAAAAAAAAAAAAGAAAAAGATCAAGGAACACATCACCCTGGGCACATCA	GTTCTGGTGCAGATGGAACAGAACAATCGCAACAAGAGCACGAAGATATGCGGATCCCCGGGTTAATTAA	AAAAAGAGCAAATCAAGCGTCTCCACCAGTTGGACGGCATTCCTCACGCTCGGATCCCCGGGTTAATTAA	GAAAAAAAAAAAAGAAAAAGATCAAGGAACACATCACCCTGGGCACATCAGAATTCGAGCTCGTTTAAAC	1	YBR126W-B	1	YBR126W-B	0
YBR126W-B	YBR126W-B	2	478172	478315	+	GAACAACAGCATCAACCACAGAACGGACCGCTCGACTATGCTCACATATG	AAGCGTCTCCACCAGTTGGACGGCATTCCTCACGCTTGATGTGCCCAGGG	CATAATCCGTAATTGAAAAAAAAAAAAGAAAAAGATCAAGGAACACATCA	GAACAACAGCATCAACCACAGAACGGACCGCTCGACTATGCTCACATATGCGGATCCCCGGGTTAATTAA	AAGCGTCTCCACCAGTTGGACGGCATTCCTCACGCTTGATGTGCCCAGGGCGGATCCCCGGGTTAATTAA	CATAATCCGTAATTGAAAAAAAAAAAAGAAAAAGATCAAGGAACACATCAGAATTCGAGCTCGTTTAAAC	1	YBR126W-A	1	YBR126W-A	0
YBR127C	VMA2,ATPSV,VAT2	2	478511	480064	-	GATTGTAAGAGTAGACAGTACATCAAGCGAAAATAAATATTGCAGGAATG	CAAGAAGCTCCGGTAAGAAGAAGGACGCCAGCCAAGAAGAATCTCTAATC	AAAAACGGACAAAATAAAAAAAGCCTTTTTCTTCAGCAACCGTCCTCTTA	GATTGTAAGAGTAGACAGTACATCAAGCGAAAATAAATATTGCAGGAATGCGGATCCCCGGGTTAATTAA	CAAGAAGCTCCGGTAAGAAGAAGGACGCCAGCCAAGAAGAATCTCTAATCCGGATCCCCGGGTTAATTAA	AAAAACGGACAAAATAAAAAAAGCCTTTTTCTTCAGCAACCGTCCTCTTAGAATTCGAGCTCGTTTAAAC	0		0		0
YBR128C	ATG14,APG14,CVT12	2	480322	481356	-	TAGAGAAAAAGGGAAGTAAAAGTTAAAAACTAGAATCCTAGTATGACATG	CACCACCTCCGGCAGTCACAGGACCTCATGACCGATGGTACGTGGTAGGC	TGACTACATGCAACTTTATACACACGGCAGGAAAAAAAGTGCGCACTCTA	TAGAGAAAAAGGGAAGTAAAAGTTAAAAACTAGAATCCTAGTATGACATGCGGATCCCCGGGTTAATTAA	CACCACCTCCGGCAGTCACAGGACCTCATGACCGATGGTACGTGGTAGGCCGGATCCCCGGGTTAATTAA	TGACTACATGCAACTTTATACACACGGCAGGAAAAAAAGTGCGCACTCTAGAATTCGAGCTCGTTTAAAC	0		0		0
YBR129C	OPY1	2	481594	482580	-	CCATAAATAATTACGCTAATTTTGCCTTGGTAAATTTCATAAGACCAATG	ATTTCAAGAGTGGAATTTTGATAAGAAAAAAATTAAAGGCCGAAAATATA	TAGTACAAAGAAAAAAAAAGTCAATACATATTCATCATTGGCATTGCTTA	CCATAAATAATTACGCTAATTTTGCCTTGGTAAATTTCATAAGACCAATGCGGATCCCCGGGTTAATTAA	ATTTCAAGAGTGGAATTTTGATAAGAAAAAAATTAAAGGCCGAAAATATACGGATCCCCGGGTTAATTAA	TAGTACAAAGAAAAAAAAAGTCAATACATATTCATCATTGGCATTGCTTAGAATTCGAGCTCGTTTAAAC	0		0		0
YBR130C	SHE3	2	482833	484110	-	TCGTCTATCAAGCACGCCAAGGTTCAACGACACTACTTTTGTGTAAGATG	CCACTCATAAGAAAAAGAGAAATAGTATGGTTGTTCACGGGGCCCAATCC	ATTATCTAAATGAATCCTATATATATACTCCCTTGTGTCGGCATATTCTA	TCGTCTATCAAGCACGCCAAGGTTCAACGACACTACTTTTGTGTAAGATGCGGATCCCCGGGTTAATTAA	CCACTCATAAGAAAAAGAGAAATAGTATGGTTGTTCACGGGGCCCAATCCCGGATCCCCGGGTTAATTAA	ATTATCTAAATGAATCCTATATATATACTCCCTTGTGTCGGCATATTCTAGAATTCGAGCTCGTTTAAAC	0		0		0
YBR131W	CCZ1,CVT16	2	484404	486518	+	TACATTCTAAATCGTACGACTATTAAATTGATATATGAAAGACGGATATG	TTCAAAGTTTAGGTCGTGACGTGACTGACTGGTGGGAATCCAGGGAAATT	GTTACTTATTTTTATTCTATGTCTATCAAATGCTAAACGTTACATTTTTA	TACATTCTAAATCGTACGACTATTAAATTGATATATGAAAGACGGATATGCGGATCCCCGGGTTAATTAA	TTCAAAGTTTAGGTCGTGACGTGACTGACTGGTGGGAATCCAGGGAAATTCGGATCCCCGGGTTAATTAA	GTTACTTATTTTTATTCTATGTCTATCAAATGCTAAACGTTACATTTTTAGAATTCGAGCTCGTTTAAAC	1	YBR131C-A	1	YBR131C-A	0
YBR131C-A	YBR131C-A	2	484891	484980	-	ATAACTCTTTTTATCTAAAAGAATATTCTGCAAGATTATAGCGTCCCATG	AGAGGAATGTTGAAAATTTGCCCTTTTATAAAAACCAGGCCACATTACAG	CTGGAATGATATTTATTTGAATCTAGAAACTGTAACGAATAGGTCATTTA	ATAACTCTTTTTATCTAAAAGAATATTCTGCAAGATTATAGCGTCCCATGCGGATCCCCGGGTTAATTAA	AGAGGAATGTTGAAAATTTGCCCTTTTATAAAAACCAGGCCACATTACAGCGGATCCCCGGGTTAATTAA	CTGGAATGATATTTATTTGAATCTAGAAACTGTAACGAATAGGTCATTTAGAATTCGAGCTCGTTTAAAC	1	YBR131W	1	YBR131W	0
YBR132C	AGP2	2	486896	488686	-	CCCCCCTAAGCTGCACTTACATTTTGCTTCCATAACTTTTGCCAAGCATG	ACCATGAGATTGAAAGCTCCTTCGAAAAATTTCAATATTATAGCAAAGCA	TTTGGAGGCAGTCAATGTAAATTTGTGAATATAACGACATAATTGCATTA	CCCCCCTAAGCTGCACTTACATTTTGCTTCCATAACTTTTGCCAAGCATGCGGATCCCCGGGTTAATTAA	ACCATGAGATTGAAAGCTCCTTCGAAAAATTTCAATATTATAGCAAAGCACGGATCCCCGGGTTAATTAA	TTTGGAGGCAGTCAATGTAAATTTGTGAATATAACGACATAATTGCATTAGAATTCGAGCTCGTTTAAAC	0		0		0
YBR133C	HSL7	2	489052	491535	-	TTCTTTTATACATATAATTTTATATATACAAAGGGTTCAGTTTGCATATG	GTGTTTCCACGCTACATAATGTCTGTGGCAGAGCCTTTTCCCTGCCTCTG	TATGGATAGTTATTTGTTGCCGCAGTATATAGTATACAATGCAGAATTCA	TTCTTTTATACATATAATTTTATATATACAAAGGGTTCAGTTTGCATATGCGGATCCCCGGGTTAATTAA	GTGTTTCCACGCTACATAATGTCTGTGGCAGAGCCTTTTCCCTGCCTCTGCGGATCCCCGGGTTAATTAA	TATGGATAGTTATTTGTTGCCGCAGTATATAGTATACAATGCAGAATTCAGAATTCGAGCTCGTTTAAAC	1	YBR134W	1	YBR134W	0
YBR134W	YBR134W	2	491491	491897	+	TGACTAGAGACATTTTCTAGGAAACGTGACTTTTTGCTGTGCTGTTTATG	AGAATTTTCAGATAAAACAGTACTCGAGCCCTGAGATCTGTTTTAGGGTC	TACCACGAGAAAAAAAAATCACCTGACATATTTTTATAACCCGCCTTTTA	TGACTAGAGACATTTTCTAGGAAACGTGACTTTTTGCTGTGCTGTTTATGCGGATCCCCGGGTTAATTAA	AGAATTTTCAGATAAAACAGTACTCGAGCCCTGAGATCTGTTTTAGGGTCCGGATCCCCGGGTTAATTAA	TACCACGAGAAAAAAAAATCACCTGACATATTTTTATAACCCGCCTTTTAGAATTCGAGCTCGTTTAAAC	1	YBR133C	1	YBR133C	0
YBR135W	CKS1	2	492107	492559	+	TTGGATACAACTAGATTGACACGCACTTACTCTCGTCTTACAGTACTATG	ATCAAACACAATCGATTTCGAACGATATGCAAGTTCCACCTCAAGTCTCC	GGAGCCTTGAAAAGGAATTCAATTTCAGTAATTAGAGTATATCAAAGCTA	TTGGATACAACTAGATTGACACGCACTTACTCTCGTCTTACAGTACTATGCGGATCCCCGGGTTAATTAA	ATCAAACACAATCGATTTCGAACGATATGCAAGTTCCACCTCAAGTCTCCCGGATCCCCGGGTTAATTAA	GGAGCCTTGAAAAGGAATTCAATTTCAGTAATTAGAGTATATCAAAGCTAGAATTCGAGCTCGTTTAAAC	0		0		0
YBR136W	MEC1,SAD3,ESR1	2	492923	500029	+	CTGGACAACAAGAACGACATACACCGCGTAAAGGCCCACAAGACTGCATG	CATCAGAAGACAATCTAAGCAAGATGTATATTGGTTGGCTTCCATTTTGG	TTAGATCAAGAGGAAGTTCGTCTGTTGCCGAAAATGGTGGAAAGTCGTTA	CTGGACAACAAGAACGACATACACCGCGTAAAGGCCCACAAGACTGCATGCGGATCCCCGGGTTAATTAA	CATCAGAAGACAATCTAAGCAAGATGTATATTGGTTGGCTTCCATTTTGGCGGATCCCCGGGTTAATTAA	TTAGATCAAGAGGAAGTTCGTCTGTTGCCGAAAATGGTGGAAAGTCGTTAGAATTCGAGCTCGTTTAAAC	0		0		0
YBR137W	YBR137W	2	500299	500838	+	TATTATAAGAGCAAATTATTCAAAAAAAGTCTACGGAGAAAATTATTATG	CTTTAATTGCATTTGCTAATGAAAGTCTAGAAGAAGATTTGAATTTGGAT	AAATATTCTATGGTGTTCAAGCCTCTATTTTACTTCTACCTACATTCTCA	TATTATAAGAGCAAATTATTCAAAAAAAGTCTACGGAGAAAATTATTATGCGGATCCCCGGGTTAATTAA	CTTTAATTGCATTTGCTAATGAAAGTCTAGAAGAAGATTTGAATTTGGATCGGATCCCCGGGTTAATTAA	AAATATTCTATGGTGTTCAAGCCTCTATTTTACTTCTACCTACATTCTCAGAATTCGAGCTCGTTTAAAC	0		0		0
YBR138C	YBR138C	2	501017	502591	-	TCTCGAAAACTTGATCCAACCACTAATTAAAAGGTTAAAATTAAAGGATG	TTCCGCATTTCTTACGCAATCAAAATAGTGATCGTTTAAATTTTCAACCT	CACCAATGCAGTCCTGTTTGTTTTAGTGATCTCTTAGCAATGTATTTTCA	TCTCGAAAACTTGATCCAACCACTAATTAAAAGGTTAAAATTAAAGGATGCGGATCCCCGGGTTAATTAA	TTCCGCATTTCTTACGCAATCAAAATAGTGATCGTTTAAATTTTCAACCTCGGATCCCCGGGTTAATTAA	CACCAATGCAGTCCTGTTTGTTTTAGTGATCTCTTAGCAATGTATTTTCAGAATTCGAGCTCGTTTAAAC	0		0		0
YBR139W	YBR139W	2	502919	504445	+	GCATTTTTTCTTTAAAACAGCTATACAAAAAGTGATACCGACATACAATG	TTTCCGGTAATCGTGCTTTTTCGGATCTTTCCACCTTGGAAAATGCTAGT	AAGTATAATGATTGCAAGGTTAAGAGTGAAACATTTTTAGAGCACTACTA	GCATTTTTTCTTTAAAACAGCTATACAAAAAGTGATACCGACATACAATGCGGATCCCCGGGTTAATTAA	TTTCCGGTAATCGTGCTTTTTCGGATCTTTCCACCTTGGAAAATGCTAGTCGGATCCCCGGGTTAATTAA	AAGTATAATGATTGCAAGGTTAAGAGTGAAACATTTTTAGAGCACTACTAGAATTCGAGCTCGTTTAAAC	0		0		0
YBR140C	IRA1,PPD1,GLC1	2	504605	513883	-	TTCTTCTTCAGCATATAACATACAACAAGATTAAGGCTCTTTCTAAAATG	ATAAGAGAAAAAGATTAGCAACAATGATACTGGCAAGAATGTCGTGTTCC	ATTATAAGGAAAAACGTATATAATCACTGCAATACTCTAATTTAAAATTA	TTCTTCTTCAGCATATAACATACAACAAGATTAAGGCTCTTTCTAAAATGCGGATCCCCGGGTTAATTAA	ATAAGAGAAAAAGATTAGCAACAATGATACTGGCAAGAATGTCGTGTTCCCGGATCCCCGGGTTAATTAA	ATTATAAGGAAAAACGTATATAATCACTGCAATACTCTAATTTAAAATTAGAATTCGAGCTCGTTTAAAC	0		0		0
YBR141C	YBR141C	2	514279	515292	-	TTGATGACAATCTTGTGTCAGCTTAGCGATAACACTAATACAGCGGAATG	GAATCAAGGTTAACGACGGCCCTGGGTTGAACAATTTTGGTATTACCCTC	CTATATTGTATCCCTTTATGAAAAACTTCCAGGCGGTGTCGGCTCGCTTA	TTGATGACAATCTTGTGTCAGCTTAGCGATAACACTAATACAGCGGAATGCGGATCCCCGGGTTAATTAA	GAATCAAGGTTAACGACGGCCCTGGGTTGAACAATTTTGGTATTACCCTCCGGATCCCCGGGTTAATTAA	CTATATTGTATCCCTTTATGAAAAACTTCCAGGCGGTGTCGGCTCGCTTAGAATTCGAGCTCGTTTAAAC	1	YBR141W-A	1	YBR141W-A	0
YBR141W-A	YBR141W-A	2	514421	514516	+	GATACAAACAATAGTACAACTTATTACTTTGATGGCTATTAAGCATTATG	CGCAGTATCTTGAGTGCGTCACACAGGCTTGTGGCAGAACAATAAAGATG	CGCGGTGCAATGTGCCATCGCATGGTCAAATTTCTCAAGCCGCAAGGCTA	GATACAAACAATAGTACAACTTATTACTTTGATGGCTATTAAGCATTATGCGGATCCCCGGGTTAATTAA	CGCAGTATCTTGAGTGCGTCACACAGGCTTGTGGCAGAACAATAAAGATGCGGATCCCCGGGTTAATTAA	CGCGGTGCAATGTGCCATCGCATGGTCAAATTTCTCAAGCCGCAAGGCTAGAATTCGAGCTCGTTTAAAC	1	YBR141C	1	YBR141C	0
YBR142W	MAK5	2	515571	517901	+	AGGTAGAAATTCTTTAGTCAAATATCGGCATAATCAGTTTTTCCATCATG	AAAAGACAAACGCCTTAGAAACTTTGAAGAAAAAGAAAAAGAGAAATAAT	CGTAGAAAATACAGTGAAAGGAGAGTTTCTCTTCAAAAGCCTCGAGATTA	AGGTAGAAATTCTTTAGTCAAATATCGGCATAATCAGTTTTTCCATCATGCGGATCCCCGGGTTAATTAA	AAAAGACAAACGCCTTAGAAACTTTGAAGAAAAAGAAAAAGAGAAATAATCGGATCCCCGGGTTAATTAA	CGTAGAAAATACAGTGAAAGGAGAGTTTCTCTTCAAAAGCCTCGAGATTAGAATTCGAGCTCGTTTAAAC	0		0		0
YBR143C	SUP45,SUP47,SUP1,SAL4	2	518133	519446	-	GTCTCCTTATTAAGACTACAGAAATAGACAAAGGAAATACTTCAATAATG	CTGAGGATGAATATTATGACGAAGATGAAGGATCCGACTATGATTTCATT	GATCAAATTCTTTTTGATTCGATTTTTTTCTCCCCCTTTTATTTTATTTA	GTCTCCTTATTAAGACTACAGAAATAGACAAAGGAAATACTTCAATAATGCGGATCCCCGGGTTAATTAA	CTGAGGATGAATATTATGACGAAGATGAAGGATCCGACTATGATTTCATTCGGATCCCCGGGTTAATTAA	GATCAAATTCTTTTTGATTCGATTTTTTTCTCCCCCTTTTATTTTATTTAGAATTCGAGCTCGTTTAAAC	0		0		0
YBR144C	YBR144C	2	520499	520811	-	ACGATCCCGCGTCAGCAGATGTCACAATTTGATTATTTCATTGTCACATG	TCATGAAGATACTACTTGTAAAAATATATACATCCTTCTTTTTCATGTGC	TCCTCGAAGTTGCGTCGAAGATGAATGACAGTAGTTGCTAATTCTTACTA	ACGATCCCGCGTCAGCAGATGTCACAATTTGATTATTTCATTGTCACATGCGGATCCCCGGGTTAATTAA	TCATGAAGATACTACTTGTAAAAATATATACATCCTTCTTTTTCATGTGCCGGATCCCCGGGTTAATTAA	TCCTCGAAGTTGCGTCGAAGATGAATGACAGTAGTTGCTAATTCTTACTAGAATTCGAGCTCGTTTAAAC	0		0		0
YBR145W	ADH5	2	521029	522084	+	ATACCTAAGAAAGTTATTTAACTACATATCTACAAAATCAAAGCATCATG	AGATGGAGAAGGGTGAAATTGTTGGTAGATATGTTGTTGAGACTTCTAAA	ACTTATATAAAAAGTAAAAATATATTCATCAAATTCGTTACAAAAGATCA	ATACCTAAGAAAGTTATTTAACTACATATCTACAAAATCAAAGCATCATGCGGATCCCCGGGTTAATTAA	AGATGGAGAAGGGTGAAATTGTTGGTAGATATGTTGTTGAGACTTCTAAACGGATCCCCGGGTTAATTAA	ACTTATATAAAAAGTAAAAATATATTCATCAAATTCGTTACAAAAGATCAGAATTCGAGCTCGTTTAAAC	0		0		0
YBR146W	MRPS9	2	522525	523361	+	TTGGTTAGCTAGTTTACTCGTTGTGGACAGAGTTTGAGCCAAGCGGAATG	AGAAGCCAGGAAAAAAGAAGGCAAGAAAGATGCCAACATGGGTCAAGAGA	AGCACGCACACTTCCGTTCGAAATTGAGGTAACAAGATGCACTAAGACTA	TTGGTTAGCTAGTTTACTCGTTGTGGACAGAGTTTGAGCCAAGCGGAATGCGGATCCCCGGGTTAATTAA	AGAAGCCAGGAAAAAAGAAGGCAAGAAAGATGCCAACATGGGTCAAGAGACGGATCCCCGGGTTAATTAA	AGCACGCACACTTCCGTTCGAAATTGAGGTAACAAGATGCACTAAGACTAGAATTCGAGCTCGTTTAAAC	0		0		0
YBR147W	YBR147W	2	523840	524763	+	ATAACCCAGACGTAATAGCCTCAAGCGAGCATCCCTAAATTTCTGCCATG	AATTTTTCCTTTACGCCAAACCTAAATACGAGAAAATACTAATAGATAAT	TGAGTAAGTTTGAGTTTTAAGTGGAAAGATTAGTAGAAGCCAACTAGTTA	ATAACCCAGACGTAATAGCCTCAAGCGAGCATCCCTAAATTTCTGCCATGCGGATCCCCGGGTTAATTAA	AATTTTTCCTTTACGCCAAACCTAAATACGAGAAAATACTAATAGATAATCGGATCCCCGGGTTAATTAA	TGAGTAAGTTTGAGTTTTAAGTGGAAAGATTAGTAGAAGCCAACTAGTTAGAATTCGAGCTCGTTTAAAC	0		0		0
YBR148W	YSW1	2	525174	527003	+	TGCACCGGTGTATTAACATATATAAGGATACGTACGAACATAACATCATG	GTACAAAGTTGATAAAAGACAGCAAGAATGGCGCCTCCACCTTAACATCT	GATACTTAATGATTATATACTAGTAGCATTTTCAGTAAACGAAATTGTTA	TGCACCGGTGTATTAACATATATAAGGATACGTACGAACATAACATCATGCGGATCCCCGGGTTAATTAA	GTACAAAGTTGATAAAAGACAGCAAGAATGGCGCCTCCACCTTAACATCTCGGATCCCCGGGTTAATTAA	GATACTTAATGATTATATACTAGTAGCATTTTCAGTAAACGAAATTGTTAGAATTCGAGCTCGTTTAAAC	0		0		0
YBR149W	ARA1	2	527286	528320	+	TCCGCCTTCAATTGATAAAAGCGTCTTGATTTTAATCAACTGCTATCATG	TCCTTCCAGAGTTTACTGGTAACGGACCAAACTTGGACAATTTAAAGTAT	AGAAGATTAAGAAGCGAACTAAATAAAGTGAAAATAAAGTCGTTGTCTTA	TCCGCCTTCAATTGATAAAAGCGTCTTGATTTTAATCAACTGCTATCATGCGGATCCCCGGGTTAATTAA	TCCTTCCAGAGTTTACTGGTAACGGACCAAACTTGGACAATTTAAAGTATCGGATCCCCGGGTTAATTAA	AGAAGATTAAGAAGCGAACTAAATAAAGTGAAAATAAAGTCGTTGTCTTAGAATTCGAGCTCGTTTAAAC	0		0		0
YBR150C	TBS1	2	528511	531773	-	TCTTTTTTAAGTTAACAATGATTACAAGCCCAGCAGGAGTTGTGTGAATG	TTTTTTTTTACGATCGGGATTTCTTCTTCAAGAATGTGTGTGTAAAAATG	GTATGCATATGTATTAGTTAAATTACTCGAATGTCCTTTATATAATATTA	TCTTTTTTAAGTTAACAATGATTACAAGCCCAGCAGGAGTTGTGTGAATGCGGATCCCCGGGTTAATTAA	TTTTTTTTTACGATCGGGATTTCTTCTTCAAGAATGTGTGTGTAAAAATGCGGATCCCCGGGTTAATTAA	GTATGCATATGTATTAGTTAAATTACTCGAATGTCCTTTATATAATATTAGAATTCGAGCTCGTTTAAAC	0		0		0
YBR151W	APD1	2	532308	533258	+	GGCAAGAAGGCGGCCAAGAGAGAGATATCTTCTTTGTCCTTTGAATTATG	CGTTGCCGTTTCCCGAAAAAGTTCGCTGTATTAAGAAATATCAAAGCTGG	ATGGCAAATTGTATGGCGTCAAAAGATTGTATTTTGCTGGCCAACCTTTA	GGCAAGAAGGCGGCCAAGAGAGAGATATCTTCTTTGTCCTTTGAATTATGCGGATCCCCGGGTTAATTAA	CGTTGCCGTTTCCCGAAAAAGTTCGCTGTATTAAGAAATATCAAAGCTGGCGGATCCCCGGGTTAATTAA	ATGGCAAATTGTATGGCGTCAAAAGATTGTATTTTGCTGGCCAACCTTTAGAATTCGAGCTCGTTTAAAC	0		0		0
YBR152W	SPP381	2	533656	534531	+	AGCTAGATTAAGAATTTTTTTTTGATTACTGATTTGAATCACATACGATG	ACCTAGGCAAGAATAGTAGAGATTACGAAGAAACTGAATATTCGGTTATA	ACATCAACTAACTGAAAGGCATGTGGGTTTGTGTGTGTGATGCGGTGTTA	AGCTAGATTAAGAATTTTTTTTTGATTACTGATTTGAATCACATACGATGCGGATCCCCGGGTTAATTAA	ACCTAGGCAAGAATAGTAGAGATTACGAAGAAACTGAATATTCGGTTATACGGATCCCCGGGTTAATTAA	ACATCAACTAACTGAAAGGCATGTGGGTTTGTGTGTGTGATGCGGTGTTAGAATTCGAGCTCGTTTAAAC	0		0		0
YBR153W	RIB7	2	534740	535474	+	AACCTATTGATAGCCTCTTTGTATTACTATCAACATTTTTAGAAGATATG	GGTGGAAGGGCATTACCGATGTGGTGCTTTGTGCAAGACTGGCCGATGAC	CACTAATTTCAGAAAGGAATTACACAGAAGGTGGAGTTCTAACACTATTA	AACCTATTGATAGCCTCTTTGTATTACTATCAACATTTTTAGAAGATATGCGGATCCCCGGGTTAATTAA	GGTGGAAGGGCATTACCGATGTGGTGCTTTGTGCAAGACTGGCCGATGACCGGATCCCCGGGTTAATTAA	CACTAATTTCAGAAAGGAATTACACAGAAGGTGGAGTTCTAACACTATTAGAATTCGAGCTCGTTTAAAC	0		0		0
YBR154C	RPB5	2	535642	536289	-	ATTTACAAAATTTGTGCGCAGGTGGATATTACTAATAAGCTAAGACAATG	TAAGAAAAAGTGAAACCTCTGGTCGTTATGCCAGTTACAGAATCTGTATG	TTCTTGTTATTTTATATTATATGAAAGGGATAAATCCAAATGCCACTCTA	ATTTACAAAATTTGTGCGCAGGTGGATATTACTAATAAGCTAAGACAATGCGGATCCCCGGGTTAATTAA	TAAGAAAAAGTGAAACCTCTGGTCGTTATGCCAGTTACAGAATCTGTATGCGGATCCCCGGGTTAATTAA	TTCTTGTTATTTTATATTATATGAAAGGGATAAATCCAAATGCCACTCTAGAATTCGAGCTCGTTTAAAC	0		0		0
YBR155W	CNS1	2	537050	538206	+	ACATTCTAGCAAGTAAAAGAAAAGAATAAATTGGTTTTGCATCTAAAATG	GGTGGATTTCCAAGTGGGATAAGCAAAAAGCCTTAGAAAGAAGATCTGTG	ATTTCTATCTACAACTTTGCGTTACATATTTTTAACTATTTGACACTTCA	ACATTCTAGCAAGTAAAAGAAAAGAATAAATTGGTTTTGCATCTAAAATGCGGATCCCCGGGTTAATTAA	GGTGGATTTCCAAGTGGGATAAGCAAAAAGCCTTAGAAAGAAGATCTGTGCGGATCCCCGGGTTAATTAA	ATTTCTATCTACAACTTTGCGTTACATATTTTTAACTATTTGACACTTCAGAATTCGAGCTCGTTTAAAC	0		0		0
YBR156C	SLI15	2	538382	540478	-	GTATCTCCTCAACTGACGGACTTTGAAAGAGCCCGAAGATTTAAACAATG	ATCCTAGGCTAAACAGGTTGAAACCGCGTCAAATTGTGCCCAAAAGGCCT	ATTTAATGTTAACCAGTTTGAATTTTTCTTTTCTGGGGTAATCGAATTCA	GTATCTCCTCAACTGACGGACTTTGAAAGAGCCCGAAGATTTAAACAATGCGGATCCCCGGGTTAATTAA	ATCCTAGGCTAAACAGGTTGAAACCGCGTCAAATTGTGCCCAAAAGGCCTCGGATCCCCGGGTTAATTAA	ATTTAATGTTAACCAGTTTGAATTTTTCTTTTCTGGGGTAATCGAATTCAGAATTCGAGCTCGTTTAAAC	0		0		0
YBR157C	ICS2	2	540821	541588	-	CACCACCTTCGTTATTACTTCACTGAAGTTTCCCTTTACAGCAAGATATG	AAACTGGAGACATATTGCAACCACTAATTGACTTAGATATTGACAATAAA	ATTTATCAAAACAAACGAAAAAAAAAAATGCGAGACAAATGATCCAGTCA	CACCACCTTCGTTATTACTTCACTGAAGTTTCCCTTTACAGCAAGATATGCGGATCCCCGGGTTAATTAA	AAACTGGAGACATATTGCAACCACTAATTGACTTAGATATTGACAATAAACGGATCCCCGGGTTAATTAA	ATTTATCAAAACAAACGAAAAAAAAAAATGCGAGACAAATGATCCAGTCAGAATTCGAGCTCGTTTAAAC	0		0		0
YBR158W	AMN1,CST13,ICS4	2	543825	545474	+	TTTGATAATTTATCATTTTCCTTTTCTGTTAGTAAAGCACCCATTAAATG	ATATGACAGCTTGGGTTAATGCAGACGACGAAATAGAGAATAATGTGGAC	CTGGTGGTCTGTTGTGTACTATTTATAGGTAAAGTCACAAAAACCATCTA	TTTGATAATTTATCATTTTCCTTTTCTGTTAGTAAAGCACCCATTAAATGCGGATCCCCGGGTTAATTAA	ATATGACAGCTTGGGTTAATGCAGACGACGAAATAGAGAATAATGTGGACCGGATCCCCGGGTTAATTAA	CTGGTGGTCTGTTGTGTACTATTTATAGGTAAAGTCACAAAAACCATCTAGAATTCGAGCTCGTTTAAAC	0		0		0
YBR159W	IFA38	2	545961	547004	+	AAGAACAGTCTTCAAAGCAATCAATTCGTGTCGGTGCAGCTTAAGAAATG	CTATCAGAATTAGAGCCTTAAAAAAAGCCGCAAGACAGGTTAAAAAGGAA	ATATATATATATATGTATTGTATAAAACTATCTCGAGAACGATAATTCTA	AAGAACAGTCTTCAAAGCAATCAATTCGTGTCGGTGCAGCTTAAGAAATGCGGATCCCCGGGTTAATTAA	CTATCAGAATTAGAGCCTTAAAAAAAGCCGCAAGACAGGTTAAAAAGGAACGGATCCCCGGGTTAATTAA	ATATATATATATATGTATTGTATAAAACTATCTCGAGAACGATAATTCTAGAATTCGAGCTCGTTTAAAC	0		0		0
YBR160W	CDC28,SRM5,HSL5,CDK1	2	547356	548252	+	AGCTACAGTGGAAAATAGCCCAGATCAAATAGAACTATCCTTCGAACATG	ACCGGATTAGCGCCAGAAGAGCAGCCATCCACCCCTACTTCCAAGAATCA	ACAGTGCAGTAGCATTTGTAATATAATAGCGAAATAGATTATAATGCTTA	AGCTACAGTGGAAAATAGCCCAGATCAAATAGAACTATCCTTCGAACATGCGGATCCCCGGGTTAATTAA	ACCGGATTAGCGCCAGAAGAGCAGCCATCCACCCCTACTTCCAAGAATCACGGATCCCCGGGTTAATTAA	ACAGTGCAGTAGCATTTGTAATATAATAGCGAAATAGATTATAATGCTTAGAATTCGAGCTCGTTTAAAC	0		0		0
YBR161W	CSH1	2	548915	550045	+	ACCTTACAACAGTGCTAAAGTAGTTACAGTAAACCAATTAATACGTGATG	GCGTTTTCCTTGATATAGAAAAGAATCACGCAAAATTTACCGACTTAACC	TTTATCCATGCTCACAATATTATAGGGGTAGAACAGTGACAATTCAATCA	ACCTTACAACAGTGCTAAAGTAGTTACAGTAAACCAATTAATACGTGATGCGGATCCCCGGGTTAATTAA	GCGTTTTCCTTGATATAGAAAAGAATCACGCAAAATTTACCGACTTAACCCGGATCCCCGGGTTAATTAA	TTTATCCATGCTCACAATATTATAGGGGTAGAACAGTGACAATTCAATCAGAATTCGAGCTCGTTTAAAC	0		0		0
YBR162C	TOS1	2	550484	551851	-	TACACCCCATAAAATATCTAAAACCTAACGGAATTTGAACGAAAAAAATG	ATGTCGTTGACCAATGGTTGAGCAAGTCCGGTTCTTCTGCGGCCTTGCCA	ATAAATGAAAAAAAGGAAAATTTTATTGGTTAATAAGAAACGATCGACTA	TACACCCCATAAAATATCTAAAACCTAACGGAATTTGAACGAAAAAAATGCGGATCCCCGGGTTAATTAA	ATGTCGTTGACCAATGGTTGAGCAAGTCCGGTTCTTCTGCGGCCTTGCCACGGATCCCCGGGTTAATTAA	ATAAATGAAAAAAAGGAAAATTTTATTGGTTAATAAGAAACGATCGACTAGAATTCGAGCTCGTTTAAAC	0		0		0
YBR162W-A	YSY6	2	552512	552709	+	AAATAACAGGGTGCAGAGGTCGAAGTAGATAGAGGACAATACCTGCGATG	TGTTTCTTCTCGTCGGTGGTGGTGTTTTGCAATTAATCAGCTATATCCTA	ACGTACTTGCTTCCACTGTACACTTATATATGTAATTTGCCACTGCTTCA	AAATAACAGGGTGCAGAGGTCGAAGTAGATAGAGGACAATACCTGCGATGCGGATCCCCGGGTTAATTAA	TGTTTCTTCTCGTCGGTGGTGGTGTTTTGCAATTAATCAGCTATATCCTACGGATCCCCGGGTTAATTAA	ACGTACTTGCTTCCACTGTACACTTATATATGTAATTTGCCACTGCTTCAGAATTCGAGCTCGTTTAAAC	0		0		0
YBR163W	DEM1	2	553004	554761	+	TCTTAATTTTTCAAGTAGGCTTTCTGCTTTTCTTCCGTACTTATCGTATG	TTGATCTAGGGAAAGAATTAAAAAAAATTATTCTTGAATCAAGTATGAAG	ACAACACCCTTTTAATAACTAGAATAAATAATGTTACAATACCTACATTA	TCTTAATTTTTCAAGTAGGCTTTCTGCTTTTCTTCCGTACTTATCGTATGCGGATCCCCGGGTTAATTAA	TTGATCTAGGGAAAGAATTAAAAAAAATTATTCTTGAATCAAGTATGAAGCGGATCCCCGGGTTAATTAA	ACAACACCCTTTTAATAACTAGAATAAATAATGTTACAATACCTACATTAGAATTCGAGCTCGTTTAAAC	0		0		0
YBR164C	ARL1,DLP2	2	555156	555707	-	AGAAAGATATAAGAAGAAAGTTCCAGTAAAGTGAGTTATAGATCAAGATG	TTACCGAAGGTTTAGATTGGTTGATCGATGTTATAAAAGAGGAACAGTTA	CATTTAAAAAGTATGCATCTACACTTTTTTTTTGCAAATCTTTATCGCTA	AGAAAGATATAAGAAGAAAGTTCCAGTAAAGTGAGTTATAGATCAAGATGCGGATCCCCGGGTTAATTAA	TTACCGAAGGTTTAGATTGGTTGATCGATGTTATAAAAGAGGAACAGTTACGGATCCCCGGGTTAATTAA	CATTTAAAAAGTATGCATCTACACTTTTTTTTTGCAAATCTTTATCGCTAGAATTCGAGCTCGTTTAAAC	0		0		0
YBR165W	UBS1	2	556133	556966	+	AAGAGCTAAACAGACGTTTTTATATTTTAATCAAAAAGCTAATAATTATG	AAACAAACGATAATCGCGGTAGTGAGCATTACACAAAGAGGAAAAAAATC	GTGAAAAAAGGAAGAAAGTTCTACTATTCTATGTAAAAATAAACCCATCA	AAGAGCTAAACAGACGTTTTTATATTTTAATCAAAAAGCTAATAATTATGCGGATCCCCGGGTTAATTAA	AAACAAACGATAATCGCGGTAGTGAGCATTACACAAAGAGGAAAAAAATCCGGATCCCCGGGTTAATTAA	GTGAAAAAAGGAAGAAAGTTCTACTATTCTATGTAAAAATAAACCCATCAGAATTCGAGCTCGTTTAAAC	0		0		0
YBR166C	TYR1	2	557110	558468	-	TACCATAGCATTTGAAGGAAAGAGGACAGTATATCCACTTGATAAACATG	CCATTCTGAGTCATTCTAGTGAGCGTTCGGCCGCTGAAAAAAGAAATACA	TTTCACAAAGGAAGGCCTAATATTATAGGAAATCAGCATTAAAAACATTA	TACCATAGCATTTGAAGGAAAGAGGACAGTATATCCACTTGATAAACATGCGGATCCCCGGGTTAATTAA	CCATTCTGAGTCATTCTAGTGAGCGTTCGGCCGCTGAAAAAAGAAATACACGGATCCCCGGGTTAATTAA	TTTCACAAAGGAAGGCCTAATATTATAGGAAATCAGCATTAAAAACATTAGAATTCGAGCTCGTTTAAAC	0		0		0
YBR167C	POP7,RPP2	2	558734	559156	-	GCAATAAGATTGACGGTCAAAGAAGAAAAGAGAACTCTGCACCCAGGATG	CCCAACTAAAGAAAAGGGCTGTAAGCGGTGTAGAATTGCGTATTTATGTT	AGCTATAAATAGTATACAATAACAATGAGCGCTAAAAGTATGACATATTA	GCAATAAGATTGACGGTCAAAGAAGAAAAGAGAACTCTGCACCCAGGATGCGGATCCCCGGGTTAATTAA	CCCAACTAAAGAAAAGGGCTGTAAGCGGTGTAGAATTGCGTATTTATGTTCGGATCCCCGGGTTAATTAA	AGCTATAAATAGTATACAATAACAATGAGCGCTAAAAGTATGACATATTAGAATTCGAGCTCGTTTAAAC	0		0		0
YBR168W	PEX32	2	559636	560877	+	CTTAATTTAGTTCAGTGGACATCATTTTGCTAATTTCAAGGAAAGAAATG	TGGAAAGTTTTACCAGGTCAAGAAAATGGAAACGACGCCTCTTCCATTTG	TTAGGCAACCAACTATATATGCAGTTTAGAGGCTTAAAGCAATACTATTA	CTTAATTTAGTTCAGTGGACATCATTTTGCTAATTTCAAGGAAAGAAATGCGGATCCCCGGGTTAATTAA	TGGAAAGTTTTACCAGGTCAAGAAAATGGAAACGACGCCTCTTCCATTTGCGGATCCCCGGGTTAATTAA	TTAGGCAACCAACTATATATGCAGTTTAGAGGCTTAAAGCAATACTATTAGAATTCGAGCTCGTTTAAAC	0		0		0
YBR169C	SSE2	2	561180	563261	-	TTTTTTTTTTTTTACCTGTAACAGACGTAACCAAAGGATATAATATAATG	CTGCAAGTGATGATAGCGATGACAACAATGATGAAAACATGGACCTTGAT	TTGAGAAAGAATAAAGAGAGAACAATCCAAATAGACAAAGATTCCGATTA	TTTTTTTTTTTTTACCTGTAACAGACGTAACCAAAGGATATAATATAATGCGGATCCCCGGGTTAATTAA	CTGCAAGTGATGATAGCGATGACAACAATGATGAAAACATGGACCTTGATCGGATCCCCGGGTTAATTAA	TTGAGAAAGAATAAAGAGAGAACAATCCAAATAGACAAAGATTCCGATTAGAATTCGAGCTCGTTTAAAC	0		0		0
YBR170C	NPL4,HRD4	2	563606	565347	-	GAAAAATTTCCCTATACTACTGATATCGATATACATTTAAGTGAAGTATG	TCTCATCGGCTGGTTGGCAAACGTTAGTCATGATCCTTCAGGAAAGCGGC	CGCATTCCTATTTTTTTAATCTAAAACCTCAAATCTTACAGTCTCTCCTA	GAAAAATTTCCCTATACTACTGATATCGATATACATTTAAGTGAAGTATGCGGATCCCCGGGTTAATTAA	TCTCATCGGCTGGTTGGCAAACGTTAGTCATGATCCTTCAGGAAAGCGGCCGGATCCCCGGGTTAATTAA	CGCATTCCTATTTTTTTAATCTAAAACCTCAAATCTTACAGTCTCTCCTAGAATTCGAGCTCGTTTAAAC	0		0		0
YBR171W	SEC66,SEC71,HSS1	2	565624	566244	+	ATTCAAGTACAGGAAAGAGGTACGCACAACTACTTGAGTTTGCCAATATG	GTATTAAAGAGTGGGAGCTGAAAATAAATAATGATGGAAGATTAGTCAAT	AAAAAAACACTGAACGAGCGAATACATATCTTTGCACACAGTAGGCACTA	ATTCAAGTACAGGAAAGAGGTACGCACAACTACTTGAGTTTGCCAATATGCGGATCCCCGGGTTAATTAA	GTATTAAAGAGTGGGAGCTGAAAATAAATAATGATGGAAGATTAGTCAATCGGATCCCCGGGTTAATTAA	AAAAAAACACTGAACGAGCGAATACATATCTTTGCACACAGTAGGCACTAGAATTCGAGCTCGTTTAAAC	0		0		0
YBR172C	SMY2	2	566411	568633	-	TTCCTTCCTCCTCCCCTATATAATCAACTTCTCAGCCCACATCAATAATG	ACGACGGCTGGGAATTCCAAGTAGTGAGCAAGAAGAAGGGTAGAAAACAC	GATAAAGAAATATGCAGTGAAAAGAAAAGATTATGAAGCTTTTCCTTTCA	TTCCTTCCTCCTCCCCTATATAATCAACTTCTCAGCCCACATCAATAATGCGGATCCCCGGGTTAATTAA	ACGACGGCTGGGAATTCCAAGTAGTGAGCAAGAAGAAGGGTAGAAAACACCGGATCCCCGGGTTAATTAA	GATAAAGAAATATGCAGTGAAAAGAAAAGATTATGAAGCTTTTCCTTTCAGAATTCGAGCTCGTTTAAAC	0		0		0
YBR173C	UMP1	2	568988	569434	-	GAATGAGTATTAAATAGACAAGACCAGAAACAGCCTGCATACCAACTATG	CCATGGTAGGTGATGACGTCCACAGCAAAATCGAAAAACAATTAGGCATT	TTTCAATGGTTTACGTGACAGATGTATAAAGAAATTGAGAGCAATTTTTA	GAATGAGTATTAAATAGACAAGACCAGAAACAGCCTGCATACCAACTATGCGGATCCCCGGGTTAATTAA	CCATGGTAGGTGATGACGTCCACAGCAAAATCGAAAAACAATTAGGCATTCGGATCCCCGGGTTAATTAA	TTTCAATGGTTTACGTGACAGATGTATAAAGAAATTGAGAGCAATTTTTAGAATTCGAGCTCGTTTAAAC	0		0		0
YBR174C	YBR174C	2	569600	569914	-	GCGCTGTATGGCCGATAAAGGTGTGCAGCAGCCCATAAGATAAATGAATG	ACTTGCAAATGAATGAGCCTACGCTCAAACTTTCCAATATCTACCGCCAG	GTTACCCGAGGAGTGAAAAAAGCAAGACCATAAGAAATGCTTGTGCATCA	GCGCTGTATGGCCGATAAAGGTGTGCAGCAGCCCATAAGATAAATGAATGCGGATCCCCGGGTTAATTAA	ACTTGCAAATGAATGAGCCTACGCTCAAACTTTCCAATATCTACCGCCAGCGGATCCCCGGGTTAATTAA	GTTACCCGAGGAGTGAAAAAAGCAAGACCATAAGAAATGCTTGTGCATCAGAATTCGAGCTCGTTTAAAC	1	YBR175W	1	YBR175W	0
YBR175W	SWD3,SAF35,CPS30	2	569670	570617	+	GTTTGAGCGTAGGCTCATTCATTTGCAAGTGGCCATTATATGCTAACATG	TAATGTGTTCCCTTGCATTGAATGGAGATTGCTGTTTATGGAGATGGGTT	GTGTTACACCTTAAGGGAATGTCTGTCGTGTACATAACGCAGATTCTTTA	GTTTGAGCGTAGGCTCATTCATTTGCAAGTGGCCATTATATGCTAACATGCGGATCCCCGGGTTAATTAA	TAATGTGTTCCCTTGCATTGAATGGAGATTGCTGTTTATGGAGATGGGTTCGGATCCCCGGGTTAATTAA	GTGTTACACCTTAAGGGAATGTCTGTCGTGTACATAACGCAGATTCTTTAGAATTCGAGCTCGTTTAAAC	1	YBR174C	1	YBR174C	0
YBR176W	ECM31	2	570981	571919	+	TTAATAAATTAGCTTGCCATAAAATTAGGGAAATTTTTACTCACAATATG	AAGTTAAGGAGGACTTATGGAATGAATTTCTCTCTTCAATTAACGAAAAG	AAAATTTAAAGTTTTTTTCCCTATGCAGTGATTTTTATCTATATATTTTA	TTAATAAATTAGCTTGCCATAAAATTAGGGAAATTTTTACTCACAATATGCGGATCCCCGGGTTAATTAA	AAGTTAAGGAGGACTTATGGAATGAATTTCTCTCTTCAATTAACGAAAAGCGGATCCCCGGGTTAATTAA	AAAATTTAAAGTTTTTTTCCCTATGCAGTGATTTTTATCTATATATTTTAGAATTCGAGCTCGTTTAAAC	0		0		0
YBR177C	EHT1	2	572068	573423	-	CATTGATAGTAGTTGCGTAAAAAACAAAGCTCATAAAAGTTTCCGATATG	CTACCAAGGCAATTGCAGAATTTTTCACTAAGTTTGATGAATTAGTCGTA	CAATATTGTATAAATACATAGGAAAGTGGTTTGAAAATTGTGTGACATCA	CATTGATAGTAGTTGCGTAAAAAACAAAGCTCATAAAAGTTTCCGATATGCGGATCCCCGGGTTAATTAA	CTACCAAGGCAATTGCAGAATTTTTCACTAAGTTTGATGAATTAGTCGTACGGATCCCCGGGTTAATTAA	CAATATTGTATAAATACATAGGAAAGTGGTTTGAAAATTGTGTGACATCAGAATTCGAGCTCGTTTAAAC	1	YBR178W	1	YBR178W	0
YBR178W	YBR178W	2	573332	573705	+	ACTCGTCAAAATCAACTTGCTCCTTGTTGTCTTTTAAATGGAGTTTAATG	GGTTTTGCAAATCATTAAGCAGATACACAAGGGTCCTTTTAATGTTTATG	TTATTTTATTCCAAGCAGGTCCATTTTTTTTTTCACTTTGCACGAAATTA	ACTCGTCAAAATCAACTTGCTCCTTGTTGTCTTTTAAATGGAGTTTAATGCGGATCCCCGGGTTAATTAA	GGTTTTGCAAATCATTAAGCAGATACACAAGGGTCCTTTTAATGTTTATGCGGATCCCCGGGTTAATTAA	TTATTTTATTCCAAGCAGGTCCATTTTTTTTTTCACTTTGCACGAAATTAGAATTCGAGCTCGTTTAAAC	1	YBR177C	1	YBR177C	0
YBR179C	FZO1	2	573807	576374	-	ATTATCTGATATCACGGATAGAGGCAAAACGGTAGGCTCATTTAGCGATG	GAACCGTGGCTCAAAAATTGATGGTGGAAGAAATAAATTTAGACATCGAT	CATTATGTATATTGATTTGAAAAGACCTCATATATTTACAAGAATATCTA	ATTATCTGATATCACGGATAGAGGCAAAACGGTAGGCTCATTTAGCGATGCGGATCCCCGGGTTAATTAA	GAACCGTGGCTCAAAAATTGATGGTGGAAGAAATAAATTTAGACATCGATCGGATCCCCGGGTTAATTAA	CATTATGTATATTGATTTGAAAAGACCTCATATATTTACAAGAATATCTAGAATTCGAGCTCGTTTAAAC	0		0		0
YBR180W	DTR1	2	576998	578716	+	GTAATTTTTCAAAAAAGAGTTTCAAGAGCTGAGAAAGAATTAAGGTAATG	GTATATTATATCTTCTCATTTTTCAAAGAAAATATACTGCCAAAGAATTT	AATAAAATTCTAAAAGTTAAATTTTATAGCTAAACATAAACTATTTCTTA	GTAATTTTTCAAAAAAGAGTTTCAAGAGCTGAGAAAGAATTAAGGTAATGCGGATCCCCGGGTTAATTAA	GTATATTATATCTTCTCATTTTTCAAAGAAAATATACTGCCAAAGAATTTCGGATCCCCGGGTTAATTAA	AATAAAATTCTAAAAGTTAAATTTTATAGCTAAACATAAACTATTTCTTAGAATTCGAGCTCGTTTAAAC	0		0		0
YBR181C	RPS6B,RPS102,RPS101,LPG18	2	578969	580030	-	AAGTCATTAATTGAAACTATCCAGTGTGAATAGACGACTGAGCCATCATG	AGGCTGAAAAGGCCGAAATCAGAAAGAGAAGAGCTTCTTCTTTGAAGGCT	ATATCTAAAAGGAAAAAGTATAAAAATTATGCAGGTCCAAGACATACTTA	AAGTCATTAATTGAAACTATCCAGTGTGAATAGACGACTGAGCCATCATGCGGATCCCCGGGTTAATTAA	AGGCTGAAAAGGCCGAAATCAGAAAGAGAAGAGCTTCTTCTTTGAAGGCTCGGATCCCCGGGTTAATTAA	ATATCTAAAAGGAAAAAGTATAAAAATTATGCAGGTCCAAGACATACTTAGAATTCGAGCTCGTTTAAAC	0		0		0
YBR182C	SMP1	2	580762	582120	-	AGCTCTAGATAAGCAAACACAATTATTTTCAAAAAAATTTCTGCTAAATG	CGGTAGCTAGTTCAACTTTGAAATCCACGAGTTCGACAAACTCTCCAGAT	TTAGGCGAATGCTTTCTTGTAGTAAAAAGTAGCTAGAAAGCAATTCATTA	AGCTCTAGATAAGCAAACACAATTATTTTCAAAAAAATTTCTGCTAAATGCGGATCCCCGGGTTAATTAA	CGGTAGCTAGTTCAACTTTGAAATCCACGAGTTCGACAAACTCTCCAGATCGGATCCCCGGGTTAATTAA	TTAGGCGAATGCTTTCTTGTAGTAAAAAGTAGCTAGAAAGCAATTCATTAGAATTCGAGCTCGTTTAAAC	0		0		0
YBR182C-A	YBR182C-A	2	582617	582812	-	AGGTTAATGGTTGGCGATACTAACTAAAAAGAATTTGTAGAAATGCCATG	AGCTTGCTCTTAAGCTGTCAAAGAAAACTAGTGGCACTCACACTACGCAC	AATTTACGTAAGCGTTAATGGAAAACAATAACTATGTGGTGTAAAAGCTA	AGGTTAATGGTTGGCGATACTAACTAAAAAGAATTTGTAGAAATGCCATGCGGATCCCCGGGTTAATTAA	AGCTTGCTCTTAAGCTGTCAAAGAAAACTAGTGGCACTCACACTACGCACCGGATCCCCGGGTTAATTAA	AATTTACGTAAGCGTTAATGGAAAACAATAACTATGTGGTGTAAAAGCTAGAATTCGAGCTCGTTTAAAC	0		0		0
YBR183W	YPC1	2	583372	584322	+	ATTTGTAAATAAAAGCAGAAATCTTTATTTAAGAAAATAGAAGATTGATG	TATTTGGCCCATACGTAGAAGATCAATCAATTGAAGTTAAAAAGGAGAAG	AAAATAAATATGTCTATACATTATGAATATATATTATGCTATAATTATTA	ATTTGTAAATAAAAGCAGAAATCTTTATTTAAGAAAATAGAAGATTGATGCGGATCCCCGGGTTAATTAA	TATTTGGCCCATACGTAGAAGATCAATCAATTGAAGTTAAAAAGGAGAAGCGGATCCCCGGGTTAATTAA	AAAATAAATATGTCTATACATTATGAATATATATTATGCTATAATTATTAGAATTCGAGCTCGTTTAAAC	0		0		0
YBR184W	YBR184W	2	584620	586190	+	AATTGTTGTAACACAAATACTAAGAAATTTGTTAGCTAATTCGGGACATG	ATGACGATTCAACGGAAAGATGGGTTAGAATGGGAGAGTTAATGCACTAT	TTTATTAAATAGTTTTTCATGAAAAAAGTTATTGAAGCATCTCCCTTTCA	AATTGTTGTAACACAAATACTAAGAAATTTGTTAGCTAATTCGGGACATGCGGATCCCCGGGTTAATTAA	ATGACGATTCAACGGAAAGATGGGTTAGAATGGGAGAGTTAATGCACTATCGGATCCCCGGGTTAATTAA	TTTATTAAATAGTTTTTCATGAAAAAAGTTATTGAAGCATCTCCCTTTCAGAATTCGAGCTCGTTTAAAC	0		0		0
YBR185C	MBA1	2	586379	587215	-	AAATTTCCATCAGAAAGCAAGCCTATCCATTCAGCTAAGCTTATGAGATG	CCATACACAGAATGAAAGTTAACGGTGATATATATCGTTTACCTCCAAGC	CTATTTACAGATGTTCCAAAACCTTTCGCATTTATATACATATTGCCTTA	AAATTTCCATCAGAAAGCAAGCCTATCCATTCAGCTAAGCTTATGAGATGCGGATCCCCGGGTTAATTAA	CCATACACAGAATGAAAGTTAACGGTGATATATATCGTTTACCTCCAAGCCGGATCCCCGGGTTAATTAA	CTATTTACAGATGTTCCAAAACCTTTCGCATTTATATACATATTGCCTTAGAATTCGAGCTCGTTTAAAC	0		0		0
YBR186W	PCH2	2	587809	589616	+	TTTCATAAAAATATTCTGATCTCAAACTGAAGACATAAAATAAGGATATG	TTGTTCTGGCATTAGCTATGTCAGCGCGGAAGCTGAGCGCAGCGCGGAAG	AGTATGAGACAAAAGAAAGAAGCGAAAAAAAGGAAAAAGCTCCTCCATCA	TTTCATAAAAATATTCTGATCTCAAACTGAAGACATAAAATAAGGATATGCGGATCCCCGGGTTAATTAA	TTGTTCTGGCATTAGCTATGTCAGCGCGGAAGCTGAGCGCAGCGCGGAAGCGGATCCCCGGGTTAATTAA	AGTATGAGACAAAAGAAAGAAGCGAAAAAAAGGAAAAAGCTCCTCCATCAGAATTCGAGCTCGTTTAAAC	0		0		0
YBR187W	GDT1	2	589890	590732	+	TTAGGTTCTACAAAGCAAGATACAAATACGAGGCCATCGAGTATTCAATG	TCTTCATTTTCGCCTTGATGTATATATATCAAGCATTCACAACTCAGGAT	GAAGAGAAAAAAGAGAGAATCCAAGAAGAATACGGTTACAAACCATCTCA	TTAGGTTCTACAAAGCAAGATACAAATACGAGGCCATCGAGTATTCAATGCGGATCCCCGGGTTAATTAA	TCTTCATTTTCGCCTTGATGTATATATATCAAGCATTCACAACTCAGGATCGGATCCCCGGGTTAATTAA	GAAGAGAAAAAAGAGAGAATCCAAGAAGAATACGGTTACAAACCATCTCAGAATTCGAGCTCGTTTAAAC	0		0		0
YBR188C	NTC20	2	590941	591363	-	TCTACTTTTTTACGACTTACTTGTTGCGACTACTTTTTACAACCAGTATG	TAAGGAAAAGGGTATTACAGGAACCCGACCGTGACAATGATGATAGCGGC	GCCAACCCAATGAAATCTTGCGCACGCAATTGGTTGTAATTATCCGATCA	TCTACTTTTTTACGACTTACTTGTTGCGACTACTTTTTACAACCAGTATGCGGATCCCCGGGTTAATTAA	TAAGGAAAAGGGTATTACAGGAACCCGACCGTGACAATGATGATAGCGGCCGGATCCCCGGGTTAATTAA	GCCAACCCAATGAAATCTTGCGCACGCAATTGGTTGTAATTATCCGATCAGAATTCGAGCTCGTTTAAAC	0		0		0
YBR189W	RPS9B,SUP46,RPS13A	2	591764	592764	+	TGCATAGACAAGAAAGAAAGCAACAAGACAACTAAGACTAAGCAACAATG	GAAAGGCTGAAGCTTCCGGTGAAGCTGCTGAAGAAGCCGAAGACGAAGAA	TGAAAAGTTATAAAATTTATTATACAGTTATGAAATCAGCGAATTATTTA	TGCATAGACAAGAAAGAAAGCAACAAGACAACTAAGACTAAGCAACAATGCGGATCCCCGGGTTAATTAA	GAAAGGCTGAAGCTTCCGGTGAAGCTGCTGAAGAAGCCGAAGACGAAGAACGGATCCCCGGGTTAATTAA	TGAAAAGTTATAAAATTTATTATACAGTTATGAAATCAGCGAATTATTTAGAATTCGAGCTCGTTTAAAC	0		0		0
YBR190W	YBR190W	2	593221	593532	+	ACCTGTACATCTCCACCATCACCACACCTTTTTTACTGGAGGCAAGGATG	TTGAACTTTGGAATAAGATAACCAAGACAAAAATAACTAGCAACAATGGG	CATGATTCGTTCGTGCTGTAGATTCATAGGATTAAATGACATACGATTTA	ACCTGTACATCTCCACCATCACCACACCTTTTTTACTGGAGGCAAGGATGCGGATCCCCGGGTTAATTAA	TTGAACTTTGGAATAAGATAACCAAGACAAAAATAACTAGCAACAATGGGCGGATCCCCGGGTTAATTAA	CATGATTCGTTCGTGCTGTAGATTCATAGGATTAAATGACATACGATTTAGAATTCGAGCTCGTTTAAAC	1	YBR191W	1	YBR191W	0
YBR191W	RPL21A,URP1	2	593525	594395	+	GATTGAACTTTGGAATAAGATAACCAAGACAAAAATAACTAGCAACAATG	AAGGTAACGTTCCTCAAACTTTGGCCCCAGTTCCATACGAAACTTTCATC	CCTAAAACCTGAAAATCTTTTTCGATACAAAACCAGCATCGGGTAAATTA	GATTGAACTTTGGAATAAGATAACCAAGACAAAAATAACTAGCAACAATGCGGATCCCCGGGTTAATTAA	AAGGTAACGTTCCTCAAACTTTGGCCCCAGTTCCATACGAAACTTTCATCCGGATCCCCGGGTTAATTAA	CCTAAAACCTGAAAATCTTTTTCGATACAAAACCAGCATCGGGTAAATTAGAATTCGAGCTCGTTTAAAC	1	YBR190W	1	YBR190W	0
YBR191W-A	YBR191W-A	2	594404	594478	+	CAAACTTTGGCCCCAGTTCCATACGAAACTTTCATCTAATTTACCCGATG	GATTTTCAGGTTTTAGGTTTTATTTTTTGTCTATTTTTAAATATATAATA	TAATCTAAATGTACAAATTATGGATATTAGACACAATTTATTTTTTATTA	CAAACTTTGGCCCCAGTTCCATACGAAACTTTCATCTAATTTACCCGATGCGGATCCCCGGGTTAATTAA	GATTTTCAGGTTTTAGGTTTTATTTTTTGTCTATTTTTAAATATATAATACGGATCCCCGGGTTAATTAA	TAATCTAAATGTACAAATTATGGATATTAGACACAATTTATTTTTTATTAGAATTCGAGCTCGTTTAAAC	0		0		0
YBR192W	RIM2,PYT1	2	594907	596040	+	ACATAGTTGACCATTCTCATATCCCATAATTTTTCAAGGAGATAAAGATG	ACAGTATAATTATGTTTGGTACATGGGAAATTGTTATAAGGCTACTATCG	GTATGTCTTGGCCCTAAAGTGAATTTAGAGTTTTTTAGATTTCAAGGCTA	ACATAGTTGACCATTCTCATATCCCATAATTTTTCAAGGAGATAAAGATGCGGATCCCCGGGTTAATTAA	ACAGTATAATTATGTTTGGTACATGGGAAATTGTTATAAGGCTACTATCGCGGATCCCCGGGTTAATTAA	GTATGTCTTGGCCCTAAAGTGAATTTAGAGTTTTTTAGATTTCAAGGCTAGAATTCGAGCTCGTTTAAAC	0		0		0
YBR193C	MED8	2	596337	597008	-	AACCCCGAGCAAGAAGAACAAAAGAAAAACATAAAGCAACGTGGAATATG	CAGGGGAAAAGCCCTTTATTACGGGATCTACTCCAACATCATCTAGTAAT	CTAGTAACAATAAAATGTTTTAAAATATCAGTAGCGTGAAGTAAAATTCA	AACCCCGAGCAAGAAGAACAAAAGAAAAACATAAAGCAACGTGGAATATGCGGATCCCCGGGTTAATTAA	CAGGGGAAAAGCCCTTTATTACGGGATCTACTCCAACATCATCTAGTAATCGGATCCCCGGGTTAATTAA	CTAGTAACAATAAAATGTTTTAAAATATCAGTAGCGTGAAGTAAAATTCAGAATTCGAGCTCGTTTAAAC	0		0		0
YBR194W	SOY1	2	597293	597664	+	TTTAGTTCTCGCATTCCATCATTTTATACTATATACGTTTGAGCTTAATG	CTGAAGTTCAAGCCAGACTAGGAAACCTCGAGAATATCAAAATACCAAAG	TATTGTATTTCGAAGAAAGAGGTTGCTCATTTATTACCTTTGAACTTTCA	TTTAGTTCTCGCATTCCATCATTTTATACTATATACGTTTGAGCTTAATGCGGATCCCCGGGTTAATTAA	CTGAAGTTCAAGCCAGACTAGGAAACCTCGAGAATATCAAAATACCAAAGCGGATCCCCGGGTTAATTAA	TATTGTATTTCGAAGAAAGAGGTTGCTCATTTATTACCTTTGAACTTTCAGAATTCGAGCTCGTTTAAAC	0		0		0
YBR195C	MSI1,CAC3	2	597869	599137	-	TATCAGGTCCTATTTCTGACAAACGATATACAAATTTAGTTTCAAAGATG	ATAATTCAGTTCACATATGGAAACCTGCAGGAAACCTTGTTGGACATTCG	ATAGGGACAGGAGCCATTAGCATGCCTGGCTTCAAGGAACGTTTAGGTCA	TATCAGGTCCTATTTCTGACAAACGATATACAAATTTAGTTTCAAAGATGCGGATCCCCGGGTTAATTAA	ATAATTCAGTTCACATATGGAAACCTGCAGGAAACCTTGTTGGACATTCGCGGATCCCCGGGTTAATTAA	ATAGGGACAGGAGCCATTAGCATGCCTGGCTTCAAGGAACGTTTAGGTCAGAATTCGAGCTCGTTTAAAC	0		0		0
YBR196C	PGI1,CDC30	2	599491	601155	-	CCTCTAGTCTTGCAAAATCGATTTAGAATCAAGATACCAGCCTAAAAATG	CCCACGATGCTTCTACCAACGGTTTAATCAATCAATTCAAGGAATGGATG	TAATATAGCTTTAATGTTCTTTAGGTATATATTTAAGAGCGATTTGTTCA	CCTCTAGTCTTGCAAAATCGATTTAGAATCAAGATACCAGCCTAAAAATGCGGATCCCCGGGTTAATTAA	CCCACGATGCTTCTACCAACGGTTTAATCAATCAATTCAAGGAATGGATGCGGATCCCCGGGTTAATTAA	TAATATAGCTTTAATGTTCTTTAGGTATATATTTAAGAGCGATTTGTTCAGAATTCGAGCTCGTTTAAAC	0		0		0
YBR196C-A	YBR196C-A	2	601279	601428	-	TGGTAATTTTTTGGGTTTGCAATCATCACCATCTGCACGTTGTTATAATG	TTCCCTATTTGTTTCGTCCCATTTTTCCTTTTCTCATTGTTCTCATATCT	TAAAATATTAAGTAAAAGAAAGCATTGATTATGAAGAAAGGACCTTTTTA	TGGTAATTTTTTGGGTTTGCAATCATCACCATCTGCACGTTGTTATAATGCGGATCCCCGGGTTAATTAA	TTCCCTATTTGTTTCGTCCCATTTTTCCTTTTCTCATTGTTCTCATATCTCGGATCCCCGGGTTAATTAA	TAAAATATTAAGTAAAAGAAAGCATTGATTATGAAGAAAGGACCTTTTTAGAATTCGAGCTCGTTTAAAC	0		0		0
YBR196C-B	YBR196C-B	2	601779	601884	-	CATTTCCTGGCGGCTATTTGCATCGCTATGTAAGTGGCAATGTTTGGATG	CCAAGACTATTTTATTCTCAGCACTTGTTCTACGTGGGGTTAGAGGCGAG	ATGTCCGATGGCAAAATTCTCTTTGCTTTCGCAGCGGGGCCGAAGTCTTA	CATTTCCTGGCGGCTATTTGCATCGCTATGTAAGTGGCAATGTTTGGATGCGGATCCCCGGGTTAATTAA	CCAAGACTATTTTATTCTCAGCACTTGTTCTACGTGGGGTTAGAGGCGAGCGGATCCCCGGGTTAATTAA	ATGTCCGATGGCAAAATTCTCTTTGCTTTCGCAGCGGGGCCGAAGTCTTAGAATTCGAGCTCGTTTAAAC	0		0		0
YBR197C	YBR197C	2	602457	603110	-	GAGAAATAAGATGAAATGTATGTTGCTGGCACGAACGAAGACAAATAATG	AGAAGTACGTGAGCCAAGTTGTCGATACTATTAAAGATGTTCACCGATGC	GACGGGACTTTTAGCATCCTCTAAATATTTTCAACCCATACATGTCATCA	GAGAAATAAGATGAAATGTATGTTGCTGGCACGAACGAAGACAAATAATGCGGATCCCCGGGTTAATTAA	AGAAGTACGTGAGCCAAGTTGTCGATACTATTAAAGATGTTCACCGATGCCGGATCCCCGGGTTAATTAA	GACGGGACTTTTAGCATCCTCTAAATATTTTCAACCCATACATGTCATCAGAATTCGAGCTCGTTTAAAC	0		0		0
YBR198C	TAF5,TAF90	2	603381	605777	-	AGATACGAGAAATTCCGGGTTCAAGTTGAGATACTTGAAAAATAAGAATG	TCAAGTTCAGCAGAAGCAATTTAGCCCTTGCAGGAGGTGCTTTCAGGCCA	ATACTTATTACATATCACTTCCATGCTGTTATTTTTTTCAGTGTGAATTA	AGATACGAGAAATTCCGGGTTCAAGTTGAGATACTTGAAAAATAAGAATGCGGATCCCCGGGTTAATTAA	TCAAGTTCAGCAGAAGCAATTTAGCCCTTGCAGGAGGTGCTTTCAGGCCACGGATCCCCGGGTTAATTAA	ATACTTATTACATATCACTTCCATGCTGTTATTTTTTTCAGTGTGAATTAGAATTCGAGCTCGTTTAAAC	0		0		0
YBR199W	KTR4	2	606163	607557	+	ACACAATTTTTAGTTTAGACCCAACAAGGTGAACCATACGAACTGACATG	AGGCAACCTGGATAAGACACTCTATGTCTGAGGAAGAGTTAGAAATGTAT	GATGCCGTTCTCGAAAGCAGCGGCACAAATTCTCAAAGCTAATGTCTTCA	ACACAATTTTTAGTTTAGACCCAACAAGGTGAACCATACGAACTGACATGCGGATCCCCGGGTTAATTAA	AGGCAACCTGGATAAGACACTCTATGTCTGAGGAAGAGTTAGAAATGTATCGGATCCCCGGGTTAATTAA	GATGCCGTTCTCGAAAGCAGCGGCACAAATTCTCAAAGCTAATGTCTTCAGAATTCGAGCTCGTTTAAAC	0		0		0
YBR200W	BEM1,SRO1	2	608126	609781	+	ACGTTGAAAGCACTGTGTGAAAAGAAATTGTCAAGAAAGCCATATAAATG	AAGTCAGTAACATAATCCAAACCAAACTGAAAATTTCCGTTCACGATATT	CATCTGCCAAGTAAAGAAGAAAAATGCTTCGTCTTCTAACACTAGATTCA	ACGTTGAAAGCACTGTGTGAAAAGAAATTGTCAAGAAAGCCATATAAATGCGGATCCCCGGGTTAATTAA	AAGTCAGTAACATAATCCAAACCAAACTGAAAATTTCCGTTCACGATATTCGGATCCCCGGGTTAATTAA	CATCTGCCAAGTAAAGAAGAAAAATGCTTCGTCTTCTAACACTAGATTCAGAATTCGAGCTCGTTTAAAC	0		0		0
YBR200W-A	YBR200W-A	2	610237	610401	+	TTCAGAAGAGACTACAAGAAAAATTCTGAACATATTTATTCTTAACTATG	ACCGCAGCCCAAAGATACTTTCTCTTTATTTTATTAGCGATAGGACAGGC	TACAATAATTTCAATTACTTTCTGCTTGATTAATAGTGATTATCATTTTA	TTCAGAAGAGACTACAAGAAAAATTCTGAACATATTTATTCTTAACTATGCGGATCCCCGGGTTAATTAA	ACCGCAGCCCAAAGATACTTTCTCTTTATTTTATTAGCGATAGGACAGGCCGGATCCCCGGGTTAATTAA	TACAATAATTTCAATTACTTTCTGCTTGATTAATAGTGATTATCATTTTAGAATTCGAGCTCGTTTAAAC	0		0		0
YBR201W	DER1	2	610830	611465	+	AGCAGAGATTTCGTCACCAACAGAAGAAAAGCTAAAGCCCAAGCAATATG	TCGATTTGTGTAAATCTCCGTACGACTGGTTCCGCAACACTGAAACACCC	CGTTCACTTTTGTTATTGGTTTTTGGTAAATAAAAACGGCCTTTCCTTTA	AGCAGAGATTTCGTCACCAACAGAAGAAAAGCTAAAGCCCAAGCAATATGCGGATCCCCGGGTTAATTAA	TCGATTTGTGTAAATCTCCGTACGACTGGTTCCGCAACACTGAAACACCCCGGATCCCCGGGTTAATTAA	CGTTCACTTTTGTTATTGGTTTTTGGTAAATAAAAACGGCCTTTCCTTTAGAATTCGAGCTCGTTTAAAC	0		0		0
YBR201C-A	YBR201C-A	2	611747	611950	-	TTTTTTTATAATATATAGGAAATATCACAAAAGATCGAGGACTAACAATG	CACACTACTACAAGGACGAATTTTGTTCTCAACGATCATACACCAGGTTT	GTCTCGGTAATTTTCTCCCTAATGATAACCCATATTTTCGAAAGACTCTA	TTTTTTTATAATATATAGGAAATATCACAAAAGATCGAGGACTAACAATGCGGATCCCCGGGTTAATTAA	CACACTACTACAAGGACGAATTTTGTTCTCAACGATCATACACCAGGTTTCGGATCCCCGGGTTAATTAA	GTCTCGGTAATTTTCTCCCTAATGATAACCCATATTTTCGAAAGACTCTAGAATTCGAGCTCGTTTAAAC	0		0		0
YBR202W	MCM7,CDC47	2	613026	615563	+	ATTAGCTTGAATCTTGCAGGAAGAACTCAATACAGATAGACCAGATTATG	CTTCCGCTAATGTGAGCGCCCAAGATTCTGATATCGATCTACAAGACGCT	AAAAAGAATAAAGAATGAAGGCCCTGTTGCTTTTTTTTTTAGAACTTTCA	ATTAGCTTGAATCTTGCAGGAAGAACTCAATACAGATAGACCAGATTATGCGGATCCCCGGGTTAATTAA	CTTCCGCTAATGTGAGCGCCCAAGATTCTGATATCGATCTACAAGACGCTCGGATCCCCGGGTTAATTAA	AAAAAGAATAAAGAATGAAGGCCCTGTTGCTTTTTTTTTTAGAACTTTCAGAATTCGAGCTCGTTTAAAC	0		0		0
YBR203W	COS111	2	616418	619192	+	AAAAGGAGAAAGAAAAAAAGGTACGCTAAACAAGGTCGAGTGTATTGATG	ATCTAAGGAGAAATGTTGGCGAAAATAACTACTATGCTGAAAGCATCATA	TGGCCAAATAAATTAACAGAACGTATGCTGTTAAAAGAGAGCAGTCGTTA	AAAAGGAGAAAGAAAAAAAGGTACGCTAAACAAGGTCGAGTGTATTGATGCGGATCCCCGGGTTAATTAA	ATCTAAGGAGAAATGTTGGCGAAAATAACTACTATGCTGAAAGCATCATACGGATCCCCGGGTTAATTAA	TGGCCAAATAAATTAACAGAACGTATGCTGTTAAAAGAGAGCAGTCGTTAGAATTCGAGCTCGTTTAAAC	0		0		0
YBR204C	YBR204C	2	619504	620631	-	CTCAACGTTAGAAGAAAGCTTTAAACAGAGAACTTTTTCTCTTGGTAATG	AATTGGTGTGTGAAAACTTTCAACGAGAGGTGATTGATAATTCCAAATTG	AGTGTGCACGAAAATCTAGTTACGCAATGTGAAATCTAGAAAACCTTCTA	CTCAACGTTAGAAGAAAGCTTTAAACAGAGAACTTTTTCTCTTGGTAATGCGGATCCCCGGGTTAATTAA	AATTGGTGTGTGAAAACTTTCAACGAGAGGTGATTGATAATTCCAAATTGCGGATCCCCGGGTTAATTAA	AGTGTGCACGAAAATCTAGTTACGCAATGTGAAATCTAGAAAACCTTCTAGAATTCGAGCTCGTTTAAAC	0		0		0
YBR205W	KTR3	2	620872	622086	+	AGGCCTCGTCTGCGGACAACAACACTATCAATATCCAGCGTGCCATTATG	GTACTAGAAAGTACTTTTCAGCAGGAAATTACAAGCTTCCACCAGGAATT	TTTTAGCACCTGTTTTGACGGAGCAGGCGCTATTTGTAGTTTGGTTTTTA	AGGCCTCGTCTGCGGACAACAACACTATCAATATCCAGCGTGCCATTATGCGGATCCCCGGGTTAATTAA	GTACTAGAAAGTACTTTTCAGCAGGAAATTACAAGCTTCCACCAGGAATTCGGATCCCCGGGTTAATTAA	TTTTAGCACCTGTTTTGACGGAGCAGGCGCTATTTGTAGTTTGGTTTTTAGAATTCGAGCTCGTTTAAAC	1	YBR206W	1	YBR206W	0
YBR206W	YBR206W	2	621851	622174	+	TGATTACTTAGACAGTTCTGGTGGATTCTTCTACGAAAGATGGGGGGATG	CAGGTGCTAAAACGTCAACATGTATCTATCTATATACACATAATTCAATG	ACCCATTTTTGAACCCAAGAAGGCACTAGAATAAAGTGAGGTGGCTACTA	TGATTACTTAGACAGTTCTGGTGGATTCTTCTACGAAAGATGGGGGGATGCGGATCCCCGGGTTAATTAA	CAGGTGCTAAAACGTCAACATGTATCTATCTATATACACATAATTCAATGCGGATCCCCGGGTTAATTAA	ACCCATTTTTGAACCCAAGAAGGCACTAGAATAAAGTGAGGTGGCTACTAGAATTCGAGCTCGTTTAAAC	1	YBR205W	1	YBR205W	0
YBR207W	FTH1	2	622396	623793	+	AACTCTAAGAATAGAGAACTAGAGTGGTATTCATATTTCTAGTCACCATG	CCAAAGATAGTTCTGTGCCCCTAATAATTGATAGCAGTGGTTCAGCAAAT	AATGTATGAAAAGAAGCTTAAAATTATTACGTGTGTTTGTTATGTTCTCA	AACTCTAAGAATAGAGAACTAGAGTGGTATTCATATTTCTAGTCACCATGCGGATCCCCGGGTTAATTAA	CCAAAGATAGTTCTGTGCCCCTAATAATTGATAGCAGTGGTTCAGCAAATCGGATCCCCGGGTTAATTAA	AATGTATGAAAAGAAGCTTAAAATTATTACGTGTGTTTGTTATGTTCTCAGAATTCGAGCTCGTTTAAAC	0		0		0
YBR208C	DUR1,2,DUR80	2	623953	629460	-	GAAATATCTTTTTTATAGTCACAATAAATTTCAGTTTTGATTAAAAAATG	GTGATATGGTTGATTCTGGTGACATAGTGGCCGTCATAGAGACATTGGCA	AGACTAAATGAGTGCTCCTTTGATTTTAGATGCCAACAAAAGGTAATTCA	GAAATATCTTTTTTATAGTCACAATAAATTTCAGTTTTGATTAAAAAATGCGGATCCCCGGGTTAATTAA	GTGATATGGTTGATTCTGGTGACATAGTGGCCGTCATAGAGACATTGGCACGGATCCCCGGGTTAATTAA	AGACTAAATGAGTGCTCCTTTGATTTTAGATGCCAACAAAAGGTAATTCAGAATTCGAGCTCGTTTAAAC	0		0		0
YBR209W	YBR209W	2	629833	630150	+	CAATGGCTTGCGCTAACTGCGAACAGAGTGCCCTATGAAATAGGGAAATG	TTAAAAAGGGTATTGCCAATACACATAGTAGCCTTATCTGCAGCAAGCCA	AACATGTTCTTTGCTTTTTTTCCCCAACGACGTCGAACACATTAGTCCTA	CAATGGCTTGCGCTAACTGCGAACAGAGTGCCCTATGAAATAGGGAAATGCGGATCCCCGGGTTAATTAA	TTAAAAAGGGTATTGCCAATACACATAGTAGCCTTATCTGCAGCAAGCCACGGATCCCCGGGTTAATTAA	AACATGTTCTTTGCTTTTTTTCCCCAACGACGTCGAACACATTAGTCCTAGAATTCGAGCTCGTTTAAAC	0		0		0
YBR210W	ERV15	2	634286	634714	+	GATAAAACTAACTGCAGGCACCAAGAAGTTCGAAGCCAAGAGTAAAGATG	TCTACAGAATGGTCACAGCGTTACTTGAAAATGATGCAAATTTGATAAGC	CTTCATAGATATGCACAAATCTCTCTTTTTTTTTCCTGTTGTCGCTATTA	GATAAAACTAACTGCAGGCACCAAGAAGTTCGAAGCCAAGAGTAAAGATGCGGATCCCCGGGTTAATTAA	TCTACAGAATGGTCACAGCGTTACTTGAAAATGATGCAAATTTGATAAGCCGGATCCCCGGGTTAATTAA	CTTCATAGATATGCACAAATCTCTCTTTTTTTTTCCTGTTGTCGCTATTAGAATTCGAGCTCGTTTAAAC	0		0		0
YBR211C	AME1,ARP100	2	634872	635846	-	TGTATTGTCTTGACTATTTGCGTGTTCATTTAAAGAAAAACCTCAGTATG	AGATAAATAAAATTAATGAAAATCTTTCTAACGAATTACAACCAAGTCTA	TACATATATATATATATATATATATATACATCTTTTGAACCAATTCCCTA	TGTATTGTCTTGACTATTTGCGTGTTCATTTAAAGAAAAACCTCAGTATGCGGATCCCCGGGTTAATTAA	AGATAAATAAAATTAATGAAAATCTTTCTAACGAATTACAACCAAGTCTACGGATCCCCGGGTTAATTAA	TACATATATATATATATATATATATATACATCTTTTGAACCAATTCCCTAGAATTCGAGCTCGTTTAAAC	0		0		0
YBR212W	NGR1,RBP1	2	636600	638615	+	TTTTTCATATCCTTCGCCATCGATTTTTGCCTGAAAAATTTACACAAATG	AGCATCCTAATAGGAACAATGTTCCGCCAATTCATCCTTCTCTTCTACAT	ATAAAACTGCGGACAAGATTAAAAATTTCTTTTTTTGTCTTTTGTAATCA	TTTTTCATATCCTTCGCCATCGATTTTTGCCTGAAAAATTTACACAAATGCGGATCCCCGGGTTAATTAA	AGCATCCTAATAGGAACAATGTTCCGCCAATTCATCCTTCTCTTCTACATCGGATCCCCGGGTTAATTAA	ATAAAACTGCGGACAAGATTAAAAATTTCTTTTTTTGTCTTTTGTAATCAGAATTCGAGCTCGTTTAAAC	0		0		0
YBR213W	MET8	2	639097	639921	+	TTGTTCATGAAGTGTGCAAAATAAGAGAGTGTATAATAGGATAAAAAATG	CCTTGCAGTTCCCTCCCAGAGAACGGTTGCTTAGCGAGTACTGCTCGTCT	CTACACAATAGAAAGGACGCGCCCCTTAAAAGAGGAGGCCCTGTCGCTCA	TTGTTCATGAAGTGTGCAAAATAAGAGAGTGTATAATAGGATAAAAAATGCGGATCCCCGGGTTAATTAA	CCTTGCAGTTCCCTCCCAGAGAACGGTTGCTTAGCGAGTACTGCTCGTCTCGGATCCCCGGGTTAATTAA	CTACACAATAGAAAGGACGCGCCCCTTAAAAGAGGAGGCCCTGTCGCTCAGAATTCGAGCTCGTTTAAAC	0		0		0
YBR214W	SDS24	2	640144	641727	+	AACTATAAACATTTATAGAACAATTACCGTTTCTTCCTTCACACAACATG	AAGAAGTGGATCCGCAATCCGCAAGAAGGCAGAGAGGCAGTATCGCCATG	TTTTTTGAGGGAGAGGGAAACAGCGGGAAAAGACAACGTTGCAAGCCTCA	AACTATAAACATTTATAGAACAATTACCGTTTCTTCCTTCACACAACATGCGGATCCCCGGGTTAATTAA	AAGAAGTGGATCCGCAATCCGCAAGAAGGCAGAGAGGCAGTATCGCCATGCGGATCCCCGGGTTAATTAA	TTTTTTGAGGGAGAGGGAAACAGCGGGAAAAGACAACGTTGCAAGCCTCAGAATTCGAGCTCGTTTAAAC	0		0		0
YBR215W	HPC2	2	642084	644045	+	TTTAAACGAACAGCATTAACCTCACGACCATATTCAAACGATTGGAAATG	GTTTGGAGCGTGCAAATGGTACCATGAAAAGAGGTGGTGTTAAAAATAAA	ATTTTTTATGTCGTTCAGGGATTTTGGGAAAATCTCTGACACAATGCTTA	TTTAAACGAACAGCATTAACCTCACGACCATATTCAAACGATTGGAAATGCGGATCCCCGGGTTAATTAA	GTTTGGAGCGTGCAAATGGTACCATGAAAAGAGGTGGTGTTAAAAATAAACGGATCCCCGGGTTAATTAA	ATTTTTTATGTCGTTCAGGGATTTTGGGAAAATCTCTGACACAATGCTTAGAATTCGAGCTCGTTTAAAC	0		0		0
YBR216C	YBP1	2	644307	646331	-	TGAAAAAGAAAATCACCCTAGACATTCAATACGATACTCAGACACTAATG	AAATTGTGGATAAAAACGAATCTCTAAATGACTATTTTACTGGTATAAAA	TATGGCATGTTCAATATCTTGGTGGAAAAATGAAATAGATAAGAACTTCA	TGAAAAAGAAAATCACCCTAGACATTCAATACGATACTCAGACACTAATGCGGATCCCCGGGTTAATTAA	AAATTGTGGATAAAAACGAATCTCTAAATGACTATTTTACTGGTATAAAACGGATCCCCGGGTTAATTAA	TATGGCATGTTCAATATCTTGGTGGAAAAATGAAATAGATAAGAACTTCAGAATTCGAGCTCGTTTAAAC	0		0		0
YBR217W	ATG12,APG12	2	646563	647123	+	GTACATCCCTACCTGTATATTCTACAGTAGAGTGAACCAATGACAGTATG	AGACTAATGATGAGCTTATTGTAAGTTATTGTGCATCCGTAGCGTTTGGT	TGATCGACTGTAGGTTTTCTTCTTAGACCATTCCAGCGCCCGGGTATTTA	GTACATCCCTACCTGTATATTCTACAGTAGAGTGAACCAATGACAGTATGCGGATCCCCGGGTTAATTAA	AGACTAATGATGAGCTTATTGTAAGTTATTGTGCATCCGTAGCGTTTGGTCGGATCCCCGGGTTAATTAA	TGATCGACTGTAGGTTTTCTTCTTAGACCATTCCAGCGCCCGGGTATTTAGAATTCGAGCTCGTTTAAAC	0		0		0
YBR218C	PYC2	2	647438	650980	-	ACAGTTACTAGGAGAGAAAATAAGAGACATAGAGAACAAAATAAAATATG	ATTTGTTGGTTGTCCTAGAAGAAGAAACCCTACCCCCATCCCAAAAAAAG	ACAGCTAGTATTTTCAGATGTCATAAAATATAATTAACGAGTAAAAATTA	ACAGTTACTAGGAGAGAAAATAAGAGACATAGAGAACAAAATAAAATATGCGGATCCCCGGGTTAATTAA	ATTTGTTGGTTGTCCTAGAAGAAGAAACCCTACCCCCATCCCAAAAAAAGCGGATCCCCGGGTTAATTAA	ACAGCTAGTATTTTCAGATGTCATAAAATATAATTAACGAGTAAAAATTAGAATTCGAGCTCGTTTAAAC	0		0		0
YBR219C	YBR219C	2	651230	652034	-	CGGCCTTCCATACAAGAGTTGCAGACCCCGTGCTGGGTGGCACATATATG	TTACGTCTCGAGCTATTTATTATAAGAGTCAGAATTGGCGCAGGGAGTGT	AATCACAGAAACACAATAGGAAATATCCGATGGGGAGTACTTCTTACTTA	CGGCCTTCCATACAAGAGTTGCAGACCCCGTGCTGGGTGGCACATATATGCGGATCCCCGGGTTAATTAA	TTACGTCTCGAGCTATTTATTATAAGAGTCAGAATTGGCGCAGGGAGTGTCGGATCCCCGGGTTAATTAA	AATCACAGAAACACAATAGGAAATATCCGATGGGGAGTACTTCTTACTTAGAATTCGAGCTCGTTTAAAC	1	YBR220C	1	YBR220C	0
YBR220C	YBR220C	2	651726	653408	-	GGCAGTATAATATACCATAGTTATAGGGGGATAAAACAAAAGTAGGCATG	GGAAAATCCTCCATTTACAAAGTCTGCCAATCAGTTCCTGGAGATGTACG	AAAATTTTCTTGAACGTAATGTCGTACAATTCTTGTTTGAGGGGTCGTTA	GGCAGTATAATATACCATAGTTATAGGGGGATAAAACAAAAGTAGGCATGCGGATCCCCGGGTTAATTAA	GGAAAATCCTCCATTTACAAAGTCTGCCAATCAGTTCCTGGAGATGTACGCGGATCCCCGGGTTAATTAA	AAAATTTTCTTGAACGTAATGTCGTACAATTCTTGTTTGAGGGGTCGTTAGAATTCGAGCTCGTTTAAAC	1	YBR219C	1	YBR219C	0
YBR221C	PDB1	2	653884	654984	-	ATCGCAGTTTAGTAAGTTCTTTTACTTTTGCAATAATTTTGTTCAACATG	CTGATACTCCAACCATCGTTAAAGCTGTCAAAGAAGTCTTGTCAATTGAA	GTTCCCTATCTCCTTCTTTCTCTCCTTCCTATTGGATTGAAGTTTATTTA	ATCGCAGTTTAGTAAGTTCTTTTACTTTTGCAATAATTTTGTTCAACATGCGGATCCCCGGGTTAATTAA	CTGATACTCCAACCATCGTTAAAGCTGTCAAAGAAGTCTTGTCAATTGAACGGATCCCCGGGTTAATTAA	GTTCCCTATCTCCTTCTTTCTCTCCTTCCTATTGGATTGAAGTTTATTTAGAATTCGAGCTCGTTTAAAC	0		0		0
YBR221W-A	YBR221W-A	2	655269	655373	+	ACTTTTAATGACGGAGAACTTCTTAGTTGAAGACTCGTCTCTTTTGCATG	GAAAAAGAATCAGCTTAGGCATGATAAATACTGTGGTTTCATTAGATAGA	AAAGCTTCTATCTGGCACCCGTTTATATACGCCAATACTTATGTATTTTA	ACTTTTAATGACGGAGAACTTCTTAGTTGAAGACTCGTCTCTTTTGCATGCGGATCCCCGGGTTAATTAA	GAAAAAGAATCAGCTTAGGCATGATAAATACTGTGGTTTCATTAGATAGACGGATCCCCGGGTTAATTAA	AAAGCTTCTATCTGGCACCCGTTTATATACGCCAATACTTATGTATTTTAGAATTCGAGCTCGTTTAAAC	0		0		0
YBR222C	PCS60,FAT2	2	655451	657082	-	CCACTGTGCTGCAAGAGGTTAGACGCTTCACGCACATTTTTGCTACAATG	GAGTTATCGCAGAAACTTTTGCTAAGAGCAGCAGAAATAAGAGTAAGTTG	TGCCAGATAGAAGCTTTCAGAGAGCATAAAATTGTGCAGAATACTGCCTA	CCACTGTGCTGCAAGAGGTTAGACGCTTCACGCACATTTTTGCTACAATGCGGATCCCCGGGTTAATTAA	GAGTTATCGCAGAAACTTTTGCTAAGAGCAGCAGAAATAAGAGTAAGTTGCGGATCCCCGGGTTAATTAA	TGCCAGATAGAAGCTTTCAGAGAGCATAAAATTGTGCAGAATACTGCCTAGAATTCGAGCTCGTTTAAAC	0		0		0
YBR223C	TDP1	2	657394	659028	-	GTGAGCCCAGACAAGAATGATGATAATGTGTTTTCAACCGATTATTAATG	ACGACTTAGCTGAGGACGAGTGCTTTTGCCTTGCTCGTCATGAGAACGAC	CCCATATAGTGATGCCTAAGTGGACAGCAACATCGCGCTCTTACTTGTTA	GTGAGCCCAGACAAGAATGATGATAATGTGTTTTCAACCGATTATTAATGCGGATCCCCGGGTTAATTAA	ACGACTTAGCTGAGGACGAGTGCTTTTGCCTTGCTCGTCATGAGAACGACCGGATCCCCGGGTTAATTAA	CCCATATAGTGATGCCTAAGTGGACAGCAACATCGCGCTCTTACTTGTTAGAATTCGAGCTCGTTTAAAC	2	YBR223W-A;YBR224W	2	YBR223W-A;YBR224W	0
YBR223W-A	YBR223W-A	2	657452	657571	+	CATGACGAGCAAGGCAAAAGCACTCGTCCTCAGCTAAGTCGTATGGTATG	TAAAAGTACGGCACGTGACCTTCCTGGTATTTGCTAACCTGCGACTATGG	TGGGGCACCGTTTCAAGAAAACCACGCAATTATGAAGCAGGAGTGCTTTA	CATGACGAGCAAGGCAAAAGCACTCGTCCTCAGCTAAGTCGTATGGTATGCGGATCCCCGGGTTAATTAA	TAAAAGTACGGCACGTGACCTTCCTGGTATTTGCTAACCTGCGACTATGGCGGATCCCCGGGTTAATTAA	TGGGGCACCGTTTCAAGAAAACCACGCAATTATGAAGCAGGAGTGCTTTAGAATTCGAGCTCGTTTAAAC	1	YBR223C	1	YBR223C	0
YBR224W	YBR224W	2	658856	659373	+	TTGTTTCTATTCTCTCACTCAAATCTTGTTCCTGATTAGTCAAATCAATG	TCATTTATCCACTTTTTATAAACTGCTCAAGTAAATACAATGGGCTCCAA	TACTGGTTAACCCCCTATCATTCTTACTATCAATGTTTTTTGCTTCCTTA	TTGTTTCTATTCTCTCACTCAAATCTTGTTCCTGATTAGTCAAATCAATGCGGATCCCCGGGTTAATTAA	TCATTTATCCACTTTTTATAAACTGCTCAAGTAAATACAATGGGCTCCAACGGATCCCCGGGTTAATTAA	TACTGGTTAACCCCCTATCATTCTTACTATCAATGTTTTTTGCTTCCTTAGAATTCGAGCTCGTTTAAAC	2	YBR223C;YBR225W	2	YBR223C;YBR225W	0
YBR225W	YBR225W	2	659360	662062	+	TTTTCCCCTCATTTATCCACTTTTTATAAACTGCTCAAGTAAATACAATG	TTAGAACTTTGTATGTGGTGGCGCAAAAGCCAAAACTGCCATATACCAAA	GAAGTAATTCTTGAACAATTTAAAAAAAAATTGGAACGGCGGCACAATTA	TTTTCCCCTCATTTATCCACTTTTTATAAACTGCTCAAGTAAATACAATGCGGATCCCCGGGTTAATTAA	TTAGAACTTTGTATGTGGTGGCGCAAAAGCCAAAACTGCCATATACCAAACGGATCCCCGGGTTAATTAA	GAAGTAATTCTTGAACAATTTAAAAAAAAATTGGAACGGCGGCACAATTAGAATTCGAGCTCGTTTAAAC	2	YBR224W;YBR226C	2	YBR224W;YBR226C	0
YBR226C	YBR226C	2	661888	662298	-	ACATTCATACCCCAACAATTCCCAAGAGAAGCTTAACATAAAAAAAAATG	CGGTATCCTTTGGAGGACAACTACTATCTGGTAGTTGCCTCCTTAACATG	ACAGATATGGGCTTTTTGAATGAATTTAATTCTTTAGATATGTGGGACTA	ACATTCATACCCCAACAATTCCCAAGAGAAGCTTAACATAAAAAAAAATGCGGATCCCCGGGTTAATTAA	CGGTATCCTTTGGAGGACAACTACTATCTGGTAGTTGCCTCCTTAACATGCGGATCCCCGGGTTAATTAA	ACAGATATGGGCTTTTTGAATGAATTTAATTCTTTAGATATGTGGGACTAGAATTCGAGCTCGTTTAAAC	1	YBR225W	1	YBR225W	0
YBR227C	MCX1	2	662305	663867	-	CAAACAAAACCATAGAAGACAAGGCACTCTAATTACATTTCACACTCATG	GTCATTCTGCTAACATTCATACCCCAACAATTCCCAAGAGAAGCTTAACA	ACATTTATTACATCTATATTTATATATTCTATACCATTCATTTTTTTTTA	CAAACAAAACCATAGAAGACAAGGCACTCTAATTACATTTCACACTCATGCGGATCCCCGGGTTAATTAA	GTCATTCTGCTAACATTCATACCCCAACAATTCCCAAGAGAAGCTTAACACGGATCCCCGGGTTAATTAA	ACATTTATTACATCTATATTTATATATTCTATACCATTCATTTTTTTTTAGAATTCGAGCTCGTTTAAAC	0		0		0
YBR228W	SLX1	2	664046	664960	+	TAATGTTCTCTTTTTTCAAAAAATATTAAAAAGATAAGAAAGGTACCATG	GGACGACCCTAGTCAAGTTTTCGACAAGAATGAAGTTAGCTCACGGGAAG	ATAACCATTATCTATAGAAAAAAAAGAACCGAAAATTGTGTCAGGCCCTA	TAATGTTCTCTTTTTTCAAAAAATATTAAAAAGATAAGAAAGGTACCATGCGGATCCCCGGGTTAATTAA	GGACGACCCTAGTCAAGTTTTCGACAAGAATGAAGTTAGCTCACGGGAAGCGGATCCCCGGGTTAATTAA	ATAACCATTATCTATAGAAAAAAAAGAACCGAAAATTGTGTCAGGCCCTAGAATTCGAGCTCGTTTAAAC	0		0		0
YBR229C	ROT2,GLS2	2	665090	667954	-	TGCTCTGCGTATCTTAAAATAGCGGTCTCGAATCAACCGTATGCAACATG	CCATTCTTAACCTATCGCTTGACATAACTGAAGATTGGGAAGTTATTTTT	TAAGAAAGAGCTAAAAAGATGTAAAGATATCACTTCGTTTTTTTCCCTCA	TGCTCTGCGTATCTTAAAATAGCGGTCTCGAATCAACCGTATGCAACATGCGGATCCCCGGGTTAATTAA	CCATTCTTAACCTATCGCTTGACATAACTGAAGATTGGGAAGTTATTTTTCGGATCCCCGGGTTAATTAA	TAAGAAAGAGCTAAAAAGATGTAAAGATATCACTTCGTTTTTTTCCCTCAGAATTCGAGCTCGTTTAAAC	0		0		0
YBR230C	OM14	2	668282	668783	-	TATTCCAACAATTAGAAACATAACATCTACCTCCAGCATCTCATAATATG	CGCTGGACGGTATAATTTCAAAGAAATACTACTCCAGATACGACAAGAAA	GTGTGAGTGTGTGAGTGTGTGAAAGGATGTTATTAAATAGTATGTTATTA	TATTCCAACAATTAGAAACATAACATCTACCTCCAGCATCTCATAATATGCGGATCCCCGGGTTAATTAA	CGCTGGACGGTATAATTTCAAAGAAATACTACTCCAGATACGACAAGAAACGGATCCCCGGGTTAATTAA	GTGTGAGTGTGTGAGTGTGTGAAAGGATGTTATTAAATAGTATGTTATTAGAATTCGAGCTCGTTTAAAC	0		0		0
YBR230W-A	YBR230W-A	2	669093	669293	+	TAAGCAACAAAGGAAAAGGAAACAAGTAAAAAAAAAAAGAGACTAGCATG	AAGCAGCTAAGGCCCTATCACAACGGGTCAAGAAAGAGTACGCCGCCAAT	CACGCAACCAAATATGTAAGTATATAAAATATATGTATGTGTGTGCACTA	TAAGCAACAAAGGAAAAGGAAACAAGTAAAAAAAAAAAGAGACTAGCATGCGGATCCCCGGGTTAATTAA	AAGCAGCTAAGGCCCTATCACAACGGGTCAAGAAAGAGTACGCCGCCAATCGGATCCCCGGGTTAATTAA	CACGCAACCAAATATGTAAGTATATAAAATATATGTATGTGTGTGCACTAGAATTCGAGCTCGTTTAAAC	0		0		0
YBR231C	SWC5,AOR1	2	670910	671821	-	AAACTGGAATAATATTGTTTCAAGAAAGAAAACCCACTAGCCTATAAATG	TGCGCCGGCAACAACTTGCTCAGCAGTTGCAGCAGGATAGCGAAGCTTCA	AAAAATTTGAGCAGAAAAGCATGTTATTTAATACATGTAATATTTGTCTA	AAACTGGAATAATATTGTTTCAAGAAAGAAAACCCACTAGCCTATAAATGCGGATCCCCGGGTTAATTAA	TGCGCCGGCAACAACTTGCTCAGCAGTTGCAGCAGGATAGCGAAGCTTCACGGATCCCCGGGTTAATTAA	AAAAATTTGAGCAGAAAAGCATGTTATTTAATACATGTAATATTTGTCTAGAATTCGAGCTCGTTTAAAC	0		0		0
YBR232C	YBR232C	2	672104	672463	-	CCCTCACGTAAACAATTCTTTCAGGAACACCTCTGATATTATTTGATATG	TTGAGCTAAAGAGTATTACAGAAAGATTATTTAATGCCGCGCTGGACGAT	CTTTTTCATATTCAAACTTATCCATAGCCACATCCACTCTAACAATTTTA	CCCTCACGTAAACAATTCTTTCAGGAACACCTCTGATATTATTTGATATGCGGATCCCCGGGTTAATTAA	TTGAGCTAAAGAGTATTACAGAAAGATTATTTAATGCCGCGCTGGACGATCGGATCCCCGGGTTAATTAA	CTTTTTCATATTCAAACTTATCCATAGCCACATCCACTCTAACAATTTTAGAATTCGAGCTCGTTTAAAC	1	YBR233W	1	YBR233W	0
YBR233W	PBP2,HEK1	2	672159	673400	+	CCAGCGCGGCATTAAATAATCTTTCTGTAATACTCTTTAGCTCAATTATG	AAATTGAAATTGATAGATCAAATGCTGAACGTAAAAGAAGGTCGCCCCTC	TTTCTGTATTTTTATTTTCTATGTGTTTTTATTGACTAGCAGTATATTTA	CCAGCGCGGCATTAAATAATCTTTCTGTAATACTCTTTAGCTCAATTATGCGGATCCCCGGGTTAATTAA	AAATTGAAATTGATAGATCAAATGCTGAACGTAAAAGAAGGTCGCCCCTCCGGATCCCCGGGTTAATTAA	TTTCTGTATTTTTATTTTCTATGTGTTTTTATTGACTAGCAGTATATTTAGAATTCGAGCTCGTTTAAAC	1	YBR232C	1	YBR232C	0
YBR233W-A	DAD3	2	673708	673992	+	AGCCAGTCAAAGTCGCTGTGAAACATACACGGCGTTATAGTCACAGTATG	TTATCTTGCAAAGAAAGCAAGAACAGGAGTCTTTGGGTAGCAATTCTAAA	GTGCCGTAAAAAATAAAGCATCAGAATCAATTTCTTGCACCAAACCATTA	AGCCAGTCAAAGTCGCTGTGAAACATACACGGCGTTATAGTCACAGTATGCGGATCCCCGGGTTAATTAA	TTATCTTGCAAAGAAAGCAAGAACAGGAGTCTTTGGGTAGCAATTCTAAACGGATCCCCGGGTTAATTAA	GTGCCGTAAAAAATAAAGCATCAGAATCAATTTCTTGCACCAAACCATTAGAATTCGAGCTCGTTTAAAC	0		0		0
YBR234C	ARC40	2	674171	675325	-	TAGGAAAAATAAGCCAAAGTAAACGTATATTAGTTGAGAGTCTCCTAATG	CACAAGTCTCTTCCTGTGGGTTAGACGGTAAGATCGTCATTTATACAATT	AGGTAGGGAATACACATAACAATATATATATATATACGTATGTATATTTA	TAGGAAAAATAAGCCAAAGTAAACGTATATTAGTTGAGAGTCTCCTAATGCGGATCCCCGGGTTAATTAA	CACAAGTCTCTTCCTGTGGGTTAGACGGTAAGATCGTCATTTATACAATTCGGATCCCCGGGTTAATTAA	AGGTAGGGAATACACATAACAATATATATATATATACGTATGTATATTTAGAATTCGAGCTCGTTTAAAC	0		0		0
YBR235W	YBR235W	2	675634	678996	+	TTTTGCCAGCCAATTCTCTTTAAGAATAGGCCTTTCTTGTAGGATTAATG	CTCCATGCATGTTAATCAATTCGCAAACCATGACAGTAACTACTGCATTA	TGTAGTAAATAAGTTCTGGGGAAATGCATAACGATATATGTGTTATTCTA	TTTTGCCAGCCAATTCTCTTTAAGAATAGGCCTTTCTTGTAGGATTAATGCGGATCCCCGGGTTAATTAA	CTCCATGCATGTTAATCAATTCGCAAACCATGACAGTAACTACTGCATTACGGATCCCCGGGTTAATTAA	TGTAGTAAATAAGTTCTGGGGAAATGCATAACGATATATGTGTTATTCTAGAATTCGAGCTCGTTTAAAC	0		0		0
YBR236C	ABD1	2	679116	680426	-	AACTACTACAACGTGGAGTCGTCCATTATCCGTCTTAGAAAAGTAGAATG	CATTCCGTAAGGTAAAACAGTATATCGAACCGGAAAGCGTAAAGCCCAAC	AATACAGATGCTTTATAGTAGGGTTATTGTTTCTATTCATTTTTATTTCA	AACTACTACAACGTGGAGTCGTCCATTATCCGTCTTAGAAAAGTAGAATGCGGATCCCCGGGTTAATTAA	CATTCCGTAAGGTAAAACAGTATATCGAACCGGAAAGCGTAAAGCCCAACCGGATCCCCGGGTTAATTAA	AATACAGATGCTTTATAGTAGGGTTATTGTTTCTATTCATTTTTATTTCAGAATTCGAGCTCGTTTAAAC	0		0		0
YBR237W	PRP5,RNA5	2	680702	683251	+	TTCGAGAAGGGAAATCATAACGCTGTTGCCTTGGGTTTATTTGAGGTATG	AAGAGGGGGTCGTAAAGGCTGCAAGCTTGTCTTTGAAGAGTACTAAGTAC	CTAACTACGAAAGTATATAGCACCACGAGTGAGTTAAATTCTAAAAACTA	TTCGAGAAGGGAAATCATAACGCTGTTGCCTTGGGTTTATTTGAGGTATGCGGATCCCCGGGTTAATTAA	AAGAGGGGGTCGTAAAGGCTGCAAGCTTGTCTTTGAAGAGTACTAAGTACCGGATCCCCGGGTTAATTAA	CTAACTACGAAAGTATATAGCACCACGAGTGAGTTAAATTCTAAAAACTAGAATTCGAGCTCGTTTAAAC	0		0		0
YBR238C	YBR238C	2	683843	686038	-	TGATATTTCTTACTCTAATTGCTTTTCTATCTTGCAAATCTGATCCTATG	TTAACGATATTCCTATTCCTGAATTACATAATTTGAAGCCAACGTGTGTT	TTTTTTGTTCTGTAGAGAAAGAAGGTGAAAAGTGAAGGATATTAACTTTA	TGATATTTCTTACTCTAATTGCTTTTCTATCTTGCAAATCTGATCCTATGCGGATCCCCGGGTTAATTAA	TTAACGATATTCCTATTCCTGAATTACATAATTTGAAGCCAACGTGTGTTCGGATCCCCGGGTTAATTAA	TTTTTTGTTCTGTAGAGAAAGAAGGTGAAAAGTGAAGGATATTAACTTTAGAATTCGAGCTCGTTTAAAC	0		0		0
YBR239C	YBR239C	2	687078	688667	-	CAGACACACGAAGGTATAAAAATAAAATACATTGATGAATCATCGTGATG	TCTCTGGTTTGCCCCTCATGATCTTGGGTAACTTCATGCCCATACTCAAT	TATTATATAATACGAGGTAGTAAAATGAGAAAAAAAGAAAAAAAAAGTCA	CAGACACACGAAGGTATAAAAATAAAATACATTGATGAATCATCGTGATGCGGATCCCCGGGTTAATTAA	TCTCTGGTTTGCCCCTCATGATCTTGGGTAACTTCATGCCCATACTCAATCGGATCCCCGGGTTAATTAA	TATTATATAATACGAGGTAGTAAAATGAGAAAAAAAGAAAAAAAAAGTCAGAATTCGAGCTCGTTTAAAC	0		0		0
YBR240C	THI2,PHO6	2	689215	690567	-	ACCACGTATATATATATAGCCTATATATATATCCGCACTAGAACCAAATG	AACTGAAGTGTAATCAACAATTTTACAAGGATGTATATGCCATGCAGGAC	TTTTGGCTTTTTTTTCTTGAAATGAGTGAAGGGAAGGCTCAATAAGCCTA	ACCACGTATATATATATAGCCTATATATATATCCGCACTAGAACCAAATGCGGATCCCCGGGTTAATTAA	AACTGAAGTGTAATCAACAATTTTACAAGGATGTATATGCCATGCAGGACCGGATCCCCGGGTTAATTAA	TTTTGGCTTTTTTTTCTTGAAATGAGTGAAGGGAAGGCTCAATAAGCCTAGAATTCGAGCTCGTTTAAAC	0		0		0
YBR241C	YBR241C	2	691314	692780	-	TTGGAACAACAACAAAACACAGAGACTAAGGCATAACAAACTAAGTCATG	TACCCGAGACAAAGGGCAAGACTACATACAGCGAGGTTTGGACTGGCTAC	GAAAGAAGTAAAAAATAGTTGCTTAGGTATATATGACTGGCTACAGATCA	TTGGAACAACAACAAAACACAGAGACTAAGGCATAACAAACTAAGTCATGCGGATCCCCGGGTTAATTAA	TACCCGAGACAAAGGGCAAGACTACATACAGCGAGGTTTGGACTGGCTACCGGATCCCCGGGTTAATTAA	GAAAGAAGTAAAAAATAGTTGCTTAGGTATATATGACTGGCTACAGATCAGAATTCGAGCTCGTTTAAAC	0		0		0
YBR242W	YBR242W	2	693397	694113	+	TATTCTCATAAAAAACAATTGTCAAAGAAAGCCTACATAAAAAAAATATG	TCGTGCAGCGTCAAAAATACTTCGCCGATTTGACTCAATCGATAACTAAA	GTAGTTACTTTGTACTTTTATGACGCAAAAGTTGGTATTTATGATAATTA	TATTCTCATAAAAAACAATTGTCAAAGAAAGCCTACATAAAAAAAATATGCGGATCCCCGGGTTAATTAA	TCGTGCAGCGTCAAAAATACTTCGCCGATTTGACTCAATCGATAACTAAACGGATCCCCGGGTTAATTAA	GTAGTTACTTTGTACTTTTATGACGCAAAAGTTGGTATTTATGATAATTAGAATTCGAGCTCGTTTAAAC	0		0		0
YBR243C	ALG7,TUR1	2	694174	695520	-	TTTATCAAGTAGAGCAAGGCGGAGAACGGTAACAAAAAGTAGACTATATG	ACGCTATAGGCGCTATCATCTTTGGCCACGACAACCTATGGACAGTACGT	CAACTTTTGCGTCATAAAAGTACAAAGTAACTACCAATACATAATCTTCA	TTTATCAAGTAGAGCAAGGCGGAGAACGGTAACAAAAAGTAGACTATATGCGGATCCCCGGGTTAATTAA	ACGCTATAGGCGCTATCATCTTTGGCCACGACAACCTATGGACAGTACGTCGGATCCCCGGGTTAATTAA	CAACTTTTGCGTCATAAAAGTACAAAGTAACTACCAATACATAATCTTCAGAATTCGAGCTCGTTTAAAC	0		0		0
YBR244W	GPX2,AMI1	2	696254	696742	+	GCTGACCTTGACAAGAATACAATTAGCAACAAAAGTAATAATTCAAAATG	TAACAAAACCATCGTCCTTGGACCAAGAAATCCAAAGCCTGTTAAGTAAA	TGTATTATTTATTGTTCCGGATAATTGCTTGATTATAGACAAAGATATCA	GCTGACCTTGACAAGAATACAATTAGCAACAAAAGTAATAATTCAAAATGCGGATCCCCGGGTTAATTAA	TAACAAAACCATCGTCCTTGGACCAAGAAATCCAAAGCCTGTTAAGTAAACGGATCCCCGGGTTAATTAA	TGTATTATTTATTGTTCCGGATAATTGCTTGATTATAGACAAAGATATCAGAATTCGAGCTCGTTTAAAC	0		0		0
YBR245C	ISW1,SGN2	2	696876	700265	-	ATAGCTATGCAAAAACCAGCTAGAGGTGGATGCAGAAATACCCTATTATG	AAACTGAACAGTTGGTAGCAGAGAAAATTCCGGAAAACGAAACCACTCAT	ATGGTGTAGGATATATTAAAAAAAATCGAAATATAAAAAAAGAAGGTTTA	ATAGCTATGCAAAAACCAGCTAGAGGTGGATGCAGAAATACCCTATTATGCGGATCCCCGGGTTAATTAA	AAACTGAACAGTTGGTAGCAGAGAAAATTCCGGAAAACGAAACCACTCATCGGATCCCCGGGTTAATTAA	ATGGTGTAGGATATATTAAAAAAAATCGAAATATAAAAAAAGAAGGTTTAGAATTCGAGCTCGTTTAAAC	0		0		0
YBR246W	YBR246W	2	700317	701480	+	GGGTATTTCTGCATCCACCTCTAGCTGGTTTTTGCATAGCTATACATATG	TGATCGCAACATGCTCATTTTATGATAATTCCTTGCAAACATGGATAGTT	TTAGCCTATATATTAGTCCATATATTGCAGACTGAAATTTTTTTTTTCTA	GGGTATTTCTGCATCCACCTCTAGCTGGTTTTTGCATAGCTATACATATGCGGATCCCCGGGTTAATTAA	TGATCGCAACATGCTCATTTTATGATAATTCCTTGCAAACATGGATAGTTCGGATCCCCGGGTTAATTAA	TTAGCCTATATATTAGTCCATATATTGCAGACTGAAATTTTTTTTTTCTAGAATTCGAGCTCGTTTAAAC	0		0		0
YBR247C	ENP1,MEG1	2	701720	703171	-	CGTTTTAAGACTTACAGATAAACAATATATTAGAAAGATTAACTATAATG	AGTTTGTTGATCCACAGGGAGCTAATGATGATTTAATGATTGATGTCAAT	GGAAAGACCGAGCGATATAAAATTGATGAAAAATTGATATTACAGCATCA	CGTTTTAAGACTTACAGATAAACAATATATTAGAAAGATTAACTATAATGCGGATCCCCGGGTTAATTAA	AGTTTGTTGATCCACAGGGAGCTAATGATGATTTAATGATTGATGTCAATCGGATCCCCGGGTTAATTAA	GGAAAGACCGAGCGATATAAAATTGATGAAAAATTGATATTACAGCATCAGAATTCGAGCTCGTTTAAAC	0		0		0
YBR248C	HIS7	2	703521	705179	-	GTATCCAGTTTAGGTTTTTTGATTATTTATAAGTAAAGAAAAAGAAAATG	TAAAGGAGTATTTACTAGAGCACGGATTAAAGGTTAGAATGGATGAAGAG	CGTATATAGACTGAGTCAAGATTATAAAGTATACATATCCAACCACATTA	GTATCCAGTTTAGGTTTTTTGATTATTTATAAGTAAAGAAAAAGAAAATGCGGATCCCCGGGTTAATTAA	TAAAGGAGTATTTACTAGAGCACGGATTAAAGGTTAGAATGGATGAAGAGCGGATCCCCGGGTTAATTAA	CGTATATAGACTGAGTCAAGATTATAAAGTATACATATCCAACCACATTAGAATTCGAGCTCGTTTAAAC	0		0		0
YBR249C	ARO4	2	705596	706708	-	TTATATATTTAACCGCTAAATTTAGTAAACAAAAGAATCTATCAGAAATG	TGAGGAAGTTGGCTGCTGCTGTCAGACAAAGAAGAGAAGTTAACAAGAAA	AGTGGTAGAGGAAAGAATGTATGTTACATATATCATTAAAAAAACATCTA	TTATATATTTAACCGCTAAATTTAGTAAACAAAAGAATCTATCAGAAATGCGGATCCCCGGGTTAATTAA	TGAGGAAGTTGGCTGCTGCTGTCAGACAAAGAAGAGAAGTTAACAAGAAACGGATCCCCGGGTTAATTAA	AGTGGTAGAGGAAAGAATGTATGTTACATATATCATTAAAAAAACATCTAGAATTCGAGCTCGTTTAAAC	0		0		0
YBR250W	SPO23	2	707747	709318	+	CTTGCAACAAAATCAGACAAATAGAATTTCCCTTTTTTGTTTGACTAATG	TACAAGATGAACCCCCACTATATTCTATGGTAGCAGATGAGAATAGCTTA	AAAAAAAAAAGGATAAAATAGAGGCGTTGTTCTGAGATACCGAACATTCA	CTTGCAACAAAATCAGACAAATAGAATTTCCCTTTTTTGTTTGACTAATGCGGATCCCCGGGTTAATTAA	TACAAGATGAACCCCCACTATATTCTATGGTAGCAGATGAGAATAGCTTACGGATCCCCGGGTTAATTAA	AAAAAAAAAAGGATAAAATAGAGGCGTTGTTCTGAGATACCGAACATTCAGAATTCGAGCTCGTTTAAAC	0		0		0
YBR251W	MRPS5	2	710101	711024	+	GACGGTAAACCATACAAGAAACAGATTTCATAGATCAATAGGTAAAGATG	TGGGTAGAGGCAAAAAGCTTGTTGATGTCAGGAAAGTTTACTATTCAAGC	CTTATGTAAAACGAGAGATAATGGTGCGTGTGTATGTACATAGTACTTCA	GACGGTAAACCATACAAGAAACAGATTTCATAGATCAATAGGTAAAGATGCGGATCCCCGGGTTAATTAA	TGGGTAGAGGCAAAAAGCTTGTTGATGTCAGGAAAGTTTACTATTCAAGCCGGATCCCCGGGTTAATTAA	CTTATGTAAAACGAGAGATAATGGTGCGTGTGTATGTACATAGTACTTCAGAATTCGAGCTCGTTTAAAC	0		0		0
YBR252W	DUT1	2	711322	711765	+	CTCGAATGAGATATTTGCACTGATATAGCGAGCCAAAAAATAACCAAATG	CTCTGGAAGAAAGTGCAAGAGGGGCCGGTGGCTTTGGTAGCACTGGTAAC	TGATTTTATTATACATTATACAAGTGTGCCAAAGTATATACACTAAGTTA	CTCGAATGAGATATTTGCACTGATATAGCGAGCCAAAAAATAACCAAATGCGGATCCCCGGGTTAATTAA	CTCTGGAAGAAAGTGCAAGAGGGGCCGGTGGCTTTGGTAGCACTGGTAACCGGATCCCCGGGTTAATTAA	TGATTTTATTATACATTATACAAGTGTGCCAAAGTATATACACTAAGTTAGAATTCGAGCTCGTTTAAAC	0		0		0
YBR253W	SRB6,MED22	2	711981	712346	+	ACAGATTGTAATGATAGGCATCCTGTACTCCTTTTTTTTACAAGAAAATG	AGGAATTACTGGATAACTGTATAGAAACGTTCGTGGCGGAAAAAACTACG	AGTATGTATTTTTTTTTTTGGCCAAATAATAGATAAATACCGCCTTTTTA	ACAGATTGTAATGATAGGCATCCTGTACTCCTTTTTTTTACAAGAAAATGCGGATCCCCGGGTTAATTAA	AGGAATTACTGGATAACTGTATAGAAACGTTCGTGGCGGAAAAAACTACGCGGATCCCCGGGTTAATTAA	AGTATGTATTTTTTTTTTTGGCCAAATAATAGATAAATACCGCCTTTTTAGAATTCGAGCTCGTTTAAAC	0		0		0
YBR254C	TRS20	2	712443	712970	-	ACTAATACGAATAGAGAATGCAGAAAAAACATACAAAGCACATTGAGATG	CGGCATTCGACTCGAGGGTAAGGACATTAGCACTTAAGCATTTGTCCAAA	ATATACATATACGCCATAAAAAATCTCTGCATCTATCTTATTTCCCATTA	ACTAATACGAATAGAGAATGCAGAAAAAACATACAAAGCACATTGAGATGCGGATCCCCGGGTTAATTAA	CGGCATTCGACTCGAGGGTAAGGACATTAGCACTTAAGCATTTGTCCAAACGGATCCCCGGGTTAATTAA	ATATACATATACGCCATAAAAAATCTCTGCATCTATCTTATTTCCCATTAGAATTCGAGCTCGTTTAAAC	0		0		0
YBR255W	YBR255W	2	713163	715247	+	ATATACACTTCAGCAGAGGAGGGGGAGGTACTTTAAACGGATGAAACATG	TTCGGTTCACAATTTTTTTAGTTCTAAAAATCATTAAGGCATTGCTGTGG	TATATCAGTGCAGATGGTTTATTTCTATAAATACATAGACCCGCAAATTA	ATATACACTTCAGCAGAGGAGGGGGAGGTACTTTAAACGGATGAAACATGCGGATCCCCGGGTTAATTAA	TTCGGTTCACAATTTTTTTAGTTCTAAAAATCATTAAGGCATTGCTGTGGCGGATCCCCGGGTTAATTAA	TATATCAGTGCAGATGGTTTATTTCTATAAATACATAGACCCGCAAATTAGAATTCGAGCTCGTTTAAAC	0		0		0
YBR255C-A	YBR255C-A	2	715325	715779	-	TGTAACCAACCGTCCCTAAATACCAACGACACAAAACTGCTGCTACTATG	GAGGCCTTTTTCTGGAGGATGAGAGTTTGAACTCTTCTCGGTCAACTACA	CCATCTGCACTGATATATGAATATATAAGTAGACATGAAAATAACTTTCA	TGTAACCAACCGTCCCTAAATACCAACGACACAAAACTGCTGCTACTATGCGGATCCCCGGGTTAATTAA	GAGGCCTTTTTCTGGAGGATGAGAGTTTGAACTCTTCTCGGTCAACTACACGGATCCCCGGGTTAATTAA	CCATCTGCACTGATATATGAATATATAAGTAGACATGAAAATAACTTTCAGAATTCGAGCTCGTTTAAAC	0		0		0
YBR256C	RIB5	2	716090	716806	-	CCTGACGTACATGTCAAACCAATTGGTGAGATCGTAACCATAGCATAATG	CTATGATCTCAAACATTATCGAGGAGAAGGTTAGAAACTACCTAAATAAA	CACTTCAAAAATGCGTTTATGAAACCTATTTATGACGAATTTTTTATTTA	CCTGACGTACATGTCAAACCAATTGGTGAGATCGTAACCATAGCATAATGCGGATCCCCGGGTTAATTAA	CTATGATCTCAAACATTATCGAGGAGAAGGTTAGAAACTACCTAAATAAACGGATCCCCGGGTTAATTAA	CACTTCAAAAATGCGTTTATGAAACCTATTTATGACGAATTTTTTATTTAGAATTCGAGCTCGTTTAAAC	0		0		0
YBR257W	POP4	2	717589	718428	+	AAAGACTAAAGAAAATAAGCACGATTTGGACTCCCCTATTTGTCAGAATG	GGAAGTTCAAAAGTCGTCGTTGTGATGATATGCTATATTATATACAGAAT	TGAACTCTTATGAAGAGGAAGCAAATGGAAGTACGTAATAACTCTTACTA	AAAGACTAAAGAAAATAAGCACGATTTGGACTCCCCTATTTGTCAGAATGCGGATCCCCGGGTTAATTAA	GGAAGTTCAAAAGTCGTCGTTGTGATGATATGCTATATTATATACAGAATCGGATCCCCGGGTTAATTAA	TGAACTCTTATGAAGAGGAAGCAAATGGAAGTACGTAATAACTCTTACTAGAATTCGAGCTCGTTTAAAC	0		0		0
YBR258C	SHG1,CPS15	2	718438	718866	-	AGCTGAAACACAGTGTAAGAGAGTAGAGCTTATTTCAAATCCAAGAAATG	AACTTCAGGAAACACTGAACTCTTATGAAGAGGAAGCAAATGGAAGTACG	GTCGTTGTGATGATATGCTATATTATATACAGAATTAGTAAGAGTTATTA	AGCTGAAACACAGTGTAAGAGAGTAGAGCTTATTTCAAATCCAAGAAATGCGGATCCCCGGGTTAATTAA	AACTTCAGGAAACACTGAACTCTTATGAAGAGGAAGCAAATGGAAGTACGCGGATCCCCGGGTTAATTAA	GTCGTTGTGATGATATGCTATATTATATACAGAATTAGTAAGAGTTATTAGAATTCGAGCTCGTTTAAAC	0		0		0
YBR259W	YBR259W	2	719091	721157	+	CAAGCGGTATATGAACTCAGTTTTAAGGTGTAGTTTATTTTATAGTCATG	ATTTTAATTACAAAAGGGATGGACAGAAAACATCATTAATAAGGTTAATT	ATTTGCTACAAAACTTGCTAAGGTCCAACTCCCTGTCTTCACGGTTGTTA	CAAGCGGTATATGAACTCAGTTTTAAGGTGTAGTTTATTTTATAGTCATGCGGATCCCCGGGTTAATTAA	ATTTTAATTACAAAAGGGATGGACAGAAAACATCATTAATAAGGTTAATTCGGATCCCCGGGTTAATTAA	ATTTGCTACAAAACTTGCTAAGGTCCAACTCCCTGTCTTCACGGTTGTTAGAATTCGAGCTCGTTTAAAC	0		0		0
YBR260C	RGD1	2	721342	723342	-	AAAAACATACAATCTCGGAAGATTAAAAGAGAAGTGATATAGACAAGATG	TGGCAATGGAAGTGTTATTAGAGGTTTCAGATCAAGCTTTTGAGCCTGAA	TACAAGTGGAAATTAAAGACGGAATGAAAATATCATAAGCGGTATGTTTA	AAAAACATACAATCTCGGAAGATTAAAAGAGAAGTGATATAGACAAGATGCGGATCCCCGGGTTAATTAA	TGGCAATGGAAGTGTTATTAGAGGTTTCAGATCAAGCTTTTGAGCCTGAACGGATCCCCGGGTTAATTAA	TACAAGTGGAAATTAAAGACGGAATGAAAATATCATAAGCGGTATGTTTAGAATTCGAGCTCGTTTAAAC	0		0		0
YBR261C	YBR261C	2	723535	724233	-	CATCGGTGTCAAGAGCATCTCCAAGAAAGAATACATAAACAACAACGATG	CAAGAGAATTGTACCCAGTGAGGATGTACGCACTCAAGCCCATGCCAAAC	AGCACAAGAAAAGGGGCGTATCTATATAAATCTATGCATCCTTGATCCTA	CATCGGTGTCAAGAGCATCTCCAAGAAAGAATACATAAACAACAACGATGCGGATCCCCGGGTTAATTAA	CAAGAGAATTGTACCCAGTGAGGATGTACGCACTCAAGCCCATGCCAAACCGGATCCCCGGGTTAATTAA	AGCACAAGAAAAGGGGCGTATCTATATAAATCTATGCATCCTTGATCCTAGAATTCGAGCTCGTTTAAAC	0		0		0
YBR262C	FMP51	2	724423	724743	-	GACAGAACAGACAGTGGACTAAGAACCAGCAGATAACGGAGAGAATCATG	ATGAACAGATAAGAAACTCTGTCGATTGGATCTACTCCTGGGGTAAGAAT	TTATATACATGAGGATGTTCGTTACAGTAGGAGAAATAGAAAGCTCGCTA	GACAGAACAGACAGTGGACTAAGAACCAGCAGATAACGGAGAGAATCATGCGGATCCCCGGGTTAATTAA	ATGAACAGATAAGAAACTCTGTCGATTGGATCTACTCCTGGGGTAAGAATCGGATCCCCGGGTTAATTAA	TTATATACATGAGGATGTTCGTTACAGTAGGAGAAATAGAAAGCTCGCTAGAATTCGAGCTCGTTTAAAC	0		0		0
YBR263W	SHM1,TMP3,SHMT1	2	724966	726438	+	AATCATCAAGCCGACATTTCCACATCGAGTCTCATAGTCTTTCAATCATG	CTGGCGAGATTTCCAAGTGGGTCGGTCAATACCCTGTCCCAGGTGATATC	GCTGTATATGTTAATACATAAAGTATTTGATTTTAAATCATAATTACTTA	AATCATCAAGCCGACATTTCCACATCGAGTCTCATAGTCTTTCAATCATGCGGATCCCCGGGTTAATTAA	CTGGCGAGATTTCCAAGTGGGTCGGTCAATACCCTGTCCCAGGTGATATCCGGATCCCCGGGTTAATTAA	GCTGTATATGTTAATACATAAAGTATTTGATTTTAAATCATAATTACTTAGAATTCGAGCTCGTTTAAAC	0		0		0
YBR264C	YPT10	2	726472	727071	-	AATTACTCCAGGAAATACAAGTAGCACAAAATACGGAGGAATACGATATG	GAAATATACTGGAAATAAATAAAAAAAAAAGCGGCAGTGGCTGTATATGT	CAGGTGATATCTAAGTAATTATGATTTAAAATCAAATACTTTATGTATTA	AATTACTCCAGGAAATACAAGTAGCACAAAATACGGAGGAATACGATATGCGGATCCCCGGGTTAATTAA	GAAATATACTGGAAATAAATAAAAAAAAAAGCGGCAGTGGCTGTATATGTCGGATCCCCGGGTTAATTAA	CAGGTGATATCTAAGTAATTATGATTTAAAATCAAATACTTTATGTATTAGAATTCGAGCTCGTTTAAAC	0		0		0
YBR265W	TSC10	2	727285	728247	+	AAGATTGCCTCAAGAAAAGAAGTTATCGGTATAATCTTTTGTAGGTAATG	CCTGGTATATCAGGAAATGGTTTCGTGAAAATGACGGCAAGAAGGCCAAC	AATAAAGAGAGTCACGGGGAATATCGGGGATGAGAGTGGATGTGCTCTCA	AAGATTGCCTCAAGAAAAGAAGTTATCGGTATAATCTTTTGTAGGTAATGCGGATCCCCGGGTTAATTAA	CCTGGTATATCAGGAAATGGTTTCGTGAAAATGACGGCAAGAAGGCCAACCGGATCCCCGGGTTAATTAA	AATAAAGAGAGTCACGGGGAATATCGGGGATGAGAGTGGATGTGCTCTCAGAATTCGAGCTCGTTTAAAC	0		0		0
YBR267W	REI1	2	728544	729725	+	ATGCTTCTCATTAGAAGTCGAGAAGAGAGCATATCAGTAACAATACGATG	GTACCAAGTTCGTCAATAACCAACCACACTACAGAGACCAACTTCTGCAG	AGCAGTATATATGCGACAAAATACTAAAAAAAGTAGTGCAAAAAGAATTA	ATGCTTCTCATTAGAAGTCGAGAAGAGAGCATATCAGTAACAATACGATGCGGATCCCCGGGTTAATTAA	GTACCAAGTTCGTCAATAACCAACCACACTACAGAGACCAACTTCTGCAGCGGATCCCCGGGTTAATTAA	AGCAGTATATATGCGACAAAATACTAAAAAAAGTAGTGCAAAAAGAATTAGAATTCGAGCTCGTTTAAAC	1	YBR266C	1	YBR266C	0
YBR266C	SLM6	2	728639	729091	-	CGACTAAATATTTCTGTTCTGGGATATAAAACCCGTGGGTCCTAAACATG	ATGTCTCAAATGATATTGGTGGCAATTGTGCAACACGTCTTTTCAAATTG	GATGCAAGCGACGAGCAGCGGGCCCACATGAAGTCCGATTGGCATCGCTA	CGACTAAATATTTCTGTTCTGGGATATAAAACCCGTGGGTCCTAAACATGCGGATCCCCGGGTTAATTAA	ATGTCTCAAATGATATTGGTGGCAATTGTGCAACACGTCTTTTCAAATTGCGGATCCCCGGGTTAATTAA	GATGCAAGCGACGAGCAGCGGGCCCACATGAAGTCCGATTGGCATCGCTAGAATTCGAGCTCGTTTAAAC	1	YBR267W	1	YBR267W	0
YBR268W	MRPL37	2	730002	730319	+	AAAGCAGTTATATCTACAGCAAAGGAAATAGCTCCTGAAGACTGAAGATG	GGAAGGCGAACAGGCAGCGAATCAAGCAAAACAATTTCTTGAGCCAACTT	ACATATTTATTTACAAGGATACCAAACTTGATCTTATTAACGGAGGCTTA	AAAGCAGTTATATCTACAGCAAAGGAAATAGCTCCTGAAGACTGAAGATGCGGATCCCCGGGTTAATTAA	GGAAGGCGAACAGGCAGCGAATCAAGCAAAACAATTTCTTGAGCCAACTTCGGATCCCCGGGTTAATTAA	ACATATTTATTTACAAGGATACCAAACTTGATCTTATTAACGGAGGCTTAGAATTCGAGCTCGTTTAAAC	0		0		0
YBR269C	FMP21	2	730867	731283	-	AACTTGCTAAAGAGTCAGAAAGAACCAAATAATAAAAAGAAGAACTAATG	ACCCGTTGAGACACGGCGATTATTCGTTTAACGGAAGAGTAACGGATTTC	TTCATCAAATAAGAATAGTATTATTAAAAATTGGCCGAACCAAATATCTA	AACTTGCTAAAGAGTCAGAAAGAACCAAATAATAAAAAGAAGAACTAATGCGGATCCCCGGGTTAATTAA	ACCCGTTGAGACACGGCGATTATTCGTTTAACGGAAGAGTAACGGATTTCCGGATCCCCGGGTTAATTAA	TTCATCAAATAAGAATAGTATTATTAAAAATTGGCCGAACCAAATATCTAGAATTCGAGCTCGTTTAAAC	0		0		0
YBR270C	BIT2	2	731467	733104	-	CAATAAGCATAAGTGGCTAGGCGAGTCTTAAACTACAGAGTCAAGCAATG	GAAACCAAAGAATTATTGGTGAACTTCTTGAGGGCATACGCATGAGTATA	CACCTATGTATATGCCACTATTGTATATTACTAAATAAAATATTTAATTA	CAATAAGCATAAGTGGCTAGGCGAGTCTTAAACTACAGAGTCAAGCAATGCGGATCCCCGGGTTAATTAA	GAAACCAAAGAATTATTGGTGAACTTCTTGAGGGCATACGCATGAGTATACGGATCCCCGGGTTAATTAA	CACCTATGTATATGCCACTATTGTATATTACTAAATAAAATATTTAATTAGAATTCGAGCTCGTTTAAAC	0		0		0
YBR271W	YBR271W	2	733558	734816	+	AGTATCTAACTCATGCAAGTTAGGAGTTCCATAGCGGATATTTCACTATG	TGGATGATTGGGGTGCCGTTAAGTATTTATATAGGCAAATCGTTCGCAAT	TATATAAAAGAAAAACTATTCGCCTAAGCGCGTTCGTTTCTTTCCCACTA	AGTATCTAACTCATGCAAGTTAGGAGTTCCATAGCGGATATTTCACTATGCGGATCCCCGGGTTAATTAA	TGGATGATTGGGGTGCCGTTAAGTATTTATATAGGCAAATCGTTCGCAATCGGATCCCCGGGTTAATTAA	TATATAAAAGAAAAACTATTCGCCTAAGCGCGTTCGTTTCTTTCCCACTAGAATTCGAGCTCGTTTAAAC	0		0		0
YBR272C	HSM3	2	735066	736501	-	AGTTTACAACTACAATCACCGCAAAAGAACTCAGCGAAACAGGAGCAATG	GCAGTTAACGGAAAAAATTATTCCACAGGCAGTGAAACTAAGATTGCAGA	CATTAAACAATCAAGGCCGCCTTTATAGTTGCGCTTATGCAACATAATCA	AGTTTACAACTACAATCACCGCAAAAGAACTCAGCGAAACAGGAGCAATGCGGATCCCCGGGTTAATTAA	GCAGTTAACGGAAAAAATTATTCCACAGGCAGTGAAACTAAGATTGCAGACGGATCCCCGGGTTAATTAA	CATTAAACAATCAAGGCCGCCTTTATAGTTGCGCTTATGCAACATAATCAGAATTCGAGCTCGTTTAAAC	0		0		0
YBR273C	UBX7,CUI3	2	736759	738069	-	GCACTTACAAAGAAGCAAGGATAGCTAAACCAAACAGCCGTAACCAAATG	TTAATGGTAATAATGTCCATTTAGAAAAGAAAAAGGACGAAGATAAAAAA	ATTCACGTCTAATACTAGTCATAAATGGAGTTGAAGCCATTAACTACTTA	GCACTTACAAAGAAGCAAGGATAGCTAAACCAAACAGCCGTAACCAAATGCGGATCCCCGGGTTAATTAA	TTAATGGTAATAATGTCCATTTAGAAAAGAAAAAGGACGAAGATAAAAAACGGATCCCCGGGTTAATTAA	ATTCACGTCTAATACTAGTCATAAATGGAGTTGAAGCCATTAACTACTTAGAATTCGAGCTCGTTTAAAC	0		0		0
YBR274W	CHK1	2	738292	739875	+	CATAAGAGTATATCATAAGTTGCTGTATATGGGCAGCACGTATTACTATG	TGTTCAAGAAAATTTCAACTATCTGTAGGGATATTATCCTAATTCCCAAC	TTTTTTTTGATCAGTGCATCTTAACCCTTCTTTTGTCTCCATTTTTTTCA	CATAAGAGTATATCATAAGTTGCTGTATATGGGCAGCACGTATTACTATGCGGATCCCCGGGTTAATTAA	TGTTCAAGAAAATTTCAACTATCTGTAGGGATATTATCCTAATTCCCAACCGGATCCCCGGGTTAATTAA	TTTTTTTTGATCAGTGCATCTTAACCCTTCTTTTGTCTCCATTTTTTTCAGAATTCGAGCTCGTTTAAAC	0		0		0
YBR275C	RIF1	2	740054	745804	-	TTATTACAGGATTGCCATTGCAAAATCGTTTTTGTGGTCAATTTGCAATG	ATTTTATGATGAGGCTCGAATATTACTCAAACAGGGATAATGATATGAAT	ATTGTAATTAATTTATTGCCATTTTGATCTATTCTACATACTAACAATCA	TTATTACAGGATTGCCATTGCAAAATCGTTTTTGTGGTCAATTTGCAATGCGGATCCCCGGGTTAATTAA	ATTTTATGATGAGGCTCGAATATTACTCAAACAGGGATAATGATATGAATCGGATCCCCGGGTTAATTAA	ATTGTAATTAATTTATTGCCATTTTGATCTATTCTACATACTAACAATCAGAATTCGAGCTCGTTTAAAC	0		0		0
YBR276C	PPS1	2	746318	748741	-	TGTCATTGAGGTAGAAGGGGCGGGTATAGAAAACTAGAGCAACAACCATG	ATTGGCACATCATCTGTAGGGGTATCGCTGAGGTTAATATGAAGTACACA	ATTTTCCTACGTATTATACAGTTGTACGTATACTTATATAACAAAGTTCA	TGTCATTGAGGTAGAAGGGGCGGGTATAGAAAACTAGAGCAACAACCATGCGGATCCCCGGGTTAATTAA	ATTGGCACATCATCTGTAGGGGTATCGCTGAGGTTAATATGAAGTACACACGGATCCCCGGGTTAATTAA	ATTTTCCTACGTATTATACAGTTGTACGTATACTTATATAACAAAGTTCAGAATTCGAGCTCGTTTAAAC	0		0		0
YBR277C	YBR277C	2	748913	749314	-	ATTCAGGCTCTTCTATAACAACCTCTTGATCGCTCCGACCCGGTTGCATG	CTTGTTTTTATCAGTTGGGACAGGCAGTTGTTAAGGCCATTAATTTCGCG	TTGCAATTATGTTTCCATGATGCTTTTGAAGTAATAATTTATTTTTATTA	ATTCAGGCTCTTCTATAACAACCTCTTGATCGCTCCGACCCGGTTGCATGCGGATCCCCGGGTTAATTAA	CTTGTTTTTATCAGTTGGGACAGGCAGTTGTTAAGGCCATTAATTTCGCGCGGATCCCCGGGTTAATTAA	TTGCAATTATGTTTCCATGATGCTTTTGAAGTAATAATTTATTTTTATTAGAATTCGAGCTCGTTTAAAC	1	YBR278W	1	YBR278W	0
YBR278W	DPB3	2	748992	749597	+	GTCCCAACTGATAAAAACAAGCAAGGGTCAACCGTGTTGCAAAAAAAATG	ATTCCGACTCTTCTGATATCGAAGTTGACCATACGAAAAGCACCGATCCT	AACATATTGCATCGAATAGTAATTACATAGCAATAATAGCAATAACACTA	GTCCCAACTGATAAAAACAAGCAAGGGTCAACCGTGTTGCAAAAAAAATGCGGATCCCCGGGTTAATTAA	ATTCCGACTCTTCTGATATCGAAGTTGACCATACGAAAAGCACCGATCCTCGGATCCCCGGGTTAATTAA	AACATATTGCATCGAATAGTAATTACATAGCAATAATAGCAATAACACTAGAATTCGAGCTCGTTTAAAC	1	YBR277C	1	YBR277C	0
YBR279W	PAF1	2	749958	751313	+	GTATTCAGTACAATAGAACAGTGCTCATAATAGTATAAAGGGTCACAATG	TTCATACTGAACAAAAACCAGAGGAAGAAAAGGAAACTTTACAAGAAGAA	AAAAGAACTACAGGTTTAAAATCAATCTCCCTTCACTTCTCAATATTCTA	GTATTCAGTACAATAGAACAGTGCTCATAATAGTATAAAGGGTCACAATGCGGATCCCCGGGTTAATTAA	TTCATACTGAACAAAAACCAGAGGAAGAAAAGGAAACTTTACAAGAAGAACGGATCCCCGGGTTAATTAA	AAAAGAACTACAGGTTTAAAATCAATCTCCCTTCACTTCTCAATATTCTAGAATTCGAGCTCGTTTAAAC	0		0		0
YBR280C	SAF1	2	751503	753416	-	TTATTGTCCAAAGGATATACTCTCAATTATAAATGGAAAAGCACATCATG	GTGTAACTGCTGGTGGCTGGCAAACCGGTGCATTAATCATCAAGAAGCAT	CACCCAAACGGAATCCAAAATGCAAAATCGAAATGACACCTAAAAATTCA	TTATTGTCCAAAGGATATACTCTCAATTATAAATGGAAAAGCACATCATGCGGATCCCCGGGTTAATTAA	GTGTAACTGCTGGTGGCTGGCAAACCGGTGCATTAATCATCAAGAAGCATCGGATCCCCGGGTTAATTAA	CACCCAAACGGAATCCAAAATGCAAAATCGAAATGACACCTAAAAATTCAGAATTCGAGCTCGTTTAAAC	0		0		0
YBR281C	DUG2	2	753689	756325	-	CCCTGTAAGGAAAAGTGAAAAACGAGGGCAGAAGTAATTGTGAAATCATG	AAAATTGGTCTAATTTGACTGAGATTTTGTCTAAAGTATTCAATAGGTTA	AAATTGGGTATATATTTAGCACTTTAAAATCAATTGTTTGTAGTTGTTTA	CCCTGTAAGGAAAAGTGAAAAACGAGGGCAGAAGTAATTGTGAAATCATGCGGATCCCCGGGTTAATTAA	AAAATTGGTCTAATTTGACTGAGATTTTGTCTAAAGTATTCAATAGGTTACGGATCCCCGGGTTAATTAA	AAATTGGGTATATATTTAGCACTTTAAAATCAATTGTTTGTAGTTGTTTAGAATTCGAGCTCGTTTAAAC	0		0		0
YBR282W	MRPL27	2	756959	757399	+	ACGGGAATCAAAGATTACCTTGAAAGTGAGGACAGCAAATAACTAAAATG	GGGTACAAAGCGAAGGGGCCACCGACACTTCATGTTATAAGGAGCGTGGA	TCGAAAACTAGTATTTACACGCATATTGAAGAAAGATTATAAATAACTTA	ACGGGAATCAAAGATTACCTTGAAAGTGAGGACAGCAAATAACTAAAATGCGGATCCCCGGGTTAATTAA	GGGTACAAAGCGAAGGGGCCACCGACACTTCATGTTATAAGGAGCGTGGACGGATCCCCGGGTTAATTAA	TCGAAAACTAGTATTTACACGCATATTGAAGAAAGATTATAAATAACTTAGAATTCGAGCTCGTTTAAAC	0		0		0
YBR283C	SSH1	2	757662	759134	-	ACGCATTTTTTAGCACATTTGCCCCCGCCACTCTCCATTGTTTTAGTATG	GTGGCGGTCAAAGTGCTTTGAATCAAGTCTTGGGTGTTCCAGGTGCTATG	AATTTGATCTTCTTTTTTGTTTTCCTTCTTTTTTTTCTTTTCTTTGTTTA	ACGCATTTTTTAGCACATTTGCCCCCGCCACTCTCCATTGTTTTAGTATGCGGATCCCCGGGTTAATTAA	GTGGCGGTCAAAGTGCTTTGAATCAAGTCTTGGGTGTTCCAGGTGCTATGCGGATCCCCGGGTTAATTAA	AATTTGATCTTCTTTTTTGTTTTCCTTCTTTTTTTTCTTTTCTTTGTTTAGAATTCGAGCTCGTTTAAAC	0		0		0
YBR284W	YBR284W	2	759958	762351	+	GTAAATAGTACAGGAAAAGGAGGACTTATCAGGGTATCACACAAACAATG	GTCAATATCGCAGTAGCACTCTCGCAGGGGAGTGGCGACTCATAATTGCG	TAATATTAGCGTCACAATATGCGCCCCTCGAAGAAACATGAGCGAATTCA	GTAAATAGTACAGGAAAAGGAGGACTTATCAGGGTATCACACAAACAATGCGGATCCCCGGGTTAATTAA	GTCAATATCGCAGTAGCACTCTCGCAGGGGAGTGGCGACTCATAATTGCGCGGATCCCCGGGTTAATTAA	TAATATTAGCGTCACAATATGCGCCCCTCGAAGAAACATGAGCGAATTCAGAATTCGAGCTCGTTTAAAC	0		0		0
YBR285W	YBR285W	2	762645	763079	+	TTTATAACATAACACTTCGAAATCTCTAAGCTCGCTTATAGTTGACAATG	GCAGAATACTAAAGTGTAGCACTAGAAGGAGCTACTTGAGATACAAGAAA	AAGAAAGGTGATTATATCAAGATATATAATGAAGCAGCTCAATTGTCTTA	TTTATAACATAACACTTCGAAATCTCTAAGCTCGCTTATAGTTGACAATGCGGATCCCCGGGTTAATTAA	GCAGAATACTAAAGTGTAGCACTAGAAGGAGCTACTTGAGATACAAGAAACGGATCCCCGGGTTAATTAA	AAGAAAGGTGATTATATCAAGATATATAATGAAGCAGCTCAATTGTCTTAGAATTCGAGCTCGTTTAAAC	0		0		0
YBR286W	APE3,APY1	2	763421	765034	+	ACAATTGGTAGAAGAAGCCAAAAAAAAAAAAAACAGAAACGCCAACCATG	TGAATGCTCAACAACCACAATTTAAGTACAGGGCCGACTTCTTGATTATT	TTTTCTTTTAGATAATTATACAGAAATACTTGATGTGAACAGTACACTTA	ACAATTGGTAGAAGAAGCCAAAAAAAAAAAAAACAGAAACGCCAACCATGCGGATCCCCGGGTTAATTAA	TGAATGCTCAACAACCACAATTTAAGTACAGGGCCGACTTCTTGATTATTCGGATCCCCGGGTTAATTAA	TTTTCTTTTAGATAATTATACAGAAATACTTGATGTGAACAGTACACTTAGAATTCGAGCTCGTTTAAAC	0		0		0
YBR287W	ZSP1	2	765292	766575	+	ATTCCCAACTAACCATACCCTCATAGATTACTCTGCATTTCTACTATATG	TTATTGTTGTCTCAGGTGCAATTTACGTTTTACAGTGGGCTAACCCAACT	AAGACTTTCATTCATGAAGACTCTATACAAAGGAATGAAAAGTTGTATTA	ATTCCCAACTAACCATACCCTCATAGATTACTCTGCATTTCTACTATATGCGGATCCCCGGGTTAATTAA	TTATTGTTGTCTCAGGTGCAATTTACGTTTTACAGTGGGCTAACCCAACTCGGATCCCCGGGTTAATTAA	AAGACTTTCATTCATGAAGACTCTATACAAAGGAATGAAAAGTTGTATTAGAATTCGAGCTCGTTTAAAC	0		0		0
YBR288C	APM3,YKS6	2	766733	768184	-	TTGGGCAACAACAGAGGCTGTAAACCTTACCAACCCAACCAAAATAGATG	ACAAGGGTGCAAAGTATAAGACCCAGACAGGCAATTTTCAAGTAAGGCTG	CATTATATTCTATTTAGTTTCGCATGGAATTTCAAGTACACATATAACTA	TTGGGCAACAACAGAGGCTGTAAACCTTACCAACCCAACCAAAATAGATGCGGATCCCCGGGTTAATTAA	ACAAGGGTGCAAAGTATAAGACCCAGACAGGCAATTTTCAAGTAAGGCTGCGGATCCCCGGGTTAATTAA	CATTATATTCTATTTAGTTTCGCATGGAATTTCAAGTACACATATAACTAGAATTCGAGCTCGTTTAAAC	0		0		0
YBR289W	SNF5,TYE4,SWI10,HAF4	2	768388	771159	+	AAGCATCATCAAGGGAACATATAGTAAAGAACTACACAAAAGCAACAATG	TGTTGACTAATAGCAATAATGGTAGCAGTAACAATAATACACAGAATACA	CACGGTTATTTACATCTCCGGTATATTTTATATATGTGTATATATTTCTA	AAGCATCATCAAGGGAACATATAGTAAAGAACTACACAAAAGCAACAATGCGGATCCCCGGGTTAATTAA	TGTTGACTAATAGCAATAATGGTAGCAGTAACAATAATACACAGAATACACGGATCCCCGGGTTAATTAA	CACGGTTATTTACATCTCCGGTATATTTTATATATGTGTATATATTTCTAGAATTCGAGCTCGTTTAAAC	0		0		0
YBR290W	BSD2	2	771365	772330	+	AAGAGCATGAGAAGAACAAGAACACGTAGTTTAGGAATCTAAGCGCTATG	AAGTCAAAAAATTGGAAAAGAAATACCTCAACCAAAGTCAAAATCAAGCA	ACTTAAAAAAGTTACATATCTCTTTTTATCATAATGAAGAAGATGGCTTA	AAGAGCATGAGAAGAACAAGAACACGTAGTTTAGGAATCTAAGCGCTATGCGGATCCCCGGGTTAATTAA	AAGTCAAAAAATTGGAAAAGAAATACCTCAACCAAAGTCAAAATCAAGCACGGATCCCCGGGTTAATTAA	ACTTAAAAAAGTTACATATCTCTTTTTATCATAATGAAGAAGATGGCTTAGAATTCGAGCTCGTTTAAAC	0		0		0
YBR291C	CTP1	2	772447	773346	-	GAAAGAACTCCAAAGTAGAACTTGAATTATAAATTAGCATTTTACCAATG	GTGGTGGTATTGTTTTCACTATCTATGAAAAGGTCTTAGTTATGCTAGCC	TAACGAGTAGAAAACATTAGATGATATATTGTACACAATAATACATTTCA	GAAAGAACTCCAAAGTAGAACTTGAATTATAAATTAGCATTTTACCAATGCGGATCCCCGGGTTAATTAA	GTGGTGGTATTGTTTTCACTATCTATGAAAAGGTCTTAGTTATGCTAGCCCGGATCCCCGGGTTAATTAA	TAACGAGTAGAAAACATTAGATGATATATTGTACACAATAATACATTTCAGAATTCGAGCTCGTTTAAAC	0		0		0
YBR292C	YBR292C	2	773476	773849	-	TGCAATAACTCTTCTTACTAAGAGGTAACTTACATCTTGACTTTTTAATG	CTGCGGAATTTTCAATTATTAGAAGTGAAAAAAAAAAAAAAGAAGAACAA	CTTCGACATTTTACGTTTTATATATCACGCTAAAGTGAGACTAAATTTCA	TGCAATAACTCTTCTTACTAAGAGGTAACTTACATCTTGACTTTTTAATGCGGATCCCCGGGTTAATTAA	CTGCGGAATTTTCAATTATTAGAAGTGAAAAAAAAAAAAAAGAAGAACAACGGATCCCCGGGTTAATTAA	CTTCGACATTTTACGTTTTATATATCACGCTAAAGTGAGACTAAATTTCAGAATTCGAGCTCGTTTAAAC	0		0		0
YBR293W	VBA2	2	775787	777211	+	CCGTTACAGCTTCGACGTACCAAACGATTGGTAACGAATTTAATCAGATG	TGATACTCTGCATCCTTAAAGACAATCTGGCGAAACCTAAAACAAGAAGA	CTGTTAATGTATCAATTGAGTCGGTCAAGGGCACAGGTATATATTGTTTA	CCGTTACAGCTTCGACGTACCAAACGATTGGTAACGAATTTAATCAGATGCGGATCCCCGGGTTAATTAA	TGATACTCTGCATCCTTAAAGACAATCTGGCGAAACCTAAAACAAGAAGACGGATCCCCGGGTTAATTAA	CTGTTAATGTATCAATTGAGTCGGTCAAGGGCACAGGTATATATTGTTTAGAATTCGAGCTCGTTTAAAC	0		0		0
YBR294W	SUL1,SFP2	2	778009	780588	+	TAGCTTTGAAAATAAAAAAAAATCCCTGCAGAATACTCGGAAAGAATATG	ATTTACCGTTTTTTCATATCGATATACCCGATTTTTCAAAATGGGACGTT	TATAACTAAAAACAGGGGGGTAATTAAATTACTTACTATCTACTACACTA	TAGCTTTGAAAATAAAAAAAAATCCCTGCAGAATACTCGGAAAGAATATGCGGATCCCCGGGTTAATTAA	ATTTACCGTTTTTTCATATCGATATACCCGATTTTTCAAAATGGGACGTTCGGATCCCCGGGTTAATTAA	TATAACTAAAAACAGGGGGGTAATTAAATTACTTACTATCTACTACACTAGAATTCGAGCTCGTTTAAAC	0		0		0
YBR295W	PCA1,PAY2,CAD2	2	781622	785272	+	TGCTTCCAGGATTTATACAATGAAAGAGCCCAAAGCTGCTGATAACGATG	GTATCCTCCCTGTAATTTTTGTAGCTACACTTCTGCGTTATGTAAAGATT	AAAAAAAAAAAAAGAAAATCTACAATCAAATAGCAGCAGTACCTGGACTA	TGCTTCCAGGATTTATACAATGAAAGAGCCCAAAGCTGCTGATAACGATGCGGATCCCCGGGTTAATTAA	GTATCCTCCCTGTAATTTTTGTAGCTACACTTCTGCGTTATGTAAAGATTCGGATCCCCGGGTTAATTAA	AAAAAAAAAAAAAGAAAATCTACAATCAAATAGCAGCAGTACCTGGACTAGAATTCGAGCTCGTTTAAAC	0		0		0
YBR296C	PHO89,ITN1	2	785574	787298	-	ACTGGAGCGTATCTAATCGAATCAATATAAACAAAGATTAAGCAAAAATG	ATGGTATCATTTTGAATGCTCCTCGCTTTGGTGTGGAATACCAAATGACA	TCTACCTAATGTTGTAAAACTGTATTCATAACCGAAACGCATTATGATTA	ACTGGAGCGTATCTAATCGAATCAATATAAACAAAGATTAAGCAAAAATGCGGATCCCCGGGTTAATTAA	ATGGTATCATTTTGAATGCTCCTCGCTTTGGTGTGGAATACCAAATGACACGGATCCCCGGGTTAATTAA	TCTACCTAATGTTGTAAAACTGTATTCATAACCGAAACGCATTATGATTAGAATTCGAGCTCGTTTAAAC	0		0		0
YBR296C-A	YBR296C-A	2	788897	789016	-	CTGGGGAATTTATTTTTCAAGATTTGGTTCCAGGTTTTTCCCCAGAAATG	CCATTTCCTTGTCAACTCTGTCTTATATCAGAGTCCATAAACTAGTAAAA	GTTTGTGAAAAAAATTTTATGGTGAGATATTGTTCGATTTTACGAAGTCA	CTGGGGAATTTATTTTTCAAGATTTGGTTCCAGGTTTTTCCCCAGAAATGCGGATCCCCGGGTTAATTAA	CCATTTCCTTGTCAACTCTGTCTTATATCAGAGTCCATAAACTAGTAAAACGGATCCCCGGGTTAATTAA	GTTTGTGAAAAAAATTTTATGGTGAGATATTGTTCGATTTTACGAAGTCAGAATTCGAGCTCGTTTAAAC	0		0		0
YBR297W	MAL33,MALR,MAL3R	2	789297	790702	+	TATCAAACATCGAACGAGAGCATCTTGAAGATATTTATGTTCTAAATATG	GACCACTGCGCCTAAATGATGATTCCAAAGATGAAGACGACATAATTCCT	TCTATCAGTATATCTATCTCGTATAAGTGAACGGCGTGAACAATAAATTA	TATCAAACATCGAACGAGAGCATCTTGAAGATATTTATGTTCTAAATATGCGGATCCCCGGGTTAATTAA	GACCACTGCGCCTAAATGATGATTCCAAAGATGAAGACGACATAATTCCTCGGATCCCCGGGTTAATTAA	TCTATCAGTATATCTATCTCGTATAAGTGAACGGCGTGAACAATAAATTAGAATTCGAGCTCGTTTAAAC	0		0		0
YBR298C	MAL31,MALT,MAL3T	2	791402	793242	-	GTATTCAGTATAACAATAAGAATTACATCCAAGACTATTAATTAACTATG	AAACTTCTGTGGTAGATGAAGGGCGAAACACCTCATCTGTTGTGAACAAA	ATAAAATAAAATTAAATAACGCCGTATCTACCTACTGGCTAAAAAAATCA	GTATTCAGTATAACAATAAGAATTACATCCAAGACTATTAATTAACTATGCGGATCCCCGGGTTAATTAA	AAACTTCTGTGGTAGATGAAGGGCGAAACACCTCATCTGTTGTGAACAAACGGATCCCCGGGTTAATTAA	ATAAAATAAAATTAAATAACGCCGTATCTACCTACTGGCTAAAAAAATCAGAATTCGAGCTCGTTTAAAC	0		0		0
YBR298C-A	YBR298C-A	2	793802	794023	-	AAAAACTGCTTAAGAGATGGATGATTTAATTTTTTAGAGACGTATTAATG	CACTCTTCGAGCCAATTCTTAATTGTGTGGGGTCCGCGAAAACTTCCGGA	GTTGAAAATTTCGCTAAACACGGGGTTTAAGTTAAAGTTTACAGGATTTA	AAAAACTGCTTAAGAGATGGATGATTTAATTTTTTAGAGACGTATTAATGCGGATCCCCGGGTTAATTAA	CACTCTTCGAGCCAATTCTTAATTGTGTGGGGTCCGCGAAAACTTCCGGACGGATCCCCGGGTTAATTAA	GTTGAAAATTTCGCTAAACACGGGGTTTAAGTTAAAGTTTACAGGATTTAGAATTCGAGCTCGTTTAAAC	0		0		0
YBR299W	MAL32,MALS,MAL3S	2	794118	795872	+	TTGATAATCTCAAATGTACATCAGTCAAGCATAACTAAATTACATAAATG	TTTCCTCCAGAGTTTTGAAACCATGGGAAGGTAGAATCTACCTCGTCAAA	TGTGTTATTTCGTTAAAGTACGCGCTAAAAAAAAGTCGGCACTAATTTTA	TTGATAATCTCAAATGTACATCAGTCAAGCATAACTAAATTACATAAATGCGGATCCCCGGGTTAATTAA	TTTCCTCCAGAGTTTTGAAACCATGGGAAGGTAGAATCTACCTCGTCAAACGGATCCCCGGGTTAATTAA	TGTGTTATTTCGTTAAAGTACGCGCTAAAAAAAAGTCGGCACTAATTTTAGAATTCGAGCTCGTTTAAAC	0		0		0
YBR300C	YBR300C	2	797366	797863	-	TTTCGTCAGATTGAGCTAGAGTGGTGGTTGCGGAAGCAGTAGCAGCGATG	ACCAAATTTGCTTTGAACCCTCGTTCAGAGGCCATCTAATCTTTGTGCGC	TTCTATTTTAAGAAAAACAGAATCTACAATTTTCCCGTAGCAACAGTTTA	TTTCGTCAGATTGAGCTAGAGTGGTGGTTGCGGAAGCAGTAGCAGCGATGCGGATCCCCGGGTTAATTAA	ACCAAATTTGCTTTGAACCCTCGTTCAGAGGCCATCTAATCTTTGTGCGCCGGATCCCCGGGTTAATTAA	TTCTATTTTAAGAAAAACAGAATCTACAATTTTCCCGTAGCAACAGTTTAGAATTCGAGCTCGTTTAAAC	1	YBR301W	1	YBR301W	0
YBR301W	DAN3	2	797823	798185	+	TATTTCTTGTTAAGCTTACATCAGCACTAAAAAACAAAACAAATACAATG	CAGCCATCTCTAGTGCTCTATCCAAGGACGGTATCTACACTATCGCAAAC	ATTACTTTTCACTGTCTATGGATTTTCATTCGTAAAGGCATCAGTCTCTA	TATTTCTTGTTAAGCTTACATCAGCACTAAAAAACAAAACAAATACAATGCGGATCCCCGGGTTAATTAA	CAGCCATCTCTAGTGCTCTATCCAAGGACGGTATCTACACTATCGCAAACCGGATCCCCGGGTTAATTAA	ATTACTTTTCACTGTCTATGGATTTTCATTCGTAAAGGCATCAGTCTCTAGAATTCGAGCTCGTTTAAAC	1	YBR300C	1	YBR300C	0
YBR302C	COS2	2	799108	800247	-	NNNNNNNNNNNNNNNNNNNNNNNNNNNNNNNNNNNNNNNNNNCGAAAATG	GGCCATACATTAAAGAAGCGCAATTATCCTGCAGTGAGGAGTCCTTAGCG	AGCTGACAAACTACAAAATATATAAATTGAAAAAGTTGTATTTATCTTTA	NNNNNNNNNNNNNNNNNNNNNNNNNNNNNNNNNNNNNNNNNNCGAAAATGCGGATCCCCGGGTTAATTAA	GGCCATACATTAAAGAAGCGCAATTATCCTGCAGTGAGGAGTCCTTAGCGCGGATCCCCGGGTTAATTAA	AGCTGACAAACTACAAAATATATAAATTGAAAAAGTTGTATTTATCTTTAGAATTCGAGCTCGTTTAAAC	0		0		0
YCL076W	YCL076W	3	1914	2657	+	ATTACATTTACATGACATATAGGAAGGTCCAATAAACTTACTACATTATG	TTGCACAAGACAGAAGAAACTATCAAAAGAAAGGAAATAAGGGATGTATA	TCGTTTAAGCAGAGAACAGTTGCTTATGCGATGATCAGCTCCGTAAATTA	ATTACATTTACATGACATATAGGAAGGTCCAATAAACTTACTACATTATGCGGATCCCCGGGTTAATTAA	TTGCACAAGACAGAAGAAACTATCAAAAGAAAGGAAATAAGGGATGTATACGGATCCCCGGGTTAATTAA	TCGTTTAAGCAGAGAACAGTTGCTTATGCGATGATCAGCTCCGTAAATTAGAATTCGAGCTCGTTTAAAC	1	YCL075W	1	YCL075W	0
YCL075W	YCL075W	3	2648	3088	+	TTGGTTGCACAAGACAGAAGAAACTATCAAAAGAAAGGAAATAAGGGATG	TACATGACGTATCTTACGTTCCTGATTTACCAGTTAACCTGATATCCGTT	CCCTCTTTTGTGAACGTAACAGAAGAGTTTGATTTAGTGCATAGTTTTCA	TTGGTTGCACAAGACAGAAGAAACTATCAAAAGAAAGGAAATAAGGGATGCGGATCCCCGGGTTAATTAA	TACATGACGTATCTTACGTTCCTGATTTACCAGTTAACCTGATATCCGTTCGGATCCCCGGGTTAATTAA	CCCTCTTTTGTGAACGTAACAGAAGAGTTTGATTTAGTGCATAGTTTTCAGAATTCGAGCTCGTTTAAAC	1	YCL076W	1	YCL076W	0
YCL074W	YCL074W	3	3346	4272	+	GATTATTTCTGGCCCTTGCTAGCTGCCTCAAACTAATAGTATATCAGATG	CATCTACTGAGGCAGAATACATTACTGCAAGTGAAACTGTCATGGAGATA	GATGAGATAAGTGGCTGGCCTAAGTGTTCAAACAAGTTTTGAATCCATTA	GATTATTTCTGGCCCTTGCTAGCTGCCTCAAACTAATAGTATATCAGATGCGGATCCCCGGGTTAATTAA	CATCTACTGAGGCAGAATACATTACTGCAAGTGAAACTGTCATGGAGATACGGATCCCCGGGTTAATTAA	GATGAGATAAGTGGCTGGCCTAAGTGTTCAAACAAGTTTTGAATCCATTAGAATTCGAGCTCGTTTAAAC	0		0		0
YCL073C	YCL073C	3	7000	8847	-	AAAGAGAAAAAAAAAAAAAAGGAATAATCAAGTAAATAAATTATCGGATG	AAATCAAGGCACTTTTTAGACATAATCGAAGTAACAAGAAATCAGGATGT	TGATTTTGCTTTCATTTTTTTTTGCCCTTTTTTCACCAGCTTGGGGATCA	AAAGAGAAAAAAAAAAAAAAGGAATAATCAAGTAAATAAATTATCGGATGCGGATCCCCGGGTTAATTAA	AAATCAAGGCACTTTTTAGACATAATCGAAGTAACAAGAAATCAGGATGTCGGATCCCCGGGTTAATTAA	TGATTTTGCTTTCATTTTTTTTTGCCCTTTTTTCACCAGCTTGGGGATCAGAATTCGAGCTCGTTTAAAC	0		0		0
YCL069W	VBA3	3	10223	11599	+	TACTTATTTTTGAAGCCGGATCCCTAATTGCTGCCCTTGCCTCTTCAATG	TAATCATACCAAAAAAGGACGAGACACCAGAAGATAATTTAGAAGACAAG	GTTGAAATAAGGATAATCTAAAAAATGAAAATAAGAAAATAACTGCGCTA	TACTTATTTTTGAAGCCGGATCCCTAATTGCTGCCCTTGCCTCTTCAATGCGGATCCCCGGGTTAATTAA	TAATCATACCAAAAAAGGACGAGACACCAGAAGATAATTTAGAAGACAAGCGGATCCCCGGGTTAATTAA	GTTGAAATAAGGATAATCTAAAAAATGAAAATAAGAAAATAACTGCGCTAGAATTCGAGCTCGTTTAAAC	0		0		0
YCL068C	YCL068C	3	12574	13356	-	TCGCAAAAATACATAAACAATCAACCCTCTCCTCAGACACTACTAAGATG	TTAATAAAAACAAACACAAAAATCACTCCGTCCCTCGTCTAATACAAGTT	GCGCACATAGAATGAAATGTAAACAAAGATTTCAGAAAAATCGTCATTCA	TCGCAAAAATACATAAACAATCAACCCTCTCCTCAGACACTACTAAGATGCGGATCCCCGGGTTAATTAA	TTAATAAAAACAAACACAAAAATCACTCCGTCCCTCGTCTAATACAAGTTCGGATCCCCGGGTTAATTAA	GCGCACATAGAATGAAATGTAAACAAAGATTTCAGAAAAATCGTCATTCAGAATTCGAGCTCGTTTAAAC	0		0		0
YCL067C	HMLALPHA2,ALPHA2	3	13455	14087	-	ATCAGCTTAGAAGTGGGCAAGAAAAAAAGGAAGATAAGCAAGAAAAAATG	CAGAATTAGCGGACCTCTTGAGCGGTGAGCCTCTGGCAAAGAAGAAAGAA	TATATATATATATTCTACACAGATATATACATATTTGTTTTTCGGGCTCA	ATCAGCTTAGAAGTGGGCAAGAAAAAAAGGAAGATAAGCAAGAAAAAATGCGGATCCCCGGGTTAATTAA	CAGAATTAGCGGACCTCTTGAGCGGTGAGCCTCTGGCAAAGAAGAAAGAACGGATCCCCGGGTTAATTAA	TATATATATATATTCTACACAGATATATACATATTTGTTTTTCGGGCTCAGAATTCGAGCTCGTTTAAAC	0		0		0
YCL066W	HMLALPHA1,ALPHA1	3	14351	14878	+	GAAATGTATCAACCATATATAATAACTTAATAGACGACATTCACAATATG	AAGTACGTGGTGACGGATATTGGGAAGATGTGTTTGTACATTTGGCCTTA	CAACATTCAGTACTCGAAAGATAAACAACCTCCGCCACGACCACACTCTA	GAAATGTATCAACCATATATAATAACTTAATAGACGACATTCACAATATGCGGATCCCCGGGTTAATTAA	AAGTACGTGGTGACGGATATTGGGAAGATGTGTTTGTACATTTGGCCTTACGGATCCCCGGGTTAATTAA	CAACATTCAGTACTCGAAAGATAAACAACCTCCGCCACGACCACACTCTAGAATTCGAGCTCGTTTAAAC	1	YCL065W	1	YCL065W	0
YCL065W	YCL065W	3	14820	15188	+	TTTTATAAACCCTGGTTTTGGTTTTGTAGAGTGGTTGACGAATAATTATG	TTGCATTGTCTATATACTGTATTTACCAAATCTTAATTTTAGTCAAACAT	ATTTTCCCAAGGCTTAGTATACACATCATTAAATACGAAAGTAAACATTA	TTTTATAAACCCTGGTTTTGGTTTTGTAGAGTGGTTGACGAATAATTATGCGGATCCCCGGGTTAATTAA	TTGCATTGTCTATATACTGTATTTACCAAATCTTAATTTTAGTCAAACATCGGATCCCCGGGTTAATTAA	ATTTTCCCAAGGCTTAGTATACACATCATTAAATACGAAAGTAAACATTAGAATTCGAGCTCGTTTAAAC	1	YCL066W	1	YCL066W	0
YCL064C	CHA1	3	16866	17948	-	TTTTTTAAGTGCTGGATAGACAAGAGACAGGAAAATTAACCAGCGAGATG	CTGACAATTTCATATTTCCAGAAAAAAATATTGTGAATTTAAAAAGTGCT	AATTATCAAGGGCAAATTGATGCTTCAACGAAAAAGTTATTGGATTTTCA	TTTTTTAAGTGCTGGATAGACAAGAGACAGGAAAATTAACCAGCGAGATGCGGATCCCCGGGTTAATTAA	CTGACAATTTCATATTTCCAGAAAAAAATATTGTGAATTTAAAAAGTGCTCGGATCCCCGGGTTAATTAA	AATTATCAAGGGCAAATTGATGCTTCAACGAAAAAGTTATTGGATTTTCAGAATTCGAGCTCGTTTAAAC	0		0		0
YCL063W	VAC17,YCL062W	3	18358	19629	+	GATAGATAAGAAACAGCTCGCATAAGGAAACAAGGACACATCGATTAATG	GCGTCTCTATAGAAGAATTGCAAGATGCTTTGAATACAGAACTGCTGTTT	AAACATTTGGAGCAAAAGAAGAGTAGGTTAGGTAAAGGAGGCATTAATTA	GATAGATAAGAAACAGCTCGCATAAGGAAACAAGGACACATCGATTAATGCGGATCCCCGGGTTAATTAA	GCGTCTCTATAGAAGAATTGCAAGATGCTTTGAATACAGAACTGCTGTTTCGGATCCCCGGGTTAATTAA	AAACATTTGGAGCAAAAGAAGAGTAGGTTAGGTAAAGGAGGCATTAATTAGAATTCGAGCTCGTTTAAAC	0		0		0
YCL061C	MRC1,YCL060C	3	19884	23174	-	AGGAAGTTCGTTATTCGCTTTTGAACTTATCACCAAATATTTTAGTGATG	AAACAAAATCGAATAAACTTTTTGAAAGCGGACAAGATAGCTTTGATAAT	ACAGCTTCTGGAGTTCAATCAACTTCTTCGGAAAAGATAAAAAACCACTA	AGGAAGTTCGTTATTCGCTTTTGAACTTATCACCAAATATTTTAGTGATGCGGATCCCCGGGTTAATTAA	AAACAAAATCGAATAAACTTTTTGAAAGCGGACAAGATAGCTTTGATAATCGGATCCCCGGGTTAATTAA	ACAGCTTCTGGAGTTCAATCAACTTCTTCGGAAAAGATAAAAAACCACTAGAATTCGAGCTCGTTTAAAC	0		0		0
YCL059C	KRR1	3	23497	24447	-	GTAGACAGCAAACAAAAGGGTCACACAAATATCCAAATTGGCAAACGATG	CAAAAGATTTCATAGCTCCGGAAGAAGAAGCATACAAGCCAAACCAAAAT	TTCTATATATATATAGACATATATGAAGGATTCCGTAGCGGTGTAAACTA	GTAGACAGCAAACAAAAGGGTCACACAAATATCCAAATTGGCAAACGATGCGGATCCCCGGGTTAATTAA	CAAAAGATTTCATAGCTCCGGAAGAAGAAGCATACAAGCCAAACCAAAATCGGATCCCCGGGTTAATTAA	TTCTATATATATATAGACATATATGAAGGATTCCGTAGCGGTGTAAACTAGAATTCGAGCTCGTTTAAAC	0		0		0
YCL058C	FYV5	3	24591	25049	-	TAAGCGACGATGCTTTATATATATTCAAAAAAAAAAATAATAAAAATATG	TGCTAAATTCCCTTGAGTTATTGTACCTTATTATAGCAGGCTTGCACATC	TCATCGCTAAAAGAATTAGAAATATAAGGAAAAAAAAATTTTCGTTTTCA	TAAGCGACGATGCTTTATATATATTCAAAAAAAAAAATAATAAAAATATGCGGATCCCCGGGTTAATTAA	TGCTAAATTCCCTTGAGTTATTGTACCTTATTATAGCAGGCTTGCACATCCGGATCCCCGGGTTAATTAA	TCATCGCTAAAAGAATTAGAAATATAAGGAAAAAAAAATTTTCGTTTTCAGAATTCGAGCTCGTTTAAAC	1	YCL058W-A	1	YCL058W-A	0
YCL058W-A	YCL058W-A	3	24652	24993	+	CTGCTATAATAAGGTACAATAACTCAAGGGAATTTAGCAAGGAAAAAATG	CAAACGACAGCATGTTGAAGCAGATCGAAATGATATCCGGCTTTTCCTTA	CATTCCGCTCTATATGTATATATTTACGTAACTTTCACCACTATTCCCTA	CTGCTATAATAAGGTACAATAACTCAAGGGAATTTAGCAAGGAAAAAATGCGGATCCCCGGGTTAATTAA	CAAACGACAGCATGTTGAAGCAGATCGAAATGATATCCGGCTTTTCCTTACGGATCCCCGGGTTAATTAA	CATTCCGCTCTATATGTATATATTTACGTAACTTTCACCACTATTCCCTAGAATTCGAGCTCGTTTAAAC	1	YCL058C	1	YCL058C	0
YCL057C-A	YCL057C-A	3	25100	25393	-	AACTTTGCTACGAGAGGGAATAAACACGGAAAAAGACAAAATATACCATG	AGGGCGACGCCATCTTTAGATCCAGCGCTGGCCTCAGATCCTCGAAGGTT	TTTATTATTTTTTTTTTTGAATATATATAAAGCATCGTCGCTTAAGACTA	AACTTTGCTACGAGAGGGAATAAACACGGAAAAAGACAAAATATACCATGCGGATCCCCGGGTTAATTAA	AGGGCGACGCCATCTTTAGATCCAGCGCTGGCCTCAGATCCTCGAAGGTTCGGATCCCCGGGTTAATTAA	TTTATTATTTTTTTTTTTGAATATATATAAAGCATCGTCGCTTAAGACTAGAATTCGAGCTCGTTTAAAC	0		0		0
YCL057W	PRD1	3	25836	27974	+	GAAGGAATGGTTGGATTTGAGTTTAAAAATAGAGGGAATACTTGGAGATG	GTAGGGAACCTTCTAAGGATGCTTTCTTGAAGGAGCTGGGCTTACAGAAC	TAATAACACTTTGTAGAATAATTGTATAATTTTATGCTTGAACGAATTTA	GAAGGAATGGTTGGATTTGAGTTTAAAAATAGAGGGAATACTTGGAGATGCGGATCCCCGGGTTAATTAA	GTAGGGAACCTTCTAAGGATGCTTTCTTGAAGGAGCTGGGCTTACAGAACCGGATCCCCGGGTTAATTAA	TAATAACACTTTGTAGAATAATTGTATAATTTTATGCTTGAACGAATTTAGAATTCGAGCTCGTTTAAAC	0		0		0
YCL056C	YCL056C	3	27993	28427	-	GTAAAGAGGAGATGAATAAAAGTAAAGGAAGAAGAAAAGAAAGTTGAATG	GGTTATTTAAAAGATTATCTAACATAATAACACTTTGTAGAATAATTGTA	TCTTGAAGGAGCTGGGCTTACAGAACTAAATTCGTTCAAGCATAAAATTA	GTAAAGAGGAGATGAATAAAAGTAAAGGAAGAAGAAAAGAAAGTTGAATGCGGATCCCCGGGTTAATTAA	GGTTATTTAAAAGATTATCTAACATAATAACACTTTGTAGAATAATTGTACGGATCCCCGGGTTAATTAA	TCTTGAAGGAGCTGGGCTTACAGAACTAAATTCGTTCAAGCATAAAATTAGAATTCGAGCTCGTTTAAAC	0		0		0
YCL055W	KAR4	3	28992	29999	+	GTAGAACAGCCATTATAAAACAAAAGAGAAGTGAGAATACTATTAAGATG	AAAATGAGATTGAGCTGTTAAGACCAAGAAGTCCAGTACAAAAAGCACAA	TACTAGTATATTTAATTGAGCTAAGCAAGGATTTATGTGTTGATGCTTTA	GTAGAACAGCCATTATAAAACAAAAGAGAAGTGAGAATACTATTAAGATGCGGATCCCCGGGTTAATTAA	AAAATGAGATTGAGCTGTTAAGACCAAGAAGTCCAGTACAAAAAGCACAACGGATCCCCGGGTTAATTAA	TACTAGTATATTTAATTGAGCTAAGCAAGGATTTATGTGTTGATGCTTTAGAATTCGAGCTCGTTTAAAC	0		0		0
YCL054W	SPB1	3	32512	35037	+	GCTTCAGTTTGTAGTTAGATTTAACTCAATAGAGGTGATTGGCAAAAATG	ATGAACAAAGAGCCCTAAGACGTATCGCAAAGAAGCATCACAAGAAAAAG	TATTTTCAATATTGTACAAGGGAATGGAAAAATAATGCTCTTTGTTACTA	GCTTCAGTTTGTAGTTAGATTTAACTCAATAGAGGTGATTGGCAAAAATGCGGATCCCCGGGTTAATTAA	ATGAACAAAGAGCCCTAAGACGTATCGCAAAGAAGCATCACAAGAAAAAGCGGATCCCCGGGTTAATTAA	TATTTTCAATATTGTACAAGGGAATGGAAAAATAATGCTCTTTGTTACTAGAATTCGAGCTCGTTTAAAC	0		0		0
YCL052C	PBN1	3	35206	36456	-	AATCGGGAGGAGAATAAACGCAAGAAGTGTGCGTTTCTAGCTGAGTAATG	TCTCCAAGGTATTTGGTAACAACAAGAAGAAAAGATCAGTAAAACGGGAA	CCTATCGTTTTGAATTCAGAAAATACGAGTGCACAGTAGAACAATTTTTA	AATCGGGAGGAGAATAAACGCAAGAAGTGTGCGTTTCTAGCTGAGTAATGCGGATCCCCGGGTTAATTAA	TCTCCAAGGTATTTGGTAACAACAAGAAGAAAAGATCAGTAAAACGGGAACGGATCCCCGGGTTAATTAA	CCTATCGTTTTGAATTCAGAAAATACGAGTGCACAGTAGAACAATTTTTAGAATTCGAGCTCGTTTAAAC	0		0		0
YCL051W	LRE1	3	36928	38679	+	TTCTGAACCCTCGGCAATTATTTCATACTCCTTCTCAGAATAGGAAAATG	GGAAAAGAAAATCCAAATTAGGACTCTTTAGACATATTTTTTCAAGGAAG	TAAGGTTACGATTCACCTTTTTATTACTTATTATTAATATTGTTGTATTA	TTCTGAACCCTCGGCAATTATTTCATACTCCTTCTCAGAATAGGAAAATGCGGATCCCCGGGTTAATTAA	GGAAAAGAAAATCCAAATTAGGACTCTTTAGACATATTTTTTCAAGGAAGCGGATCCCCGGGTTAATTAA	TAAGGTTACGATTCACCTTTTTATTACTTATTATTAATATTGTTGTATTAGAATTCGAGCTCGTTTAAAC	0		0		0
YCL050C	APA1,DTP1	3	38901	39866	-	TTTAGATAGATTTTAGAACAAACAGAAAAGTAAACATTAAAATAAAAATG	AATGTGGTTTCCCAAACACTTCTGGTCAAAAACCAAACGAATACAACTAT	ATATATATACATACATGTATACGTGTATACTTGTACTTGTGAAGGACTCA	TTTAGATAGATTTTAGAACAAACAGAAAAGTAAACATTAAAATAAAAATGCGGATCCCCGGGTTAATTAA	AATGTGGTTTCCCAAACACTTCTGGTCAAAAACCAAACGAATACAACTATCGGATCCCCGGGTTAATTAA	ATATATATACATACATGTATACGTGTATACTTGTACTTGTGAAGGACTCAGAATTCGAGCTCGTTTAAAC	0		0		0
YCL049C	YCL049C	3	40852	41790	-	GCAATTCCAGGGTTCAAGAGAGAAAAATCTGTAATCACTTCGAACCAATG	AATCTCTTTGGAGTACATTGAAAAAAATTTTCTCTAAAAGAAGTATAAGT	TTGTAGACTTTTTGCTAGAGACCTCATCAAAGTGCTACCAACTAAGATCA	GCAATTCCAGGGTTCAAGAGAGAAAAATCTGTAATCACTTCGAACCAATGCGGATCCCCGGGTTAATTAA	AATCTCTTTGGAGTACATTGAAAAAAATTTTCTCTAAAAGAAGTATAAGTCGGATCCCCGGGTTAATTAA	TTGTAGACTTTTTGCTAGAGACCTCATCAAAGTGCTACCAACTAAGATCAGAATTCGAGCTCGTTTAAAC	0		0		0
YCL048W-A	YCL048W-A	3	42569	42823	+	TAAAACAATTGAAGCTCCCTTTTCAAACCTTATACTTCCGTTAAATAATG	CGGCGGGTGCCTTTGGAGCAGCAATCGCTGCCGGTGTTGCCTTCTTATTC	TTATGGAATTAGAAAGAAAGAAAAAAATAAAGGAAATAAAAATGTTCCTA	TAAAACAATTGAAGCTCCCTTTTCAAACCTTATACTTCCGTTAAATAATGCGGATCCCCGGGTTAATTAA	CGGCGGGTGCCTTTGGAGCAGCAATCGCTGCCGGTGTTGCCTTCTTATTCCGGATCCCCGGGTTAATTAA	TTATGGAATTAGAAAGAAAGAAAAAAATAAAGGAAATAAAAATGTTCCTAGAATTCGAGCTCGTTTAAAC	0		0		0
YCL048W	SPS22	3	43257	44648	+	TACAACAAGGAAAACCAAAAGCCATTTTTTCATTACTTGATCGACTTATG	AATTGGACCTCCTTCTTTTTGGTATATGCCTTGTTGCTATGTTATTGTTT	TAATATTAGGAACAAAAAAAACTTTCTGTTATACTAGACTAGTAATCTTA	TACAACAAGGAAAACCAAAAGCCATTTTTTCATTACTTGATCGACTTATGCGGATCCCCGGGTTAATTAA	AATTGGACCTCCTTCTTTTTGGTATATGCCTTGTTGCTATGTTATTGTTTCGGATCCCCGGGTTAATTAA	TAATATTAGGAACAAAAAAAACTTTCTGTTATACTAGACTAGTAATCTTAGAATTCGAGCTCGTTTAAAC	0		0		0
YCL047C	YCL047C	3	44755	45531	-	ACTTAATCAATGACGGTTGATAGCAGTACGTGCACTAGCAGACTAATATG	TGCCATTGTGCATATACGATTATTTGATCAATAATAAGACAATATTTGAT	TATATATATATCTCCATGAAAGGCATTTGAATTTCTATCTTTCTCTTTCA	ACTTAATCAATGACGGTTGATAGCAGTACGTGCACTAGCAGACTAATATGCGGATCCCCGGGTTAATTAA	TGCCATTGTGCATATACGATTATTTGATCAATAATAAGACAATATTTGATCGGATCCCCGGGTTAATTAA	TATATATATATCTCCATGAAAGGCATTTGAATTTCTATCTTTCTCTTTCAGAATTCGAGCTCGTTTAAAC	0		0		0
YCL045C	YCL045C	3	45718	48000	-	TACCTACATTCATATCAACACTTTCATCCTCCCCTTCCCCCATAGCAATG	TCCGTCCTTCTGTTTCAAACAAGAAGTTGAAATCCCAATGGCTAATTAAA	GGAGCCTTGAAATGTGTATCTGATATATATAATGTGTATGTAAATATCTA	TACCTACATTCATATCAACACTTTCATCCTCCCCTTCCCCCATAGCAATGCGGATCCCCGGGTTAATTAA	TCCGTCCTTCTGTTTCAAACAAGAAGTTGAAATCCCAATGGCTAATTAAACGGATCCCCGGGTTAATTAA	GGAGCCTTGAAATGTGTATCTGATATATATAATGTGTATGTAAATATCTAGAATTCGAGCTCGTTTAAAC	1	YCL046W	1	YCL046W	0
YCL046W	YCL046W	3	47735	48058	+	CACAAACCATTGCGTTATGGTCATTACTATCCAGTTGAATCTCATCAATG	TGGGGGAAGGGGAGGATGAAAGTGTTGATATGAATGTAGGTATTAGTTAT	ATTATATATGCAAATATATAATAACATATATATATATATACACTCCATTA	CACAAACCATTGCGTTATGGTCATTACTATCCAGTTGAATCTCATCAATGCGGATCCCCGGGTTAATTAA	TGGGGGAAGGGGAGGATGAAAGTGTTGATATGAATGTAGGTATTAGTTATCGGATCCCCGGGTTAATTAA	ATTATATATGCAAATATATAATAACATATATATATATATACACTCCATTAGAATTCGAGCTCGTTTAAAC	1	YCL045C	1	YCL045C	0
YCL044C	MGR1	3	48208	49461	-	CTCATCCTCCTCCATTCCCTCTCCTTTTTCAATTACCGTAATAAAAGATG	AGTCGTTACCAGGGCCTACCCCCAAGGCTCTCACTAATGAAAAGACACAT	AGAAGGATTTAATATACGCACGGTACAACTAAGCAATCCGCAAAGACCTA	CTCATCCTCCTCCATTCCCTCTCCTTTTTCAATTACCGTAATAAAAGATGCGGATCCCCGGGTTAATTAA	AGTCGTTACCAGGGCCTACCCCCAAGGCTCTCACTAATGAAAAGACACATCGGATCCCCGGGTTAATTAA	AGAAGGATTTAATATACGCACGGTACAACTAAGCAATCCGCAAAGACCTAGAATTCGAGCTCGTTTAAAC	0		0		0
YCL043C	PDI1,TRG1,MFP1	3	49750	51341	-	TAAAGCTGCCAAGCTCTACATAAAGAAAAACATACATCTATCCCGTTATG	ACGCTGACGCTGAATTGGCTGACGAAGAAGATGCCATTCACGATGAATTG	AAATTTCTTATATATCTCTATTTAATGAAAAACCAAAGTGATCAGAATTA	TAAAGCTGCCAAGCTCTACATAAAGAAAAACATACATCTATCCCGTTATGCGGATCCCCGGGTTAATTAA	ACGCTGACGCTGAATTGGCTGACGAAGAAGATGCCATTCACGATGAATTGCGGATCCCCGGGTTAATTAA	AAATTTCTTATATATCTCTATTTAATGAAAAACCAAAGTGATCAGAATTAGAATTCGAGCTCGTTTAAAC	1	YCL041C	1	YCL041C	0
YCL041C	YCL041C	3	51253	51736	-	GGGGCCCCCCTGAAAGGGGTTGACCGTCCGTCGGCACACCACTTATAATG	TCCCTGCTGCTCGCCTCCTCTGTTTTCGCCCAACAAGAGGCTGTGGCCCC	TGTACTCATTGAAAGAGTCGGTGGCCAACTTAACGACAGCGGAGTCTTCA	GGGGCCCCCCTGAAAGGGGTTGACCGTCCGTCGGCACACCACTTATAATGCGGATCCCCGGGTTAATTAA	TCCCTGCTGCTCGCCTCCTCTGTTTTCGCCCAACAAGAGGCTGTGGCCCCCGGATCCCCGGGTTAATTAA	TGTACTCATTGAAAGAGTCGGTGGCCAACTTAACGACAGCGGAGTCTTCAGAATTCGAGCTCGTTTAAAC	2	YCL043C;YCL042W	2	YCL043C;YCL042W	0
YCL042W	YCL042W	3	51693	52053	+	CGAAAAAAAAAAAAAAAAAAAAATGGGAAATAACAATAACGACAAAAATG	GGACCAGATCTGCGACGATTTCGAGGTTACCCCCGAGAAGCTGGACGAAT	CTTTGGTGGAGCTAGACCTTTTTCCATTTGTTCGATGAAGTAAGCAGTTA	CGAAAAAAAAAAAAAAAAAAAAATGGGAAATAACAATAACGACAAAAATGCGGATCCCCGGGTTAATTAA	GGACCAGATCTGCGACGATTTCGAGGTTACCCCCGAGAAGCTGGACGAATCGGATCCCCGGGTTAATTAA	CTTTGGTGGAGCTAGACCTTTTTCCATTTGTTCGATGAAGTAAGCAGTTAGAATTCGAGCTCGTTTAAAC	2	YCL041C;YCL040W	2	YCL041C;YCL040W	0
YCL040W	GLK1,HOR3	3	51948	53450	+	TCCGTAAACCACAACACCACCACTAATACAACTCTATCATACACAAGATG	TTGCCAAGGATGGTTCCGGAGTGGGTGCCGCCTTGTGTGCGCTTGTAGCA	TAAGTACGGTGGGAGACGTACACAAACCAAAAAAAAATGTAAAAAGATCA	TCCGTAAACCACAACACCACCACTAATACAACTCTATCATACACAAGATGCGGATCCCCGGGTTAATTAA	TTGCCAAGGATGGTTCCGGAGTGGGTGCCGCCTTGTGTGCGCTTGTAGCACGGATCCCCGGGTTAATTAA	TAAGTACGGTGGGAGACGTACACAAACCAAAAAAAAATGTAAAAAGATCAGAATTCGAGCTCGTTTAAAC	1	YCL042W	1	YCL042W	0
YCL039W	GID7,MOH2	3	53757	55994	+	AAATATGAAAAACACTTCCAAGGGGGCGTACTACTTCAACTAATAAAATG	CTTCTGGCGGTGATGACGGTAAGATAAAAATCTGGAAAATTTCAAGAAAT	TTTTTGTTACATAAAACTTTGCTTACGTATATATATAAGGTGGAGTATTA	AAATATGAAAAACACTTCCAAGGGGGCGTACTACTTCAACTAATAAAATGCGGATCCCCGGGTTAATTAA	CTTCTGGCGGTGATGACGGTAAGATAAAAATCTGGAAAATTTCAAGAAATCGGATCCCCGGGTTAATTAA	TTTTTGTTACATAAAACTTTGCTTACGTATATATATAAGGTGGAGTATTAGAATTCGAGCTCGTTTAAAC	0		0		0
YCL038C	ATG22,AUT4	3	56053	57633	-	GCCCTTATAAGCAATAGTTTGCTCATAACATATTCTCTACATTAGATATG	AGGCTGAAGAACTCAGTCAAGTTTTACCTGAAAGTGAAAGAAGGTTGGAT	ATATATATACGTAAGCAAAGTTTTATGTAACAAAAAAAAAAAAAGAACTA	GCCCTTATAAGCAATAGTTTGCTCATAACATATTCTCTACATTAGATATGCGGATCCCCGGGTTAATTAA	AGGCTGAAGAACTCAGTCAAGTTTTACCTGAAAGTGAAAGAAGGTTGGATCGGATCCCCGGGTTAATTAA	ATATATATACGTAAGCAAAGTTTTATGTAACAAAAAAAAAAAAAGAACTAGAATTCGAGCTCGTTTAAAC	0		0		0
YCL037C	SRO9	3	58479	59783	-	CTGGACCTGCTAACGTGTTTCATCTTCTTTTCACTTCTCTGCCCACGATG	CCAAAGAAGACTCTGCGCCGGTTGCTGCCGGTGAATCCGAGTCTTCCTTA	AATGCAATGAACGAATCCATTTTTTATTTTGCAAGTGTGAGAGGCCTTTA	CTGGACCTGCTAACGTGTTTCATCTTCTTTTCACTTCTCTGCCCACGATGCGGATCCCCGGGTTAATTAA	CCAAAGAAGACTCTGCGCCGGTTGCTGCCGGTGAATCCGAGTCTTCCTTACGGATCCCCGGGTTAATTAA	AATGCAATGAACGAATCCATTTTTTATTTTGCAAGTGTGAGAGGCCTTTAGAATTCGAGCTCGTTTAAAC	0		0		0
YCL036W	GFD2	3	60131	61831	+	AAAGGAGGCAATGAGAACTTGGGTCTTGCTCGAGAGTCCAGATCCACATT	CGTATTTCGGAACCGCTAAAGACGCCTTCATAAGCACTCTTCCGACACAC	ATACAAGCATGTGTTTGTATTTACAGGAAAAAAATCGATGAATATATTTA	AAAGGAGGCAATGAGAACTTGGGTCTTGCTCGAGAGTCCAGATCCACATGCGGATCCCCGGGTTAATTAA	CGTATTTCGGAACCGCTAAAGACGCCTTCATAAGCACTCTTCCGACACACCGGATCCCCGGGTTAATTAA	ATACAAGCATGTGTTTGTATTTACAGGAAAAAAATCGATGAATATATTTAGAATTCGAGCTCGTTTAAAC	0		0		0
YCL035C	GRX1	3	61946	62278	-	GCATTCGCATAATTATACAAATAGACAAAACCTCAGAAGGAAAAAAAATG	TGAGGGAGACTGGTGAATTGGAGGAATTGTTAGAACCTATTCTTGCAAAT	ATAAGCTCATTATAAACCTGTGTGCATGGAAAAAACTTTGTCTGCCCTTA	GCATTCGCATAATTATACAAATAGACAAAACCTCAGAAGGAAAAAAAATGCGGATCCCCGGGTTAATTAA	TGAGGGAGACTGGTGAATTGGAGGAATTGTTAGAACCTATTCTTGCAAATCGGATCCCCGGGTTAATTAA	ATAAGCTCATTATAAACCTGTGTGCATGGAAAAAACTTTGTCTGCCCTTAGAATTCGAGCTCGTTTAAAC	0		0		0
YCL034W	LSB5	3	62763	63827	+	ACAGTGTGAGAGAGTGATAAAGCATTGGAGGCAGGCAAAACAAGAACATG	CTTATCAGCCGTCCACGATCTCAAACCCATTCGGTGATCATAACAAAATT	TATATATATATATATATATATATGTGTATGCATACGTACATACTTCTTCA	ACAGTGTGAGAGAGTGATAAAGCATTGGAGGCAGGCAAAACAAGAACATGCGGATCCCCGGGTTAATTAA	CTTATCAGCCGTCCACGATCTCAAACCCATTCGGTGATCATAACAAAATTCGGATCCCCGGGTTAATTAA	TATATATATATATATATATATATGTGTATGCATACGTACATACTTCTTCAGAATTCGAGCTCGTTTAAAC	0		0		0
YCL033C	YCL033C	3	63883	64389	-	CGCCGATGATAGTTTAAATAAAGGGAGAAAGGAAGCAATATCAAAAAATG	AGGACACCAGACACTGTGTGAACAGTGCGTCTTTAAACCTCAAGAAGGAT	GTACGTATGCATACACATATATATATATATATATATATATAGTACATTTA	CGCCGATGATAGTTTAAATAAAGGGAGAAAGGAAGCAATATCAAAAAATGCGGATCCCCGGGTTAATTAA	AGGACACCAGACACTGTGTGAACAGTGCGTCTTTAAACCTCAAGAAGGATCGGATCCCCGGGTTAATTAA	GTACGTATGCATACACATATATATATATATATATATATATAGTACATTTAGAATTCGAGCTCGTTTAAAC	0		0		0
YCL032W	STE50	3	64548	65588	+	AAGGACTCCAAAAGACAGAGGTCGTACTAGCAGAGATAGCAAATCAGATG	AAGTAGCAATGATGAACGGAAGTGACAATGTCACCCCCGGTGGAAGACTC	TCCTATTCGTGTAAGTTTAGTATGATGATGTGCATGACAACTGCACATTA	AAGGACTCCAAAAGACAGAGGTCGTACTAGCAGAGATAGCAAATCAGATGCGGATCCCCGGGTTAATTAA	AAGTAGCAATGATGAACGGAAGTGACAATGTCACCCCCGGTGGAAGACTCCGGATCCCCGGGTTAATTAA	TCCTATTCGTGTAAGTTTAGTATGATGATGTGCATGACAACTGCACATTAGAATTCGAGCTCGTTTAAAC	0		0		0
YCL031C	RRP7	3	65782	66675	-	CGAACGAACTAGGTAACAGATAACAACCTCAGATACAGTGTTACGGGATG	AAGAAAGAATCAAGGTAATGAAAGCTAAGAGAAAATTCAATCCATACACT	TTATAGATATATTGAGATATGTTGAATATGATGACGAGGATGGTGGTTTA	CGAACGAACTAGGTAACAGATAACAACCTCAGATACAGTGTTACGGGATGCGGATCCCCGGGTTAATTAA	AAGAAAGAATCAAGGTAATGAAAGCTAAGAGAAAATTCAATCCATACACTCGGATCCCCGGGTTAATTAA	TTATAGATATATTGAGATATGTTGAATATGATGACGAGGATGGTGGTTTAGAATTCGAGCTCGTTTAAAC	0		0		0
YCL030C	HIS4	3	67041	69440	-	GCTGTGTAATAGTAATACAATAGTTTACAAAATTTTTTTTCTGAATAATG	CTGTGAAAATCAGAATGAGTAAGCTTGGGTTGATCCCAAAGGATTTCCAG	TATACATATTATTTTCGTTAGTGTTCGGTTTCCAAGTTAGAAATAATCTA	GCTGTGTAATAGTAATACAATAGTTTACAAAATTTTTTTTCTGAATAATGCGGATCCCCGGGTTAATTAA	CTGTGAAAATCAGAATGAGTAAGCTTGGGTTGATCCCAAAGGATTTCCAGCGGATCCCCGGGTTAATTAA	TATACATATTATTTTCGTTAGTGTTCGGTTTCCAAGTTAGAAATAATCTAGAATTCGAGCTCGTTTAAAC	0		0		0
YCL029C	BIK1,PAC14,ARM5	3	69706	71028	-	GTAAAAGGCGTTGAGCTGTGGCTGGCTGTGTATGCGTTTGAAATACCATG	ATAATACAGCAGAATGCCCCCATCACAATCCTGACAACCAGCAGTTCTTC	TTAACTAACTAATTTACCGGAGTCACTATTAGAGTCAGTTCGACTGCCTA	GTAAAAGGCGTTGAGCTGTGGCTGGCTGTGTATGCGTTTGAAATACCATGCGGATCCCCGGGTTAATTAA	ATAATACAGCAGAATGCCCCCATCACAATCCTGACAACCAGCAGTTCTTCCGGATCCCCGGGTTAATTAA	TTAACTAACTAATTTACCGGAGTCACTATTAGAGTCAGTTCGACTGCCTAGAATTCGAGCTCGTTTAAAC	0		0		0
YCL028W	RNQ1,%5BPIN(%2B)%5D	3	71257	72480	+	TAAAAGAACGTACATATAGCGATACAAACGTATAGCAAAGATCTGAAATG	TTTCTGGCAACTTTTCTCAACAGAACAATAACGGCAACCAGAACCGCTAC	TAAACAAATACGTAAACAAAGGGATAGAAGGCGAACTGAATCATCGTTCA	TAAAAGAACGTACATATAGCGATACAAACGTATAGCAAAGATCTGAAATGCGGATCCCCGGGTTAATTAA	TTTCTGGCAACTTTTCTCAACAGAACAATAACGGCAACCAGAACCGCTACCGGATCCCCGGGTTAATTAA	TAAACAAATACGTAAACAAAGGGATAGAAGGCGAACTGAATCATCGTTCAGAATTCGAGCTCGTTTAAAC	0		0		0
YCL027W	FUS1	3	72915	74453	+	TTTCCTTTAAGAGCAGGATATAAGCCATCAAGTTTCTGAAAATCAAAATG	TCAATGAAGATAGAGGCATTGTGCCTGGTGACTGTCTCCAAGAATACGAC	ACAGAATTATAGGTATAGATTAAATGCGAACGTCAATATTATTTTCATCA	TTTCCTTTAAGAGCAGGATATAAGCCATCAAGTTTCTGAAAATCAAAATGCGGATCCCCGGGTTAATTAA	TCAATGAAGATAGAGGCATTGTGCCTGGTGACTGTCTCCAAGAATACGACCGGATCCCCGGGTTAATTAA	ACAGAATTATAGGTATAGATTAAATGCGAACGTCAATATTATTTTCATCAGAATTCGAGCTCGTTTAAAC	0		0		0
YCL026C-B	HBN1,YCL027C-A	3	74517	75098	-	CTAAAGTATCCTATATCAACATATATACAAAGAAACAATCCAATATCATG	CACCTCCAGGTGAAAAGACCTACATCAAAAACGATGTTGAAATCTTCAAT	GTTCGCATTTAATCTATACCTATAATTCTGTACTTATATACTGTTCCTTA	CTAAAGTATCCTATATCAACATATATACAAAGAAACAATCCAATATCATGCGGATCCCCGGGTTAATTAA	CACCTCCAGGTGAAAAGACCTACATCAAAAACGATGTTGAAATCTTCAATCGGATCCCCGGGTTAATTAA	GTTCGCATTTAATCTATACCTATAATTCTGTACTTATATACTGTTCCTTAGAATTCGAGCTCGTTTAAAC	0		0		0
YCL026C-A	FRM2,YCLX08C	3	75816	76397	-	TATATACACCATCAAAATCAAGAACACCAGACCTCCAAGCCAAAGAAATG	CCTTGCCAGAAGAAAAGACTTTTATCAATAACGTAATCAACGTTTATCAC	TTACTTCATGAGATAAATTAAGATCTCCTCATATGCGAATTTCCTGTTCA	TATATACACCATCAAAATCAAGAACACCAGACCTCCAAGCCAAAGAAATGCGGATCCCCGGGTTAATTAA	CCTTGCCAGAAGAAAAGACTTTTATCAATAACGTAATCAACGTTTATCACCGGATCCCCGGGTTAATTAA	TTACTTCATGAGATAAATTAAGATCTCCTCATATGCGAATTTCCTGTTCAGAATTCGAGCTCGTTTAAAC	0		0		0
YCL025C	AGP1,YCC5	3	77129	79030	-	TCTTTATAGAAGAAGCACGCTAATATAGACAAAGATAGCTTCGCACAATG	AACGTTTGAGGAACGGACCTTATTGGAAAAGGGTCGTTGCCTTCTGGTGT	CAGAAGTACAAAAATGAATAAATATAAAAGAAGTAAATGCTTTTTTTTTA	TCTTTATAGAAGAAGCACGCTAATATAGACAAAGATAGCTTCGCACAATGCGGATCCCCGGGTTAATTAA	AACGTTTGAGGAACGGACCTTATTGGAAAAGGGTCGTTGCCTTCTGGTGTCGGATCCCCGGGTTAATTAA	CAGAAGTACAAAAATGAATAAATATAAAAGAAGTAAATGCTTTTTTTTTAGAATTCGAGCTCGTTTAAAC	0		0		0
YCL023C	YCL023C	3	80061	80408	-	CCGTTGTTGTTGAAAATGGACTTTGAGATTACTTTGACGGCTGTTCTATG	ACGCGTTTTCTTGCACAGCACGCGAAAAAAAGAACGAGATGTTTTCCTTT	GTAAAGGGGCTCTTTCAGCAATGACGATTTATGCTAATATGTTTTCCTTA	CCGTTGTTGTTGAAAATGGACTTTGAGATTACTTTGACGGCTGTTCTATGCGGATCCCCGGGTTAATTAA	ACGCGTTTTCTTGCACAGCACGCGAAAAAAAGAACGAGATGTTTTCCTTTCGGATCCCCGGGTTAATTAA	GTAAAGGGGCTCTTTCAGCAATGACGATTTATGCTAATATGTTTTCCTTAGAATTCGAGCTCGTTTAAAC	1	YCL024W	1	YCL024W	0
YCL024W	KCC4	3	80274	83387	+	ATAGGCTTGATAATAGTGCTGACGTAAATTACCAGAACTACTGCAGTATG	TTGCTACAGAAATCCAAATTATTTTACAAAAAGAAGGTGTTTTGGACAAA	GTTACATCGTATTGTCCATTTGGGGATCGATTATCCCTCCCTTTTTTTTA	ATAGGCTTGATAATAGTGCTGACGTAAATTACCAGAACTACTGCAGTATGCGGATCCCCGGGTTAATTAA	TTGCTACAGAAATCCAAATTATTTTACAAAAAGAAGGTGTTTTGGACAAACGGATCCCCGGGTTAATTAA	GTTACATCGTATTGTCCATTTGGGGATCGATTATCCCTCCCTTTTTTTTAGAATTCGAGCTCGTTTAAAC	2	YCL023C;YCL022C	2	YCL023C;YCL022C	0
YCL022C	YCL022C	3	82682	83197	-	GCGTAGATCGTAAAAATAAAATACTGTCATTCACCAATTTTCCTGTTATG	GGTTTGGATTTTTATCCTTCATGTCGTATTCCTGTGATATGCCAACGCCT	AAGGATGGTGATAATGTGAATAATGATAATATATTGAGCGACTTTCCTCA	GCGTAGATCGTAAAAATAAAATACTGTCATTCACCAATTTTCCTGTTATGCGGATCCCCGGGTTAATTAA	GGTTTGGATTTTTATCCTTCATGTCGTATTCCTGTGATATGCCAACGCCTCGGATCCCCGGGTTAATTAA	AAGGATGGTGATAATGTGAATAATGATAATATATTGAGCGACTTTCCTCAGAATTCGAGCTCGTTTAAAC	1	YCL024W	1	YCL024W	0
YCL021W-A	YCL021W-A	3	84388	84765	+	AGAAGAACAGTAAAATAAAGCAAGTTACGTGAAATTAATATTTTTAAATG	TCCTGACACCATTGGNNNNTTGGATATTTTATATNNNCTTTCGTGTACAT	AATAGTCAATGCCCGTGGTTCNNNNNNCAATAGAACAGTCGANNNNATCA	AGAAGAACAGTAAAATAAAGCAAGTTACGTGAAATTAATATTTTTAAATGCGGATCCCCGGGTTAATTAA	TCCTGACACCATTGGNNNNTTGGATATTTTATATNNNCTTTCGTGTACATCGGATCCCCGGGTTAATTAA	AATAGTCAATGCCCGTGGTTCNNNNNNCAATAGAACAGTCGANNNNATCAGAATTCGAGCTCGTTTAAAC	0		0		0
YCL020W	YCL020W	3	87978	89294	+	NNNNNNNNNNNNNNNNNNNNNNNNNNNNNNNNNNNNNNNNNNNNNNNNNN	NNNNNNNNNNNNNNNNNNNNNNNNNNNNNNNNNNNNNNNNNNNNNNNNNN	NNNNNNNNNNNNNNNNNNNNNNNNNNNNNNNNNNNNNNNNNNNNNNNNNN	NNNNNNNNNNNNNNNNNNNNNNNNNNNNNNNNNNNNNNNNNNNNNNNATGCGGATCCCCGGGTTAATTAA	NNNNNNNNNNNNNNNNNNNNNNNNNNNNNNNNNNNNNNNNNNNNNNNNNNCGGATCCCCGGGTTAATTAA	NNNNNNNNNNNNNNNNNNNNNNNNNNNNNNNNNNNNNNNNNNNNNNNNNNGAATTCGAGCTCGTTTAAAC	1	YCL019W	1	YCL019W	0
YCL019W	YCL019W	3	87978	93291	+	NNNNNNNNNNNNNNNNNNNNNNNNNNNNNNNNNNNNNNNNNNNNNNNNNN	NNNNNNNNNNNNNNNNNNNNNNNNNNNNNNNNNNNNNNNNNNNNNNNNNN	NNNNNNNNNNNNNNNNNNNNNNNNNNNNNNNNNNNNNNNNNNNNNNNNNN	NNNNNNNNNNNNNNNNNNNNNNNNNNNNNNNNNNNNNNNNNNNNNNNATGCGGATCCCCGGGTTAATTAA	NNNNNNNNNNNNNNNNNNNNNNNNNNNNNNNNNNNNNNNNNNNNNNNNNNCGGATCCCCGGGTTAATTAA	NNNNNNNNNNNNNNNNNNNNNNNNNNNNNNNNNNNNNNNNNNNNNNNNNNGAATTCGAGCTCGTTTAAAC	1	YCL020W	1	YCL020W	0
YCL018W	LEU2	3	96085	97179	+	NNNNNNNNNNNNNNNNNNNNNNNNNNNNNNNNNNNNNNNNNNNNNNNNNN	NNNNNNNNNNNNNNNNNNNNNNNNNNNNNNNNNNNNNNNNNNNNNNNNNN	NNNNNNNNNNNNNNNNNNNNNNNNNNNNNNNNNNNNNNNNNNNNNNNNNN	NNNNNNNNNNNNNNNNNNNNNNNNNNNNNNNNNNNNNNNNNNNNNNNATGCGGATCCCCGGGTTAATTAA	NNNNNNNNNNNNNNNNNNNNNNNNNNNNNNNNNNNNNNNNNNNNNNNNNNCGGATCCCCGGGTTAATTAA	NNNNNNNNNNNNNNNNNNNNNNNNNNNNNNNNNNNNNNNNNNNNNNNNNNGAATTCGAGCTCGTTTAAAC	0		0		0
YCL017C	NFS1,SPL1	3	97538	99031	-	TTCATTAAAATATATCGCATACACGAAGGAACTGCTACAACTGGAAGATG	NNNNNNNNNNNNNNNNNNNNNNNNNNNNNNNNNNNNNNNNNNNNNNNNNN	NNNNNNNNNNNNNNNNNNNNNNNNNNNNNNNNNNNNNNNNNNNNNNNNNN	TTCATTAAAATATATCGCATACACGAAGGAACTGCTACAACTGGAAGATGCGGATCCCCGGGTTAATTAA	NNNNNNNNNNNNNNNNNNNNNNNNNNNNNNNNNNNNNNNNNNNNNNNNNNCGGATCCCCGGGTTAATTAA	NNNNNNNNNNNNNNNNNNNNNNNNNNNNNNNNNNNNNNNNNNNNNNNNNNGAATTCGAGCTCGTTTAAAC	0		0		0
YCL016C	DCC1	3	99380	100522	-	GAACGGTAAAAATCCACCAGAGATTTGCTCACTAGTAATCCTGTACCATG	AGTATGCCCGCCGTAAAAGACTGGGCAAAAAGACCGTGGTCACGAGCAGG	TGGTTCCGCTATATATTGGCATTGCCCATCGAAGGCAGTTTTGTGTGCTA	GAACGGTAAAAATCCACCAGAGATTTGCTCACTAGTAATCCTGTACCATGCGGATCCCCGGGTTAATTAA	AGTATGCCCGCCGTAAAAGACTGGGCAAAAAGACCGTGGTCACGAGCAGGCGGATCCCCGGGTTAATTAA	TGGTTCCGCTATATATTGGCATTGCCCATCGAAGGCAGTTTTGTGTGCTAGAATTCGAGCTCGTTTAAAC	0		0		0
YCL014W	BUD3,YCL012W	3	101040	105950	+	TTCGGGCTGTTATCTGGTTGCTAAAAGAGTATATTTACACCTCACCAATG	ATGGGAAACAGAATTGCGCTGTTGGTGGCCCAGAGAAACTGAAATTTTAT	GTATACATTGCATTAAATTAAAAAGAAAAAAAAAATCAATAAAACACTCA	TTCGGGCTGTTATCTGGTTGCTAAAAGAGTATATTTACACCTCACCAATGCGGATCCCCGGGTTAATTAA	ATGGGAAACAGAATTGCGCTGTTGGTGGCCCAGAGAAACTGAAATTTTATCGGATCCCCGGGTTAATTAA	GTATACATTGCATTAAATTAAAAAGAAAAAAAAAATCAATAAAACACTCAGAATTCGAGCTCGTTTAAAC	0		0		0
YCL012C	YCL012C	3	106080	106551	-	GAGAAGAAAAGCTACACAATTACTTTCCAAAAATTGCAAATACGAGTATG	CCCCCGATGGAACCCCTATTGATCCAAAAGCATTCACCTTTGATAGTAGG	GAAAAACCTCCCACTTACTTAAGTAAAACTGAATATATTAGATACCTTTA	GAGAAGAAAAGCTACACAATTACTTTCCAAAAATTGCAAATACGAGTATGCGGATCCCCGGGTTAATTAA	CCCCCGATGGAACCCCTATTGATCCAAAAGCATTCACCTTTGATAGTAGGCGGATCCCCGGGTTAATTAA	GAAAAACCTCCCACTTACTTAAGTAAAACTGAATATATTAGATACCTTTAGAATTCGAGCTCGTTTAAAC	0		0		0
YCL011C	GBP2,RLF6	3	106837	108119	-	GCTATGGGCGAAAAGGAAACAAACATCAGCTGGATTTTTTCGCCAAGATG	ATTATAATTATGGTGGTTGTAGTTTACAGATCTCTTATGCTAGACGTGAT	ACGTTATCATAAAGTACACAGGTCATGGTTCGGTTGGTGCTTAGGAATTA	GCTATGGGCGAAAAGGAAACAAACATCAGCTGGATTTTTTCGCCAAGATGCGGATCCCCGGGTTAATTAA	ATTATAATTATGGTGGTTGTAGTTTACAGATCTCTTATGCTAGACGTGATCGGATCCCCGGGTTAATTAA	ACGTTATCATAAAGTACACAGGTCATGGTTCGGTTGGTGCTTAGGAATTAGAATTCGAGCTCGTTTAAAC	0		0		0
YCL010C	SGF29	3	108332	109111	-	AGTGGGGGGAGTTTTTCACAGCAAAACACACGGTCACCTTTCTTATTATG	GCCGTCTAGTGCTGCCTTCGCCAACGGCTTCGGCAAACCTAGCAAGGAAA	TGCCATGAGAAGATCTTATGATATGTAGTAAACGTTAACCACCATTGCTA	AGTGGGGGGAGTTTTTCACAGCAAAACACACGGTCACCTTTCTTATTATGCGGATCCCCGGGTTAATTAA	GCCGTCTAGTGCTGCCTTCGCCAACGGCTTCGGCAAACCTAGCAAGGAAACGGATCCCCGGGTTAATTAA	TGCCATGAGAAGATCTTATGATATGTAGTAAACGTTAACCACCATTGCTAGAATTCGAGCTCGTTTAAAC	0		0		0
YCL009C	ILV6	3	109381	110310	-	TATACAGAATCTTTAGAACATCTGAGCTCACTAACCCAGTCTTTCTAATG	AAGACGAAAAGATCAGCGAAATCGTCGACATTTCCCAACTACCACCTGGT	TGTATAGAGGAGAGTCCCGAGGGCGATCGCAAGGCCGAGAGACTAACCTA	TATACAGAATCTTTAGAACATCTGAGCTCACTAACCCAGTCTTTCTAATGCGGATCCCCGGGTTAATTAA	AAGACGAAAAGATCAGCGAAATCGTCGACATTTCCCAACTACCACCTGGTCGGATCCCCGGGTTAATTAA	TGTATAGAGGAGAGTCCCGAGGGCGATCGCAAGGCCGAGAGACTAACCTAGAATTCGAGCTCGTTTAAAC	0		0		0
YCL008C	STP22,VPS23	3	110465	111622	-	AGTTGCTATCTTAACGGCCAAGAAAAGAGAGAGAGTGAAGAGCAACGATG	AGCAATTCCTTGTGCGATGGCACATCCAACGAATCACCTCACCGTTATCG	ATATTTTTTGTTTTCGATGGCACTTCGGCGATGCGAAAGAAAGTGAGTCA	AGTTGCTATCTTAACGGCCAAGAAAAGAGAGAGAGTGAAGAGCAACGATGCGGATCCCCGGGTTAATTAA	AGCAATTCCTTGTGCGATGGCACATCCAACGAATCACCTCACCGTTATCGCGGATCCCCGGGTTAATTAA	ATATTTTTTGTTTTCGATGGCACTTCGGCGATGCGAAAGAAAGTGAGTCAGAATTCGAGCTCGTTTAAAC	0		0		0
YCL007C	YCL007C	3	111743	112135	-	TCTGCAAATTCAGGTCTCAAATCTGAACGGCGTGGAGCCACCAAGGGATG	TCATTACTCTTTGTTCTTTATTATTCGTTGGACCTTTGTTTCTTAAAGTA	TATTTTCGCTCTGTGAAAAAAGACTACTACATTTTTTGACCTTTTATCTA	TCTGCAAATTCAGGTCTCAAATCTGAACGGCGTGGAGCCACCAAGGGATGCGGATCCCCGGGTTAATTAA	TCATTACTCTTTGTTCTTTATTATTCGTTGGACCTTTGTTTCTTAAAGTACGGATCCCCGGGTTAATTAA	TATTTTCGCTCTGTGAAAAAAGACTACTACATTTTTTGACCTTTTATCTAGAATTCGAGCTCGTTTAAAC	1	YCL005W-A	1	YCL005W-A	0
YCL005W-A	VMA9,LDB10,CWH36	3	111792	112186	+	ATACTTTAAGAAACAAAGGTCCAACGAATAATAAAGAACAAAGAGTAATG	ATCCCTTGGTGGCTCCACGCCGTTCAGATTTGAGACCTGAATTTGCAGAA	TTTTCTTATACTCAGGAAACGTCACTTGGCTTGATATACTCGACGCTTTA	ATACTTTAAGAAACAAAGGTCCAACGAATAATAAAGAACAAAGAGTAATGCGGATCCCCGGGTTAATTAA	ATCCCTTGGTGGCTCCACGCCGTTCAGATTTGAGACCTGAATTTGCAGAACGGATCCCCGGGTTAATTAA	TTTTCTTATACTCAGGAAACGTCACTTGGCTTGATATACTCGACGCTTTAGAATTCGAGCTCGTTTAAAC	1	YCL007C	1	YCL007C	0
YCL005W	LDB16	3	112790	113560	+	CATCAGCAACTGTAGGAGGAGAAAGCAGGTATATAACTAGCCGCAATATG	CCAGTGATGCGGACATCGTTAATATAAAGATTTTACGAAGGAATTCTAGG	ATTTCTATCATTCACTTGTTAGTGCATGAGAAGAAGTAATTGCAACATTA	CATCAGCAACTGTAGGAGGAGAAAGCAGGTATATAACTAGCCGCAATATGCGGATCCCCGGGTTAATTAA	CCAGTGATGCGGACATCGTTAATATAAAGATTTTACGAAGGAATTCTAGGCGGATCCCCGGGTTAATTAA	ATTTCTATCATTCACTTGTTAGTGCATGAGAAGAAGTAATTGCAACATTAGAATTCGAGCTCGTTTAAAC	0		0		0
YCL004W	PGS1,YCL003W,PEL1	3	113874	115439	+	CAGCTTGTCCATAATTGCTAATAGCATACTCAGGATAACATATATTAATG	ATGTTGGCACTGGTGTAAAGATAGCTACCTCCATTTTGGGTAAAAAACTT	TTTTATTTTTCCATATTTACAGGCGACATACTATGATAGAATAGAATCTA	CAGCTTGTCCATAATTGCTAATAGCATACTCAGGATAACATATATTAATGCGGATCCCCGGGTTAATTAA	ATGTTGGCACTGGTGTAAAGATAGCTACCTCCATTTTGGGTAAAAAACTTCGGATCCCCGGGTTAATTAA	TTTTATTTTTCCATATTTACAGGCGACATACTATGATAGAATAGAATCTAGAATTCGAGCTCGTTTAAAC	0		0		0
YCL002C	YCL002C	3	115612	116444	-	AGGAGAGGTTGAGGAGCCCTGCGAAGCCATTATATTGAATCATTCACATG	ACAATTTGTCACCTTATTGGTCATACTTTGTCAAGTTCAGTATGTTTACG	GAGCTGACCTTGTTCTAGTTTTCCTTTTGGCAACCGTGGTTTCCTTCCTA	AGGAGAGGTTGAGGAGCCCTGCGAAGCCATTATATTGAATCATTCACATGCGGATCCCCGGGTTAATTAA	ACAATTTGTCACCTTATTGGTCATACTTTGTCAAGTTCAGTATGTTTACGCGGATCCCCGGGTTAATTAA	GAGCTGACCTTGTTCTAGTTTTCCTTTTGGCAACCGTGGTTTCCTTCCTAGAATTCGAGCTCGTTTAAAC	0		0		0
YCL001W	RER1	3	116685	117251	+	ACTAAGTGTTACACGAAAGGCATAGAGTATCAAAAAAAGGAAGCAAGATG	GATATATACCCTTAGATATCGGTAAGAAGAAATATTCTCATTCTTCTAAC	TAAGATACGAATCTGTTCGTTGAATAGGTATGTGGAGTCAGGGTATATCA	ACTAAGTGTTACACGAAAGGCATAGAGTATCAAAAAAAGGAAGCAAGATGCGGATCCCCGGGTTAATTAA	GATATATACCCTTAGATATCGGTAAGAAGAAATATTCTCATTCTTCTAACCGGATCCCCGGGTTAATTAA	TAAGATACGAATCTGTTCGTTGAATAGGTATGTGGAGTCAGGGTATATCAGAATTCGAGCTCGTTTAAAC	0		0		0
YCL001W-A	YCL001W-A	3	117842	118303	+	CGAAGATAACGGTTACACAATTATCAAGTTGATTCGTCAACTTAAAGATG	ACAAGAAAGAACGGATGACACAGTGGTTAGAAATTTCAATTTTGATGAAC	CAGCAGTGTCTTCGCATAAAATCCAGGGGAGCATAATATTATTATCCTCA	CGAAGATAACGGTTACACAATTATCAAGTTGATTCGTCAACTTAAAGATGCGGATCCCCGGGTTAATTAA	ACAAGAAAGAACGGATGACACAGTGGTTAGAAATTTCAATTTTGATGAACCGGATCCCCGGGTTAATTAA	CAGCAGTGTCTTCGCATAAAATCCAGGGGAGCATAATATTATTATCCTCAGAATTCGAGCTCGTTTAAAC	0		0		0
YCL001W-B	YCL001W-B	3	118532	118786	+	ACTCTATGATAGTGCATAACACTAAAAAGTTGAAAGAATCCCGTATCATG	TACTCAGTACTTCAAAAATCACAGTGAGCAACTTGACAAACCAACAGATA	TTTGAAAAGTTCATCAAGGTATTGGATGGTATATTTTAAGACACAGGCTA	ACTCTATGATAGTGCATAACACTAAAAAGTTGAAAGAATCCCGTATCATGCGGATCCCCGGGTTAATTAA	TACTCAGTACTTCAAAAATCACAGTGAGCAACTTGACAAACCAACAGATACGGATCCCCGGGTTAATTAA	TTTGAAAAGTTCATCAAGGTATTGGATGGTATATTTTAAGACACAGGCTAGAATTCGAGCTCGTTTAAAC	0		0		0
YCR001W	YCR001W	3	120445	120759	+	GGAGTTCTATGTAAACCACTTAGAATGCAGTTTCTCTTCTAAATAACATG	TTCTAAAGAAAATATCCTTTTTTATTTATGTGAACTTCACTGTATACTTT	GTCAAGAAAAGTGATCGAGTAAAATAGAAGAAATCAACCGAAAGGTACTA	GGAGTTCTATGTAAACCACTTAGAATGCAGTTTCTCTTCTAAATAACATGCGGATCCCCGGGTTAATTAA	TTCTAAAGAAAATATCCTTTTTTATTTATGTGAACTTCACTGTATACTTTCGGATCCCCGGGTTAATTAA	GTCAAGAAAAGTGATCGAGTAAAATAGAAGAAATCAACCGAAAGGTACTAGAATTCGAGCTCGTTTAAAC	0		0		0
YCR002C	CDC10	3	122139	123107	-	ACAAGGCCAAGCCCCACGGTTATTACAAGCACTCTATAAATTTATTAATG	ATGCGAATAGTCGTTCCTCAGCTCATATGTCTAGCAACGCCATTCAACGT	AATTCTTAATAACATAAGATATATAATCACCACCATTTTTATGAGATTCA	ACAAGGCCAAGCCCCACGGTTATTACAAGCACTCTATAAATTTATTAATGCGGATCCCCGGGTTAATTAA	ATGCGAATAGTCGTTCCTCAGCTCATATGTCTAGCAACGCCATTCAACGTCGGATCCCCGGGTTAATTAA	AATTCTTAATAACATAAGATATATAATCACCACCATTTTTATGAGATTCAGAATTCGAGCTCGTTTAAAC	0		0		0
YCR003W	MRPL32	3	123379	123930	+	ACCTTAACTTGGAGACAAAAACACCAGGGAATATCAGCAAACAAACTATG	AGGATAAAGATAACTATTTGGAACGTCGCGTTCGGACTTTAAAAAAGGAC	CAGGCTTAAGTTTATTTAAAAAGGAAACCACTAGATGAAAGATGAGCCTA	ACCTTAACTTGGAGACAAAAACACCAGGGAATATCAGCAAACAAACTATGCGGATCCCCGGGTTAATTAA	AGGATAAAGATAACTATTTGGAACGTCGCGTTCGGACTTTAAAAAAGGACCGGATCCCCGGGTTAATTAA	CAGGCTTAAGTTTATTTAAAAAGGAAACCACTAGATGAAAGATGAGCCTAGAATTCGAGCTCGTTTAAAC	0		0		0
YCR004C	YCP4	3	124334	125077	-	AAAGAGAGTAAACAAAACAATACGAACTCAATTGAAGCACTATAAGAATG	CTGCAGAAAAGAAGGAGGACAAAGGATTATTATCCTGCTGCACTGTCATG	GAATTAATTTTAGTAAGAACTAAATATTAGACGCGAACTGTTGTTTCTTA	AAAGAGAGTAAACAAAACAATACGAACTCAATTGAAGCACTATAAGAATGCGGATCCCCGGGTTAATTAA	CTGCAGAAAAGAAGGAGGACAAAGGATTATTATCCTGCTGCACTGTCATGCGGATCCCCGGGTTAATTAA	GAATTAATTTTAGTAAGAACTAAATATTAGACGCGAACTGTTGTTTCTTAGAATTCGAGCTCGTTTAAAC	0		0		0
YCR005C	CIT2	3	125705	127087	-	ACAGGTTCTCAAAACTTTTTGTTTTAATAATACTAGTAACAAGAAAAATG	ATTCTACTGAGAAATACAAGGAATTGGTCAAAAACATTGAAAGCAAACTA	AGGAAAGAAAAATATGCAGAGGGGTGTAAAAGTAGGATGTAATCCAACTA	ACAGGTTCTCAAAACTTTTTGTTTTAATAATACTAGTAACAAGAAAAATGCGGATCCCCGGGTTAATTAA	ATTCTACTGAGAAATACAAGGAATTGGTCAAAAACATTGAAAGCAAACTACGGATCCCCGGGTTAATTAA	AGGAAAGAAAAATATGCAGAGGGGTGTAAAAGTAGGATGTAATCCAACTAGAATTCGAGCTCGTTTAAAC	0		0		0
YCR006C	YCR006C	3	127289	127762	-	ATTAAAAACAAGAAAATGTGTTGCCATTTCCGTAAAATGAATGGCCCATA	AAAACAATAACAATGGTAACCGCAATTACCTTTTGAGCGTTACATTCGTA	TGGGCCCTTTTGAGAGCATGACTATCTTTAGATTAACGTCACCAATTTCA	ATTAAAAACAAGAAAATGTGTTGCCATTTCCGTAAAATGAATGGCCCATGCGGATCCCCGGGTTAATTAA	AAAACAATAACAATGGTAACCGCAATTACCTTTTGAGCGTTACATTCGTACGGATCCCCGGGTTAATTAA	TGGGCCCTTTTGAGAGCATGACTATCTTTAGATTAACGTCACCAATTTCAGAATTCGAGCTCGTTTAAAC	0		0		0
YCR007C	YCR007C	3	130437	131156	-	GGTTGTCTACTACCATATCAAGACAAGAAACAAAACTCCGTATCTGCATG	AAGCACAACAGGAATATTGGAGAAAGCAATATCCTGACGCCGATATACCA	TACATCGCTCAGTATAAGTGCTAAATAAAATTATCAAGATTTATATTTCA	GGTTGTCTACTACCATATCAAGACAAGAAACAAAACTCCGTATCTGCATGCGGATCCCCGGGTTAATTAA	AAGCACAACAGGAATATTGGAGAAAGCAATATCCTGACGCCGATATACCACGGATCCCCGGGTTAATTAA	TACATCGCTCAGTATAAGTGCTAAATAAAATTATCAAGATTTATATTTCAGAATTCGAGCTCGTTTAAAC	0		0		0
YCR008W	SAT4,HAL4	3	132899	134710	+	GTAATCAGATTTTATTTTATTTTATTTCGACATTACCCCTCGAATATATG	GTGAATGGGGAAGGGAGATAAAATGCTGCCATAACGGGCACGCATTGAAA	ACCGAATTGTTCCAAAATATCGTGATATTTGAAAGTGAAGTACTCGTTTA	GTAATCAGATTTTATTTTATTTTATTTCGACATTACCCCTCGAATATATGCGGATCCCCGGGTTAATTAA	GTGAATGGGGAAGGGAGATAAAATGCTGCCATAACGGGCACGCATTGAAACGGATCCCCGGGTTAATTAA	ACCGAATTGTTCCAAAATATCGTGATATTTGAAAGTGAAGTACTCGTTTAGAATTCGAGCTCGTTTAAAC	0		0		0
YCR009C	RVS161,SPE161,FUS7,END6	3	135171	135968	-	AAACTTTACAATCCTATAATAAGAAGCCAGAAGAAAGCTGATACAAGATG	AACTATTAGGACAAATGACAAGCCTAGATATTTGTGCGCTCGGGATAAAA	GAAAGAAACACAAATGACCGTAAAAAACTAAAGGCAAAAGCATTAATTTA	AAACTTTACAATCCTATAATAAGAAGCCAGAAGAAAGCTGATACAAGATGCGGATCCCCGGGTTAATTAA	AACTATTAGGACAAATGACAAGCCTAGATATTTGTGCGCTCGGGATAAAACGGATCCCCGGGTTAATTAA	GAAAGAAACACAAATGACCGTAAAAAACTAAAGGCAAAAGCATTAATTTAGAATTCGAGCTCGTTTAAAC	0		0		0
YCR010C	ADY2,ATO1	3	136699	137549	-	AGATATAACTAAACAACCACAAAACAACTCATATACAAACAAATAATATG	ATGTACTGGCTCGTCCATTCCCATTACCATCTACTGAAAGGGTAATCTTT	CTACTCTTTTTTATTTCAATAGTTCTCGTTATTAGTAGGTCGTGCTCTTA	AGATATAACTAAACAACCACAAAACAACTCATATACAAACAAATAATATGCGGATCCCCGGGTTAATTAA	ATGTACTGGCTCGTCCATTCCCATTACCATCTACTGAAAGGGTAATCTTTCGGATCCCCGGGTTAATTAA	CTACTCTTTTTTATTTCAATAGTTCTCGTTATTAGTAGGTCGTGCTCTTAGAATTCGAGCTCGTTTAAAC	0		0		0
YCR011C	ADP1	3	138149	141298	-	TACAGAAACTTGCACACTAAAAATACACAACTAAAAGCAATTACAGTATG	TTTTAATAATGGGGTATCTAGCCCTTAAGTGGATAGTTGTGGAACAAAAG	AAATTATTATTTCTTATGTAAAAGAAGAGACTATATACAACGCCTATCTA	TACAGAAACTTGCACACTAAAAATACACAACTAAAAGCAATTACAGTATGCGGATCCCCGGGTTAATTAA	TTTTAATAATGGGGTATCTAGCCCTTAAGTGGATAGTTGTGGAACAAAAGCGGATCCCCGGGTTAATTAA	AAATTATTATTTCTTATGTAAAAGAAGAGACTATATACAACGCCTATCTAGAATTCGAGCTCGTTTAAAC	0		0		0
YCR012W	PGK1	3	142171	143421	+	GATCATCAAGGAAGTAATTATCTACTTTTTACAACAAATATAAAACAATG	TATTGGAAGGTAAGGAATTGCCAGGTGTTGCTTTCTTATCCGAAAAGAAA	AAAGAGAAAAGAAAAAAATTGATCTATCGATTTCAATTCAATTCAATTTA	GATCATCAAGGAAGTAATTATCTACTTTTTACAACAAATATAAAACAATGCGGATCCCCGGGTTAATTAA	TATTGGAAGGTAAGGAATTGCCAGGTGTTGCTTTCTTATCCGAAAAGAAACGGATCCCCGGGTTAATTAA	AAAGAGAAAAGAAAAAAATTGATCTATCGATTTCAATTCAATTCAATTTAGAATTCGAGCTCGTTTAAAC	1	YCR013C	1	YCR013C	0
YCR013C	YCR013C	3	142827	143474	-	TAAAAAATATTCAAAAAATAAAATAAACTATTATTTTAGCGTAAAGGATG	CACCACCAATGATGATAGAGTCGACCTTGTCCAACAAGTTGTCAATCAAT	AGACCATTCTTGGCCATCTTAGGTGGTGCCAAGGTTGCTGACAAGATTCA	TAAAAAATATTCAAAAAATAAAATAAACTATTATTTTAGCGTAAAGGATGCGGATCCCCGGGTTAATTAA	CACCACCAATGATGATAGAGTCGACCTTGTCCAACAAGTTGTCAATCAATCGGATCCCCGGGTTAATTAA	AGACCATTCTTGGCCATCTTAGGTGGTGCCAAGGTTGCTGACAAGATTCAGAATTCGAGCTCGTTTAAAC	1	YCR012W	1	YCR012W	0
YCR014C	POL4,POLX	3	143610	145355	-	TGGTAATAAGTAAAGGATAAACATGCGACCTGTTAGACAAATCGCACATG	AATACGCTGAACCCGAACATAGAAATATCGAATGGGAAAAAAAAACTGGA	TTATTAAGATTTTTATTAAAAAAAAATTCGCTCCTCTTTTAATGCCTTTA	TGGTAATAAGTAAAGGATAAACATGCGACCTGTTAGACAAATCGCACATGCGGATCCCCGGGTTAATTAA	AATACGCTGAACCCGAACATAGAAATATCGAATGGGAAAAAAAAACTGGACGGATCCCCGGGTTAATTAA	TTATTAAGATTTTTATTAAAAAAAAATTCGCTCCTCTTTTAATGCCTTTAGAATTCGAGCTCGTTTAAAC	0		0		0
YCR015C	YCR015C	3	145639	146592	-	CCAATGCATTTAACAATTGCAGTAACCAGAAGCGAACAGTGGAGGATATG	TGAAATCCTGGGACTCTTTAAAAGATTTGATCATGCAGGTAACAAAAATG	CAACGTCCTGGTTATATAAATTTGAATATACAGGATTTCATCCGTTTCTA	CCAATGCATTTAACAATTGCAGTAACCAGAAGCGAACAGTGGAGGATATGCGGATCCCCGGGTTAATTAA	TGAAATCCTGGGACTCTTTAAAAGATTTGATCATGCAGGTAACAAAAATGCGGATCCCCGGGTTAATTAA	CAACGTCCTGGTTATATAAATTTGAATATACAGGATTTCATCCGTTTCTAGAATTCGAGCTCGTTTAAAC	0		0		0
YCR016W	YCR016W	3	148158	149030	+	CTTTATCGACAAATTACAAGCAGAAGAAACATTCACTTTACAATTAAATG	AGAATGATGACTCGGAGCAGATAGAACTTAAGAATTTCTTCGTTGATGTT	CACAGCAAAATATATACTACAACTGAACAACGTTGTTGAACTCTATGTTA	CTTTATCGACAAATTACAAGCAGAAGAAACATTCACTTTACAATTAAATGCGGATCCCCGGGTTAATTAA	AGAATGATGACTCGGAGCAGATAGAACTTAAGAATTTCTTCGTTGATGTTCGGATCCCCGGGTTAATTAA	CACAGCAAAATATATACTACAACTGAACAACGTTGTTGAACTCTATGTTAGAATTCGAGCTCGTTTAAAC	0		0		0
YCR017C	CWH43	3	149297	152158	-	CTCGAGGAATAAGTAACCAGGAATACAGAAGGTATCCACCGCCAGTTATG	GTGAGAGGGGTCACTTCTACCATGTTTTTGATGAGCCACGTTATTACTTA	TACACACAATGTGATTACACTGATTTATAAAACCACCTTACGGCCTCTTA	CTCGAGGAATAAGTAACCAGGAATACAGAAGGTATCCACCGCCAGTTATGCGGATCCCCGGGTTAATTAA	GTGAGAGGGGTCACTTCTACCATGTTTTTGATGAGCCACGTTATTACTTACGGATCCCCGGGTTAATTAA	TACACACAATGTGATTACACTGATTTATAAAACCACCTTACGGCCTCTTAGAATTCGAGCTCGTTTAAAC	0		0		0
YCR018C	SRD1	3	152761	153426	-	TGTTAAGAGGTTGCTAGGTAAATAACCAGACATTTACTATTGCTAGTATG	ATGAAAAAAAAAGGCAAGCGGCAGATAAAAGGATAGATCGAAACAATCCA	TCCTAGTGGAAAAATATCATCTATGCGGTGAAAGAATTAAATAGATATTA	TGTTAAGAGGTTGCTAGGTAAATAACCAGACATTTACTATTGCTAGTATGCGGATCCCCGGGTTAATTAA	ATGAAAAAAAAAGGCAAGCGGCAGATAAAAGGATAGATCGAAACAATCCACGGATCCCCGGGTTAATTAA	TCCTAGTGGAAAAATATCATCTATGCGGTGAAAGAATTAAATAGATATTAGAATTCGAGCTCGTTTAAAC	0		0		0
YCR018C-A	YCR018C-A	3	163968	165902	-	GTTTTCAGATCAACATTCAAACACGGTTGTTAGGTGGTTGTTTTCTGATG	TTATCAATCCTTGCACTTCAGCTTCCTCTAACTTCGATGACAGCTTCTCA	ATATTATCAATATATTATCATATACGGTGTTAAGATGATGACATAAGTTA	GTTTTCAGATCAACATTCAAACACGGTTGTTAGGTGGTTGTTTTCTGATGCGGATCCCCGGGTTAATTAA	TTATCAATCCTTGCACTTCAGCTTCCTCTAACTTCGATGACAGCTTCTCACGGATCCCCGGGTTAATTAA	ATATTATCAATATATTATCATATACGGTGTTAAGATGATGACATAAGTTAGAATTCGAGCTCGTTTAAAC	0		0		0
YCR019W	MAK32	3	166877	167968	+	ATTTGATTTAAGAAGTTTACTGTTCTAAGAAAATAAAGAACGTGATAATG	AGTCCGGTCTTCAATATGATATAAACGATCTTTACAAAAGTCTAACACGA	ATGTATATTTTTGCAGAAAAATAAGAGCAATGAACAAGCTGATATGATCA	ATTTGATTTAAGAAGTTTACTGTTCTAAGAAAATAAAGAACGTGATAATGCGGATCCCCGGGTTAATTAA	AGTCCGGTCTTCAATATGATATAAACGATCTTTACAAAAGTCTAACACGACGGATCCCCGGGTTAATTAA	ATGTATATTTTTGCAGAAAAATAAGAGCAATGAACAAGCTGATATGATCAGAATTCGAGCTCGTTTAAAC	0		0		0
YCR020C	PET18,HIT2	3	168050	168697	-	TTTAGCGCAAATAATAACAATATTAACAATATCTGCAAGGAAGAACAATG	TGAAGGTTTCACAGTTCGAGTTCGAATTTTTTGAATCTTGTTACAACGCC	CAAAAATATACATATATATATAAGTAAGTGTTATATACTACTTGAGATTA	TTTAGCGCAAATAATAACAATATTAACAATATCTGCAAGGAAGAACAATGCGGATCCCCGGGTTAATTAA	TGAAGGTTTCACAGTTCGAGTTCGAATTTTTTGAATCTTGTTACAACGCCCGGATCCCCGGGTTAATTAA	CAAAAATATACATATATATATAAGTAAGTGTTATATACTACTTGAGATTAGAATTCGAGCTCGTTTAAAC	0		0		0
YCR020C-A	MAK31,SMX1,LSM9	3	168868	169134	-	GGGTGAAGATAGTCTTCAACAAACTTAGTAAGGGGCACCAAAGCGTCATG	TTCTGCAGGAGCTTACTGCGAATAAAGTTGAATTGATGGCTAATATTGTT	TTTTTGCCAAGCAATTGTTACTATGGAAACTATTAGAACCATATGCGCTA	GGGTGAAGATAGTCTTCAACAAACTTAGTAAGGGGCACCAAAGCGTCATGCGGATCCCCGGGTTAATTAA	TTCTGCAGGAGCTTACTGCGAATAAAGTTGAATTGATGGCTAATATTGTTCGGATCCCCGGGTTAATTAA	TTTTTGCCAAGCAATTGTTACTATGGAAACTATTAGAACCATATGCGCTAGAATTCGAGCTCGTTTAAAC	0		0		0
YCR020W-B	HTL1	3	169357	169593	+	TAGAACGAAAGGATTGTGTTATTTAGAACAGAGTATCAGTATATCGTATG	TGGAAGAAATGAAAAAAATGCTCGATGCTTTGAAAAATGAAAGGAAAAAG	TTCACATTCAATATTTTGTAGCTTACAATTGTGAATGTTGCGTTTTCCTA	TAGAACGAAAGGATTGTGTTATTTAGAACAGAGTATCAGTATATCGTATGCGGATCCCCGGGTTAATTAA	TGGAAGAAATGAAAAAAATGCTCGATGCTTTGAAAAATGAAAGGAAAAAGCGGATCCCCGGGTTAATTAA	TTCACATTCAATATTTTGTAGCTTACAATTGTGAATGTTGCGTTTTCCTAGAATTCGAGCTCGTTTAAAC	0		0		0
YCR021C	HSP30,YRO1	3	170146	171144	-	GTTTGAGACTTTAATATCTTTTGATTACTAAAAACAACAAATTTCAAATG	CAATCCACGAACCCGAACCTGAAGCAGAGCAAGCTGTCGAAGATACTGCT	TTTGAAATGTGTTAAGCAAAGAATGATTAAGACAATCTCAAGCTGCTCTA	GTTTGAGACTTTAATATCTTTTGATTACTAAAAACAACAAATTTCAAATGCGGATCCCCGGGTTAATTAA	CAATCCACGAACCCGAACCTGAAGCAGAGCAAGCTGTCGAAGATACTGCTCGGATCCCCGGGTTAATTAA	TTTGAAATGTGTTAAGCAAAGAATGATTAAGACAATCTCAAGCTGCTCTAGAATTCGAGCTCGTTTAAAC	0		0		0
YCR022C	YCR022C	3	171458	171803	-	CGTTTCGCATAAGTAAGAATAACTACTTGTGCAGGGTGCCGAAAGGGATG	TTCGTTATTTTCATCATCCCTTTCTGCTATAGCAAGGACAAGTTTTTTTC	TATGAAAACTTTGGCCAATTAGGGAGAGGAAAGTTTTCGATGAGATGCTA	CGTTTCGCATAAGTAAGAATAACTACTTGTGCAGGGTGCCGAAAGGGATGCGGATCCCCGGGTTAATTAA	TTCGTTATTTTCATCATCCCTTTCTGCTATAGCAAGGACAAGTTTTTTTCCGGATCCCCGGGTTAATTAA	TATGAAAACTTTGGCCAATTAGGGAGAGGAAAGTTTTCGATGAGATGCTAGAATTCGAGCTCGTTTAAAC	0		0		0
YCR023C	YCR023C	3	172577	174412	-	AAGGAACTAGGAAGTGGTAAGCATATGAACACACGAATATAAAAGATATG	TGGCTCATCGATCTAGTTTAAGCAGCTTAAGTAACCAACGCTGTACCACA	TTTTTTTATTAGATATCCTTTTTGCAAGCCTTCTGAAAAAAAATTTCTCA	AAGGAACTAGGAAGTGGTAAGCATATGAACACACGAATATAAAAGATATGCGGATCCCCGGGTTAATTAA	TGGCTCATCGATCTAGTTTAAGCAGCTTAAGTAACCAACGCTGTACCACACGGATCCCCGGGTTAATTAA	TTTTTTTATTAGATATCCTTTTTGCAAGCCTTCTGAAAAAAAATTTCTCAGAATTCGAGCTCGTTTAAAC	0		0		0
YCR024C	SLM5	3	174783	176261	-	CGCTTACTAAGAGAGAAAGAAAGAGAACAAGCGAATACAAACAGCTAATG	TAAAGGATGCCATACCCTTTTATAGAACATCTGCAGAATCCATCGATTTT	TGAACAGTGAGTAAATACATAGAAGGAGATAAGAAACAAATGGAATATCA	CGCTTACTAAGAGAGAAAGAAAGAGAACAAGCGAATACAAACAGCTAATGCGGATCCCCGGGTTAATTAA	TAAAGGATGCCATACCCTTTTATAGAACATCTGCAGAATCCATCGATTTTCGGATCCCCGGGTTAATTAA	TGAACAGTGAGTAAATACATAGAAGGAGATAAGAAACAAATGGAATATCAGAATTCGAGCTCGTTTAAAC	0		0		0
YCR024C-B	YCR024C-B	3	176638	176903	-	CCCTTCATCTTTGTTTATATCCATTCTAGAACATGAATTAGACTACTATG	TCCAAATTGTTCGCTTTTTTCCTTTTATCACTATTATTTTTTTCCACTCT	AGTTATCATGAGGAGTCATCAGCCAGACTTAACAATCACACACATTGTTA	CCCTTCATCTTTGTTTATATCCATTCTAGAACATGAATTAGACTACTATGCGGATCCCCGGGTTAATTAA	TCCAAATTGTTCGCTTTTTTCCTTTTATCACTATTATTTTTTTCCACTCTCGGATCCCCGGGTTAATTAA	AGTTATCATGAGGAGTCATCAGCCAGACTTAACAATCACACACATTGTTAGAATTCGAGCTCGTTTAAAC	0		0		0
YCR024C-A	PMP1	3	176983	177105	-	TTGTTTGTTTCTCCTCTTCCCATTTCAGCACTTTTAATCTATCATAAATG	CCATTATCTACAGAAAATGGCAAGCTAGACAAAGAGGATTGCAAAGATTC	AACAAAGATGAAGGGGACAGGAAATAAAATGGCTCGCTCCGCCCTTTTTA	TTGTTTGTTTCTCCTCTTCCCATTTCAGCACTTTTAATCTATCATAAATGCGGATCCCCGGGTTAATTAA	CCATTATCTACAGAAAATGGCAAGCTAGACAAAGAGGATTGCAAAGATTCCGGATCCCCGGGTTAATTAA	AACAAAGATGAAGGGGACAGGAAATAAAATGGCTCGCTCCGCCCTTTTTAGAATTCGAGCTCGTTTAAAC	0		0		0
YCR025C	YCR025C	3	177485	177895	-	ACAAGCTGAAACTAGGCGTGTTAACTCTTTCCTAAACGAGGAGGTTTATG	CAAACAGAAAGCAGAAAGCAGAAAGATGTCAATATAGACTTGTCACTGCG	AAAAAAAATGGGAAATTATTATCGGAAAAAATTGAAGCTATCTTCTATTA	ACAAGCTGAAACTAGGCGTGTTAACTCTTTCCTAAACGAGGAGGTTTATGCGGATCCCCGGGTTAATTAA	CAAACAGAAAGCAGAAAGCAGAAAGATGTCAATATAGACTTGTCACTGCGCGGATCCCCGGGTTAATTAA	AAAAAAAATGGGAAATTATTATCGGAAAAAATTGAAGCTATCTTCTATTAGAATTCGAGCTCGTTTAAAC	0		0		0
YCR026C	NPP1	3	178150	180378	-	GTAATTACATATATCTGAAAAGAGGTACAGTATAACACTCTCTATAGATG	TCATTGACGACATAATTGACAGCATCGACGATTTAGTCGATTCTGATACC	ACAAGGATGCGTCTTTTATTTCATAACGCAGTTGTCCCACCTTAAGCTTA	GTAATTACATATATCTGAAAAGAGGTACAGTATAACACTCTCTATAGATGCGGATCCCCGGGTTAATTAA	TCATTGACGACATAATTGACAGCATCGACGATTTAGTCGATTCTGATACCCGGATCCCCGGGTTAATTAA	ACAAGGATGCGTCTTTTATTTCATAACGCAGTTGTCCCACCTTAAGCTTAGAATTCGAGCTCGTTTAAAC	0		0		0
YCR027C	RHB1,RSG1	3	181411	182040	-	AACAGTTTTATTGGGGCACGGCGAGAAAAGATATAACCTGTGCCATAATG	AAGGAACTCTGGGGCTTGATGCCGAAAATAATAATAAATGTTCTATAATG	GCTTTCCTACTAATAAAACCAATGATATCCTAGGGACGCTCAACTTTTCA	AACAGTTTTATTGGGGCACGGCGAGAAAAGATATAACCTGTGCCATAATGCGGATCCCCGGGTTAATTAA	AAGGAACTCTGGGGCTTGATGCCGAAAATAATAATAAATGTTCTATAATGCGGATCCCCGGGTTAATTAA	GCTTTCCTACTAATAAAACCAATGATATCCTAGGGACGCTCAACTTTTCAGAATTCGAGCTCGTTTAAAC	0		0		0
YCR028C	FEN2	3	184492	186030	-	GAAGCTGTTTTCAGAATTTTTGATTGGAGAGAGCCTGGGCCTAAGTCATG	AAGTTGAACTTCATAATGAGGAAATGGCCGAAATTTCAAATCCTTTCCGA	CATTACCATCAACAGGACCAATGAATAGCTAAAAGAATCGAATGTATTTA	GAAGCTGTTTTCAGAATTTTTGATTGGAGAGAGCCTGGGCCTAAGTCATGCGGATCCCCGGGTTAATTAA	AAGTTGAACTTCATAATGAGGAAATGGCCGAAATTTCAAATCCTTTCCGACGGATCCCCGGGTTAATTAA	CATTACCATCAACAGGACCAATGAATAGCTAAAAGAATCGAATGTATTTAGAATTCGAGCTCGTTTAAAC	0		0		0
YCR028C-A	RIM1	3	186556	187046	-	TGTCCTTGACAAATACAAAACAAACAAAAATCCACTAATCCATTGTAATG	GGAAGAAATTAGAAGATGCTGAGGGCCAAGAAAATGCTGCTTCTTCAGAA	AAAAAATATCGAGGAAGAGTCGAAATAAGCAAGCGTAAATATTACAATTA	TGTCCTTGACAAATACAAAACAAACAAAAATCCACTAATCCATTGTAATGCGGATCCCCGGGTTAATTAA	GGAAGAAATTAGAAGATGCTGAGGGCCAAGAAAATGCTGCTTCTTCAGAACGGATCCCCGGGTTAATTAA	AAAAAATATCGAGGAAGAGTCGAAATAAGCAAGCGTAAATATTACAATTAGAATTCGAGCTCGTTTAAAC	0		0		0
YCR030C	SYP1,YCR029C-A	3	189140	191752	-	GTCGTATTGAAGCAAGCTTATTTGAAAATTGCGAATAATCACCTCTCATG	ATGTAAACACAAAAAGAACTTTGACCACTGGTAACTACCATGGTCTCGCT	AAACAAAAGAACAATTAATATTGAAAAATAGAAGCATAGCAGAAATATCA	GTCGTATTGAAGCAAGCTTATTTGAAAATTGCGAATAATCACCTCTCATGCGGATCCCCGGGTTAATTAA	ATGTAAACACAAAAAGAACTTTGACCACTGGTAACTACCATGGTCTCGCTCGGATCCCCGGGTTAATTAA	AAACAAAAGAACAATTAATATTGAAAAATAGAAGCATAGCAGAAATATCAGAATTCGAGCTCGTTTAAAC	0		0		0
YCR031C	RPS14A,RPL59,CRY1	3	192814	193533	-	GATTCTATTTTAAACCCAAGGAGAGTAAGAAACCACAAGAACCCGCCATG	TTCCATCTGACTCCACCAGAAAGAAGGGTGGTAGAAGAGGTAGAAGATTA	TAACTGTAAAAAATAATACGGCAATACAAGTACAATACATGCATAACTCA	GATTCTATTTTAAACCCAAGGAGAGTAAGAAACCACAAGAACCCGCCATGCGGATCCCCGGGTTAATTAA	TTCCATCTGACTCCACCAGAAAGAAGGGTGGTAGAAGAGGTAGAAGATTACGGATCCCCGGGTTAATTAA	TAACTGTAAAAAATAATACGGCAATACAAGTACAATACATGCATAACTCAGAATTCGAGCTCGTTTAAAC	0		0		0
YCR032W	BPH1	3	194834	201337	+	CCAATTGGTTCTTTCTCCTTTCTGCCAAAAAAAAACACAATACGGATATG	AGATAGAAGTGATTGCGGGAACATTAGATGGCAGATTAGCTATTTGGTAC	AACTACAAAAATTGAATCATTTAAAGAAAGGCGTTACGATGTCATGCCTA	CCAATTGGTTCTTTCTCCTTTCTGCCAAAAAAAAACACAATACGGATATGCGGATCCCCGGGTTAATTAA	AGATAGAAGTGATTGCGGGAACATTAGATGGCAGATTAGCTATTTGGTACCGGATCCCCGGGTTAATTAA	AACTACAAAAATTGAATCATTTAAAGAAAGGCGTTACGATGTCATGCCTAGAATTCGAGCTCGTTTAAAC	0		0		0
YCR033W	SNT1	3	201803	205483	+	TACTAACTTGTGCATAGAACAGCAAACAGAAACAAAGCGTAAGAAACATG	CCGCGCCAGATGCAATGAGCAGTTTTTTATCTAAAAAGGAAAATAATAAT	GATGGAAAAGAAGTAGAGCATATGTATTGCCCGTCTCAGTCGTTTGTTCA	TACTAACTTGTGCATAGAACAGCAAACAGAAACAAAGCGTAAGAAACATGCGGATCCCCGGGTTAATTAA	CCGCGCCAGATGCAATGAGCAGTTTTTTATCTAAAAAGGAAAATAATAATCGGATCCCCGGGTTAATTAA	GATGGAAAAGAAGTAGAGCATATGTATTGCCCGTCTCAGTCGTTTGTTCAGAATTCGAGCTCGTTTAAAC	0		0		0
YCR034W	FEN1,VBM2,GNS1,ELO2	3	205906	206949	+	TTTGTACAAAGTGAAAAGGTTGAACTAATTATCTTCGTCTAGAAGCCATG	ACGTTCCTACTCCATCTCCATCACCAAAACCTCAACACAGAAGAAAAAGG	CGAATATACGAAAGTTGAATACTTAAATTCTTTCAAAGATTTTACACTTA	TTTGTACAAAGTGAAAAGGTTGAACTAATTATCTTCGTCTAGAAGCCATGCGGATCCCCGGGTTAATTAA	ACGTTCCTACTCCATCTCCATCACCAAAACCTCAACACAGAAGAAAAAGGCGGATCCCCGGGTTAATTAA	CGAATATACGAAAGTTGAATACTTAAATTCTTTCAAAGATTTTACACTTAGAATTCGAGCTCGTTTAAAC	0		0		0
YCR035C	RRP43	3	207148	208332	-	TACACAAATAAGTTTGACAGTAGTTTCACAGGCATCTAATATTGGAAATG	TGTTGTTATCTAGGGTTAGAGCGGACGATTTGTCAACAAGATTTAACATA	TTTTCCGTTTCCTTTCGACAGTCATCAGATAATTTTATCCGAGTCTTTTA	TACACAAATAAGTTTGACAGTAGTTTCACAGGCATCTAATATTGGAAATGCGGATCCCCGGGTTAATTAA	TGTTGTTATCTAGGGTTAGAGCGGACGATTTGTCAACAAGATTTAACATACGGATCCCCGGGTTAATTAA	TTTTCCGTTTCCTTTCGACAGTCATCAGATAATTTTATCCGAGTCTTTTAGAATTCGAGCTCGTTTAAAC	0		0		0
YCR036W	RBK1	3	208611	209612	+	GATGTTTGTTGTCTTTCATCCCAAAGTTCCAACAGCATATTTCAAAGATG	AAGGTGCTGCTGAAAGCATGCCACTGTATAAAGATGTTCAGAAAGATGCA	CGAAAACTAAAATTTAACAAACTAAAAGTAAAAAATTGCAGTAGATTTTA	GATGTTTGTTGTCTTTCATCCCAAAGTTCCAACAGCATATTTCAAAGATGCGGATCCCCGGGTTAATTAA	AAGGTGCTGCTGAAAGCATGCCACTGTATAAAGATGTTCAGAAAGATGCACGGATCCCCGGGTTAATTAA	CGAAAACTAAAATTTAACAAACTAAAAGTAAAAAATTGCAGTAGATTTTAGAATTCGAGCTCGTTTAAAC	0		0		0
YCR037C	PHO87	3	209728	212499	-	AAGGTGCAGCAAAACTACGGTAAAGGCGGCTATTATTGTGCCTCGAAATG	TAATTACTCTCGGTTATGGTATTAGTTCTTCCGTCTTAAAAGGTAGCACT	AGGTACAAAGAATGCAGTAATAAGAAATGTAATTACATGAGGGCAGTTTA	AAGGTGCAGCAAAACTACGGTAAAGGCGGCTATTATTGTGCCTCGAAATGCGGATCCCCGGGTTAATTAA	TAATTACTCTCGGTTATGGTATTAGTTCTTCCGTCTTAAAAGGTAGCACTCGGATCCCCGGGTTAATTAA	AGGTACAAAGAATGCAGTAATAAGAAATGTAATTACATGAGGGCAGTTTAGAATTCGAGCTCGTTTAAAC	0		0		0
YCR038C	BUD5	3	212935	214863	-	GAATTAGCGGACCTCTTGAGCGGTGAGCCTCTGGCAAAGAAGAAAGAATG	ACAAAGACAGGGCGTATCAAGTCAGTATAGCTAAGGTTCCAAGGCTTACC	CGTAAAAGAAGCAAAAGGAAGTCATCTTTCTTTGAACAGTTCTGTTTTTA	GAATTAGCGGACCTCTTGAGCGGTGAGCCTCTGGCAAAGAAGAAAGAATGCGGATCCCCGGGTTAATTAA	ACAAAGACAGGGCGTATCAAGTCAGTATAGCTAAGGTTCCAAGGCTTACCCGGATCCCCGGGTTAATTAA	CGTAAAAGAAGCAAAAGGAAGTCATCTTTCTTTGAACAGTTCTGTTTTTAGAATTCGAGCTCGTTTAAAC	2	YCR038W-A;YCR039C	2	YCR038W-A;YCR039C	0
YCR038W-A	YCR038W-A	3	214607	214732	+	GGATTTTTTTTGGGACGATATTGTCATTATAGGGCAGTGTGTGACTTATG	CCTGGATAGCGAAGCGTGCGGTTACAAATAGGTCGTCTTGTTCAAGAAGG	TCCTCAGACACTACTAAGATGTTTGTACTGATAGATAATGTCCTCGCCTA	GGATTTTTTTTGGGACGATATTGTCATTATAGGGCAGTGTGTGACTTATGCGGATCCCCGGGTTAATTAA	CCTGGATAGCGAAGCGTGCGGTTACAAATAGGTCGTCTTGTTCAAGAAGGCGGATCCCCGGGTTAATTAA	TCCTCAGACACTACTAAGATGTTTGTACTGATAGATAATGTCCTCGCCTAGAATTCGAGCTCGTTTAAAC	1	YCR038C	1	YCR038C	0
YCR039C	MATALPHA2,ALPHA2	3	214860	215492	-	ATCAGCTTAGAAGTGGGCAAGAAAAAAAGGAAGATAAGCAAGAAAAAATG	CAGAATTAGCGGACCTCTTGAGCGGTGAGCCTCTGGCAAAGAAGAAAGAA	TATATATATATATTCTACACAGATATATACATATTTGTTTTTCGGGCTCA	ATCAGCTTAGAAGTGGGCAAGAAAAAAAGGAAGATAAGCAAGAAAAAATGCGGATCCCCGGGTTAATTAA	CAGAATTAGCGGACCTCTTGAGCGGTGAGCCTCTGGCAAAGAAGAAAGAACGGATCCCCGGGTTAATTAA	TATATATATATATTCTACACAGATATATACATATTTGTTTTTCGGGCTCAGAATTCGAGCTCGTTTAAAC	1	YCR038C	1	YCR038C	0
YCR040W	MATALPHA1,ALPHA1	3	215756	216689	+	GAAATGTATCAACCATATATAATAACTTAATAGACGACATTCACAATATG	AAGTACGTGGTGACGGATATTGGGAAGATGTGTTTGTACATTTGGCCTTA	CAACATTCAGTACTCGAAAGATAAACAACCTCCGCCACGACCACACTCTA	GAAATGTATCAACCATATATAATAACTTAATAGACGACATTCACAATATGCGGATCCCCGGGTTAATTAA	AAGTACGTGGTGACGGATATTGGGAAGATGTGTTTGTACATTTGGCCTTACGGATCCCCGGGTTAATTAA	CAACATTCAGTACTCGAAAGATAAACAACCTCCGCCACGACCACACTCTAGAATTCGAGCTCGTTTAAAC	1	YCR041W	1	YCR041W	0
YCR041W	YCR041W	3	216631	216963	+	TTTTATAAACCCTGGTTTTGGTTTTGTAGAGTGGTTGACGAATAATTATG	TCTTTGTTCTTATCTTAACCATAAACGATCTTGATGTGACTTTTGTAATT	CCTAGAGTAATGGTGCATTTGTCATCCGTCCCATATAGCCAATTCGTTCA	TTTTATAAACCCTGGTTTTGGTTTTGTAGAGTGGTTGACGAATAATTATGCGGATCCCCGGGTTAATTAA	TCTTTGTTCTTATCTTAACCATAAACGATCTTGATGTGACTTTTGTAATTCGGATCCCCGGGTTAATTAA	CCTAGAGTAATGGTGCATTTGTCATCCGTCCCATATAGCCAATTCGTTCAGAATTCGAGCTCGTTTAAAC	2	YCR040W;YCR042C	2	YCR040W;YCR042C	0
YCR042C	TAF2,TSM1,TAF150	3	216894	221117	-	AGTTTTGGACAGTGAAGAGGTGACAACAGGATAAATAGGTGGACTTCATG	CATCAAGATCGTTTATGGTTAAGATAAGAACAAAGAAGGATTCTAAGAAT	CTATGTATTTGTATAAAATATGATATTACTCAGACTCAAGCAAACAATCA	AGTTTTGGACAGTGAAGAGGTGACAACAGGATAAATAGGTGGACTTCATGCGGATCCCCGGGTTAATTAA	CATCAAGATCGTTTATGGTTAAGATAAGAACAAAGAAGGATTCTAAGAATCGGATCCCCGGGTTAATTAA	CTATGTATTTGTATAAAATATGATATTACTCAGACTCAAGCAAACAATCAGAATTCGAGCTCGTTTAAAC	1	YCR041W	1	YCR041W	0
YCR043C	YCR043C	3	221981	222364	-	GGGCAACAGTAGGCAGTGAAAGCGCTCTTAACGTACTTTGGCAAAGGATG	ACGACTTTAAGATGGAAGGAGGTGATTTAGAGTACCAACATGTAAAGATC	TTCCTTCGAAACCAGCAGTAATAAGTCGTCCTGAGAACGATGTAGATTTA	GGGCAACAGTAGGCAGTGAAAGCGCTCTTAACGTACTTTGGCAAAGGATGCGGATCCCCGGGTTAATTAA	ACGACTTTAAGATGGAAGGAGGTGATTTAGAGTACCAACATGTAAAGATCCGGATCCCCGGGTTAATTAA	TTCCTTCGAAACCAGCAGTAATAAGTCGTCCTGAGAACGATGTAGATTTAGAATTCGAGCTCGTTTAAAC	0		0		0
YCR044C	PER1,COS16	3	222597	223670	-	AAACCATACCCTTCGGGAGAAAAGAAACAGCAAGTGTGGCAAGAAATATG	ACGACTTTTTCCTCGAGGATTATGCCTATTGGGGTAATAGACAATTGTAC	ACATATATAACTATTATTCATGATAGTAAACAGGTGAATTAAGATATTTA	AAACCATACCCTTCGGGAGAAAAGAAACAGCAAGTGTGGCAAGAAATATGCGGATCCCCGGGTTAATTAA	ACGACTTTTTCCTCGAGGATTATGCCTATTGGGGTAATAGACAATTGTACCGGATCCCCGGGTTAATTAA	ACATATATAACTATTATTCATGATAGTAAACAGGTGAATTAAGATATTTAGAATTCGAGCTCGTTTAAAC	0		0		0
YCR045C	YCR045C	3	223851	225326	-	GACATCCTCCAACATCCGCCAAGGAAAACAGCAAAAAAACCCTGGTCATG	TACCTCTTGGTGAGATTCGATTGAAGAGGCGTGATTTTATGAAAAATTTG	ATGTTGAAATTATGCAATAATTTATTTATGAGAGAAAGAGAAAAACACTA	GACATCCTCCAACATCCGCCAAGGAAAACAGCAAAAAAACCCTGGTCATGCGGATCCCCGGGTTAATTAA	TACCTCTTGGTGAGATTCGATTGAAGAGGCGTGATTTTATGAAAAATTTGCGGATCCCCGGGTTAATTAA	ATGTTGAAATTATGCAATAATTTATTTATGAGAGAAAGAGAAAAACACTAGAATTCGAGCTCGTTTAAAC	1	YCR045W-A	1	YCR045W-A	0
YCR045W-A	YCR045W-A	3	224467	224817	+	CTAAATTGAAGTTCCCCGCCGCGGCAACAAATACAATACCTTCTTCAATG	CTCTGTCTTCGAATTCCGGATGGTCCGCGAAGATACCCGTATCCATGATA	TTCAACTACTACTATGAACACGACTATCAAGGTCAAGACGTCAACGCCTA	CTAAATTGAAGTTCCCCGCCGCGGCAACAAATACAATACCTTCTTCAATGCGGATCCCCGGGTTAATTAA	CTCTGTCTTCGAATTCCGGATGGTCCGCGAAGATACCCGTATCCATGATACGGATCCCCGGGTTAATTAA	TTCAACTACTACTATGAACACGACTATCAAGGTCAAGACGTCAACGCCTAGAATTCGAGCTCGTTTAAAC	1	YCR045C	1	YCR045C	0
YCR046C	IMG1	3	225630	226139	-	GGGTCTTCCCTCTGAGCAGCTGCTGAAAGAGAGAGAGAACCATAGCGATG	GTACAAGGTTGGATGTCGGCGACCTGGAGGCAGGTCTAAGAAGAAAGAAA	TTTTTCTTATATACAGGAGATGGGTGGCCACAGAACCCGCGCCTAGCCTA	GGGTCTTCCCTCTGAGCAGCTGCTGAAAGAGAGAGAGAACCATAGCGATGCGGATCCCCGGGTTAATTAA	GTACAAGGTTGGATGTCGGCGACCTGGAGGCAGGTCTAAGAAGAAAGAAACGGATCCCCGGGTTAATTAA	TTTTTCTTATATACAGGAGATGGGTGGCCACAGAACCCGCGCCTAGCCTAGAATTCGAGCTCGTTTAAAC	0		0		0
YCR047C	BUD23	3	226432	227259	-	AAAAAGGTGCGGTACGGAAACACAGGAAATATATCAGAGAAGAAATAATG	AAGTTGCGAAGGACTCCAAGTTCACCGGGAGGAAAAGAAGACACAGGTTC	TTTTTATAGTATACAAAAGAATATGCGTGTGAGGATGTGTGTTTCTTCTA	AAAAAGGTGCGGTACGGAAACACAGGAAATATATCAGAGAAGAAATAATGCGGATCCCCGGGTTAATTAA	AAGTTGCGAAGGACTCCAAGTTCACCGGGAGGAAAAGAAGACACAGGTTCCGGATCCCCGGGTTAATTAA	TTTTTATAGTATACAAAAGAATATGCGTGTGAGGATGTGTGTTTCTTCTAGAATTCGAGCTCGTTTAAAC	1	YCR047W-A	1	YCR047W-A	0
YCR047W-A	YCR047W-A	3	227015	227221	+	GCAACATCAAGTCGCCCTCCAGCTCTCTACTAAGACCGGTCGCAAGCATG	TATGCTGCACTCTGGTCGAACCCGTGTACTTGTGTGCTTCGCTATCATTG	GAAGAAATAATGTCACGTCCTGAGGAGTTGGCACCACCGGAGATTTTCTA	GCAACATCAAGTCGCCCTCCAGCTCTCTACTAAGACCGGTCGCAAGCATGCGGATCCCCGGGTTAATTAA	TATGCTGCACTCTGGTCGAACCCGTGTACTTGTGTGCTTCGCTATCATTGCGGATCCCCGGGTTAATTAA	GAAGAAATAATGTCACGTCCTGAGGAGTTGGCACCACCGGAGATTTTCTAGAATTCGAGCTCGTTTAAAC	1	YCR047C	1	YCR047C	0
YCR049C	YCR049C	3	227593	228021	-	GTTTCTCCAGCACCGGACCTTTGAAAGTCGTCTGGAAGGGCACATTGATG	CAATCTGTTTTGGCGCTCTTGCTGCAAGCCGTGCTGAACAACCACCTGCG	TATAAGAAGGACGAGCGTGGTGGAGGAAAGGGGCGCCATTGGCACACTCA	GTTTCTCCAGCACCGGACCTTTGAAAGTCGTCTGGAAGGGCACATTGATGCGGATCCCCGGGTTAATTAA	CAATCTGTTTTGGCGCTCTTGCTGCAAGCCGTGCTGAACAACCACCTGCGCGGATCCCCGGGTTAATTAA	TATAAGAAGGACGAGCGTGGTGGAGGAAAGGGGCGCCATTGGCACACTCAGAATTCGAGCTCGTTTAAAC	1	YCR048W	1	YCR048W	0
YCR048W	ARE1,SAT2	3	227651	229465	+	GTTGTTCAGCACGGCTTGCAGCAAGAGCGCCAAAACAGATTGCAAGAATG	TTGGTGTCTGTTCAGGGCCCAGTATCATTATGACGTTGTACCTGACCTTA	TATATCTATCAAGGGCTTGCGAGGGACACACGTGGTATGGCGGCAGTTCA	GTTGTTCAGCACGGCTTGCAGCAAGAGCGCCAAAACAGATTGCAAGAATGCGGATCCCCGGGTTAATTAA	TTGGTGTCTGTTCAGGGCCCAGTATCATTATGACGTTGTACCTGACCTTACGGATCCCCGGGTTAATTAA	TATATCTATCAAGGGCTTGCGAGGGACACACGTGGTATGGCGGCAGTTCAGAATTCGAGCTCGTTTAAAC	2	YCR049C;YCR050C	2	YCR049C;YCR050C	0
YCR050C	YCR050C	3	229168	229476	-	ATTCCCTATTGTATATCTATCAAGGGCTTGCGAGGGACACACGTGGTATG	AATGCAATGCGCCCATGGAGCTGTGGTACACGTGTCTTAGTAAAAATTTG	AATTGCGTTTCGTTTGAAGAGTTTAGCAGAATCTGGAACGTCCCCGTTCA	ATTCCCTATTGTATATCTATCAAGGGCTTGCGAGGGACACACGTGGTATGCGGATCCCCGGGTTAATTAA	AATGCAATGCGCCCATGGAGCTGTGGTACACGTGTCTTAGTAAAAATTTGCGGATCCCCGGGTTAATTAA	AATTGCGTTTCGTTTGAAGAGTTTAGCAGAATCTGGAACGTCCCCGTTCAGAATTCGAGCTCGTTTAAAC	1	YCR048W	1	YCR048W	0
YCR051W	YCR051W	3	229774	230442	+	GTTTGCAGGTGACAAAAATCGATGATTATAGGTGTTGTGACGACAAAATG	AGGGCTCCATGGCGGGTTCCGGGGACGAACCAGATTCCAAGAGAAGAAAA	GCGTTCAATTTCTTTTAGCAAGCTATAAGAGCCTTTGTGCTGGGTCGTTA	GTTTGCAGGTGACAAAAATCGATGATTATAGGTGTTGTGACGACAAAATGCGGATCCCCGGGTTAATTAA	AGGGCTCCATGGCGGGTTCCGGGGACGAACCAGATTCCAAGAGAAGAAAACGGATCCCCGGGTTAATTAA	GCGTTCAATTTCTTTTAGCAAGCTATAAGAGCCTTTGTGCTGGGTCGTTAGAATTCGAGCTCGTTTAAAC	0		0		0
YCR052W	RSC6	3	230697	232148	+	CAAGGCAGCTTCGTATAGTAATACAGCACGAAAAACAGCTCATAGAAATG	ACAGGTCACTAATGGGCAATATCTCACTACTCTACTCCCAAGGAAGACTA	GAGGAGGCGTGCAATAATTGCAGAAAGAATGAGATCATACAGTGATGTTA	CAAGGCAGCTTCGTATAGTAATACAGCACGAAAAACAGCTCATAGAAATGCGGATCCCCGGGTTAATTAA	ACAGGTCACTAATGGGCAATATCTCACTACTCTACTCCCAAGGAAGACTACGGATCCCCGGGTTAATTAA	GAGGAGGCGTGCAATAATTGCAGAAAGAATGAGATCATACAGTGATGTTAGAATTCGAGCTCGTTTAAAC	0		0		0
YCR053W	THR4	3	232399	233943	+	TATAGCAGCAAATATTTGTTCTTAGACGGCCACCATCCCTCACACCAATG	TTGAATTGGTCAAAAACGCTATTGAAGAAGAACTTGCTAAAATGAAATTA	TTCTATATGTTATATAAGATAAAATATATTCATTAAAAAGGAAGATCTTA	TATAGCAGCAAATATTTGTTCTTAGACGGCCACCATCCCTCACACCAATGCGGATCCCCGGGTTAATTAA	TTGAATTGGTCAAAAACGCTATTGAAGAAGAACTTGCTAAAATGAAATTACGGATCCCCGGGTTAATTAA	TTCTATATGTTATATAAGATAAAATATATTCATTAAAAAGGAAGATCTTAGAATTCGAGCTCGTTTAAAC	0		0		0
YCR054C	CTR86	3	234078	235769	-	CCCTATAATATTACTGATTCATCAAAAAAGAGGACAACTAAATAACAATG	AAGAAGACCCTGGGAACGAGAATTCTGAGATTATTAGCATAGATGAAGAT	ATGTTAATCAAAGTGAATCATGATTGCGAGAGTAAGGAACCATCAAATTA	CCCTATAATATTACTGATTCATCAAAAAAGAGGACAACTAAATAACAATGCGGATCCCCGGGTTAATTAA	AAGAAGACCCTGGGAACGAGAATTCTGAGATTATTAGCATAGATGAAGATCGGATCCCCGGGTTAATTAA	ATGTTAATCAAAGTGAATCATGATTGCGAGAGTAAGGAACCATCAAATTAGAATTCGAGCTCGTTTAAAC	0		0		0
YCR057C	PWP2,UTP1,YCR058C,YCR055C	3	236159	238930	-	TTCAACAGGTAGACAGGAGAGCAGACCGCAGATTGAACCGCATCCCAATG	CTAATGAAAATGATTCCAGTGATGAAGAAGAAAATGAGAAAGAGCTTCCT	GGAATACATGATGTGAATGTGCATAAATAGAGGACAGTGAATATTTTTCA	TTCAACAGGTAGACAGGAGAGCAGACCGCAGATTGAACCGCATCCCAATGCGGATCCCCGGGTTAATTAA	CTAATGAAAATGATTCCAGTGATGAAGAAGAAAATGAGAAAGAGCTTCCTCGGATCCCCGGGTTAATTAA	GGAATACATGATGTGAATGTGCATAAATAGAGGACAGTGAATATTTTTCAGAATTCGAGCTCGTTTAAAC	0		0		0
YCR059C	YIH1	3	239156	239932	-	GAATATGTAACAAGGAAAAAAAAAAAGAGAGAGGAAAGAAAAGCTCAATG	ACATCAATTCTACGGCAAGAGAAGCTGTTGTCAGGGCCGGCTTCGACTCG	CCGTCGCATGTGATCAAGGTTACAGGTGCTTGACATAATCATAATGATTA	GAATATGTAACAAGGAAAAAAAAAAAGAGAGAGGAAAGAAAAGCTCAATGCGGATCCCCGGGTTAATTAA	ACATCAATTCTACGGCAAGAGAAGCTGTTGTCAGGGCCGGCTTCGACTCGCGGATCCCCGGGTTAATTAA	CCGTCGCATGTGATCAAGGTTACAGGTGCTTGACATAATCATAATGATTAGAATTCGAGCTCGTTTAAAC	0		0		0
YCR060W	TAH1	3	240105	240440	+	GGTTTTTTCTTTTCAGCACTGCGAAAGAGAGAGCAACGGTAAAGAGCATG	AGATCCCTGTTGTAGAGGTTGATGAACTACCGGAGGGATACGACCGGTCC	TATATATAATTTTAAAGATAAATTAGAAGTGTTCCCTTTCTCTTTTCTCA	GGTTTTTTCTTTTCAGCACTGCGAAAGAGAGAGCAACGGTAAAGAGCATGCGGATCCCCGGGTTAATTAA	AGATCCCTGTTGTAGAGGTTGATGAACTACCGGAGGGATACGACCGGTCCCGGATCCCCGGGTTAATTAA	TATATATAATTTTAAAGATAAATTAGAAGTGTTCCCTTTCTCTTTTCTCAGAATTCGAGCTCGTTTAAAC	0		0		0
YCR061W	YCR061W	3	241278	243161	+	TGCATTGTACTCTTAATACCCCAACCAAAAACAAAATAGTGACAGTAATG	TTTTATTTATTTGGAAAGACTGGCTCATCAAAACCAGGAAAACCAGTCTT	GGGGGGGGGGTGAAAAAAAAAAGAAAAAAGAAAAGCCATTATGGCGGTTA	TGCATTGTACTCTTAATACCCCAACCAAAAACAAAATAGTGACAGTAATGCGGATCCCCGGGTTAATTAA	TTTTATTTATTTGGAAAGACTGGCTCATCAAAACCAGGAAAACCAGTCTTCGGATCCCCGGGTTAATTAA	GGGGGGGGGGTGAAAAAAAAAAGAAAAAAGAAAAGCCATTATGGCGGTTAGAATTCGAGCTCGTTTAAAC	0		0		0
YCR064C	YCR064C	3	243985	244395	-	CGTAAAGGTCTTTGGAGATGGCCTTTCTCTTGTAGTACAGAGTATATATG	CCACAACGCGTGTGATTAATCTTGTACTGGTTGTAAATGTGCTAAGTCTG	TTTTTTTTAAATAACATCGTTGATTAAAACAATCCTATTCACTGCAGTCA	CGTAAAGGTCTTTGGAGATGGCCTTTCTCTTGTAGTACAGAGTATATATGCGGATCCCCGGGTTAATTAA	CCACAACGCGTGTGATTAATCTTGTACTGGTTGTAAATGTGCTAAGTCTGCGGATCCCCGGGTTAATTAA	TTTTTTTTAAATAACATCGTTGATTAAAACAATCCTATTCACTGCAGTCAGAATTCGAGCTCGTTTAAAC	1	YCR063W	1	YCR063W	0
YCR063W	BUD31,CWC14	3	244208	244681	+	CACCTCTACAGCCGTCAAGACTAGCAAAGCTCACCTCACAAAACGACATG	CCTTCCATCAGTGCGTCCACTGCGGCTGCCGTGGATGTGCAAGCACAGAC	AGAGATAATTACATGGCCAGAACAATACTGCAACGTGCATATAGTCGTTA	CACCTCTACAGCCGTCAAGACTAGCAAAGCTCACCTCACAAAACGACATGCGGATCCCCGGGTTAATTAA	CCTTCCATCAGTGCGTCCACTGCGGCTGCCGTGGATGTGCAAGCACAGACCGGATCCCCGGGTTAATTAA	AGAGATAATTACATGGCCAGAACAATACTGCAACGTGCATATAGTCGTTAGAATTCGAGCTCGTTTAAAC	1	YCR064C	1	YCR064C	0
YCR065W	HCM1	3	245200	246894	+	ATTTCGAAGCAAAAAAAAAAAAAATCAACAAAAATTCCAACTTTTCAATG	ATCATCCTTATCATAATCACCCTTCCAACGATAGCGGTAATGAAAAGAAT	TAGTTTTCGGTGAGGAAAAGAAAATGAAAAAAAAAAAAAAAAAAAAGTCA	ATTTCGAAGCAAAAAAAAAAAAAATCAACAAAAATTCCAACTTTTCAATGCGGATCCCCGGGTTAATTAA	ATCATCCTTATCATAATCACCCTTCCAACGATAGCGGTAATGAAAAGAATCGGATCCCCGGGTTAATTAA	TAGTTTTCGGTGAGGAAAAGAAAATGAAAAAAAAAAAAAAAAAAAAGTCAGAATTCGAGCTCGTTTAAAC	0		0		0
YCR066W	RAD18	3	247391	248854	+	CGCAAGTGAGCATCACAGCTACTAAGAAAAGGCCATTTTTACTACTCATG	GAGAATTAATGGACTTGAATGAATATAGTAAAGACCCACCCGGTAACAAT	ACAAATGTGCACAAGCTAACAAACAGGCCTGATTACATATACACACCTTA	CGCAAGTGAGCATCACAGCTACTAAGAAAAGGCCATTTTTACTACTCATGCGGATCCCCGGGTTAATTAA	GAGAATTAATGGACTTGAATGAATATAGTAAAGACCCACCCGGTAACAATCGGATCCCCGGGTTAATTAA	ACAAATGTGCACAAGCTAACAAACAGGCCTGATTACATATACACACCTTAGAATTCGAGCTCGTTTAAAC	0		0		0
YCR067C	SED4	3	249016	252297	-	CTTCCTTTTTTTTCTCTCCTTTTAAACTTAGAAAAACTAGCATAATAATG	ATAATGCAGTAGCAGGAACCGTAAACTACGCTGGCCTTCATGACGAATTG	CAAAGCTATGTAATCATATTTAACATTAATATATATTATTTCGTTATTCA	CTTCCTTTTTTTTCTCTCCTTTTAAACTTAGAAAAACTAGCATAATAATGCGGATCCCCGGGTTAATTAA	ATAATGCAGTAGCAGGAACCGTAAACTACGCTGGCCTTCATGACGAATTGCGGATCCCCGGGTTAATTAA	CAAAGCTATGTAATCATATTTAACATTAATATATATTATTTCGTTATTCAGAATTCGAGCTCGTTTAAAC	0		0		0
YCR068W	ATG15,CVT17,AUT5	3	253187	254749	+	TGATCTAGGCATTACAATTAAAGGAAACAAGGGAAATATTCTATTGAATG	CCACCTGTGTAGGCCGCAATTGGCTTGGCTTCTGCACCAAATACGAGTTG	CGCATAGGCCCTAAAACAACACTAGGGTCATAATAGATGTATGGGTCTTA	TGATCTAGGCATTACAATTAAAGGAAACAAGGGAAATATTCTATTGAATGCGGATCCCCGGGTTAATTAA	CCACCTGTGTAGGCCGCAATTGGCTTGGCTTCTGCACCAAATACGAGTTGCGGATCCCCGGGTTAATTAA	CGCATAGGCCCTAAAACAACACTAGGGTCATAATAGATGTATGGGTCTTAGAATTCGAGCTCGTTTAAAC	0		0		0
YCR069W	CPR4,SCC3,YCR070W,CYP4	3	255028	255984	+	GAAGACCGAAGAAAATAGATAGACTTTCGAATAAGTTCAGCAACAACATG	CCTACAAGGGCATGCACGAAAAGCCTCATACGGTTTCATTAAGACACAAG	ATTAAAATCATAGCCATGTGGTCATCAAGCCATCGAAAAGAAGTTGCTTA	GAAGACCGAAGAAAATAGATAGACTTTCGAATAAGTTCAGCAACAACATGCGGATCCCCGGGTTAATTAA	CCTACAAGGGCATGCACGAAAAGCCTCATACGGTTTCATTAAGACACAAGCGGATCCCCGGGTTAATTAA	ATTAAAATCATAGCCATGTGGTCATCAAGCCATCGAAAAGAAGTTGCTTAGAATTCGAGCTCGTTTAAAC	0		0		0
YCR071C	IMG2	3	256076	256516	-	CCGTTTACCTAAAGCAACTTACTCCAAGGTAGCGTGTGAGCAAAACTATG	TCAAGGGCAATGCAGTAGAGGCTGTCAAAAGGGTATTAACCAAGAAATTT	AATTAATATATATACATGACAATTATTTTTTTATACATTAGCGATACCTA	CCGTTTACCTAAAGCAACTTACTCCAAGGTAGCGTGTGAGCAAAACTATGCGGATCCCCGGGTTAATTAA	TCAAGGGCAATGCAGTAGAGGCTGTCAAAAGGGTATTAACCAAGAAATTTCGGATCCCCGGGTTAATTAA	AATTAATATATATACATGACAATTATTTTTTTATACATTAGCGATACCTAGAATTCGAGCTCGTTTAAAC	0		0		0
YCR072C	RSA4	3	256778	258325	-	TTTTTATATTTGTAACCTCGATAAACACACACTAACACAATATACAGATG	AAAGAGTGTGTAGTGGTGGGAAAGACAAGATGGTAAGATTGTGGACGCAT	ATATAATATTTATATGTGCATGTATGTTACTTGTCTTTGCACATAACTCA	TTTTTATATTTGTAACCTCGATAAACACACACTAACACAATATACAGATGCGGATCCCCGGGTTAATTAA	AAAGAGTGTGTAGTGGTGGGAAAGACAAGATGGTAAGATTGTGGACGCATCGGATCCCCGGGTTAATTAA	ATATAATATTTATATGTGCATGTATGTTACTTGTCTTTGCACATAACTCAGAATTCGAGCTCGTTTAAAC	0		0		0
YCR073C	SSK22	3	258561	262556	-	TTGTTTTACTTAGGGTGGCTATAAAAGGTAGTTCCTTGTAGGTGAAAATA	AAATAGCATTTGGCAACTCAGAGAAAGATCAAGTACCTATCCTAAGCTCA	ATTACATTATATATCGTAGTATATCATATTTTTAGACGTTGACCACTCTA	TTGTTTTACTTAGGGTGGCTATAAAAGGTAGTTCCTTGTAGGTGAAAATGCGGATCCCCGGGTTAATTAA	AAATAGCATTTGGCAACTCAGAGAAAGATCAAGTACCTATCCTAAGCTCACGGATCCCCGGGTTAATTAA	ATTACATTATATATCGTAGTATATCATATTTTTAGACGTTGACCACTCTAGAATTCGAGCTCGTTTAAAC	0		0		0
YCR073W-A	SOL2,YCRX13W	3	262936	263883	+	CAGTGTAGGTATGGACTAGAACAGAAAGCAATTTGCAGCAAGACAATATG	ACGTCCTCGTCACCAAAAAAAAGTATAAATTCCACCAAGGTTTGTCTATT	ATGTATGTATGTATGTGTGTATGTATGTATGTACACACATGCATGGTTTA	CAGTGTAGGTATGGACTAGAACAGAAAGCAATTTGCAGCAAGACAATATGCGGATCCCCGGGTTAATTAA	ACGTCCTCGTCACCAAAAAAAAGTATAAATTCCACCAAGGTTTGTCTATTCGGATCCCCGGGTTAATTAA	ATGTATGTATGTATGTGTGTATGTATGTATGTACACACATGCATGGTTTAGAATTCGAGCTCGTTTAAAC	0		0		0
YCR075C	ERS1	3	263998	264780	-	AAGGGAAAAAAAAAACTAAAAGCAAACAAAAGCAAACGCGAAGCAAAATG	GGTTTGTATATCGATCTCGAGGCCATGACCTGGCGTCAGAGTACCCGCTG	ATGTATATATATATATATGCGTAATTATGCAGATTTCTCCTTGTGTGCTA	AAGGGAAAAAAAAAACTAAAAGCAAACAAAAGCAAACGCGAAGCAAAATGCGGATCCCCGGGTTAATTAA	GGTTTGTATATCGATCTCGAGGCCATGACCTGGCGTCAGAGTACCCGCTGCGGATCCCCGGGTTAATTAA	ATGTATATATATATATATGCGTAATTATGCAGATTTCTCCTTGTGTGCTAGAATTCGAGCTCGTTTAAAC	0		0		0
YCR075W-A	YCR075W-A	3	264942	265169	+	AGGGCAATACCACAACCTCAAACCAAATCACCTAAACCAAATCAAAGATG	ACCTGTACAAACGCAATGATATCACTTTAGCTGTATATACCAGCGCTCAA	TTTAGATAGTATACAGACATAGCTATGTCGAAAGGGAAGGAAAGAATTTA	AGGGCAATACCACAACCTCAAACCAAATCACCTAAACCAAATCAAAGATGCGGATCCCCGGGTTAATTAA	ACCTGTACAAACGCAATGATATCACTTTAGCTGTATATACCAGCGCTCAACGGATCCCCGGGTTAATTAA	TTTAGATAGTATACAGACATAGCTATGTCGAAAGGGAAGGAAAGAATTTAGAATTCGAGCTCGTTTAAAC	0		0		0
YCR076C	YCR076C	3	265259	265987	-	CCGTATTAGCATCAATAATACCACCATAGTAACGCAAGAGTTAAACAATG	CATTTGGTCCTGGATCTGGCGGATTTGGAGGGTCAGGATCTGGCTTTATT	CTAAAAACTAAATATCACAATAAACAAGTACTAAAATAACTACCAATTTA	CCGTATTAGCATCAATAATACCACCATAGTAACGCAAGAGTTAAACAATGCGGATCCCCGGGTTAATTAA	CATTTGGTCCTGGATCTGGCGGATTTGGAGGGTCAGGATCTGGCTTTATTCGGATCCCCGGGTTAATTAA	CTAAAAACTAAATATCACAATAAACAAGTACTAAAATAACTACCAATTTAGAATTCGAGCTCGTTTAAAC	0		0		0
YCR077C	PAT1,MRT1	3	266180	268570	-	GAAGCAAAGGTTTTAACCGGAAGTAAGAGCAGCAAGAAGCACCAGCAATG	TAAACGTTATGGGGTTGGTGTATCGCGATGGTGAAATTTCAGAACTAAAG	AGAAAAAAAAATACATGCGTAAGTACATTAAAATTACAGGAAAAATCTTA	GAAGCAAAGGTTTTAACCGGAAGTAAGAGCAGCAAGAAGCACCAGCAATGCGGATCCCCGGGTTAATTAA	TAAACGTTATGGGGTTGGTGTATCGCGATGGTGAAATTTCAGAACTAAAGCGGATCCCCGGGTTAATTAA	AGAAAAAAAAATACATGCGTAAGTACATTAAAATTACAGGAAAAATCTTAGAATTCGAGCTCGTTTAAAC	0		0		0
YCR079W	PTC6,AUP1	3	268787	270115	+	TAACAGGCTGCAATCGGGGCAATTAAGCATCAGAAGAGGGGAATTTGATG	AAAGAGAAACCAAACTAATGAATGCACAATCTAACGAAACAAAATTAAAC	AATACAAAAGATGATTATCTAGGACTTGTTTCCACCCAGGAGGGTGTTTA	TAACAGGCTGCAATCGGGGCAATTAAGCATCAGAAGAGGGGAATTTGATGCGGATCCCCGGGTTAATTAA	AAAGAGAAACCAAACTAATGAATGCACAATCTAACGAAACAAAATTAAACCGGATCCCCGGGTTAATTAA	AATACAAAAGATGATTATCTAGGACTTGTTTCCACCCAGGAGGGTGTTTAGAATTCGAGCTCGTTTAAAC	0		0		0
YCR081W	SRB8,MED12,YCR080W,SSN5,NUT6,GIG1	3	270313	274596	+	TAATCGAAAGATTAAAAAAAGGTCTATAGAGGTAAGCCAATAACGCAATG	GTGTAAACCTGAGTCTTTTTGATGCTCGGTTTGAGAGGAAAAATCCACAT	CTGTTATTGGTAAATTTATAATTTATCCATTTGGATATATTCTGAGATCA	TAATCGAAAGATTAAAAAAAGGTCTATAGAGGTAAGCCAATAACGCAATGCGGATCCCCGGGTTAATTAA	GTGTAAACCTGAGTCTTTTTGATGCTCGGTTTGAGAGGAAAAATCCACATCGGATCCCCGGGTTAATTAA	CTGTTATTGGTAAATTTATAATTTATCCATTTGGATATATTCTGAGATCAGAATTCGAGCTCGTTTAAAC	1	YCR081C-A	1	YCR081C-A	0
YCR081C-A	YCR081C-A	3	274357	274593	-	TTATTGGTAAATTTATAATTTATCCATTTGGATATATTCTGAGATCAATG	ATGAGCCATTTCTGTTCGTTTTCGTGCGCTATTTCAACTATGCCGATTCC	ACGGGGAAGAAGAAGATGCAGACCAAGAAGAATCGTTTAGTTTAAATTTA	TTATTGGTAAATTTATAATTTATCCATTTGGATATATTCTGAGATCAATGCGGATCCCCGGGTTAATTAA	ATGAGCCATTTCTGTTCGTTTTCGTGCGCTATTTCAACTATGCCGATTCCCGGATCCCCGGGTTAATTAA	ACGGGGAAGAAGAAGATGCAGACCAAGAAGAATCGTTTAGTTTAAATTTAGAATTCGAGCTCGTTTAAAC	1	YCR081W	1	YCR081W	0
YCR082W	AHC2	3	274825	275211	+	CCGCTTACAAGATCAGTACTAGCGTGTACCAGTCTATTTAAACCGGAATG	ATATAGCAGAGAACGATCAATTGTTGGCTTTGTATGAAGATGGCTTATTA	ATATATATATAAATATATGTTTAAAAATGTCCATAGCCGCTATTTGATCA	CCGCTTACAAGATCAGTACTAGCGTGTACCAGTCTATTTAAACCGGAATGCGGATCCCCGGGTTAATTAA	ATATAGCAGAGAACGATCAATTGTTGGCTTTGTATGAAGATGGCTTATTACGGATCCCCGGGTTAATTAA	ATATATATATAAATATATGTTTAAAAATGTCCATAGCCGCTATTTGATCAGAATTCGAGCTCGTTTAAAC	0		0		0
YCR083W	TRX3	3	275520	275903	+	ACCAAAGAAAGCAGGATTGGTTAGTACATAGAGAAACCAAAGCTGTTATG	AAATCATTGGAGCTAACCCTACTGCTTTAGAGAAGGGAATCAAAGATCTA	TTAAAACTAAAAAAAAAAAAAACTACATGTGCTTATGAATATAAAATTTA	ACCAAAGAAAGCAGGATTGGTTAGTACATAGAGAAACCAAAGCTGTTATGCGGATCCCCGGGTTAATTAA	AAATCATTGGAGCTAACCCTACTGCTTTAGAGAAGGGAATCAAAGATCTACGGATCCCCGGGTTAATTAA	TTAAAACTAAAAAAAAAAAAAACTACATGTGCTTATGAATATAAAATTTAGAATTCGAGCTCGTTTAAAC	0		0		0
YCR084C	TUP1,UMR7,SFL2,ROX4,FLK1,CYC9,CRT4,AMM1,AER2,AAR1	3	276258	278414	-	TTTGATAAGCAGGGGAAGAAAGAAATCAGCTTTCCATCCAAACCAATATG	GCGGTGATTGTAAAGCAAGGATTTGGAAGTATAAAAAAATAGCGCCAAAT	TAGTTTAGTTAGTTACATTTGTAAAGTGTTCCTTTTGTGTTCTGTTCTTA	TTTGATAAGCAGGGGAAGAAAGAAATCAGCTTTCCATCCAAACCAATATGCGGATCCCCGGGTTAATTAA	GCGGTGATTGTAAAGCAAGGATTTGGAAGTATAAAAAAATAGCGCCAAATCGGATCCCCGGGTTAATTAA	TAGTTTAGTTAGTTACATTTGTAAAGTGTTCCTTTTGTGTTCTGTTCTTAGAATTCGAGCTCGTTTAAAC	0		0		0
YCR085W	YCR085W	3	278878	279231	+	CCAAAAAGAAGGGTAAATTAGGGCTTTCCTGGTTTATTTATTTGTTTATG	ATTTTATTTTGTTTATGCTTCAATATCTTGTATTTGTTTACATTGAAAAA	TCTGTCTGCTTCTTCACTGTTTTGATTTCAATGTGACCTTTTTCCAATCA	CCAAAAAGAAGGGTAAATTAGGGCTTTCCTGGTTTATTTATTTGTTTATGCGGATCCCCGGGTTAATTAA	ATTTTATTTTGTTTATGCTTCAATATCTTGTATTTGTTTACATTGAAAAACGGATCCCCGGGTTAATTAA	TCTGTCTGCTTCTTCACTGTTTTGATTTCAATGTGACCTTTTTCCAATCAGAATTCGAGCTCGTTTAAAC	0		0		0
YCR086W	CSM1	3	279354	279926	+	AACAATAAAAAAAAGAAAGCGAAACAAGACAATCCAACGTGCGCAAAATG	AAATCGCTAAAAGCCTGAATAAGAAAAGAGAGAAAAAAGATGAAACCGAG	GAATAATCGGAATTTTATGTGTAGATATATAGACATTATGTAGCAGCTTA	AACAATAAAAAAAAGAAAGCGAAACAAGACAATCCAACGTGCGCAAAATGCGGATCCCCGGGTTAATTAA	AAATCGCTAAAAGCCTGAATAAGAAAAGAGAGAAAAAAGATGAAACCGAGCGGATCCCCGGGTTAATTAA	GAATAATCGGAATTTTATGTGTAGATATATAGACATTATGTAGCAGCTTAGAATTCGAGCTCGTTTAAAC	0		0		0
YCR087W	YCR087W	3	279938	280453	+	AATAAGAAAAGAGAGAAAAAAGATGAAACCGAGTAAGCTGCTACATAATG	TTGCACACCTCACAGTTGAACGTAACCATCCTGTAATAACAAATATTTCT	GCGATGAGCTCTAAGAGTATTCTGTATACAACAGCAAACGGTCTCAGTCA	AATAAGAAAAGAGAGAAAAAAGATGAAACCGAGTAAGCTGCTACATAATGCGGATCCCCGGGTTAATTAA	TTGCACACCTCACAGTTGAACGTAACCATCCTGTAATAACAAATATTTCTCGGATCCCCGGGTTAATTAA	GCGATGAGCTCTAAGAGTATTCTGTATACAACAGCAAACGGTCTCAGTCAGAATTCGAGCTCGTTTAAAC	1	YCR087C-A	1	YCR087C-A	0
YCR087C-A	LUG1	3	279968	280429	-	TATACAACAGCAAACGGTCTCAGTCAAGAAATATTTGTTATTACAGGATG	TGAAAAGTCTGGTTGTGGATTCTGAGGGGCAAATCAGGTATGCAAAGGAA	GAGTAAGCTGCTACATAATGTCTATATATCTACACATAAAATTCCGATTA	TATACAACAGCAAACGGTCTCAGTCAAGAAATATTTGTTATTACAGGATGCGGATCCCCGGGTTAATTAA	TGAAAAGTCTGGTTGTGGATTCTGAGGGGCAAATCAGGTATGCAAAGGAACGGATCCCCGGGTTAATTAA	GAGTAAGCTGCTACATAATGTCTATATATCTACACATAAAATTCCGATTAGAATTCGAGCTCGTTTAAAC	1	YCR087W	1	YCR087W	0
YCR088W	ABP1	3	281030	282808	+	CAATCGCATAACCGCACGTATATACACGCACACACCTATCAATCACAATG	AAGACGGCTCAAAAGGTCTCTTCCCCAGCAATTATGTGTCTTTGGGCAAC	TTTTTTTACGTAAGAATAATATAATAGCATAACGCTGACGTGTGATTCTA	CAATCGCATAACCGCACGTATATACACGCACACACCTATCAATCACAATGCGGATCCCCGGGTTAATTAA	AAGACGGCTCAAAAGGTCTCTTCCCCAGCAATTATGTGTCTTTGGGCAACCGGATCCCCGGGTTAATTAA	TTTTTTTACGTAAGAATAATATAATAGCATAACGCTGACGTGTGATTCTAGAATTCGAGCTCGTTTAAAC	0		0		0
YCR089W	FIG2	3	283397	288630	+	AAAAGCACACTACAAAAATACGCTATCATCTACCGAATATAACTGCAATG	TTCTCTGTAGTAAGTTCTTTATGATAATGGTAATGGTGATCAACTTCATT	AGTGTCTGTTTATAGCATATATACGTACATATAATATATACGGGAAATTA	AAAAGCACACTACAAAAATACGCTATCATCTACCGAATATAACTGCAATGCGGATCCCCGGGTTAATTAA	TTCTCTGTAGTAAGTTCTTTATGATAATGGTAATGGTGATCAACTTCATTCGGATCCCCGGGTTAATTAA	AGTGTCTGTTTATAGCATATATACGTACATATAATATATACGGGAAATTAGAATTCGAGCTCGTTTAAAC	0		0		0
YCR090C	YCR090C	3	288682	289230	-	GAATAAAGACAACTTAACCAATAAAGAAAACCAGGTTGTGTACGATAATG	GGGAAGAAGTAACAATGACCGATTTCTCATCAAGCATTATTAAAGGTAAG	CCGTATATATTATATGTACGTATATATGCTATAAACAGACACTCTTTTTA	GAATAAAGACAACTTAACCAATAAAGAAAACCAGGTTGTGTACGATAATGCGGATCCCCGGGTTAATTAA	GGGAAGAAGTAACAATGACCGATTTCTCATCAAGCATTATTAAAGGTAAGCGGATCCCCGGGTTAATTAA	CCGTATATATTATATGTACGTATATATGCTATAAACAGACACTCTTTTTAGAATTCGAGCTCGTTTAAAC	0		0		0
YCR091W	KIN82	3	290769	292931	+	AGTGCCCTAAGGATTACTGCAAACAAGGTTCAACAGTGTTGGTACACATG	GGCATAACAGCTCACATAGAAGTTTCTTTAAAGACATTATACCTGAACTA	GAAACAATACAGAAATTTGGCCATGGGCTTATCTTTCTGTAAACATGTTA	AGTGCCCTAAGGATTACTGCAAACAAGGTTCAACAGTGTTGGTACACATGCGGATCCCCGGGTTAATTAA	GGCATAACAGCTCACATAGAAGTTTCTTTAAAGACATTATACCTGAACTACGGATCCCCGGGTTAATTAA	GAAACAATACAGAAATTTGGCCATGGGCTTATCTTTCTGTAAACATGTTAGAATTCGAGCTCGTTTAAAC	0		0		0
YCR092C	MSH3	3	293129	296185	-	CCAAAAGCAGTGCAAATAGATTTATTTTGTTGACTCTATTAACAATAATG	ATATAACAGCAACGGATAAACTCGCGAAATTACTATCATTGGATATCCAC	ATTTATTGTCTGATAATGCTGCATTTAGAACATACGTACCATCCGCATCA	CCAAAAGCAGTGCAAATAGATTTATTTTGTTGACTCTATTAACAATAATGCGGATCCCCGGGTTAATTAA	ATATAACAGCAACGGATAAACTCGCGAAATTACTATCATTGGATATCCACCGGATCCCCGGGTTAATTAA	ATTTATTGTCTGATAATGCTGCATTTAGAACATACGTACCATCCGCATCAGAATTCGAGCTCGTTTAAAC	0		0		0
YCR093W	CDC39,SMD6,ROS1,NOT1	3	296482	302808	+	GTAAAAGATAAGCAATTGAGAAACGTCACTCAGGGACAATTGATTACATG	ACCAATCCGCCACCATCAATAGAAGGCAAACCCCTCTACAATCCAACGCA	TTTTTTTCTGAAATCATGATTTTCGTATATAAATAAATGCAGTTTTTTTA	GTAAAAGATAAGCAATTGAGAAACGTCACTCAGGGACAATTGATTACATGCGGATCCCCGGGTTAATTAA	ACCAATCCGCCACCATCAATAGAAGGCAAACCCCTCTACAATCCAACGCACGGATCCCCGGGTTAATTAA	TTTTTTTCTGAAATCATGATTTTCGTATATAAATAAATGCAGTTTTTTTAGAATTCGAGCTCGTTTAAAC	0		0		0
YCR094W	CDC50	3	303127	304302	+	AGAATAATTGAGTAATCGAACTTGAAGTTCTATAGAACAGCTTGTATATG	AGGATTATGAGGATGTACACGCAGAGAATACAACATTGAGGGAAATTTTA	CTTATAAACACAAATACCTACAGGCACTAAAGTTTGTTTTTTGGCCTCTA	AGAATAATTGAGTAATCGAACTTGAAGTTCTATAGAACAGCTTGTATATGCGGATCCCCGGGTTAATTAA	AGGATTATGAGGATGTACACGCAGAGAATACAACATTGAGGGAAATTTTACGGATCCCCGGGTTAATTAA	CTTATAAACACAAATACCTACAGGCACTAAAGTTTGTTTTTTGGCCTCTAGAATTCGAGCTCGTTTAAAC	0		0		0
YCR095C	OCA4	3	304535	305623	-	AAGAGAGACACTTACAGCACTGGTGCGATCCATAACCTGAATTCATAATG	AAGAAAACGTTCCGGAAGAGCATCACTTTTATAGGGAACATATTTTTACA	AAAACGTTTATCATGAAATCATCTATACATATACGTAAAAATGTAAACTA	AAGAGAGACACTTACAGCACTGGTGCGATCCATAACCTGAATTCATAATGCGGATCCCCGGGTTAATTAA	AAGAAAACGTTCCGGAAGAGCATCACTTTTATAGGGAACATATTTTTACACGGATCCCCGGGTTAATTAA	AAAACGTTTATCATGAAATCATCTATACATATACGTAAAAATGTAAACTAGAATTCGAGCTCGTTTAAAC	0		0		0
YCR095W-A	YCR095W-A	3	306004	306162	+	AAAACTTTCAAAATATGATATTCAAAGCTTGAGCATTGGGCTTCTGGATG	TAAATAAAAAAAGTTCAATGCATGCCTTCCTATGCAAGATTTATAAAAGG	CACCGTCTTTAACTGCCTTTATTGAGATGTGGCTGCTCCTGTCCTGTTCA	AAAACTTTCAAAATATGATATTCAAAGCTTGAGCATTGGGCTTCTGGATGCGGATCCCCGGGTTAATTAA	TAAATAAAAAAAGTTCAATGCATGCCTTCCTATGCAAGATTTATAAAAGGCGGATCCCCGGGTTAATTAA	CACCGTCTTTAACTGCCTTTATTGAGATGTGGCTGCTCCTGTCCTGTTCAGAATTCGAGCTCGTTTAAAC	0		0		0
YCR096C	HMRA2,A2	3	309537	309896	-	AAACAACATCTCAACTCACTACTACCATTACTGTATTACTCAAAGAAATG	CAGAATTAGCGGACCTCTTGAGCGGTGAGCCTCTGGCAAAGAAGAAAGAA	TATATATATATATTCTACACAGATATATACATATTTGTTTTTCGGGCTCA	AAACAACATCTCAACTCACTACTACCATTACTGTATTACTCAAAGAAATGCGGATCCCCGGGTTAATTAA	CAGAATTAGCGGACCTCTTGAGCGGTGAGCCTCTGGCAAAGAAGAAAGAACGGATCCCCGGGTTAATTAA	TATATATATATATTCTACACAGATATATACATATTTGTTTTTCGGGCTCAGAATTCGAGCTCGTTTAAAC	0		0		0
YCR097W	HMRA1,YCR097WB	3	310193	310679	+	GTAAAACAATACATCTCCTTATATCAAAGAAAATCAAGAAGGACAACATG	TATCCTATACTAACAATTTGTAGTTCATAAATAAACGTATGAGATCTAAA	ACTAAAAGAAAAACCCGACTATGCTATTTTAATCATTGAAAACGAATTTA	GTAAAACAATACATCTCCTTATATCAAAGAAAATCAAGAAGGACAACATGCGGATCCCCGGGTTAATTAA	TATCCTATACTAACAATTTGTAGTTCATAAATAAACGTATGAGATCTAAACGGATCCCCGGGTTAATTAA	ACTAAAAGAAAAACCCGACTATGCTATTTTAATCATTGAAAACGAATTTAGAATTCGAGCTCGTTTAAAC	0		0		0
YCR097W-A	YCR097W-A	3	310797	311063	+	TTTTATAAACCCTGGTTTTGGTTTTGTAGAGTGGTTGACGAATAATTATG	ATGTAGTGACATTTTCTCTTAATCTTATACTAATTTCTATGACATTTATA	ATATTTCTCTCAAAGTTTGCAAAATTATGTTGATCATAAGTCTCTTCTTA	TTTTATAAACCCTGGTTTTGGTTTTGTAGAGTGGTTGACGAATAATTATGCGGATCCCCGGGTTAATTAA	ATGTAGTGACATTTTCTCTTAATCTTATACTAATTTCTATGACATTTATACGGATCCCCGGGTTAATTAA	ATATTTCTCTCAAAGTTTGCAAAATTATGTTGATCATAAGTCTCTTCTTAGAATTCGAGCTCGTTTAAAC	0		0		0
YCR098C	GIT1	3	315972	317528	-	GAGTTGATCTTTTTGCTTATAATCAAAAAAATAGAATAGGATAAAAAATG	GTAGTAAGAAAAACGCAGAAATAATTTCAGTCAGACAGGTCGATCAAAGT	AAAGAAATTTTGAGGTTAAAGGATGGAGGAAGAAATCGATACCAATTTCA	GAGTTGATCTTTTTGCTTATAATCAAAAAAATAGAATAGGATAAAAAATGCGGATCCCCGGGTTAATTAA	GTAGTAAGAAAAACGCAGAAATAATTTCAGTCAGACAGGTCGATCAAAGTCGGATCCCCGGGTTAATTAA	AAAGAAATTTTGAGGTTAAAGGATGGAGGAAGAAATCGATACCAATTTCAGAATTCGAGCTCGTTTAAAC	0		0		0
YCR099C	YCR099C	3	319738	320204	-	AGAAGGAAACAACACCAACATCTCATATATTGCAAGAAGTGTCCTGTATG	CGAATGGCAAGAAAATAGTAACCATTGAAAACAAGTTTGACTTTGAAATT	AGCATGATAAAAGATTCACCCAAAACTGTATCGAAATATTGATAAAATTA	AGAAGGAAACAACACCAACATCTCATATATTGCAAGAAGTGTCCTGTATGCGGATCCCCGGGTTAATTAA	CGAATGGCAAGAAAATAGTAACCATTGAAAACAAGTTTGACTTTGAAATTCGGATCCCCGGGTTAATTAA	AGCATGATAAAAGATTCACCCAAAACTGTATCGAAATATTGATAAAATTAGAATTCGAGCTCGTTTAAAC	1	YCR100C	1	YCR100C	0
YCR100C	YCR100C	3	320177	321126	-	TGAAGTCATATGTGGTCGTTTTAACGCAAGATGACGGGCATAACGAGATG	TCATATATTGCAAGAAGTGTCCTGTATGCGATCGATTTTTCTGCTGCATT	CTGCCAAATTCCAGTCTTCGAAATCTTCCTCCTCACACGTTTTATAGTCA	TGAAGTCATATGTGGTCGTTTTAACGCAAGATGACGGGCATAACGAGATGCGGATCCCCGGGTTAATTAA	TCATATATTGCAAGAAGTGTCCTGTATGCGATCGATTTTTCTGCTGCATTCGGATCCCCGGGTTAATTAA	CTGCCAAATTCCAGTCTTCGAAATCTTCCTCCTCACACGTTTTATAGTCAGAATTCGAGCTCGTTTAAAC	1	YCR099C	1	YCR099C	0
YCR101C	YCR101C	3	321387	321936	-	CTTTGAAAAAAAACTTTGAACTAAGAAAAGGTAAGAGATCCTCAATTATG	ATCCTTTTTTAAAATTAAACCTTCCTTGGAAAAGAAAAAAGACGACGATA	AAAGTCAGAATCCTTGCTAGACTTAATGAAATGACAGCTTGAAGTTGTTA	CTTTGAAAAAAAACTTTGAACTAAGAAAAGGTAAGAGATCCTCAATTATGCGGATCCCCGGGTTAATTAA	ATCCTTTTTTAAAATTAAACCTTCCTTGGAAAAGAAAAAAGACGACGATACGGATCCCCGGGTTAATTAA	AAAGTCAGAATCCTTGCTAGACTTAATGAAATGACAGCTTGAAGTTGTTAGAATTCGAGCTCGTTTAAAC	0		0		0
YCR102C	YCR102C	3	323265	324371	-	ACAATTACATATAACCTACAAACAGGCAAGTTGCAATTCCAGAAACCATG	ACATTAAAATCGGTAAGAACTCTGGTGAAAAACTAGTTGCCGTATTAAAC	TACGTAATAACTGTGTATACAAAAGAAAAATAATATCTGTTCGTCATCTA	ACAATTACATATAACCTACAAACAGGCAAGTTGCAATTCCAGAAACCATGCGGATCCCCGGGTTAATTAA	ACATTAAAATCGGTAAGAACTCTGGTGAAAAACTAGTTGCCGTATTAAACCGGATCCCCGGGTTAATTAA	TACGTAATAACTGTGTATACAAAAGAAAAATAATATCTGTTCGTCATCTAGAATTCGAGCTCGTTTAAAC	0		0		0
YCR102W-A	YCR102W-A	3	325640	325837	+	ATCAACTATTATGAATTCTCTAGAAAGTGGTTGCAAAGGAAATGAATAGG	GGAAATACATCCAAGAAGCACAGTTGAGCTCTAACTATGAGCCGTTACAA	AGTTGGTACTCCATGTAGCTTCTAAGTCAAAAGAAATGTCTCTATCTTTA	ATCAACTATTATGAATTCTCTAGAAAGTGGTTGCAAAGGAAATGAATATGCGGATCCCCGGGTTAATTAA	GGAAATACATCCAAGAAGCACAGTTGAGCTCTAACTATGAGCCGTTACAACGGATCCCCGGGTTAATTAA	AGTTGGTACTCCATGTAGCTTCTAAGTCAAAAGAAATGTCTCTATCTTTAGAATTCGAGCTCGTTTAAAC	0		0		0
YCR104W	PAU3	3	326702	327076	+	TATTTCTTGTTAAGATTACATCAGCACTAACAAACAAAACAAATACAATG	CTATCTCCAGTGCTCTATCTAAGGACGGTATCTACACTGCTATTCCAAAA	TCGTTATTTTTCAATGTCTATGGAAGTTCATTAGTAAAGGCATGTCTCTA	TATTTCTTGTTAAGATTACATCAGCACTAACAAACAAAACAAATACAATGCGGATCCCCGGGTTAATTAA	CTATCTCCAGTGCTCTATCTAAGGACGGTATCTACACTGCTATTCCAAAACGGATCCCCGGGTTAATTAA	TCGTTATTTTTCAATGTCTATGGAAGTTCATTAGTAAAGGCATGTCTCTAGAATTCGAGCTCGTTTAAAC	0		0		0
YCR105W	ADH7,ADHVII	3	327979	329064	+	AAAAAAAAACATAGAACCACTGAAAAAAAAAATAAAAAAGAAAAAAAATG	ACGTCAAATACAGATTTACTTTGGTCGATTATGATAAGAAATTCCATAAA	ATTTGACATGCTTTTTAAGAGATTCTGAAAAATATTACGTATATAGACTA	AAAAAAAAACATAGAACCACTGAAAAAAAAAATAAAAAAGAAAAAAAATGCGGATCCCCGGGTTAATTAA	ACGTCAAATACAGATTTACTTTGGTCGATTATGATAAGAAATTCCATAAACGGATCCCCGGGTTAATTAA	ATTTGACATGCTTTTTAAGAGATTCTGAAAAATATTACGTATATAGACTAGAATTCGAGCTCGTTTAAAC	0		0		0
YCR106W	RDS1	3	329868	332366	+	GCGGTAGATAAACAAATGAACATGAAATTGGCTGCTGAAATGCTCTGATG	ATGCCTTCTGGGATTTATTAGGTGAAAATCTGAGCGATATGCCTTCTTTG	TTGTTTTTGGCTTTTTTTTTTTTTAGCCTTTCTAAATATCCGTATTCTCA	GCGGTAGATAAACAAATGAACATGAAATTGGCTGCTGAAATGCTCTGATGCGGATCCCCGGGTTAATTAA	ATGCCTTCTGGGATTTATTAGGTGAAAATCTGAGCGATATGCCTTCTTTGCGGATCCCCGGGTTAATTAA	TTGTTTTTGGCTTTTTTTTTTTTTAGCCTTTCTAAATATCCGTATTCTCAGAATTCGAGCTCGTTTAAAC	0		0		0
YCR107W	AAD3	3	332797	333888	+	AATTACTCTTTCGATCATATAGAAGAAGCATATTCATCGTGCTTAAAATG	CTTTTATCGTGTTAAATTCCTTGACTCAAAAATATGGTACGAATAATGTT	TAACGTATTTACTGCTTTACTTGCGTAGTTGATTACTGAAAAATTATCTA	AATTACTCTTTCGATCATATAGAAGAAGCATATTCATCGTGCTTAAAATGCGGATCCCCGGGTTAATTAA	CTTTTATCGTGTTAAATTCCTTGACTCAAAAATATGGTACGAATAATGTTCGGATCCCCGGGTTAATTAA	TAACGTATTTACTGCTTTACTTGCGTAGTTGATTACTGAAAAATTATCTAGAATTCGAGCTCGTTTAAAC	0		0		0
YCR108C	YCR108C	3	335469	335684	-	NNNNNNNNNNNNNNNNNNNNNNNNNNNNNNNNNNNNNNNNNNNNNNNNNN	NNNNNNNNNNNNNNNNNNNNNNNNNNNNNNNNNNNNNNNNNNNNNNNNNN	NNNNNNNNNNNNNNNNNNNNNNNNNNNNNNNNNNNNNNNNNNNNNNNNNN	NNNNNNNNNNNNNNNNNNNNNNNNNNNNNNNNNNNNNNNNNNNNNNNATGCGGATCCCCGGGTTAATTAA	NNNNNNNNNNNNNNNNNNNNNNNNNNNNNNNNNNNNNNNNNNNNNNNNNNCGGATCCCCGGGTTAATTAA	NNNNNNNNNNNNNNNNNNNNNNNNNNNNNNNNNNNNNNNNNNNNNNNNNNGAATTCGAGCTCGTTTAAAC	0		0		0
YDL248W	COS7	4	2602	7104	+	TTACTATCTCGAATAAAAAACCCCTCGAACTGCCATCTCACTACCAAATG	NNNNNNNNNNNNNNNNNNNNNNNNNNNNNNNNNNNNNNNNNNNNNNNNNN	NNNNNNNNNNNNNNNNNNNNNNNNNNNNNNNNNNNNNNNNNNNNNNNNNN	TTACTATCTCGAATAAAAAACCCCTCGAACTGCCATCTCACTACCAAATGCGGATCCCCGGGTTAATTAA	NNNNNNNNNNNNNNNNNNNNNNNNNNNNNNNNNNNNNNNNNNNNNNNNNNCGGATCCCCGGGTTAATTAA	NNNNNNNNNNNNNNNNNNNNNNNNNNNNNNNNNNNNNNNNNNNNNNNNNNGAATTCGAGCTCGTTTAAAC	0		0		0
YDL247W-A	YDL247W-A	4	7914	7988	+	NNNNNNNNNNNNNNNNNNNNNNNNNNNNNNNNNNNNNNNNNNNNNNNNNN	NNNNNNNNNNNNNNNNNNNNNNNNNNNNNNNNNNNNNNNNNNNNNNNNNN	NNNNNNNNNNNNNNNNNNNNNNNNNNNNNNNNNNNNNNNNNNNNNNNNNN	NNNNNNNNNNNNNNNNNNNNNNNNNNNNNNNNNNNNNNNNNNNNNNNATGCGGATCCCCGGGTTAATTAA	NNNNNNNNNNNNNNNNNNNNNNNNNNNNNNNNNNNNNNNNNNNNNNNNNNCGGATCCCCGGGTTAATTAA	NNNNNNNNNNNNNNNNNNNNNNNNNNNNNNNNNNNNNNNNNNNNNNNNNNGAATTCGAGCTCGTTTAAAC	0		0		0
YDL247W	MPH2	4	10137	11967	+	NNNNNNNNNNNNNNNNNNNNNNNNNNNNNNNNNNNNNNNNNNNNNNNNNN	NNNNNNNNNNNNNNNNNNNNNNNNNNNNNNNNNNNNNNNNNNNNNNNNNN	NNNNNNNNNNNNNNNNNNNNNNNNNNNNNNNNNNNNNNNNNNNNNNNNNN	NNNNNNNNNNNNNNNNNNNNNNNNNNNNNNNNNNNNNNNNNNNNNNNATGCGGATCCCCGGGTTAATTAA	NNNNNNNNNNNNNNNNNNNNNNNNNNNNNNNNNNNNNNNNNNNNNNNNNNCGGATCCCCGGGTTAATTAA	NNNNNNNNNNNNNNNNNNNNNNNNNNNNNNNNNNNNNNNNNNNNNNNNNNGAATTCGAGCTCGTTTAAAC	0		0		0
YDL246C	SOR2	4	12836	13909	-	NNNNNNNNNNNNNNNNNNNNNNNNNNNNNNNNNNNNNNNNNNNNNNNNNN	NNNNNNNNNNNNNNNNNNNNNNNNNNNNNNNNNNNNNNNNNNNNNNNNNN	NNNNNNNNNNNNNNNNNNNNNNNNNNNNNNNNNNNNNNNNNNNNNNNNNN	NNNNNNNNNNNNNNNNNNNNNNNNNNNNNNNNNNNNNNNNNNNNNNNATGCGGATCCCCGGGTTAATTAA	NNNNNNNNNNNNNNNNNNNNNNNNNNNNNNNNNNNNNNNNNNNNNNNNNNCGGATCCCCGGGTTAATTAA	NNNNNNNNNNNNNNNNNNNNNNNNNNNNNNNNNNNNNNNNNNNNNNNNNNGAATTCGAGCTCGTTTAAAC	0		0		0
YDL245C	HXT15	4	15832	17535	-	ATTGATATTATTGACAGGAAAGGAGGAAAGGAAACTAAAGGAAAAAAATG	NNNNNNNNNNNNNNNNNNNNNNNNNNNNNNNNNNNNNNNNNNNNNNNNNN	NNNNNNNNNNNNNNNNNNNNNNNNNNNNNNNNNNNNNNNNNNNNNNNNNN	ATTGATATTATTGACAGGAAAGGAGGAAAGGAAACTAAAGGAAAAAAATGCGGATCCCCGGGTTAATTAA	NNNNNNNNNNNNNNNNNNNNNNNNNNNNNNNNNNNNNNNNNNNNNNNNNNCGGATCCCCGGGTTAATTAA	NNNNNNNNNNNNNNNNNNNNNNNNNNNNNNNNNNNNNNNNNNNNNNNNNNGAATTCGAGCTCGTTTAAAC	0		0		0
YDL244W	THI13	4	20379	21401	+	TCAATTATATAAAAATACCACAACAACAATACACATACTTCCAAGCTATG	AAGAAAAATGCAGACAGGAAGGTACTTTCAAGAGATTGGCTCTTCCAGCT	AAACAAGTCGTAGAGGAAGGCTGCGCTCGAGGAGTGACGAAGTGCGTTTA	TCAATTATATAAAAATACCACAACAACAATACACATACTTCCAAGCTATGCGGATCCCCGGGTTAATTAA	AAGAAAAATGCAGACAGGAAGGTACTTTCAAGAGATTGGCTCTTCCAGCTCGGATCCCCGGGTTAATTAA	AAACAAGTCGTAGAGGAAGGCTGCGCTCGAGGAGTGACGAAGTGCGTTTAGAATTCGAGCTCGTTTAAAC	0		0		0
YDL243C	AAD4	4	21752	22740	-	CACTAATCTTAGGAGGACCTTCACTTGGCGATGCATGGTCAGCCTTTATG	CCAAGAAGGCTTCATTTCTCACGGCAATGTCTGCGCAGATTTCCTTCGAT	ATATAAGGGCATATTTCTTACACAAACGCACCAAAAAAAAAATCTGATTA	CACTAATCTTAGGAGGACCTTCACTTGGCGATGCATGGTCAGCCTTTATGCGGATCCCCGGGTTAATTAA	CCAAGAAGGCTTCATTTCTCACGGCAATGTCTGCGCAGATTTCCTTCGATCGGATCCCCGGGTTAATTAA	ATATAAGGGCATATTTCTTACACAAACGCACCAAAAAAAAAATCTGATTAGAATTCGAGCTCGTTTAAAC	0		0		0
YDL242W	YDL242W	4	23133	23489	+	CTGCTTACTAATTTTATGTTGACGGTTGAAAGCGGATTTTAAAACGTATG	GAGACCATGAGGTTAGAAAATATGAGGATACCAACTTCGGCTTCAAAATT	TAAATAAGGCCGAACCTAAATGTTGCCTTCAAAAAAATTAACCTGTATCA	CTGCTTACTAATTTTATGTTGACGGTTGAAAGCGGATTTTAAAACGTATGCGGATCCCCGGGTTAATTAA	GAGACCATGAGGTTAGAAAATATGAGGATACCAACTTCGGCTTCAAAATTCGGATCCCCGGGTTAATTAA	TAAATAAGGCCGAACCTAAATGTTGCCTTCAAAAAAATTAACCTGTATCAGAATTCGAGCTCGTTTAAAC	0		0		0
YDL241W	YDL241W	4	24803	25174	+	ATTTTTGCATCACACCCAAGAAAAATCTATAATAGAGACACAAAAAAATG	CTCTCGCCAAATTTATCATACTGTTCATGCTAGTGGTGTATACAATTGTC	TATGGTGGCTACTGCGACCACCAATCCAAAGTGTCATACCTTGAGAATTA	ATTTTTGCATCACACCCAAGAAAAATCTATAATAGAGACACAAAAAAATGCGGATCCCCGGGTTAATTAA	CTCTCGCCAAATTTATCATACTGTTCATGCTAGTGGTGTATACAATTGTCCGGATCCCCGGGTTAATTAA	TATGGTGGCTACTGCGACCACCAATCCAAAGTGTCATACCTTGAGAATTAGAATTCGAGCTCGTTTAAAC	0		0		0
YDL240C-A	YDL240C-A	4	26634	26771	-	GCCTTGGTTGGCTCGAGAGAAATGATTTACATATTTTAAATTCTCAAATG	AAAAAGATACCTACATAAAGATAAGGATATACTCGCCAAGATTGATTTCT	TTGCAGGTTAGCCCATCGCTACAATACCTCCCCACAAAGTATTTACTTCA	GCCTTGGTTGGCTCGAGAGAAATGATTTACATATTTTAAATTCTCAAATGCGGATCCCCGGGTTAATTAA	AAAAAGATACCTACATAAAGATAAGGATATACTCGCCAAGATTGATTTCTCGGATCCCCGGGTTAATTAA	TTGCAGGTTAGCCCATCGCTACAATACCTCCCCACAAAGTATTTACTTCAGAATTCGAGCTCGTTTAAAC	0		0		0
YDL240W	LRG1	4	26986	30039	+	AAAAAAGAGCAGACAAATTATCAAACAACAAGTACCGGAGGTGAGCAATG	TCACAGTCAAAAATTCGACCACAACGGTCATACAAGGTGAAATAAACAAA	GGAGAAGAAAAAAAGGAAAATGAGGGGAAACTTACAGTTTCTGCCTATTA	AAAAAAGAGCAGACAAATTATCAAACAACAAGTACCGGAGGTGAGCAATGCGGATCCCCGGGTTAATTAA	TCACAGTCAAAAATTCGACCACAACGGTCATACAAGGTGAAATAAACAAACGGATCCCCGGGTTAATTAA	GGAGAAGAAAAAAAGGAAAATGAGGGGAAACTTACAGTTTCTGCCTATTAGAATTCGAGCTCGTTTAAAC	0		0		0
YDL239C	ADY3	4	30566	32938	-	TTTGGGATTTTGAATGGGATAGTCAAATACAACAAACTTCTCCGAATATG	AGCATCCTCTTGAGTATGATTTGCAAGCGTTGTTTAAATATTTCTTTTCT	ATTAATGACACCATTGAATATATTAGTTCTAAATAAAAAAAAAAAAGCTA	TTTGGGATTTTGAATGGGATAGTCAAATACAACAAACTTCTCCGAATATGCGGATCCCCGGGTTAATTAA	AGCATCCTCTTGAGTATGATTTGCAAGCGTTGTTTAAATATTTCTTTTCTCGGATCCCCGGGTTAATTAA	ATTAATGACACCATTGAATATATTAGTTCTAAATAAAAAAAAAAAAGCTAGAATTCGAGCTCGTTTAAAC	0		0		0
YDL238C	GUD1	4	33149	34618	-	CATTTTATTTAATGAATATATGAATTGGGCTGTCCTTCGAAGAGGATATG	ATCGCAACACCACTAAAGTTTGGGTAGCCGGCCAGCAAGTCTACCAGATT	TCATTAATACTTGGAACAAGATATAGTAGCTCTCTAAACATATACAACTA	CATTTTATTTAATGAATATATGAATTGGGCTGTCCTTCGAAGAGGATATGCGGATCCCCGGGTTAATTAA	ATCGCAACACCACTAAAGTTTGGGTAGCCGGCCAGCAAGTCTACCAGATTCGGATCCCCGGGTTAATTAA	TCATTAATACTTGGAACAAGATATAGTAGCTCTCTAAACATATACAACTAGAATTCGAGCTCGTTTAAAC	0		0		0
YDL237W	YDL237W	4	34821	35993	+	ACTCGAGATAAGACCAACAAAGATAAGTACCTCGGTTTAGTTAAGCGATG	GTTCCGATTTACTTAACCTGGACAATTTATTCATGGCATCGTCATTGATA	AATGTTTATATAAATATATGGCTTTTCTTATCCACAGCTCAAGCCACTTA	ACTCGAGATAAGACCAACAAAGATAAGTACCTCGGTTTAGTTAAGCGATGCGGATCCCCGGGTTAATTAA	GTTCCGATTTACTTAACCTGGACAATTTATTCATGGCATCGTCATTGATACGGATCCCCGGGTTAATTAA	AATGTTTATATAAATATATGGCTTTTCTTATCCACAGCTCAAGCCACTTAGAATTCGAGCTCGTTTAAAC	0		0		0
YDL236W	PHO13	4	36459	37397	+	AAAAAGCCTTATAGCTTGCCCTGACAAAGAATATACAACTCGGGAAGATG	TTTACATTGATAAACTTGGTGACATCTACACCTTAACCAATAATGAGTTA	TTTCCTTTTCAAAAAGTAATTCTACCCCAAGATTTTGCATTGCTCCTCTA	AAAAAGCCTTATAGCTTGCCCTGACAAAGAATATACAACTCGGGAAGATGCGGATCCCCGGGTTAATTAA	TTTACATTGATAAACTTGGTGACATCTACACCTTAACCAATAATGAGTTACGGATCCCCGGGTTAATTAA	TTTCCTTTTCAAAAAGTAATTCTACCCCAAGATTTTGCATTGCTCCTCTAGAATTCGAGCTCGTTTAAAC	0		0		0
YDL235C	YPD1	4	37574	38077	-	AAGAAATAACAACACTCGTTCTCGGAAACAAGAAAATACACACAATAATG	AGTTCAAACTGGCGAGAATTGAGTTATCTAAATATTACAACACAAACCTA	TCCGGGAAAGAATGGATTATCCGGAGGTGAGAATAAAATGATGACGATTA	AAGAAATAACAACACTCGTTCTCGGAAACAAGAAAATACACACAATAATGCGGATCCCCGGGTTAATTAA	AGTTCAAACTGGCGAGAATTGAGTTATCTAAATATTACAACACAAACCTACGGATCCCCGGGTTAATTAA	TCCGGGAAAGAATGGATTATCCGGAGGTGAGAATAAAATGATGACGATTAGAATTCGAGCTCGTTTAAAC	0		0		0
YDL234C	GYP7	4	38397	40637	-	TTGCACAAATTGGCAAAGTTCTACAAGAGTCATTCATACATCCCCTGATG	AAAAACCTATCATAAGACATGAAGGGCAAAGGAGCAAAAATTCCGTTAAA	ATTATATCTCCGGTATTCAATATGTAAAGTTCCGTTTCTATTTACCATTA	TTGCACAAATTGGCAAAGTTCTACAAGAGTCATTCATACATCCCCTGATGCGGATCCCCGGGTTAATTAA	AAAAACCTATCATAAGACATGAAGGGCAAAGGAGCAAAAATTCCGTTAAACGGATCCCCGGGTTAATTAA	ATTATATCTCCGGTATTCAATATGTAAAGTTCCGTTTCTATTTACCATTAGAATTCGAGCTCGTTTAAAC	0		0		0
YDL233W	YDL233W	4	40957	42333	+	TTGACACTGTTCATGGGGCAGAAGGAAAAGCAAAGATTATCTGCAATATG	GTGATGTGAATGATATTAACAAAGACATGACAAAAAAGAAGATGAAGTTT	GCAATTCTCTTAATATTTCAGTGGGTGACGTTAGGTAATTACCTTCTTTA	TTGACACTGTTCATGGGGCAGAAGGAAAAGCAAAGATTATCTGCAATATGCGGATCCCCGGGTTAATTAA	GTGATGTGAATGATATTAACAAAGACATGACAAAAAAGAAGATGAAGTTTCGGATCCCCGGGTTAATTAA	GCAATTCTCTTAATATTTCAGTGGGTGACGTTAGGTAATTACCTTCTTTAGAATTCGAGCTCGTTTAAAC	0		0		0
YDL232W	OST4	4	42647	42757	+	TTACACTTGCAAGTCAGTAGAGAAACCCAGTACAGAGCAAGCAAAAGATG	CTTTAATTGTCATTTACCATGCTGTTGACTCCACCATGTCTCCTAAGAAC	AGCGACGTATAATAAAAACTGAAGTTCGCTATCCAAATGTAACCACTTTA	TTACACTTGCAAGTCAGTAGAGAAACCCAGTACAGAGCAAGCAAAAGATGCGGATCCCCGGGTTAATTAA	CTTTAATTGTCATTTACCATGCTGTTGACTCCACCATGTCTCCTAAGAACCGGATCCCCGGGTTAATTAA	AGCGACGTATAATAAAAACTGAAGTTCGCTATCCAAATGTAACCACTTTAGAATTCGAGCTCGTTTAAAC	0		0		0
YDL231C	BRE4	4	43027	46404	-	CTAAGGAAAGCATATACAGTATAGTGCTGGAATTGTAACAGGTCCTCATG	TGTTCCAGGTAGAGAGTTGTGCAAAAGATATACTGGGCGAAGAAAACTTT	TCATTATTAATAAAAAGAATTCCTATACATATATTCAAAAACAAATGTTA	CTAAGGAAAGCATATACAGTATAGTGCTGGAATTGTAACAGGTCCTCATGCGGATCCCCGGGTTAATTAA	TGTTCCAGGTAGAGAGTTGTGCAAAAGATATACTGGGCGAAGAAAACTTTCGGATCCCCGGGTTAATTAA	TCATTATTAATAAAAAGAATTCCTATACATATATTCAAAAACAAATGTTAGAATTCGAGCTCGTTTAAAC	0		0		0
YDL230W	PTP1	4	46857	47864	+	GAGTTATCAAGAAAAGCGTTTGTTAGTAGTAGTTTGCGACAGTGGAGATG	TATTTATCTACCATGCTGCCAAGTATCTTAACAGTCTTTCCGTGAACCAA	GTATTGTTATTGAAAAAATGCACAATTAGGAACTTTTATATAGCTGTCTA	GAGTTATCAAGAAAAGCGTTTGTTAGTAGTAGTTTGCGACAGTGGAGATGCGGATCCCCGGGTTAATTAA	TATTTATCTACCATGCTGCCAAGTATCTTAACAGTCTTTCCGTGAACCAACGGATCCCCGGGTTAATTAA	GTATTGTTATTGAAAAAATGCACAATTAGGAACTTTTATATAGCTGTCTAGAATTCGAGCTCGTTTAAAC	0		0		0
YDL229W	SSB1,YG101	4	48222	50063	+	GGATTTTCAGATGTTCCAAGATCATTACAGTATTTTAATTGAACAAAATG	AGGCTGAAGTTGGTTTGAAGAGAGTTGTCACCAAGGCCATGTCTTCTCGT	TTATATACAATATAAGTAATATTCATATATATGTGATGAATGCAGTCTTA	GGATTTTCAGATGTTCCAAGATCATTACAGTATTTTAATTGAACAAAATGCGGATCCCCGGGTTAATTAA	AGGCTGAAGTTGGTTTGAAGAGAGTTGTCACCAAGGCCATGTCTTCTCGTCGGATCCCCGGGTTAATTAA	TTATATACAATATAAGTAATATTCATATATATGTGATGAATGCAGTCTTAGAATTCGAGCTCGTTTAAAC	1	YDL228C	1	YDL228C	0
YDL228C	YDL228C	4	49434	50075	-	AGAAAACAAAATTTATATACAATATAAGTAATATTCATATATATGTGATG	GTGTTTCTTGGAACAACGATACCGAACATGTCACCTTGCATACCAACACC	CTGACGAAACCAAGGACTTGTTGTTGTTAGATGTTGCTCCATTATCTCTA	AGAAAACAAAATTTATATACAATATAAGTAATATTCATATATATGTGATGCGGATCCCCGGGTTAATTAA	GTGTTTCTTGGAACAACGATACCGAACATGTCACCTTGCATACCAACACCCGGATCCCCGGGTTAATTAA	CTGACGAAACCAAGGACTTGTTGTTGTTAGATGTTGCTCCATTATCTCTAGAATTCGAGCTCGTTTAAAC	1	YDL229W	1	YDL229W	0
YDL227C	HO	4	50429	52189	-	AAATCCATATCCTTATAAGCAGCAATCAATTCCATCTATACTTTAAAATG	TTCGCGGGCCTCATAAGAGTTGTGGTAACAATGCAGGTGCGCGCATCTGC	AATTTTACTTTTATTACATACAACTTTTTTAAACTAATATACACATTTTA	AAATCCATATCCTTATAAGCAGCAATCAATTCCATCTATACTTTAAAATGCGGATCCCCGGGTTAATTAA	TTCGCGGGCCTCATAAGAGTTGTGGTAACAATGCAGGTGCGCGCATCTGCCGGATCCCCGGGTTAATTAA	AATTTTACTTTTATTACATACAACTTTTTTAAACTAATATACACATTTTAGAATTCGAGCTCGTTTAAAC	0		0		0
YDL226C	GCS1	4	55272	56330	-	GAGTTTAAATGGTGCCAATTGAGCAATTTTATCGCGGATTATAGAGCATG	ATAATAACGATAAGAAGAATGAACAGGACGAGGACAAATGGGACGATTTC	CAATGTGAATTGAACTTTCCTTGAATGTTGAGAAAACTATATTAAAATTA	GAGTTTAAATGGTGCCAATTGAGCAATTTTATCGCGGATTATAGAGCATGCGGATCCCCGGGTTAATTAA	ATAATAACGATAAGAAGAATGAACAGGACGAGGACAAATGGGACGATTTCCGGATCCCCGGGTTAATTAA	CAATGTGAATTGAACTTTCCTTGAATGTTGAGAAAACTATATTAAAATTAGAATTCGAGCTCGTTTAAAC	0		0		0
YDL225W	SHS1,SEP7	4	56602	58257	+	AGCCCCAAAGATCTGCTTATAATTGCTAGAAAAATATATTATTAATCATG	AAAAAAATGACACGTATACTGATTTAGCCTCTATTGCATCGGGTAGAGAT	TATTTATTTATTTATTTGCTCAGCTTTGGATTTTGTACAGATACAACTCA	AGCCCCAAAGATCTGCTTATAATTGCTAGAAAAATATATTATTAATCATGCGGATCCCCGGGTTAATTAA	AAAAAAATGACACGTATACTGATTTAGCCTCTATTGCATCGGGTAGAGATCGGATCCCCGGGTTAATTAA	TATTTATTTATTTATTTGCTCAGCTTTGGATTTTGTACAGATACAACTCAGAATTCGAGCTCGTTTAAAC	0		0		0
YDL224C	WHI4	4	58554	60503	-	TGCCACATCTACGCTGAAAAATAACGCTTAAGGTTTCTCAATTAACAATG	ACAGTAGGAGTAAATCTGGTTACAGCTTTAATGGAAGTTACGGGAAATCA	GTCAGAAAGTAAAGCAAAAGAAAATTAATGAAGCAATACTAAATCTATCA	TGCCACATCTACGCTGAAAAATAACGCTTAAGGTTTCTCAATTAACAATGCGGATCCCCGGGTTAATTAA	ACAGTAGGAGTAAATCTGGTTACAGCTTTAATGGAAGTTACGGGAAATCACGGATCCCCGGGTTAATTAA	GTCAGAAAGTAAAGCAAAAGAAAATTAATGAAGCAATACTAAATCTATCAGAATTCGAGCTCGTTTAAAC	0		0		0
YDL223C	HBT1	4	61411	64557	-	AAGATTTCCCAGTGGAGAGCTATCAAGAATATCACCCAACCCAAGATATG	NNNNNNNNNNNNNNNNNNNNNNNNNNNNNNNNNNNNNNNNNNNNNNNNNN	NNNNNNNNNNNNNNNNNNNNNNNNNNNNNNNNNNNNNNNNNNNNNNNNNN	AAGATTTCCCAGTGGAGAGCTATCAAGAATATCACCCAACCCAAGATATGCGGATCCCCGGGTTAATTAA	NNNNNNNNNNNNNNNNNNNNNNNNNNNNNNNNNNNNNNNNNNNNNNNNNNCGGATCCCCGGGTTAATTAA	NNNNNNNNNNNNNNNNNNNNNNNNNNNNNNNNNNNNNNNNNNNNNNNNNNGAATTCGAGCTCGTTTAAAC	0		0		0
YDL222C	FMP45	4	65025	65954	-	CTTTTTATCCAAGTAACAAGTAACACTAATCACTATAATCTACCGCTATG	TAGAACCAGCTGGGGATGGTGGTCTTGCCGGGCCAGTGACGGTACGCGAC	GGAAGAAAAAAAAAATTAGGAAGTATTTTATGGTGATTATTTCCTTCCTA	CTTTTTATCCAAGTAACAAGTAACACTAATCACTATAATCTACCGCTATGCGGATCCCCGGGTTAATTAA	TAGAACCAGCTGGGGATGGTGGTCTTGCCGGGCCAGTGACGGTACGCGACCGGATCCCCGGGTTAATTAA	GGAAGAAAAAAAAAATTAGGAAGTATTTTATGGTGATTATTTCCTTCCTAGAATTCGAGCTCGTTTAAAC	0		0		0
YDL221W	YDL221W	4	66164	66715	+	AACTGTTGCAAAGCAACCATCCTTTTATATGTCGGCATCTGCGCCGAATG	ATGAATGGCCGAGAAATTGTGCCAATTGCGTATATTTTTCCTCAAGAGGC	AAGAACTTTGCTTATTTTTTCAACCGCTCAAGCGCCTACTTACAGCGTCA	AACTGTTGCAAAGCAACCATCCTTTTATATGTCGGCATCTGCGCCGAATGCGGATCCCCGGGTTAATTAA	ATGAATGGCCGAGAAATTGTGCCAATTGCGTATATTTTTCCTCAAGAGGCCGGATCCCCGGGTTAATTAA	AAGAACTTTGCTTATTTTTTCAACCGCTCAAGCGCCTACTTACAGCGTCAGAATTCGAGCTCGTTTAAAC	1	YDL220C	1	YDL220C	0
YDL220C	CDC13,EST4	4	66397	69171	-	TATGTTTCTCTTTGGATACGAATGACCGTGGAAACTATCGCCTAAAAATG	TGAAAAAGGAGGAGGATAATGACGATGACGCCGGAGCCGTTCCCACCTCG	CGTCACTGTAATTTGGCACCGCCGCGTTGGGCTGCGCGGATCATGTCTTA	TATGTTTCTCTTTGGATACGAATGACCGTGGAAACTATCGCCTAAAAATGCGGATCCCCGGGTTAATTAA	TGAAAAAGGAGGAGGATAATGACGATGACGCCGGAGCCGTTCCCACCTCGCGGATCCCCGGGTTAATTAA	CGTCACTGTAATTTGGCACCGCCGCGTTGGGCTGCGCGGATCATGTCTTAGAATTCGAGCTCGTTTAAAC	1	YDL221W	1	YDL221W	0
YDL219W	DTD1	4	69395	69917	+	CATGTACATATTAAATAATCCACATATTATTCAGCAGCAGATTTACAATG	GCTCTTTAACTAATGAAGGGCCCGTTACAATCATTCTTGACAGTGACCAA	AATGTTTGCTTTTTATTTTCTTCTCGTATATATCTATAAGGTCAATCTTA	CATGTACATATTAAATAATCCACATATTATTCAGCAGCAGATTTACAATGCGGATCCCCGGGTTAATTAA	GCTCTTTAACTAATGAAGGGCCCGTTACAATCATTCTTGACAGTGACCAACGGATCCCCGGGTTAATTAA	AATGTTTGCTTTTTATTTTCTTCTCGTATATATCTATAAGGTCAATCTTAGAATTCGAGCTCGTTTAAAC	0		0		0
YDL218W	YDL218W	4	70645	71598	+	TTTTCAATTGAGGAACATAAACCAAATAGATACATTATATCAACGTTATG	CTATGAGTGGTAGCACTGCAGAACCAAACAGGGACGTCAATCAAATGCCA	AAAAAGTATGTGAAGGGTATAGACGAACAAAAAGGAAATCATTGAATTTA	TTTTCAATTGAGGAACATAAACCAAATAGATACATTATATCAACGTTATGCGGATCCCCGGGTTAATTAA	CTATGAGTGGTAGCACTGCAGAACCAAACAGGGACGTCAATCAAATGCCACGGATCCCCGGGTTAATTAA	AAAAAGTATGTGAAGGGTATAGACGAACAAAAAGGAAATCATTGAATTTAGAATTCGAGCTCGTTTAAAC	0		0		0
YDL217C	TIM22	4	72137	72760	-	TGCCAAATAAGATCAAGAAATTGTGATTTTAAATACTTTATACGAAGATG	TGTATATGAAAAGTGAGGATGGTAGACCACCTCAAAACGATTTTAAAGAA	GATATTTACAAATATAAAACATTCATCGTTCGTCGAAATTCGTCTATTCA	TGCCAAATAAGATCAAGAAATTGTGATTTTAAATACTTTATACGAAGATGCGGATCCCCGGGTTAATTAA	TGTATATGAAAAGTGAGGATGGTAGACCACCTCAAAACGATTTTAAAGAACGGATCCCCGGGTTAATTAA	GATATTTACAAATATAAAACATTCATCGTTCGTCGAAATTCGTCTATTCAGAATTCGAGCTCGTTTAAAC	0		0		0
YDL216C	RRI1,JAB1,CSN5	4	73136	74458	-	AAATGAATAACAACGATCGAAAATCAATAAAAACTGCAGGAGGCAGCATG	AGATAAAACAATATGAGCGGTTACGTTTTTACAAGGACACCTTTACATTA	CAGATAAACATAAGCTATTGCAGCGTCATTGGAGCAACGTTAGGAATTCA	AAATGAATAACAACGATCGAAAATCAATAAAAACTGCAGGAGGCAGCATGCGGATCCCCGGGTTAATTAA	AGATAAAACAATATGAGCGGTTACGTTTTTACAAGGACACCTTTACATTACGGATCCCCGGGTTAATTAA	CAGATAAACATAAGCTATTGCAGCGTCATTGGAGCAACGTTAGGAATTCAGAATTCGAGCTCGTTTAAAC	0		0		0
YDL215C	GDH2,GDHB,GDH-B	4	74779	78057	-	AACAAAACATACAAAACAAGGATATTAAATTCACAACAATAAAAAGAATG	AATTCTTGGAATTTATTGGTGGGTTAAAAAGAGAAGCGGAGGCAAGTGCT	CTTTTCTGACGGCAGAACTAAATTATACAAAACAATTTTATTGAAGCTCA	AACAAAACATACAAAACAAGGATATTAAATTCACAACAATAAAAAGAATGCGGATCCCCGGGTTAATTAA	AATTCTTGGAATTTATTGGTGGGTTAAAAAGAGAAGCGGAGGCAAGTGCTCGGATCCCCGGGTTAATTAA	CTTTTCTGACGGCAGAACTAAATTATACAAAACAATTTTATTGAAGCTCAGAATTCGAGCTCGTTTAAAC	0		0		0
YDL214C	PRR2	4	78578	80677	-	AACGTTCACAATAGCGTACGCAATCCTTTTACTTATCATACAGAGTGATG	CAAACATCGATCAACGATACGCCCACATTGGCGGCCTGCATCAGCGAACG	AGTAAAAGCTGGAGCATATGGCCAGTATGGCATTGCTATTCCTCCAGTTA	AACGTTCACAATAGCGTACGCAATCCTTTTACTTATCATACAGAGTGATGCGGATCCCCGGGTTAATTAA	CAAACATCGATCAACGATACGCCCACATTGGCGGCCTGCATCAGCGAACGCGGATCCCCGGGTTAATTAA	AGTAAAAGCTGGAGCATATGGCCAGTATGGCATTGCTATTCCTCCAGTTAGAATTCGAGCTCGTTTAAAC	0		0		0
YDL213C	NOP6	4	81419	82096	-	ATCTAATGTAGAGGACAGGATAGAGATTGAAGACGTCTACAGCTAAAATG	ACAAGCCTGTTCCTGCAGGAATTCATCCTGATAGAGCCAAACTACTCAAA	ATTTTCTTTTTGTCTAAGATACATGGCGTATAAAATTAAATTTGTACTCA	ATCTAATGTAGAGGACAGGATAGAGATTGAAGACGTCTACAGCTAAAATGCGGATCCCCGGGTTAATTAA	ACAAGCCTGTTCCTGCAGGAATTCATCCTGATAGAGCCAAACTACTCAAACGGATCCCCGGGTTAATTAA	ATTTTCTTTTTGTCTAAGATACATGGCGTATAAAATTAAATTTGTACTCAGAATTCGAGCTCGTTTAAAC	0		0		0
YDL212W	SHR3,APF1	4	82556	83188	+	ATTGGACTACAGAGCATAAAATCCCGTGATACGATAAAACTCTAACGATG	AGAATGATAACAAATCTAAAGGTGCTCAAAAGAGGAAGAACGCCAAAAAA	GACGGGAAAAGAGGGACAAAAAGAGAAAATGTTAAAAATATTATGGCCTA	ATTGGACTACAGAGCATAAAATCCCGTGATACGATAAAACTCTAACGATGCGGATCCCCGGGTTAATTAA	AGAATGATAACAAATCTAAAGGTGCTCAAAAGAGGAAGAACGCCAAAAAACGGATCCCCGGGTTAATTAA	GACGGGAAAAGAGGGACAAAAAGAGAAAATGTTAAAAATATTATGGCCTAGAATTCGAGCTCGTTTAAAC	0		0		0
YDL211C	YDL211C	4	83423	84541	-	AAAGGGGCGAGACAACTTGTTAATTCTTTATATTGCGATACTTCGTCATG	TTACTCGGCCAAATATTCAGCAAACTAATAGCTTTTTGAGAGAAATTATT	GCCTTGTTTAGAAGTACGAAAATCTTGGAATCCACTTTTTTCTATTTTTA	AAAGGGGCGAGACAACTTGTTAATTCTTTATATTGCGATACTTCGTCATGCGGATCCCCGGGTTAATTAA	TTACTCGGCCAAATATTCAGCAAACTAATAGCTTTTTGAGAGAAATTATTCGGATCCCCGGGTTAATTAA	GCCTTGTTTAGAAGTACGAAAATCTTGGAATCCACTTTTTTCTATTTTTAGAATTCGAGCTCGTTTAAAC	0		0		0
YDL210W	UGA4	4	89028	90743	+	TTCAGTTGTGAAGTGTAACAAGGTCTTATAATTTATTATTACTAACAATG	AAGCCGTTGGTGCTGATGTTATCGACACAATTATGTCCAAACAGGAACCA	AGACCTTATAAACTCTGAATATAAAATCTTTATAAAGGTTTGAACATTTA	TTCAGTTGTGAAGTGTAACAAGGTCTTATAATTTATTATTACTAACAATGCGGATCCCCGGGTTAATTAA	AAGCCGTTGGTGCTGATGTTATCGACACAATTATGTCCAAACAGGAACCACGGATCCCCGGGTTAATTAA	AGACCTTATAAACTCTGAATATAAAATCTTTATAAAGGTTTGAACATTTAGAATTCGAGCTCGTTTAAAC	0		0		0
YDL209C	CWC2,NTC40	4	90965	91984	-	GTAGTAACGACGTTAGTAAGACAGTATACGCATTGATAGAAATTTGAATG	TTGGTAAGCTTGGTGGTCCCTTGCTCGATTACCTCTCCTCTGATGAGGAT	AATGCGAATGGCAGATACTTAGAATTTGGTGGAAACGATTTTCTTCTCTA	GTAGTAACGACGTTAGTAAGACAGTATACGCATTGATAGAAATTTGAATGCGGATCCCCGGGTTAATTAA	TTGGTAAGCTTGGTGGTCCCTTGCTCGATTACCTCTCCTCTGATGAGGATCGGATCCCCGGGTTAATTAA	AATGCGAATGGCAGATACTTAGAATTTGGTGGAAACGATTTTCTTCTCTAGAATTCGAGCTCGTTTAAAC	0		0		0
YDL208W	NHP2	4	92269	92739	+	TCAATGGATCATTGGGTAACAGAGAAACGGAAACAAGTGCAGTAAAAATG	AAGAATACAAGGAATCTTTCAACGAAGTTGTCAAAGAAGTTCAAGCTTTA	TTTTTTATTCTTCTAGATTTCTAATATGGTTAAGAAGCGAACTTTTTTCA	TCAATGGATCATTGGGTAACAGAGAAACGGAAACAAGTGCAGTAAAAATGCGGATCCCCGGGTTAATTAA	AAGAATACAAGGAATCTTTCAACGAAGTTGTCAAAGAAGTTCAAGCTTTACGGATCCCCGGGTTAATTAA	TTTTTTATTCTTCTAGATTTCTAATATGGTTAAGAAGCGAACTTTTTTCAGAATTCGAGCTCGTTTAAAC	0		0		0
YDL207W	GLE1,BRR3,RSS1	4	93007	94623	+	AAGAGAATCGCGGGCCGTTGTTACAGGATATTCTGCAGAGTCGAAGAATG	TAGAGGCCTGGCAAAATAATAATATGGAGTCCTTTCCGGAAATGTCTCCT	ATTATAAAGTGTATTCGCATAATGTGCATATATAAGTTCAGAATTTTCTA	AAGAGAATCGCGGGCCGTTGTTACAGGATATTCTGCAGAGTCGAAGAATGCGGATCCCCGGGTTAATTAA	TAGAGGCCTGGCAAAATAATAATATGGAGTCCTTTCCGGAAATGTCTCCTCGGATCCCCGGGTTAATTAA	ATTATAAAGTGTATTCGCATAATGTGCATATATAAGTTCAGAATTTTCTAGAATTCGAGCTCGTTTAAAC	0		0		0
YDL206W	YDL206W	4	94935	97223	+	CTTTATTTGTAAATGCTACTCTTCATTTATCAAATTTTTTAAAGCAGATG	TGTATATAGTTGTCACATGTATTAGTGTGTTTTTAGAAGTTCACCAAGTG	TATTTATTATAGCTTGTATATAAAAAATGAAATCTTGATTTATTAAATTA	CTTTATTTGTAAATGCTACTCTTCATTTATCAAATTTTTTAAAGCAGATGCGGATCCCCGGGTTAATTAA	TGTATATAGTTGTCACATGTATTAGTGTGTTTTTAGAAGTTCACCAAGTGCGGATCCCCGGGTTAATTAA	TATTTATTATAGCTTGTATATAAAAAATGAAATCTTGATTTATTAAATTAGAATTCGAGCTCGTTTAAAC	0		0		0
YDL205C	HEM3	4	97521	98504	-	GCGAAGAAAATCTAGATAAATTTGTAGTTGGTAAATACACACGTACTATG	CCGATGGCGCAAAGAAAATTCTGGATGAAATTAATTTAGACAGAATCAAA	TTTAGTTAGTAATAATAGAGTTTTTGGACTGATCAAATTAATGGTGTTCA	GCGAAGAAAATCTAGATAAATTTGTAGTTGGTAAATACACACGTACTATGCGGATCCCCGGGTTAATTAA	CCGATGGCGCAAAGAAAATTCTGGATGAAATTAATTTAGACAGAATCAAACGGATCCCCGGGTTAATTAA	TTTAGTTAGTAATAATAGAGTTTTTGGACTGATCAAATTAATGGTGTTCAGAATTCGAGCTCGTTTAAAC	0		0		0
YDL204W	RTN2	4	99364	100545	+	TAACTTGTTCAATTGCTTGTCTCAACTTGCCACAAACTATCATCAACATG	AAACCTTACACAAAACCACGCACGGCCTAAAGCAAAAATTGCAACACGCA	AAATGAACTACTAGCTAGAAAGAAGAGAGAAAAAAAAAAAAACTAGATTA	TAACTTGTTCAATTGCTTGTCTCAACTTGCCACAAACTATCATCAACATGCGGATCCCCGGGTTAATTAA	AAACCTTACACAAAACCACGCACGGCCTAAAGCAAAAATTGCAACACGCACGGATCCCCGGGTTAATTAA	AAATGAACTACTAGCTAGAAAGAAGAGAGAAAAAAAAAAAAACTAGATTAGAATTCGAGCTCGTTTAAAC	0		0		0
YDL203C	ACK1	4	100840	102711	-	CAGAGTGTACCACCACGTTTTAATACTTTGTTTTAATACAGTAGGCAATG	CAAGAATGGGTTTTAGGACGGCAGTTGATGCTCTTCGAAGTTTGACAAAT	TCCTGAATAATATTTGATTTATGGCATAATAAAGAAATGCGAATTCGTTA	CAGAGTGTACCACCACGTTTTAATACTTTGTTTTAATACAGTAGGCAATGCGGATCCCCGGGTTAATTAA	CAAGAATGGGTTTTAGGACGGCAGTTGATGCTCTTCGAAGTTTGACAAATCGGATCCCCGGGTTAATTAA	TCCTGAATAATATTTGATTTATGGCATAATAAAGAAATGCGAATTCGTTAGAATTCGAGCTCGTTTAAAC	0		0		0
YDL202W	MRPL11	4	103233	103982	+	TTTAGACCTTATTGGAAGTGCTTGGGCGCGGAGTGTGATTATAAATAATG	CTAAAGAGGATGTGGAGTCAACTACAGATGCAGAATCGAAGGGATCAAAG	AATAGTAAAACCTTTATAAAACTTGTCGAATTACGGGCATTTTCTTTTTA	TTTAGACCTTATTGGAAGTGCTTGGGCGCGGAGTGTGATTATAAATAATGCGGATCCCCGGGTTAATTAA	CTAAAGAGGATGTGGAGTCAACTACAGATGCAGAATCGAAGGGATCAAAGCGGATCCCCGGGTTAATTAA	AATAGTAAAACCTTTATAAAACTTGTCGAATTACGGGCATTTTCTTTTTAGAATTCGAGCTCGTTTAAAC	0		0		0
YDL201W	TRM8	4	104318	105178	+	ATTCAGCAGTTCCCATAGGATAAAATTTTCAAGCGTTTATTGTTAAGATG	GTGACAAGTTCGTCGCTTGTTTCACAAGATTACCAACGCCAGCCATATTG	GAAATAGTTATGTATATGTGGTAAATTGTTCTAGTTATACATCTATGTTA	ATTCAGCAGTTCCCATAGGATAAAATTTTCAAGCGTTTATTGTTAAGATGCGGATCCCCGGGTTAATTAA	GTGACAAGTTCGTCGCTTGTTTCACAAGATTACCAACGCCAGCCATATTGCGGATCCCCGGGTTAATTAA	GAAATAGTTATGTATATGTGGTAAATTGTTCTAGTTATACATCTATGTTAGAATTCGAGCTCGTTTAAAC	0		0		0
YDL200C	MGT1,MGMT	4	105258	105824	-	AAAAAAAAATTGAAAACGGTCGCATTTTTGATCTAAATGGACCAACAATG	AACAGTTATTAAATAATGAAAAGGAAAATAGCTTAAGCCTTAGTAGATTG	ATACATAACTATTTCTTATGTTTATTTTCCTAAAATCCTTTATCCAACTA	AAAAAAAAATTGAAAACGGTCGCATTTTTGATCTAAATGGACCAACAATGCGGATCCCCGGGTTAATTAA	AACAGTTATTAAATAATGAAAAGGAAAATAGCTTAAGCCTTAGTAGATTGCGGATCCCCGGGTTAATTAA	ATACATAACTATTTCTTATGTTTATTTTCCTAAAATCCTTTATCCAACTAGAATTCGAGCTCGTTTAAAC	0		0		0
YDL199C	YDL199C	4	106050	108113	-	TTTAATACTACAGAGGAACCTGTTACTATCTCAGCTTTTTCAAGAAAATG	AACCCAGTTCAGGTGGGGGCCAGAATTCGCCTGGAGACATGGCAGTTGCC	TAAACATTTATACTTAGGATGAAGCAAATATTTTTTATGAGGCCATACTA	TTTAATACTACAGAGGAACCTGTTACTATCTCAGCTTTTTCAAGAAAATGCGGATCCCCGGGTTAATTAA	AACCCAGTTCAGGTGGGGGCCAGAATTCGCCTGGAGACATGGCAGTTGCCCGGATCCCCGGGTTAATTAA	TAAACATTTATACTTAGGATGAAGCAAATATTTTTTATGAGGCCATACTAGAATTCGAGCTCGTTTAAAC	0		0		0
YDL198C	GGC1,YHM1	4	108409	109311	-	GACATATATCAAACAAAGCATCTTCCAAAGTATTAGAAAAGGGAAATATG	TTGCGTTAGCTCAATCTTTGATACCTAGATTCGATAACCTGTTGAGCAAA	ATTCACAAGCTGAATGCCAAGGAAAATAGACAAGAAGTTCATGTACTTCA	GACATATATCAAACAAAGCATCTTCCAAAGTATTAGAAAAGGGAAATATGCGGATCCCCGGGTTAATTAA	TTGCGTTAGCTCAATCTTTGATACCTAGATTCGATAACCTGTTGAGCAAACGGATCCCCGGGTTAATTAA	ATTCACAAGCTGAATGCCAAGGAAAATAGACAAGAAGTTCATGTACTTCAGAATTCGAGCTCGTTTAAAC	0		0		0
YDL197C	ASF2	4	109677	111254	-	CTTCGATCAGTGGAGAAAGGAGGGAAAAAGGCCAAGACTGAGTGCTTATG	CTGTGGCACAAAGCTTGGCGGATTCAAAGCATTGTTCAGGACGACATAAA	GCAGATAGGCGGATGCCGTAGTGATCTCTACCGCTTCGTATTTATATTTA	CTTCGATCAGTGGAGAAAGGAGGGAAAAAGGCCAAGACTGAGTGCTTATGCGGATCCCCGGGTTAATTAA	CTGTGGCACAAAGCTTGGCGGATTCAAAGCATTGTTCAGGACGACATAAACGGATCCCCGGGTTAATTAA	GCAGATAGGCGGATGCCGTAGTGATCTCTACCGCTTCGTATTTATATTTAGAATTCGAGCTCGTTTAAAC	0		0		0
YDL196W	YDL196W	4	111501	111829	+	TACCTGCCTTGGTAGTTGGTTTCATAATTTACAGTATACAAAGTTATATG	AACAAGTCGTGTCAGATCCATTCCTCTATTCCTGTAGTCGGGTTGCATTC	TTCTACACCTACAGTAGCGAAATAGTGCTGGTTCGTGACGTGTAAATTCA	TACCTGCCTTGGTAGTTGGTTTCATAATTTACAGTATACAAAGTTATATGCGGATCCCCGGGTTAATTAA	AACAAGTCGTGTCAGATCCATTCCTCTATTCCTGTAGTCGGGTTGCATTCCGGATCCCCGGGTTAATTAA	TTCTACACCTACAGTAGCGAAATAGTGCTGGTTCGTGACGTGTAAATTCAGAATTCGAGCTCGTTTAAAC	0		0		0
YDL195W	SEC31,WEB1	4	111967	115788	+	CATATTTCCCTTTGTTCCCGTTTGCTCTCCCTAATTGAACAATAAAGATG	GGCTGACAGGAGTGAAGAGGTTGATTGGCATAGCTGAAGCGACTTTGAAT	AACAAGGCCAATACGCCACTTTTTGTACTGAAAGTTTTGAGACTGAATTA	CATATTTCCCTTTGTTCCCGTTTGCTCTCCCTAATTGAACAATAAAGATGCGGATCCCCGGGTTAATTAA	GGCTGACAGGAGTGAAGAGGTTGATTGGCATAGCTGAAGCGACTTTGAATCGGATCCCCGGGTTAATTAA	AACAAGGCCAATACGCCACTTTTTGTACTGAAAGTTTTGAGACTGAATTAGAATTCGAGCTCGTTTAAAC	0		0		0
YDL194W	SNF3	4	116550	119204	+	TAAACAGAAGGATATGCCTTTGTTGGCATAGAAAGAAGAATTTATAAATG	GCGAAGAAAACGCCACTAATCAACCTGTAAATGAAAATAATGATTTGAAA	TATAATGCACGTCCGCTTAATTAATACATCGAATAACATTAAATTAATTA	TAAACAGAAGGATATGCCTTTGTTGGCATAGAAAGAAGAATTTATAAATGCGGATCCCCGGGTTAATTAA	GCGAAGAAAACGCCACTAATCAACCTGTAAATGAAAATAATGATTTGAAACGGATCCCCGGGTTAATTAA	TATAATGCACGTCCGCTTAATTAATACATCGAATAACATTAAATTAATTAGAATTCGAGCTCGTTTAAAC	0		0		0
YDL193W	NUS1	4	119642	120769	+	TTTTGATACAATATATATACATATATTTTCCCCATTGTTTTTCTTAGATG	TCATCCGCGGCCTAAGACAGTACGCAGGATGTAAAGTGAATGTTGGTAAA	TTAAAAGGTTGAGCGAGATACTTATCTTTTCGTTTAGCTCTTAAGTATCA	TTTTGATACAATATATATACATATATTTTCCCCATTGTTTTTCTTAGATGCGGATCCCCGGGTTAATTAA	TCATCCGCGGCCTAAGACAGTACGCAGGATGTAAAGTGAATGTTGGTAAACGGATCCCCGGGTTAATTAA	TTAAAAGGTTGAGCGAGATACTTATCTTTTCGTTTAGCTCTTAAGTATCAGAATTCGAGCTCGTTTAAAC	0		0		0
YDL192W	ARF1	4	121291	121836	+	CATTGAAGGTATAAGAAAGAACTCAAACAGGTTTAATAGAATTAAAAATG	GTTTGTATGAAGGTTTGGAATGGTTAAGTAACAGTTTGAAAAACTCAACT	GTTTCATTTAGTTTATACAAGCGTATTTGATCCATATTCTAGAATTTTTA	CATTGAAGGTATAAGAAAGAACTCAAACAGGTTTAATAGAATTAAAAATGCGGATCCCCGGGTTAATTAA	GTTTGTATGAAGGTTTGGAATGGTTAAGTAACAGTTTGAAAAACTCAACTCGGATCCCCGGGTTAATTAA	GTTTCATTTAGTTTATACAAGCGTATTTGATCCATATTCTAGAATTTTTAGAATTCGAGCTCGTTTAAAC	0		0		0
YDL191W	RPL35A,SOS1	4	122639	123482	+	CACTATTATTGACCGTAGAATAGGTACAGTGAGACAGTATATTCGAAATG	AAAGAAAGAAGCAAATCGCTTTCCCACAAAGAAAGTACGCTATTAAGGCT	GAAAAGTTGGAACTATAGATAATGATAGTATATAATTGAACTTCCAATTA	CACTATTATTGACCGTAGAATAGGTACAGTGAGACAGTATATTCGAAATGCGGATCCCCGGGTTAATTAA	AAAGAAAGAAGCAAATCGCTTTCCCACAAAGAAAGTACGCTATTAAGGCTCGGATCCCCGGGTTAATTAA	GAAAAGTTGGAACTATAGATAATGATAGTATATAATTGAACTTCCAATTAGAATTCGAGCTCGTTTAAAC	0		0		0
YDL190C	UFD2	4	123672	126557	-	TAAGGGGAAAAGTTAGCTTTGAAAGTAGACCCCTCATTCCATAGATTATG	TTTGTTTCAAAAAACAAAAAAAGGAAGAAGCAAAACATAAAGCAAGCGAG	TTATTCGATTAGGGTCAATTTTGCAATTTATTCTATCACCTATTCATTCA	TAAGGGGAAAAGTTAGCTTTGAAAGTAGACCCCTCATTCCATAGATTATGCGGATCCCCGGGTTAATTAA	TTTGTTTCAAAAAACAAAAAAAGGAAGAAGCAAAACATAAAGCAAGCGAGCGGATCCCCGGGTTAATTAA	TTATTCGATTAGGGTCAATTTTGCAATTTATTCTATCACCTATTCATTCAGAATTCGAGCTCGTTTAAAC	0		0		0
YDL189W	RBS1	4	127181	128554	+	TATTCAAGTCTCTTCAAGTATATAAGGAGTTAGGGCAGAAGTAGGTGATG	CATCTAGGGATACTGATTCGGTAGAGATGAAATTTGATAAATTAAACATT	ATAAACCGTTACGTAATTTTTTCGCTATGTATAGTTCACTCCTCACGCTA	TATTCAAGTCTCTTCAAGTATATAAGGAGTTAGGGCAGAAGTAGGTGATGCGGATCCCCGGGTTAATTAA	CATCTAGGGATACTGATTCGGTAGAGATGAAATTTGATAAATTAAACATTCGGATCCCCGGGTTAATTAA	ATAAACCGTTACGTAATTTTTTCGCTATGTATAGTTCACTCCTCACGCTAGAATTCGAGCTCGTTTAAAC	0		0		0
YDL188C	PPH22,PPH2	4	128830	129963	-	TTTTATATTATTGGCACTTCTGTATAACTGGCTTTCATTCGAAAAAAATG	TGAGACCCGGTGAACCAACCGTCACCAGGAAGACACCGGATTATTTCTTA	GTTGGAATGAAATAGCGTAGTAAGGATAAAGGTGTAATAGATATATATTA	TTTTATATTATTGGCACTTCTGTATAACTGGCTTTCATTCGAAAAAAATGCGGATCCCCGGGTTAATTAA	TGAGACCCGGTGAACCAACCGTCACCAGGAAGACACCGGATTATTTCTTACGGATCCCCGGGTTAATTAA	GTTGGAATGAAATAGCGTAGTAAGGATAAAGGTGTAATAGATATATATTAGAATTCGAGCTCGTTTAAAC	0		0		0
YDL187C	YDL187C	4	130474	130803	-	ATATGGATGCGTGCCATTAATAGCTTCAATTGCGCCACGATGTGAAGATG	TCCACAAGTATATTCCATATAAAAGCACAGAACTACGAAGTGTCGCAAAT	TGTAATAATTTGGTGCGGTGTATGGGTTCAAGTTCCCAAAAAAACAACTA	ATATGGATGCGTGCCATTAATAGCTTCAATTGCGCCACGATGTGAAGATGCGGATCCCCGGGTTAATTAA	TCCACAAGTATATTCCATATAAAAGCACAGAACTACGAAGTGTCGCAAATCGGATCCCCGGGTTAATTAA	TGTAATAATTTGGTGCGGTGTATGGGTTCAAGTTCCCAAAAAAACAACTAGAATTCGAGCTCGTTTAAAC	1	YDL186W	1	YDL186W	0
YDL186W	YDL186W	4	130581	131414	+	CCTGAATGTAGATTTGCTTACAGATAGCCAAGAAATATTAGAAAAATATG	AATGCTGTACATACTCCAATTGGGCGAGAATATTTTTTTGCCACCACGAT	TAGGAATAAAAAGAACAATAGATAGGACTATAGAAGCAAAGTGGAGTCTA	CCTGAATGTAGATTTGCTTACAGATAGCCAAGAAATATTAGAAAAATATGCGGATCCCCGGGTTAATTAA	AATGCTGTACATACTCCAATTGGGCGAGAATATTTTTTTGCCACCACGATCGGATCCCCGGGTTAATTAA	TAGGAATAAAAAGAACAATAGATAGGACTATAGAAGCAAAGTGGAGTCTAGAATTCGAGCTCGTTTAAAC	1	YDL187C	1	YDL187C	0
YDL185C-A	YDL185C-A	4	131570	131797	-	AGAGACAGAATAGATGGCACCATATTCAGATTCAGCATGGTCTTCTAATG	ATCAAAATGTTGCAACCTTATCGAAAGAGCCATTTCTTGTTTTCAGCTTT	TTTTTCACATCTTTTTCCACGGCCGCTCAAAGGGGTCTCACACTGGATTA	AGAGACAGAATAGATGGCACCATATTCAGATTCAGCATGGTCTTCTAATGCGGATCCCCGGGTTAATTAA	ATCAAAATGTTGCAACCTTATCGAAAGAGCCATTTCTTGTTTTCAGCTTTCGGATCCCCGGGTTAATTAA	TTTTTCACATCTTTTTCCACGGCCGCTCAAAGGGGTCTCACACTGGATTAGAATTCGAGCTCGTTTAAAC	1	YDL185W	1	YDL185W	0
YDL185W	TFP1,VMA1,CLS8	4	131749	133672	+	TTCTTTCATTCTTAGAGTTAAAAAGCAAATAGAGAAGAAAAGAAACAATG	TCGAAAAATTGTTGAGCACTATGCAAGAAAGATTTGCTGAATCTACCGAT	GAAAAGACATCTAACAAATATACCAGAAGATAAATGCTACATATATCTTA	TTCTTTCATTCTTAGAGTTAAAAAGCAAATAGAGAAGAAAAGAAACAATGCGGATCCCCGGGTTAATTAA	TCGAAAAATTGTTGAGCACTATGCAAGAAAGATTTGCTGAATCTACCGATCGGATCCCCGGGTTAATTAA	GAAAAGACATCTAACAAATATACCAGAAGATAAATGCTACATATATCTTAGAATTCGAGCTCGTTTAAAC	1	YDL185C-A	1	YDL185C-A	0
YDL184C	RPL41A,RPL47A	4	134077	134154	-	CGTTCCATTTTGTAATAAAAGAACCAGACCACATCGATTCAATCGAAATG	GAACTAGAAGACTTAAGAGAAAGAGACGGAAGGTGAGAGCCAGATCCAAA	CTTGAAAGAATTTAAAACAAAATTAGAGTTATTTACTCATAATCCGCTTA	CGTTCCATTTTGTAATAAAAGAACCAGACCACATCGATTCAATCGAAATGCGGATCCCCGGGTTAATTAA	GAACTAGAAGACTTAAGAGAAAGAGACGGAAGGTGAGAGCCAGATCCAAACGGATCCCCGGGTTAATTAA	CTTGAAAGAATTTAAAACAAAATTAGAGTTATTTACTCATAATCCGCTTAGAATTCGAGCTCGTTTAAAC	0		0		0
YDL183C	YDL183C	4	134541	135503	-	ATTTTGTCACAATACCAAAACTTCATCCGGTGTATTTTAGATTAAAGATG	TGAACAAAGTCATCCTTCAAGAATCGAAATCTCAAGAGAAAAACAAAATT	AGGAATACCTGTTATGTATATTTACATGAGATAGTGGACAATCTAAATTA	ATTTTGTCACAATACCAAAACTTCATCCGGTGTATTTTAGATTAAAGATGCGGATCCCCGGGTTAATTAA	TGAACAAAGTCATCCTTCAAGAATCGAAATCTCAAGAGAAAAACAAAATTCGGATCCCCGGGTTAATTAA	AGGAATACCTGTTATGTATATTTACATGAGATAGTGGACAATCTAAATTAGAATTCGAGCTCGTTTAAAC	0		0		0
YDL182W	LYS20	4	137108	138394	+	TATCTACATAACAAACAAAGGAAGGACCCTGTATTGTTTTCCTAAAGATG	TACCGGAACTGGCCACCATCCCCGCCGCCAAGCGGACTAAGCCATCCGCC	TATCGTATGTAATAAGTGAAAGAACATAATGTAATGGTTTGGGAACGTTA	TATCTACATAACAAACAAAGGAAGGACCCTGTATTGTTTTCCTAAAGATGCGGATCCCCGGGTTAATTAA	TACCGGAACTGGCCACCATCCCCGCCGCCAAGCGGACTAAGCCATCCGCCCGGATCCCCGGGTTAATTAA	TATCGTATGTAATAAGTGAAAGAACATAATGTAATGGTTTGGGAACGTTAGAATTCGAGCTCGTTTAAAC	0		0		0
YDL181W	INH1	4	138850	139107	+	TTACACGCATTACTACAGCACACTTTTATACAGTTCCACAATAGAATATG	AACGAAAGAAGATCGATTCTTTGGAAAATAAAATTGACTCGATGACCAAA	GTAAGAATATTCTAAAAAAAAAAAAAAGCTTCTGCGGAAACGCATGATTA	TTACACGCATTACTACAGCACACTTTTATACAGTTCCACAATAGAATATGCGGATCCCCGGGTTAATTAA	AACGAAAGAAGATCGATTCTTTGGAAAATAAAATTGACTCGATGACCAAACGGATCCCCGGGTTAATTAA	GTAAGAATATTCTAAAAAAAAAAAAAAGCTTCTGCGGAAACGCATGATTAGAATTCGAGCTCGTTTAAAC	0		0		0
YDL180W	YDL180W	4	139563	141206	+	TCGTATTCTTTACACAAAAGAAAGATACCTGTGAAATATATCTGAATATG	CTTGGAGTCTTCTTGTTTTTGTAACGGGAATACTTTCAACAGTTTATATA	TTTCAAGATATGAACACCCTAATATGTGCACGGTCGTTAGTTATATGCTA	TCGTATTCTTTACACAAAAGAAAGATACCTGTGAAATATATCTGAATATGCGGATCCCCGGGTTAATTAA	CTTGGAGTCTTCTTGTTTTTGTAACGGGAATACTTTCAACAGTTTATATACGGATCCCCGGGTTAATTAA	TTTCAAGATATGAACACCCTAATATGTGCACGGTCGTTAGTTATATGCTAGAATTCGAGCTCGTTTAAAC	0		0		0
YDL179W	PCL9	4	142662	143576	+	TGTTTCGGTAACAGCATTATTAATTCTGAAGAAATACGCACAAAGAGATG	ACCAACGGTTAAATTTTACAAGGAGGGGCTGGTCATCGTTTTTCAAGCAA	ACGGAAAAGAATATTTATAGAGCTTGTAAAAGGCGAGTAACTTAGAATTA	TGTTTCGGTAACAGCATTATTAATTCTGAAGAAATACGCACAAAGAGATGCGGATCCCCGGGTTAATTAA	ACCAACGGTTAAATTTTACAAGGAGGGGCTGGTCATCGTTTTTCAAGCAACGGATCCCCGGGTTAATTAA	ACGGAAAAGAATATTTATAGAGCTTGTAAAAGGCGAGTAACTTAGAATTAGAATTCGAGCTCGTTTAAAC	0		0		0
YDL178W	DLD2,AIP2	4	143893	145485	+	TTTATTTTACAGACATTAATCCAGTACTACAAGTGGCATATAACAAGATG	TGAAGGTTCATTATGATCCTAATGGAATTTTAAACCCTTACAAATACATT	ATAAATATATACATATGTAGATAACTATAAAACTTGGCATTTTATTTTCA	TTTATTTTACAGACATTAATCCAGTACTACAAGTGGCATATAACAAGATGCGGATCCCCGGGTTAATTAA	TGAAGGTTCATTATGATCCTAATGGAATTTTAAACCCTTACAAATACATTCGGATCCCCGGGTTAATTAA	ATAAATATATACATATGTAGATAACTATAAAACTTGGCATTTTATTTTCAGAATTCGAGCTCGTTTAAAC	0		0		0
YDL177C	YDL177C	4	145580	146092	-	GATTCTTAGATAGGTATTGATGTTTGGTATTACTATTTTTTGGAGAAATG	ACATTTCAACATGTGCAGTGGAAACCTTAAAGAAGGGTGGATTTCTTCCT	CAATATTATATTCTACAATTGTGTATATTATATGGTAAGGGTGATATTTA	GATTCTTAGATAGGTATTGATGTTTGGTATTACTATTTTTTGGAGAAATGCGGATCCCCGGGTTAATTAA	ACATTTCAACATGTGCAGTGGAAACCTTAAAGAAGGGTGGATTTCTTCCTCGGATCCCCGGGTTAATTAA	CAATATTATATTCTACAATTGTGTATATTATATGGTAAGGGTGATATTTAGAATTCGAGCTCGTTTAAAC	0		0		0
YDL176W	YDL176W	4	146468	148594	+	TACACGCAGAAAGCGTCTTTCCACATAATCTGAACATTTTGTTATCGATG	ACGATGAAAAGGACCTTTATACATTCATTGTGAAAAAGGTAAAAAGAGAC	ACCTCATACGCTATTTTCTATTATGGCTAACATTTATGCAACTCAATTTA	TACACGCAGAAAGCGTCTTTCCACATAATCTGAACATTTTGTTATCGATGCGGATCCCCGGGTTAATTAA	ACGATGAAAAGGACCTTTATACATTCATTGTGAAAAAGGTAAAAAGAGACCGGATCCCCGGGTTAATTAA	ACCTCATACGCTATTTTCTATTATGGCTAACATTTATGCAACTCAATTTAGAATTCGAGCTCGTTTAAAC	0		0		0
YDL175C	AIR2	4	148852	149886	-	AACCTTACCTGTACAACGATAGCAGCTTACATCACTTCCTCGCAGTCATG	ACTACAATTCTTATCAACCATATAGGAGTGGTACCTTGGGGAAAAGAAGA	ATATAATGTAACCAAGAACAGCTTGTTAAAGGGCTTCCTATTTAAAGTTA	AACCTTACCTGTACAACGATAGCAGCTTACATCACTTCCTCGCAGTCATGCGGATCCCCGGGTTAATTAA	ACTACAATTCTTATCAACCATATAGGAGTGGTACCTTGGGGAAAAGAAGACGGATCCCCGGGTTAATTAA	ATATAATGTAACCAAGAACAGCTTGTTAAAGGGCTTCCTATTTAAAGTTAGAATTCGAGCTCGTTTAAAC	0		0		0
YDL174C	DLD1	4	150194	151957	-	AAATATTGTACATCATTCCGATCCAGCTGGAAACAAAAGCAAGAACAATG	CGGACAAAATCTTTAAAACTGATCCAAACGAGCCCGCTAATGATTACAGG	AATATATTTCAGGTTTACGTGAAGGGGGAAAAAGGAAAATCAGATACTCA	AAATATTGTACATCATTCCGATCCAGCTGGAAACAAAAGCAAGAACAATGCGGATCCCCGGGTTAATTAA	CGGACAAAATCTTTAAAACTGATCCAAACGAGCCCGCTAATGATTACAGGCGGATCCCCGGGTTAATTAA	AATATATTTCAGGTTTACGTGAAGGGGGAAAAAGGAAAATCAGATACTCAGAATTCGAGCTCGTTTAAAC	0		0		0
YDL173W	YDL173W	4	152559	153446	+	AAGCAGCAGCAGCGTTAGCAGCAGCAGTAGCGTAAGACCAAGTTAGTATG	AGAAGAAGAAGAAATCAGGGTTTTTCAGTTCTTTGAAAACTATGTTTAAT	TTTTATTTATTTTATTTAGTTTATTAATTTTGCTGATGAATGTTATTTCA	AAGCAGCAGCAGCGTTAGCAGCAGCAGTAGCGTAAGACCAAGTTAGTATGCGGATCCCCGGGTTAATTAA	AGAAGAAGAAGAAATCAGGGTTTTTCAGTTCTTTGAAAACTATGTTTAATCGGATCCCCGGGTTAATTAA	TTTTATTTATTTTATTTAGTTTATTAATTTTGCTGATGAATGTTATTTCAGAATTCGAGCTCGTTTAAAC	1	YDL172C	1	YDL172C	0
YDL172C	YDL172C	4	152975	153454	-	TTTATTTATTTTATTTATTTTATTTAGTTTATTAATTTTGCTGATGAATG	CGACAATTGGGGCGTTGTTGTTCGGAGACGAAGTGGTGGCATGCAAAGAC	AACCCGGTGACCAACACCAGGTCTCGTATCAGCGCTACTAGGAGCCATCA	TTTATTTATTTTATTTATTTTATTTAGTTTATTAATTTTGCTGATGAATGCGGATCCCCGGGTTAATTAA	CGACAATTGGGGCGTTGTTGTTCGGAGACGAAGTGGTGGCATGCAAAGACCGGATCCCCGGGTTAATTAA	AACCCGGTGACCAACACCAGGTCTCGTATCAGCGCTACTAGGAGCCATCAGAATTCGAGCTCGTTTAAAC	1	YDL173W	1	YDL173W	0
YDL171C	GLT1	4	153564	160001	-	CCATTTATTTATTTTGAAGAACTAGAAAAAGAATTAGAAAAGAAAGCATG	GTATCGTTCAACGTGATTACAAACTATTGAAAGAATTAGCTAGTCAAGTC	ATAAATAAATAATATACGATCATAAAATAAATAATAACTCAAGCTTTTTA	CCATTTATTTATTTTGAAGAACTAGAAAAAGAATTAGAAAAGAAAGCATGCGGATCCCCGGGTTAATTAA	GTATCGTTCAACGTGATTACAAACTATTGAAAGAATTAGCTAGTCAAGTCCGGATCCCCGGGTTAATTAA	ATAAATAAATAATATACGATCATAAAATAAATAATAACTCAAGCTTTTTAGAATTCGAGCTCGTTTAAAC	0		0		0
YDL170W	UGA3	4	160679	162265	+	TTGTTCATGTATGGATGCCAAGAAAACAAAGTTTTTTAAAGTGAGGTATG	ATGACCTGGTCCACATGATTGACGAATTAGATTACAATATTAATTTTGCC	CAATAATTTAAGACACCCAGGGGGTGGGGAAAGAAAATATATGCTGCTCA	TTGTTCATGTATGGATGCCAAGAAAACAAAGTTTTTTAAAGTGAGGTATGCGGATCCCCGGGTTAATTAA	ATGACCTGGTCCACATGATTGACGAATTAGATTACAATATTAATTTTGCCCGGATCCCCGGGTTAATTAA	CAATAATTTAAGACACCCAGGGGGTGGGGAAAGAAAATATATGCTGCTCAGAATTCGAGCTCGTTTAAAC	0		0		0
YDL169C	UGX2	4	162418	163089	-	TTAAATGCAGATAGCTATATCGTGTTCATAACCACTACTGAAGAGTCATG	AGGTGGACTCGGACACCCCTGAAAATAATCACCTAAAATGGTTAATTAAA	TTATACCTATACAATGTAGAAATGCTAACGTTGAGACATAGAAGTAATTA	TTAAATGCAGATAGCTATATCGTGTTCATAACCACTACTGAAGAGTCATGCGGATCCCCGGGTTAATTAA	AGGTGGACTCGGACACCCCTGAAAATAATCACCTAAAATGGTTAATTAAACGGATCCCCGGGTTAATTAA	TTATACCTATACAATGTAGAAATGCTAACGTTGAGACATAGAAGTAATTAGAATTCGAGCTCGTTTAAAC	0		0		0
YDL168W	SFA1,ADH5	4	163958	165118	+	TCTACAAAATATCCAAGTAAAGAAGGAATATAAGTAATATAAGTACAATG	TGCATAACGGTGATTGCTTGAGAACCGTCTTGAAGTCTGATGAAATAAAA	TATTCCAGAAAATTTGAGTCATGCTTACTTAGTTTAATTAAGTACTCCTA	TCTACAAAATATCCAAGTAAAGAAGGAATATAAGTAATATAAGTACAATGCGGATCCCCGGGTTAATTAA	TGCATAACGGTGATTGCTTGAGAACCGTCTTGAAGTCTGATGAAATAAAACGGATCCCCGGGTTAATTAA	TATTCCAGAAAATTTGAGTCATGCTTACTTAGTTTAATTAAGTACTCCTAGAATTCGAGCTCGTTTAAAC	0		0		0
YDL167C	NRP1	4	165349	167508	-	CGCTAGGATAATTGTGCATTGCTATTGTGATTTTTGATACAGAAATTATG	TTGGTGATAATAGCGCTTTCGGTAATGGTTTTAATAGTTCGGTACGTTGG	AAATACAATGTGGTTGTGTGAAATTTATTGACCTCGCCTGTTCCTAACTA	CGCTAGGATAATTGTGCATTGCTATTGTGATTTTTGATACAGAAATTATGCGGATCCCCGGGTTAATTAA	TTGGTGATAATAGCGCTTTCGGTAATGGTTTTAATAGTTCGGTACGTTGGCGGATCCCCGGGTTAATTAA	AAATACAATGTGGTTGTGTGAAATTTATTGACCTCGCCTGTTCCTAACTAGAATTCGAGCTCGTTTAAAC	0		0		0
YDL166C	FAP7	4	167803	168396	-	GTAGAAAGGAACTATTAGAAAATAAAGAAATACTTTGTTATATAAAGATG	ATGAATATCAAGGGCCTCGTAGCGATGACGAAGACGATGAAGACAGAGAG	TTACAATTATATATGTATATATGTAGATACACAAAGTCATGCAACACCTA	GTAGAAAGGAACTATTAGAAAATAAAGAAATACTTTGTTATATAAAGATGCGGATCCCCGGGTTAATTAA	ATGAATATCAAGGGCCTCGTAGCGATGACGAAGACGATGAAGACAGAGAGCGGATCCCCGGGTTAATTAA	TTACAATTATATATGTATATATGTAGATACACAAAGTCATGCAACACCTAGAATTCGAGCTCGTTTAAAC	0		0		0
YDL165W	CDC36,NOT2,DNA19	4	168644	169219	+	GGAAAAACAGGAAGAGAAGAGAATCAAAATATACTATTCCCTACATAATG	GGTGGGAAAAGTGCCAAAGAGATTTCTTATTGTTTTATAATGCTATTATG	ATCACATATAATGACATTTATTTACTTCTTTCGTTTCTCTGTCTACCTTA	GGAAAAACAGGAAGAGAAGAGAATCAAAATATACTATTCCCTACATAATGCGGATCCCCGGGTTAATTAA	GGTGGGAAAAGTGCCAAAGAGATTTCTTATTGTTTTATAATGCTATTATGCGGATCCCCGGGTTAATTAA	ATCACATATAATGACATTTATTTACTTCTTTCGTTTCTCTGTCTACCTTAGAATTCGAGCTCGTTTAAAC	0		0		0
YDL164C	CDC9,MMS8	4	169342	171609	-	ATTTTGAAGGTTTAGAGCAGCTTTTAACGTCATTGTTCATCAATTACATG	CTTCTGACCAGATCGTCGAATTGTATGAAAACCAATCCCACATGCAAAAT	CTCTTTTTTTTTTTTTAATGATTAATTGAGAAAAATAGTGTGCATATCTA	ATTTTGAAGGTTTAGAGCAGCTTTTAACGTCATTGTTCATCAATTACATGCGGATCCCCGGGTTAATTAA	CTTCTGACCAGATCGTCGAATTGTATGAAAACCAATCCCACATGCAAAATCGGATCCCCGGGTTAATTAA	CTCTTTTTTTTTTTTTAATGATTAATTGAGAAAAATAGTGTGCATATCTAGAATTCGAGCTCGTTTAAAC	1	YDL163W	1	YDL163W	0
YDL163W	YDL163W	4	171311	171613	+	CACCGGAAGAGGGAGCGGATGATGGTATAGAAGAAAAATTGCTACCCATG	TCAAGGGACGTGCAGATGAAAGAAGGCAACCGGTCAGTAATCTGCGCATG	AATGATTTTGAAGGTTTAGAGCAGCTTTTAACGTCATTGTTCATCAATTA	CACCGGAAGAGGGAGCGGATGATGGTATAGAAGAAAAATTGCTACCCATGCGGATCCCCGGGTTAATTAA	TCAAGGGACGTGCAGATGAAAGAAGGCAACCGGTCAGTAATCTGCGCATGCGGATCCCCGGGTTAATTAA	AATGATTTTGAAGGTTTAGAGCAGCTTTTAACGTCATTGTTCATCAATTAGAATTCGAGCTCGTTTAAAC	1	YDL164C	1	YDL164C	0
YDL162C	YDL162C	4	171714	172069	-	AGTACCCTTTCACCAAATTCTTCGCAGATCTAACAAATTGTTTCGACATG	TGGCTGATGGAATTTTTCACCTTAACGCGAAAACGCGTGAAAGTGAAATT	ATTTTTGAACAAAGTACAGCGAGATGCAAACGCATGGCTTATTGCAGCTA	AGTACCCTTTCACCAAATTCTTCGCAGATCTAACAAATTGTTTCGACATGCGGATCCCCGGGTTAATTAA	TGGCTGATGGAATTTTTCACCTTAACGCGAAAACGCGTGAAAGTGAAATTCGGATCCCCGGGTTAATTAA	ATTTTTGAACAAAGTACAGCGAGATGCAAACGCATGGCTTATTGCAGCTAGAATTCGAGCTCGTTTAAAC	1	YDL161W	1	YDL161W	0
YDL161W	ENT1	4	172068	173432	+	TATGAGTGCCAGGATCAGAAGGAAAGGGGGCAAGAGGCAGAAAAATCATG	AGTCTCAAAATAATGGCTCAAATAACCGGGGATATACTCTAATTGATTTA	AAAATGCTCATCTGATTAGAAATGCGGACTGGAATGACAGAATCACTTCA	TATGAGTGCCAGGATCAGAAGGAAAGGGGGCAAGAGGCAGAAAAATCATGCGGATCCCCGGGTTAATTAA	AGTCTCAAAATAATGGCTCAAATAACCGGGGATATACTCTAATTGATTTACGGATCCCCGGGTTAATTAA	AAAATGCTCATCTGATTAGAAATGCGGACTGGAATGACAGAATCACTTCAGAATTCGAGCTCGTTTAAAC	1	YDL162C	1	YDL162C	0
YDL160C-A	YDL160C-A	4	173720	173962	-	TATTGCACTTAGAAAGGACATGAGTACAGAGCACAGTAATTGTGGTGATG	TATCGCATCAAGATTTAGAGCGTATCGTAGGGCTTCTTCTGATGGATATG	AGGAATGTCTTACGTCTTTACATGGATGTAATGTAAGTTGAATACTTTTA	TATTGCACTTAGAAAGGACATGAGTACAGAGCACAGTAATTGTGGTGATGCGGATCCCCGGGTTAATTAA	TATCGCATCAAGATTTAGAGCGTATCGTAGGGCTTCTTCTGATGGATATGCGGATCCCCGGGTTAATTAA	AGGAATGTCTTACGTCTTTACATGGATGTAATGTAAGTTGAATACTTTTAGAATTCGAGCTCGTTTAAAC	0		0		0
YDL160C	DHH1	4	174764	176284	-	ATAACTTATCCCAGGCCTAAAATACGACAAGAAAGAAAATAGTAGTAATG	AGCAGGAACATTTCATGGCGATGCCACCTGGTCAGTCACAACCCCAGTAT	AAAAAAAGCGTATCTCACCACAGTAGTTATTTTTTCTTAGATATTCTTTA	ATAACTTATCCCAGGCCTAAAATACGACAAGAAAGAAAATAGTAGTAATGCGGATCCCCGGGTTAATTAA	AGCAGGAACATTTCATGGCGATGCCACCTGGTCAGTCACAACCCCAGTATCGGATCCCCGGGTTAATTAA	AAAAAAAGCGTATCTCACCACAGTAGTTATTTTTTCTTAGATATTCTTTAGAATTCGAGCTCGTTTAAAC	0		0		0
YDL159W-A	YDL159W-A	4	176537	176668	+	AAAAGAATGTGGATGAAACAAAACTGAATCCAATGATGAGAAAATAAATG	CTAAGATTGTGTTGTCCTTTTTCTTACGAAATTTTTTTCCCTCCCTTTTT	TATGATATCGCCGTTACCCCACGAATCACTTATAACGAGGACAGTGATCA	AAAAGAATGTGGATGAAACAAAACTGAATCCAATGATGAGAAAATAAATGCGGATCCCCGGGTTAATTAA	CTAAGATTGTGTTGTCCTTTTTCTTACGAAATTTTTTTCCCTCCCTTTTTCGGATCCCCGGGTTAATTAA	TATGATATCGCCGTTACCCCACGAATCACTTATAACGAGGACAGTGATCAGAATTCGAGCTCGTTTAAAC	0		0		0
YDL159W	STE7	4	176836	178383	+	CATCGGATCATATCTGTTTTTGCAGCGTGGTATATTGGTTGTTGGTCATG	CCTTGGACCGTGCCAAGTTAGAAAAGAAACAATCGGAAAGATCAACCCAT	TGTGAAAAAAAGTGCAATATGTTCCTAACTAATGTTATCGCATGCATTCA	CATCGGATCATATCTGTTTTTGCAGCGTGGTATATTGGTTGTTGGTCATGCGGATCCCCGGGTTAATTAA	CCTTGGACCGTGCCAAGTTAGAAAAGAAACAATCGGAAAGATCAACCCATCGGATCCCCGGGTTAATTAA	TGTGAAAAAAAGTGCAATATGTTCCTAACTAATGTTATCGCATGCATTCAGAATTCGAGCTCGTTTAAAC	2	YDL159C-B;YDL158C	2	YDL159C-B;YDL158C	0
YDL159C-B	YDL159C-B	4	177411	177587	-	TTTCATTATTTATATGCTGGTTATAATAAGCTCCATAGAAGGTGATAATG	GTAGTGCCTTCACCACAGTTCCAGAATTTCCAGCGCCAATTTTCCCCAAC	TTGTCGGGAACTTCAAATGGTAATTATATACAACTCCAGGACTTGGTCCA	TTTCATTATTTATATGCTGGTTATAATAAGCTCCATAGAAGGTGATAATGCGGATCCCCGGGTTAATTAA	GTAGTGCCTTCACCACAGTTCCAGAATTTCCAGCGCCAATTTTCCCCAACCGGATCCCCGGGTTAATTAA	TTGTCGGGAACTTCAAATGGTAATTATATACAACTCCAGGACTTGGTCCAGAATTCGAGCTCGTTTAAAC	1	YDL159W	1	YDL159W	0
YDL158C	YDL158C	4	178221	178529	-	AAGCTTCTCTCAATCGTGAAATTTTCTGTACATAAAGTGCTACTTTGATG	GTCTAAATTTATCATCTTTAGACGGTGATACGTATTTCATTATAAGATCA	TGTATTAAGAATGAAAGGGAAAGGTCATCGATTCATGAATTGCTACATCA	AAGCTTCTCTCAATCGTGAAATTTTCTGTACATAAAGTGCTACTTTGATGCGGATCCCCGGGTTAATTAA	GTCTAAATTTATCATCTTTAGACGGTGATACGTATTTCATTATAAGATCACGGATCCCCGGGTTAATTAA	TGTATTAAGAATGAAAGGGAAAGGTCATCGATTCATGAATTGCTACATCAGAATTCGAGCTCGTTTAAAC	1	YDL159W	1	YDL159W	0
YDL157C	YDL157C	4	178587	178943	-	AGGAAACAAAACACCGCTTAGAGAGAAACAGCAAGTGGTGAAAAACAATG	AATATAAGAACTATAAGAAATTAAGTAACGATGGTGAAACACAGGCTAAC	CTTTATGTACAGAAAATTTCACGATTGAGAGAAGCTTGCGAATAATACTA	AGGAAACAAAACACCGCTTAGAGAGAAACAGCAAGTGGTGAAAAACAATGCGGATCCCCGGGTTAATTAA	AATATAAGAACTATAAGAAATTAAGTAACGATGGTGAAACACAGGCTAACCGGATCCCCGGGTTAATTAA	CTTTATGTACAGAAAATTTCACGATTGAGAGAAGCTTGCGAATAATACTAGAATTCGAGCTCGTTTAAAC	0		0		0
YDL156W	YDL156W	4	179270	180838	+	ATCTATTTTAGTACGGTAATTAAAAGAAAGCTGCCTTTCAGTCAAGAATG	GCAAAATATTCCTCTTTACTGATGACTCCGGAACCATAAAGCAGGAAGAA	CTGAAAAGCGGGAGGGAAAAAAGGCAGTGCGGGTAACCGAGATGTTTTCA	ATCTATTTTAGTACGGTAATTAAAAGAAAGCTGCCTTTCAGTCAAGAATGCGGATCCCCGGGTTAATTAA	GCAAAATATTCCTCTTTACTGATGACTCCGGAACCATAAAGCAGGAAGAACGGATCCCCGGGTTAATTAA	CTGAAAAGCGGGAGGGAAAAAAGGCAGTGCGGGTAACCGAGATGTTTTCAGAATTCGAGCTCGTTTAAAC	0		0		0
YDL155W	CLB3	4	181125	182408	+	TTTAAAACATAGAGATATTTTGTCCTTTTTATCATTGCTTATTATAAATG	TCGTAGCGAAGTGGATAGCATTAGCTGAACACAGAGTAGAAAGATCTAAC	ATGAATCCTTTTTCCTTTGTTGATGCCATGTCTCGAGCTGAGGCTTTTTA	TTTAAAACATAGAGATATTTTGTCCTTTTTATCATTGCTTATTATAAATGCGGATCCCCGGGTTAATTAA	TCGTAGCGAAGTGGATAGCATTAGCTGAACACAGAGTAGAAAGATCTAACCGGATCCCCGGGTTAATTAA	ATGAATCCTTTTTCCTTTGTTGATGCCATGTCTCGAGCTGAGGCTTTTTAGAATTCGAGCTCGTTTAAAC	0		0		0
YDL154W	MSH5	4	182686	185391	+	CTCATTCAAAATAACTTACCCATTCATATACTGCCACCAAATGGAATATG	CTACAACAACTTCCGAGAATCTCAGGCTTAAATTGAAAAATTTCCTTCGC	TTAACTTAAATATGTTACAAGTAAGCGTTTTTTTATTCTTTGATATATTA	CTCATTCAAAATAACTTACCCATTCATATACTGCCACCAAATGGAATATGCGGATCCCCGGGTTAATTAA	CTACAACAACTTCCGAGAATCTCAGGCTTAAATTGAAAAATTTCCTTCGCCGGATCCCCGGGTTAATTAA	TTAACTTAAATATGTTACAAGTAAGCGTTTTTTTATTCTTTGATATATTAGAATTCGAGCTCGTTTAAAC	0		0		0
YDL153C	SAS10,UTP3	4	185538	187364	-	AGTTTTGGAGGAAGAGAAAACATATTAGAGTGGGTGTATAGATTAATATG	AAAAGACAGGTATCAAGAAGGGTTTGACGAGGTCTGTTAAATTCAAGAAT	AAATTTTGACACCACTACTTGGGTAAATACTACATATGTAAATTTTTTTA	AGTTTTGGAGGAAGAGAAAACATATTAGAGTGGGTGTATAGATTAATATGCGGATCCCCGGGTTAATTAA	AAAAGACAGGTATCAAGAAGGGTTTGACGAGGTCTGTTAAATTCAAGAATCGGATCCCCGGGTTAATTAA	AAATTTTGACACCACTACTTGGGTAAATACTACATATGTAAATTTTTTTAGAATTCGAGCTCGTTTAAAC	1	YDL152W	1	YDL152W	0
YDL152W	YDL152W	4	187168	187533	+	CTTCTTCCTCATCTTCTCTTTCATCTATTGACTCATCATCTTCATCCATG	CAGAAGCGCAGTTTGAAAATTTTTCATCCGCCCTGCAAAGTCCAATTTTT	ATTGTTCTCTTGAATACCATAATTCTCTGGTCATTATCTTCTGCTGATCA	CTTCTTCCTCATCTTCTCTTTCATCTATTGACTCATCATCTTCATCCATGCGGATCCCCGGGTTAATTAA	CAGAAGCGCAGTTTGAAAATTTTTCATCCGCCCTGCAAAGTCCAATTTTTCGGATCCCCGGGTTAATTAA	ATTGTTCTCTTGAATACCATAATTCTCTGGTCATTATCTTCTGCTGATCAGAATTCGAGCTCGTTTAAAC	1	YDL153C	1	YDL153C	0
YDL151C	BUD30	4	187664	188245	-	CAGGGAATAACTGTTCAATCCGTTTAGATCTCCATTCTTCGTCATTCATG	AGCGCCCATTTCCTTTATTACTGCTCATACTTAATGAATGCTATCCCGCT	ATAATTTGCTAGACTAACCGAAAGTCGAAGCGTAATCTTGTTTTTTATTA	CAGGGAATAACTGTTCAATCCGTTTAGATCTCCATTCTTCGTCATTCATGCGGATCCCCGGGTTAATTAA	AGCGCCCATTTCCTTTATTACTGCTCATACTTAATGAATGCTATCCCGCTCGGATCCCCGGGTTAATTAA	ATAATTTGCTAGACTAACCGAAAGTCGAAGCGTAATCTTGTTTTTTATTAGAATTCGAGCTCGTTTAAAC	1	YDL150W	1	YDL150W	0
YDL150W	RPC53,RPC4	4	187689	188957	+	CGAAGCGTAATCTTGTTTTTTATTAAGCGGGATAGCATTCATTAAGTATG	CGGAACTTCTAGGCCGTGTGGACGGTAAAATAGTAGTCACACCTCAAATC	TTATGACTGTGTATATTCATTTATATACTCGACAGATGCGAGTGCGATTA	CGAAGCGTAATCTTGTTTTTTATTAAGCGGGATAGCATTCATTAAGTATGCGGATCCCCGGGTTAATTAA	CGGAACTTCTAGGCCGTGTGGACGGTAAAATAGTAGTCACACCTCAAATCCGGATCCCCGGGTTAATTAA	TTATGACTGTGTATATTCATTTATATACTCGACAGATGCGAGTGCGATTAGAATTCGAGCTCGTTTAAAC	1	YDL151C	1	YDL151C	0
YDL149W	ATG9,APG9,CVT7,AUT9	4	189270	192263	+	ACATTTAAGAACAGCCTGAAATATCAAAATCACGGAATTATTAGGTTATG	GTGTCTTAGGACTTGTTAAAGAGTATTACAAGAAGTCTGACGTCGGAAGA	AGTTATATATACAGTTATATTGGATGATGTACACGACACAGTCTGCCTTA	ACATTTAAGAACAGCCTGAAATATCAAAATCACGGAATTATTAGGTTATGCGGATCCCCGGGTTAATTAA	GTGTCTTAGGACTTGTTAAAGAGTATTACAAGAAGTCTGACGTCGGAAGACGGATCCCCGGGTTAATTAA	AGTTATATATACAGTTATATTGGATGATGTACACGACACAGTCTGCCTTAGAATTCGAGCTCGTTTAAAC	0		0		0
YDL148C	NOP14,UTP2	4	192499	194931	-	CTGTAAATAGTACAGTTGAGAAGCAAATAAAAGGGAAGATCAAATACATG	CGGAAAAAAACAAGTATGAAAGAGAAAGAAAACTACGTGGCGGAAAGAAA	GAGAAGCCTAATAAGAAAAAAAGAGGTTAATAAATTATTATTATTGGTTA	CTGTAAATAGTACAGTTGAGAAGCAAATAAAAGGGAAGATCAAATACATGCGGATCCCCGGGTTAATTAA	CGGAAAAAAACAAGTATGAAAGAGAAAGAAAACTACGTGGCGGAAAGAAACGGATCCCCGGGTTAATTAA	GAGAAGCCTAATAAGAAAAAAAGAGGTTAATAAATTATTATTATTGGTTAGAATTCGAGCTCGTTTAAAC	0		0		0
YDL147W	RPN5,NAS5	4	195269	196606	+	TGCTGGGCTCACTACCATTTTTGTTGCTAGAGTAAACGTAGAGAAAGATG	TAGGCCATTTAATTACCAAAGAGGAAATCATGCACGGTTTGCAAGCTAAA	AATCAAAACCGGATCTGAGATAATCCGACACTTACTCGAAAATCTCTTCA	TGCTGGGCTCACTACCATTTTTGTTGCTAGAGTAAACGTAGAGAAAGATGCGGATCCCCGGGTTAATTAA	TAGGCCATTTAATTACCAAAGAGGAAATCATGCACGGTTTGCAAGCTAAACGGATCCCCGGGTTAATTAA	AATCAAAACCGGATCTGAGATAATCCGACACTTACTCGAAAATCTCTTCAGAATTCGAGCTCGTTTAAAC	0		0		0
YDL146W	LDB17	4	197094	198569	+	ACTTTAGCCTATACTTTCTTCGAACATTTTTCCTTTCATTTTGACTCATG	CGCCTCCGCCTCCTCCTCCTCCTCCATCAAGAAAATGTGGAACTCCAAAA	AAATGGTCGGAAGAACCACATTAATGCAAGAGGAAATAATGCTTTACTTA	ACTTTAGCCTATACTTTCTTCGAACATTTTTCCTTTCATTTTGACTCATGCGGATCCCCGGGTTAATTAA	CGCCTCCGCCTCCTCCTCCTCCTCCATCAAGAAAATGTGGAACTCCAAAACGGATCCCCGGGTTAATTAA	AAATGGTCGGAAGAACCACATTAATGCAAGAGGAAATAATGCTTTACTTAGAATTCGAGCTCGTTTAAAC	0		0		0
YDL145C	COP1,SOO1,RET1,SEC33	4	198915	202520	-	CTTTTTTTCTTCTGTAGTGTCTTTGTTCATTTCATTACTGGATCAAGATG	CTATGATTTCTAAGATCGGTGCACCTGCATCCGGATTAAGAATACGTGTA	GGTCGAGCAGAATACAATCCCGAGAAAATCAATAGGCAAAATAGCATTTA	CTTTTTTTCTTCTGTAGTGTCTTTGTTCATTTCATTACTGGATCAAGATGCGGATCCCCGGGTTAATTAA	CTATGATTTCTAAGATCGGTGCACCTGCATCCGGATTAAGAATACGTGTACGGATCCCCGGGTTAATTAA	GGTCGAGCAGAATACAATCCCGAGAAAATCAATAGGCAAAATAGCATTTAGAATTCGAGCTCGTTTAAAC	0		0		0
YDL144C	YDL144C	4	203005	204075	-	TACAGTCCCGGTGCCAGGATACAAGTTGGCATAAGCTAATGTCGAAAATG	GGAAAGGCCTATTGAAGTTCGACGAAAAAGCTGCCACTCTTGTGGACGAG	CAATATACTAGATGAAGGCTCGTCAACGAGGCAAGCAATGGTTGAAACTA	TACAGTCCCGGTGCCAGGATACAAGTTGGCATAAGCTAATGTCGAAAATGCGGATCCCCGGGTTAATTAA	GGAAAGGCCTATTGAAGTTCGACGAAAAAGCTGCCACTCTTGTGGACGAGCGGATCCCCGGGTTAATTAA	CAATATACTAGATGAAGGCTCGTCAACGAGGCAAGCAATGGTTGAAACTAGAATTCGAGCTCGTTTAAAC	0		0		0
YDL143W	CCT4,ANC2,TCP4	4	204339	205925	+	TGGAGGTGCGGCAAGTGTGCAAGACGGGTAAAGGAGAGTATAGAACGATG	CTGAATGTGTTAAATCCATCTTACGTATTGATGATATTGCATTCAGCCGT	ATATATATGTATATATGCATAAACATATGGATACTGGGAAACCCATGTTA	TGGAGGTGCGGCAAGTGTGCAAGACGGGTAAAGGAGAGTATAGAACGATGCGGATCCCCGGGTTAATTAA	CTGAATGTGTTAAATCCATCTTACGTATTGATGATATTGCATTCAGCCGTCGGATCCCCGGGTTAATTAA	ATATATATGTATATATGCATAAACATATGGATACTGGGAAACCCATGTTAGAATTCGAGCTCGTTTAAAC	0		0		0
YDL142C	CRD1,CLS1	4	206063	206914	-	AAACAAGCAGGCCTGGTAGCATAGTTTGGTCCCTAATAATTTAGTGAATG	TGAGCGGAGTATCCTACGCATTAAAGAGAAACGCTTTTAAACTTTTAAAA	TTCAAAATGAAAAGTCAGGACCCTTTTCAAAAAGGATCGCAATTATACTA	AAACAAGCAGGCCTGGTAGCATAGTTTGGTCCCTAATAATTTAGTGAATGCGGATCCCCGGGTTAATTAA	TGAGCGGAGTATCCTACGCATTAAAGAGAAACGCTTTTAAACTTTTAAAACGGATCCCCGGGTTAATTAA	TTCAAAATGAAAAGTCAGGACCCTTTTCAAAAAGGATCGCAATTATACTAGAATTCGAGCTCGTTTAAAC	0		0		0
YDL141W	BPL1,ACC2	4	207385	209457	+	AGAAGATATTAGAACGATCTTATCAATATTATCCAATTTCAACTAATATG	GTAACACTTTTGATATCTTCAAGAGCTTAATTGCTAAAAAGGTTCAGAGT	CATTTAAATTACGTCCGTCCAACTTCTAAGCTTCAAGTGGTAGACTCTTA	AGAAGATATTAGAACGATCTTATCAATATTATCCAATTTCAACTAATATGCGGATCCCCGGGTTAATTAA	GTAACACTTTTGATATCTTCAAGAGCTTAATTGCTAAAAAGGTTCAGAGTCGGATCCCCGGGTTAATTAA	CATTTAAATTACGTCCGTCCAACTTCTAAGCTTCAAGTGGTAGACTCTTAGAATTCGAGCTCGTTTAAAC	0		0		0
YDL140C	RPO21,SUA8,RPB220,RPB1	4	209706	214886	-	AATCATAAAGATAGTAATAACACTTTACCCCAAAATATAAATCAGACATG	ATTCTCCAAAGCAAGACGAACAAAAGCATAATGAAAATGAAAATTCCAGA	CTATATATAATGTAATAACGTCAAATACGTAAGGATGATATACTATATCA	AATCATAAAGATAGTAATAACACTTTACCCCAAAATATAAATCAGACATGCGGATCCCCGGGTTAATTAA	ATTCTCCAAAGCAAGACGAACAAAAGCATAATGAAAATGAAAATTCCAGACGGATCCCCGGGTTAATTAA	CTATATATAATGTAATAACGTCAAATACGTAAGGATGATATACTATATCAGAATTCGAGCTCGTTTAAAC	0		0		0
YDL139C	SCM3	4	215711	216382	-	AAGTGGGATACAGCATATCGACGCCTCCACTACAAATTAACAGAAGGATG	CAGATTTCAAGAAGTACGAGGCCAAACTCTCGAAAAGGATATTACGAGAT	ATATATTCTGATGGTAATGAAATTCGAATATACGGCATTTTAGCACCTTA	AAGTGGGATACAGCATATCGACGCCTCCACTACAAATTAACAGAAGGATGCGGATCCCCGGGTTAATTAA	CAGATTTCAAGAAGTACGAGGCCAAACTCTCGAAAAGGATATTACGAGATCGGATCCCCGGGTTAATTAA	ATATATTCTGATGGTAATGAAATTCGAATATACGGCATTTTAGCACCTTAGAATTCGAGCTCGTTTAAAC	0		0		0
YDL138W	RGT2	4	217677	219968	+	TGCACAGAAACCACTATATATATGGAAATATCTCGAATATTGCTTGTATG	ATTGGACGAGTGACCTCGCTAGTAAGCACAGCCAATACACTTCCCCCCAA	TAAAACGGTTTATAAGACCTCGAACGATCGTAAGATGCTATTGGTTTTTA	TGCACAGAAACCACTATATATATGGAAATATCTCGAATATTGCTTGTATGCGGATCCCCGGGTTAATTAA	ATTGGACGAGTGACCTCGCTAGTAAGCACAGCCAATACACTTCCCCCCAACGGATCCCCGGGTTAATTAA	TAAAACGGTTTATAAGACCTCGAACGATCGTAAGATGCTATTGGTTTTTAGAATTCGAGCTCGTTTAAAC	0		0		0
YDL137W	ARF2	4	220856	221401	+	ACCAATAGAGATAAAAAAAAAAGGAATTAAGATTTCATAGAGAAAAGATG	GTCTGTACGAAGGTCTGGAGTGGTTAAGCAACAACTTGAAGAATCAATCC	CAAAACACACAAAGTCCGCATGACTAAACGTTCTATACAGATTTAGATTA	ACCAATAGAGATAAAAAAAAAAGGAATTAAGATTTCATAGAGAAAAGATGCGGATCCCCGGGTTAATTAA	GTCTGTACGAAGGTCTGGAGTGGTTAAGCAACAACTTGAAGAATCAATCCCGGATCCCCGGGTTAATTAA	CAAAACACACAAAGTCCGCATGACTAAACGTTCTATACAGATTTAGATTAGAATTCGAGCTCGTTTAAAC	0		0		0
YDL136W	RPL35B,SOS2	4	221927	222694	+	TTTGATAGTACAGTGAGAACACGATAAAGAACCAAATAGGACTAAAAATG	AAAGAAAGAAGCAAATCGCTTTCCCACAAAGGAAGTACGCTATCAAGGCT	TTAAACTATATCCAAAAATCAAATATTAAAATGATAATCTAACGAAATTA	TTTGATAGTACAGTGAGAACACGATAAAGAACCAAATAGGACTAAAAATGCGGATCCCCGGGTTAATTAA	AAAGAAAGAAGCAAATCGCTTTCCCACAAAGGAAGTACGCTATCAAGGCTCGGATCCCCGGGTTAATTAA	TTAAACTATATCCAAAAATCAAATATTAAAATGATAATCTAACGAAATTAGAATTCGAGCTCGTTTAAAC	0		0		0
YDL135C	RDI1	4	223007	223615	-	ACGAATAACTCGAGTATTGAGCTTTTTTATTAGAGAAAAACTGAATAATG	ATAAAACTAACCACTTGACTTTAAATTGGGGGGTCGAAATTGTCAAAAAA	CTCTTGTTTATACAGGCCATATCTACATTGTGCATTCCAAGAACTTATTA	ACGAATAACTCGAGTATTGAGCTTTTTTATTAGAGAAAAACTGAATAATGCGGATCCCCGGGTTAATTAA	ATAAAACTAACCACTTGACTTTAAATTGGGGGGTCGAAATTGTCAAAAAACGGATCCCCGGGTTAATTAA	CTCTTGTTTATACAGGCCATATCTACATTGTGCATTCCAAGAACTTATTAGAATTCGAGCTCGTTTAAAC	0		0		0
YDL134C	PPH21,PPH1	4	223989	225098	-	GAAAGAGGGATATAAATTATCGCATAAAACAATAAACAAAAAGAAAAATG	TAAGACCAGGTGAACCTAGCGTCAGCAGAAAGACGCCAGATTACTTTTTA	GAGAAAAGTGAATATATATCTATATAGATGCATATATGTATACATACTCA	GAAAGAGGGATATAAATTATCGCATAAAACAATAAACAAAAAGAAAAATGCGGATCCCCGGGTTAATTAA	TAAGACCAGGTGAACCTAGCGTCAGCAGAAAGACGCCAGATTACTTTTTACGGATCCCCGGGTTAATTAA	GAGAAAAGTGAATATATATCTATATAGATGCATATATGTATACATACTCAGAATTCGAGCTCGTTTAAAC	0		0		0
YDL133C-A	RPL41B,YDL134C-A,RPL47B	4	226051	226128	-	TTATATTTTACTTCAATCCTAAGATAGTCATATCGACTTAATTCCAAATG	GAACTAGAAGACTTAAGAGAAAGAGACGGAAGGTGAGAGCCAGATCCAAA	AATCAATTTTTACTTGACCTGAACTTAACGATTTGCTCTCAATCCGCTTA	TTATATTTTACTTCAATCCTAAGATAGTCATATCGACTTAATTCCAAATGCGGATCCCCGGGTTAATTAA	GAACTAGAAGACTTAAGAGAAAGAGACGGAAGGTGAGAGCCAGATCCAAACGGATCCCCGGGTTAATTAA	AATCAATTTTTACTTGACCTGAACTTAACGATTTGCTCTCAATCCGCTTAGAATTCGAGCTCGTTTAAAC	0		0		0
YDL133W	YDL133W	4	226754	228067	+	TTTTTGCATTTTTTGAGGCGTTCTTTTTTTTTACACTGACAAATTTAATG	TCAGTATTGTTAGAGTAGTCGAAAAAGTCAGTTCAATTACCAACAGAAAC	AATCTTGGTATCTAAAAGAATTCTTTTAATTTCTATATTTGTCGAGCTCA	TTTTTGCATTTTTTGAGGCGTTCTTTTTTTTTACACTGACAAATTTAATGCGGATCCCCGGGTTAATTAA	TCAGTATTGTTAGAGTAGTCGAAAAAGTCAGTTCAATTACCAACAGAAACCGGATCCCCGGGTTAATTAA	AATCTTGGTATCTAAAAGAATTCTTTTAATTTCTATATTTGTCGAGCTCAGAATTCGAGCTCGTTTAAAC	0		0		0
YDL132W	CDC53	4	228631	231078	+	ACATATACCTAAACAAAGAATAACAACAAAATCGCAAGCAGCAAAGCATG	AGGGATACCTACAGAGGGGAGACGATGGTGAATCGTATGCTTACCTTGCT	ACTCGTAGGATTTGCTTCGTTCGATCAGCACAAGCCTTCAAAGATGATTA	ACATATACCTAAACAAAGAATAACAACAAAATCGCAAGCAGCAAAGCATGCGGATCCCCGGGTTAATTAA	AGGGATACCTACAGAGGGGAGACGATGGTGAATCGTATGCTTACCTTGCTCGGATCCCCGGGTTAATTAA	ACTCGTAGGATTTGCTTCGTTCGATCAGCACAAGCCTTCAAAGATGATTAGAATTCGAGCTCGTTTAAAC	0		0		0
YDL131W	LYS21	4	231686	233008	+	TTTAAAAGTGCAACGACAACCCAAGTAATTGTATACTTTAACAAACCATG	ATATCGATATTTCCAATGGGCATGTTTCTAAAAAGGCAAAGGTCACCAAA	CCCAGTATGTGTATGTTTGAAATATGTGTACTATATATATAATGAAACTA	TTTAAAAGTGCAACGACAACCCAAGTAATTGTATACTTTAACAAACCATGCGGATCCCCGGGTTAATTAA	ATATCGATATTTCCAATGGGCATGTTTCTAAAAAGGCAAAGGTCACCAAACGGATCCCCGGGTTAATTAA	CCCAGTATGTGTATGTTTGAAATATGTGTACTATATATATAATGAAACTAGAATTCGAGCTCGTTTAAAC	0		0		0
YDL130W-A	STF1,AIS2	4	233464	233724	+	ATTAAGAAGCACTTTCACCCAGTCATCCAACCAAACACGCTATCAATATG	ACAAGAAAAAATTAGAGAATTTAGAAAACAAAATTAATAACCTTTCAAAG	TACGTACAAAATTTGTCTGCAGAACCTTTAACCTCAACAATGACCAATCA	ATTAAGAAGCACTTTCACCCAGTCATCCAACCAAACACGCTATCAATATGCGGATCCCCGGGTTAATTAA	ACAAGAAAAAATTAGAGAATTTAGAAAACAAAATTAATAACCTTTCAAAGCGGATCCCCGGGTTAATTAA	TACGTACAAAATTTGTCTGCAGAACCTTTAACCTCAACAATGACCAATCAGAATTCGAGCTCGTTTAAAC	0		0		0
YDL130W	RPP1B,RPLA3,RPL44'	4	234202	234822	+	TTCAGTGAAACTTGGACTAACAAAGAAATCAAACAACTAAGAAGAAAATG	AAGAAGCTGCTGAAGAATCTGACGACGACATGGGTTTCGGTTTATTCGAC	ATAAAGGGTAAAAAAACGTTGCAGAAAAAATGACTTTCCTTGTATGTTTA	TTCAGTGAAACTTGGACTAACAAAGAAATCAAACAACTAAGAAGAAAATGCGGATCCCCGGGTTAATTAA	AAGAAGCTGCTGAAGAATCTGACGACGACATGGGTTTCGGTTTATTCGACCGGATCCCCGGGTTAATTAA	ATAAAGGGTAAAAAAACGTTGCAGAAAAAATGACTTTCCTTGTATGTTTAGAATTCGAGCTCGTTTAAAC	0		0		0
YDL129W	YDL129W	4	235319	236194	+	AACGCGGGCAAGGCTACGGCATACAGGAATTTAACGTTTTGTTGGCTATG	ATGTGAGAGTTTTTCATTTGGAGAAAAAAGAACCTAAATCACGAAAAAAA	TGAGAAAGAAAAATTATTGACGTTCAATAATATTTTTTTCTAGCATACTA	AACGCGGGCAAGGCTACGGCATACAGGAATTTAACGTTTTGTTGGCTATGCGGATCCCCGGGTTAATTAA	ATGTGAGAGTTTTTCATTTGGAGAAAAAAGAACCTAAATCACGAAAAAAACGGATCCCCGGGTTAATTAA	TGAGAAAGAAAAATTATTGACGTTCAATAATATTTTTTTCTAGCATACTAGAATTCGAGCTCGTTTAAAC	0		0		0
YDL128W	VCX1,MNR1,HUM1	4	236946	238181	+	CATATCATTCATCGGCTGCTGATAGCAAATAAAACAACATAGATACAATG	TTTTCTATTATCCAGACGAAAAAACCCTTGACTCTATTGGAAATAGTTTA	AAATATAAAAAAAAGAGAAGGGTGAATTTCTGCGCTACTGTTCTTACTCA	CATATCATTCATCGGCTGCTGATAGCAAATAAAACAACATAGATACAATGCGGATCCCCGGGTTAATTAA	TTTTCTATTATCCAGACGAAAAAACCCTTGACTCTATTGGAAATAGTTTACGGATCCCCGGGTTAATTAA	AAATATAAAAAAAAGAGAAGGGTGAATTTCTGCGCTACTGTTCTTACTCAGAATTCGAGCTCGTTTAAAC	0		0		0
YDL127W	PCL2,CLN4	4	239220	240146	+	TCCGACAAGAGCAATTTCAATACGGCAGCAACTTTTTACTACAAAAGATG	AAGAAGATACAAAAGTAAAGAAATCGAATTGGTCAAATTACTTCAAATCG	AAGTGCCATGAAGAAACGCAGGCCAGGCATAATTTCGACATTTAAAATCA	TCCGACAAGAGCAATTTCAATACGGCAGCAACTTTTTACTACAAAAGATGCGGATCCCCGGGTTAATTAA	AAGAAGATACAAAAGTAAAGAAATCGAATTGGTCAAATTACTTCAAATCGCGGATCCCCGGGTTAATTAA	AAGTGCCATGAAGAAACGCAGGCCAGGCATAATTTCGACATTTAAAATCAGAATTCGAGCTCGTTTAAAC	0		0		0
YDL126C	CDC48	4	240449	242956	-	GCCATTGACTCGATAACTGGCTCAACTACAAGACAGATATACAAATCATG	CAGGTGCTGCATTTGGTTCTAATGCGGAGGAAGATGATGATTTGTATAGT	AATGACTTGAATTTACGATTTAAAATAAAAATATACCTGGCATATAACTA	GCCATTGACTCGATAACTGGCTCAACTACAAGACAGATATACAAATCATGCGGATCCCCGGGTTAATTAA	CAGGTGCTGCATTTGGTTCTAATGCGGAGGAAGATGATGATTTGTATAGTCGGATCCCCGGGTTAATTAA	AATGACTTGAATTTACGATTTAAAATAAAAATATACCTGGCATATAACTAGAATTCGAGCTCGTTTAAAC	0		0		0
YDL125C	HNT1	4	243311	243898	-	AAGTAAAAGGGCAATCAGCACGCCTTCCAGACTTTTAAGAAACATTGATG	AGTTGGGCAAGCTACACAAGGAATTGCTTGCCAAACTAGAAGGCTCCGAT	TTAAATATGAAAAGAAAACGCTAAAAGAAACCATAGCATGCATTACTCTA	AAGTAAAAGGGCAATCAGCACGCCTTCCAGACTTTTAAGAAACATTGATGCGGATCCCCGGGTTAATTAA	AGTTGGGCAAGCTACACAAGGAATTGCTTGCCAAACTAGAAGGCTCCGATCGGATCCCCGGGTTAATTAA	TTAAATATGAAAAGAAAACGCTAAAAGAAACCATAGCATGCATTACTCTAGAATTCGAGCTCGTTTAAAC	0		0		0
YDL124W	YDL124W	4	244541	245479	+	TTGTGTTACCCTAAAGAAACAGAGGTCAGTTAACAACACTTTTACAAATG	TGTATTGGAATAAATTGTACGATAAATACAACTACGCTGCTCAAAAAGTA	TAAAGTTATACAAAACAAATATGACTCGTACATAAATTGTCCGGTATTTA	TTGTGTTACCCTAAAGAAACAGAGGTCAGTTAACAACACTTTTACAAATGCGGATCCCCGGGTTAATTAA	TGTATTGGAATAAATTGTACGATAAATACAACTACGCTGCTCAAAAAGTACGGATCCCCGGGTTAATTAA	TAAAGTTATACAAAACAAATATGACTCGTACATAAATTGTCCGGTATTTAGAATTCGAGCTCGTTTAAAC	0		0		0
YDL123W	SNA4	4	245700	246122	+	CCCAATAAAGGTGCCACACTGAGCAGAGACAGATAAGGACGCGCATCATG	CCCATGACAACAAACAGTCTCTGGTTGAATCTCCTCCTCCTTATGTGCCA	TCGCTTGCTTGCTTGCTGGAATTTTCTTTTTCCTTGCTGTAGCTTCATCA	CCCAATAAAGGTGCCACACTGAGCAGAGACAGATAAGGACGCGCATCATGCGGATCCCCGGGTTAATTAA	CCCATGACAACAAACAGTCTCTGGTTGAATCTCCTCCTCCTTATGTGCCACGGATCCCCGGGTTAATTAA	TCGCTTGCTTGCTTGCTGGAATTTTCTTTTTCCTTGCTGTAGCTTCATCAGAATTCGAGCTCGTTTAAAC	0		0		0
YDL122W	UBP1	4	246833	249268	+	CTAGATACTTTCGAACACTTCTCCCCTTTTAATCTACAAAATTTTGTATG	AGTTCGAGAGAACAGAAGACCATAGAGATATTTCTGGTAAAGATGTAAAC	ATTATAGTTATTGTTATTTACACAATTACGGATATCGTATTTATAACTTA	CTAGATACTTTCGAACACTTCTCCCCTTTTAATCTACAAAATTTTGTATGCGGATCCCCGGGTTAATTAA	AGTTCGAGAGAACAGAAGACCATAGAGATATTTCTGGTAAAGATGTAAACCGGATCCCCGGGTTAATTAA	ATTATAGTTATTGTTATTTACACAATTACGGATATCGTATTTATAACTTAGAATTCGAGCTCGTTTAAAC	0		0		0
YDL121C	YDL121C	4	249420	249869	-	ACGAATTCCCTTAAAGTTCTCGGTGCCTAAGTCAATAAGTCCGGAGCATG	AGTTGAAGAAGTACAATGGTAAGAAAAATGAAGCTTACGAAGGATTTGTA	GAATGTCTAAAGTTTTTGTAGGACAATTGCAAAAATCACTTCCATTATTA	ACGAATTCCCTTAAAGTTCTCGGTGCCTAAGTCAATAAGTCCGGAGCATGCGGATCCCCGGGTTAATTAA	AGTTGAAGAAGTACAATGGTAAGAAAAATGAAGCTTACGAAGGATTTGTACGGATCCCCGGGTTAATTAA	GAATGTCTAAAGTTTTTGTAGGACAATTGCAAAAATCACTTCCATTATTAGAATTCGAGCTCGTTTAAAC	0		0		0
YDL120W	YFH1	4	250210	250734	+	AAAGATAGTATTTCAAAAAAAACTAAGCGAGAAGATAGAGTGTAGCAATG	TAACAGATATACTTACTGAAGAAGTTGAGAAGGCCATTTCTAAAAGCCAA	GTTACAAGTGTTTAAATAAATATAAGAGAGTCGATGGATAAGTGCACTTA	AAAGATAGTATTTCAAAAAAAACTAAGCGAGAAGATAGAGTGTAGCAATGCGGATCCCCGGGTTAATTAA	TAACAGATATACTTACTGAAGAAGTTGAGAAGGCCATTTCTAAAAGCCAACGGATCCCCGGGTTAATTAA	GTTACAAGTGTTTAAATAAATATAAGAGAGTCGATGGATAAGTGCACTTAGAATTCGAGCTCGTTTAAAC	0		0		0
YDL119C	YDL119C	4	250976	251899	-	GCACAGCGGGAACAACTAGAAGGTACACAATTTGTGAAGAAGCATACATG	GTGCAGGTATTGCGTGGGGTATATATGAGGAGTTGGTCAAAAGATTCATG	ACCTCTTTTGAAGAATGCGAGAGTGCAATGAAATATGTGTCTATTTTTTA	GCACAGCGGGAACAACTAGAAGGTACACAATTTGTGAAGAAGCATACATGCGGATCCCCGGGTTAATTAA	GTGCAGGTATTGCGTGGGGTATATATGAGGAGTTGGTCAAAAGATTCATGCGGATCCCCGGGTTAATTAA	ACCTCTTTTGAAGAATGCGAGAGTGCAATGAAATATGTGTCTATTTTTTAGAATTCGAGCTCGTTTAAAC	1	YDL118W	1	YDL118W	0
YDL118W	YDL118W	4	251589	251968	+	TTTCATACATCGTTAATCGTGGTAAGCTACTGCTCTTGTTATATACAATG	ATTGTGTACCTTCTAGTTGTTCCCGCTGTGCTATTTGCTTTCTTTTGGTA	TCCACATTAAATTCTCACGAGGGGGTGATTGAAGTAAAAGGATAAGCTTA	TTTCATACATCGTTAATCGTGGTAAGCTACTGCTCTTGTTATATACAATGCGGATCCCCGGGTTAATTAA	ATTGTGTACCTTCTAGTTGTTCCCGCTGTGCTATTTGCTTTCTTTTGGTACGGATCCCCGGGTTAATTAA	TCCACATTAAATTCTCACGAGGGGGTGATTGAAGTAAAAGGATAAGCTTAGAATTCGAGCTCGTTTAAAC	1	YDL119C	1	YDL119C	0
YDL117W	CYK3	4	252867	255524	+	ATACCATTTAATTCCTGAATTTACCGTATTACATTTAAATTTGCATAATG	TCGCTGACTCTGGTATTGGGTGGTCCGTTTTTGCTGAATGGTTGTGCGTA	GTTGAATGATACAGATTATAGCGCTGTAAAAAATTTGTGAAAAACGTTTA	ATACCATTTAATTCCTGAATTTACCGTATTACATTTAAATTTGCATAATGCGGATCCCCGGGTTAATTAA	TCGCTGACTCTGGTATTGGGTGGTCCGTTTTTGCTGAATGGTTGTGCGTACGGATCCCCGGGTTAATTAA	GTTGAATGATACAGATTATAGCGCTGTAAAAAATTTGTGAAAAACGTTTAGAATTCGAGCTCGTTTAAAC	0		0		0
YDL116W	NUP84	4	255851	258031	+	AAAACCAATTGAGTGTTACTTCGAAGTAAAATACATAGCCATTTCAAATG	AGCTAAAAGAGTATCTGGATCTCGTTGCTCGCACAGCAACCCTTTCGAAT	TTGCTGTTTACTTAAAATATAAACTTATTCTGCAATACATTAATTGATCA	AAAACCAATTGAGTGTTACTTCGAAGTAAAATACATAGCCATTTCAAATGCGGATCCCCGGGTTAATTAA	AGCTAAAAGAGTATCTGGATCTCGTTGCTCGCACAGCAACCCTTTCGAATCGGATCCCCGGGTTAATTAA	TTGCTGTTTACTTAAAATATAAACTTATTCTGCAATACATTAATTGATCAGAATTCGAGCTCGTTTAAAC	0		0		0
YDL115C	IWR1	4	258280	259411	-	TCTCTGAGGTATAGCTTTTGTTGAGGTAGGCATACAAGATTTCGGGAATG	ATCATAGGGACAGAATTTTTCATCAGCTACAGAAAAAAATTAATAGAAGC	TACAGATGCAGTTACTTACATACATTGAACAGTTTCTGACGGCAAATTTA	TCTCTGAGGTATAGCTTTTGTTGAGGTAGGCATACAAGATTTCGGGAATGCGGATCCCCGGGTTAATTAA	ATCATAGGGACAGAATTTTTCATCAGCTACAGAAAAAAATTAATAGAAGCCGGATCCCCGGGTTAATTAA	TACAGATGCAGTTACTTACATACATTGAACAGTTTCTGACGGCAAATTTAGAATTCGAGCTCGTTTAAAC	1	YDL114W-A	1	YDL114W-A	0
YDL114W-A	YDL114W-A	4	259220	259333	+	GCTCGGATTGATAGCTTTCAGAGCTCACAGTCTTTGATAATTTAAATATG	TAGTTAGTCAAACGCATTTTTGTTATATCGGTAGAATAACAACACATACA	AGTTTATCAGAGTAAAGAGAAGAAGGGATGAGGATTCTGTGCAGGCATTA	GCTCGGATTGATAGCTTTCAGAGCTCACAGTCTTTGATAATTTAAATATGCGGATCCCCGGGTTAATTAA	TAGTTAGTCAAACGCATTTTTGTTATATCGGTAGAATAACAACACATACACGGATCCCCGGGTTAATTAA	AGTTTATCAGAGTAAAGAGAAGAAGGGATGAGGATTCTGTGCAGGCATTAGAATTCGAGCTCGTTTAAAC	1	YDL115C	1	YDL115C	0
YDL114W	YDL114W	4	259888	260814	+	CAGTGACATATTTAACATAGTTTTATGGGTAAGAAATATTATTAATTATG	ACCATGTAACGTCAACCAGCCCGCGAGCAATAAATCCGAAAAGAAGTGCA	CAACGTGAAAATCAAATAACGTCAAATGTATTAAATAGACTAAAATACTA	CAGTGACATATTTAACATAGTTTTATGGGTAAGAAATATTATTAATTATGCGGATCCCCGGGTTAATTAA	ACCATGTAACGTCAACCAGCCCGCGAGCAATAAATCCGAAAAGAAGTGCACGGATCCCCGGGTTAATTAA	CAACGTGAAAATCAAATAACGTCAAATGTATTAAATAGACTAAAATACTAGAATTCGAGCTCGTTTAAAC	0		0		0
YDL113C	ATG20,CVT20,SNX42	4	260918	262840	-	GTGCAATTGAACATACCATCTAGAAAAGTTGTCTTCTACAGCACACAATG	GTCAAAATTTAGAAATTTGGAAAGAAGTCAAAAGACATCAAGATTTTGCA	ATATATATCAAGTATGCTATAACGCTAAAAAAAAAATGCTCATAATACTA	GTGCAATTGAACATACCATCTAGAAAAGTTGTCTTCTACAGCACACAATGCGGATCCCCGGGTTAATTAA	GTCAAAATTTAGAAATTTGGAAAGAAGTCAAAAGACATCAAGATTTTGCACGGATCCCCGGGTTAATTAA	ATATATATCAAGTATGCTATAACGCTAAAAAAAAAATGCTCATAATACTAGAATTCGAGCTCGTTTAAAC	0		0		0
YDL112W	TRM3	4	263200	267510	+	TTGTTTAACGAACGTTACAAACTCTATACCTTTTTTTTACCAGCAAAATG	TTCAAACGGCAACCGCAGTTATCGTTCATTCCTATACAGTTCAACACATG	ATACTAAAAACTTCATGGTTAACAAAAGTGGGAATGAAACCTGATTCTTA	TTGTTTAACGAACGTTACAAACTCTATACCTTTTTTTTACCAGCAAAATGCGGATCCCCGGGTTAATTAA	TTCAAACGGCAACCGCAGTTATCGTTCATTCCTATACAGTTCAACACATGCGGATCCCCGGGTTAATTAA	ATACTAAAAACTTCATGGTTAACAAAAGTGGGAATGAAACCTGATTCTTAGAATTCGAGCTCGTTTAAAC	0		0		0
YDL111C	RRP42	4	267598	268395	-	TTTGACTAGCACAACGACAGTTTGAGATTCTGTTGAAATAATCATTTATG	CAATGGTGGAGAAATACGCCCCCGACGTAGTACGATCACTGGAGAATTTA	TTAGTATGTAAACTAATTTGTCTTTTTATCTAATTGTGACTATATTTTTA	TTTGACTAGCACAACGACAGTTTGAGATTCTGTTGAAATAATCATTTATGCGGATCCCCGGGTTAATTAA	CAATGGTGGAGAAATACGCCCCCGACGTAGTACGATCACTGGAGAATTTACGGATCCCCGGGTTAATTAA	TTAGTATGTAAACTAATTTGTCTTTTTATCTAATTGTGACTATATTTTTAGAATTCGAGCTCGTTTAAAC	0		0		0
YDL110C	TMA17	4	268797	269249	-	TAAAACATAAAGCAAATCAAAACATAATAACTACTACAAGTAACATAATG	ACATGGACAATTCAAATGTGGACGTCGTGACACCAAACAGCATATTCATT	AAGAGTATGACGTGAAAATGATGCGCAGTAAAACTAAATCCCGTCTCTTA	TAAAACATAAAGCAAATCAAAACATAATAACTACTACAAGTAACATAATGCGGATCCCCGGGTTAATTAA	ACATGGACAATTCAAATGTGGACGTCGTGACACCAAACAGCATATTCATTCGGATCCCCGGGTTAATTAA	AAGAGTATGACGTGAAAATGATGCGCAGTAAAACTAAATCCCGTCTCTTAGAATTCGAGCTCGTTTAAAC	0		0		0
YDL109C	YDL109C	4	269543	271486	-	CTCACCTGACCTTATTCACCCAAAAACATCGGGGAAACGGTAGTAATATG	CTAGCCAGCTCGCCAGCTCCTGGATTAGCAAGCATTCCTCTGTGACAGAT	CAATAGTAAATTGCAAGTCAATCCCGGGATGACGTCAAGATAGACAGTCA	CTCACCTGACCTTATTCACCCAAAAACATCGGGGAAACGGTAGTAATATGCGGATCCCCGGGTTAATTAA	CTAGCCAGCTCGCCAGCTCCTGGATTAGCAAGCATTCCTCTGTGACAGATCGGATCCCCGGGTTAATTAA	CAATAGTAAATTGCAAGTCAATCCCGGGATGACGTCAAGATAGACAGTCAGAATTCGAGCTCGTTTAAAC	0		0		0
YDL108W	KIN28	4	271983	272984	+	TACTTAAAAGTCATCAAAAAAAATATTCCCGGCCTCAGAGCGAACATATG	TCAAAGAATTACCACCACCAAGTGACCCGTCTTCAATAAAAATACGTAAC	ACATCTAATGTCAATAACACAGATTCTACAAATTTTATAAAATCATATCA	TACTTAAAAGTCATCAAAAAAAATATTCCCGGCCTCAGAGCGAACATATGCGGATCCCCGGGTTAATTAA	TCAAAGAATTACCACCACCAAGTGACCCGTCTTCAATAAAAATACGTAACCGGATCCCCGGGTTAATTAA	ACATCTAATGTCAATAACACAGATTCTACAAATTTTATAAAATCATATCAGAATTCGAGCTCGTTTAAAC	0		0		0
YDL107W	MSS2	4	273206	274261	+	TAGCAGACGAAAACGAAAACAAAAGCAAGAAATATCTGATCTAAAATATG	TTCTTGAAAGTAGAAAAGATTCCATAAAGTTGCTGGACAAAGCACGGCTT	GGAGACATGTGTCCTTATATAAATCGCAAAAAGAATCGATCAGACATTTA	TAGCAGACGAAAACGAAAACAAAAGCAAGAAATATCTGATCTAAAATATGCGGATCCCCGGGTTAATTAA	TTCTTGAAAGTAGAAAAGATTCCATAAAGTTGCTGGACAAAGCACGGCTTCGGATCCCCGGGTTAATTAA	GGAGACATGTGTCCTTATATAAATCGCAAAAAGAATCGATCAGACATTTAGAATTCGAGCTCGTTTAAAC	0		0		0
YDL106C	PHO2,GRF10,BAS2	4	274507	276183	-	GGCTAGACAAGTCACGGCTTACTGCTAAATAACGTATACAATACGCTATG	CAGATTTTTTGAAGAACACTAACGAACTAACTGACGAGCATAGATGGATA	AGAGTTGAAAATGCAATCGCAAAAAAAAAAAAACAGAATTATTTTCATCA	GGCTAGACAAGTCACGGCTTACTGCTAAATAACGTATACAATACGCTATGCGGATCCCCGGGTTAATTAA	CAGATTTTTTGAAGAACACTAACGAACTAACTGACGAGCATAGATGGATACGGATCCCCGGGTTAATTAA	AGAGTTGAAAATGCAATCGCAAAAAAAAAAAAACAGAATTATTTTCATCAGAATTCGAGCTCGTTTAAAC	0		0		0
YDL105W	NSE4,QRI2	4	276671	277879	+	ATCAAGAAATCAGAGTTTTGCAAAAAAAAGAGAGTACAGACAGCGACATG	CTTGGCGAAAACTAATAAAGAAATACAACATCACTTCACCATTCTTAGAC	AAAAAAAAAAAAAAACTGTACATATTATATGCAGCGCTCTATCGCTGTTA	ATCAAGAAATCAGAGTTTTGCAAAAAAAAGAGAGTACAGACAGCGACATGCGGATCCCCGGGTTAATTAA	CTTGGCGAAAACTAATAAAGAAATACAACATCACTTCACCATTCTTAGACCGGATCCCCGGGTTAATTAA	AAAAAAAAAAAAAAACTGTACATATTATATGCAGCGCTCTATCGCTGTTAGAATTCGAGCTCGTTTAAAC	0		0		0
YDL104C	QRI7	4	277935	279162	-	CTGAAATAAGTAGAGTAGAAGAAAGGATAGAAACTTTTTTTTTCATTATG	ATTGAATGACCTATTAAGTGTTGATGGTTGGAGAACGGACCAGCTATGAA	GAGCGCTGCATATAATATGTACAGTTTTTTTTTTTTTTTTTTTTTTTTTT	CTGAAATAAGTAGAGTAGAAGAAAGGATAGAAACTTTTTTTTTCATTATGCGGATCCCCGGGTTAATTAA	ATTGAATGACCTATTAAGTGTTGATGGTTGGAGAACGGACCAGCTATGAACGGATCCCCGGGTTAATTAA	GAGCGCTGCATATAATATGTACAGTTTTTTTTTTTTTTTTTTTTTTTTTTGAATTCGAGCTCGTTTAAAC	0		0		0
YDL103C	QRI1,UAP1	4	279434	280867	-	GCAAAGAAACGCAAATATAAAGGAGAACGCCAGATCGAACTGCAACTATG	CCCAGTTCAAAGGTAAAGTCTTTGACAGAAGTGGTATAGTATTAGAAAAA	ACTTTTCAAATTACATGCTAAAAGTGCTTCATAAGTAGCTCAAACAGTTA	GCAAAGAAACGCAAATATAAAGGAGAACGCCAGATCGAACTGCAACTATGCGGATCCCCGGGTTAATTAA	CCCAGTTCAAAGGTAAAGTCTTTGACAGAAGTGGTATAGTATTAGAAAAACGGATCCCCGGGTTAATTAA	ACTTTTCAAATTACATGCTAAAAGTGCTTCATAAGTAGCTCAAACAGTTAGAATTCGAGCTCGTTTAAAC	0		0		0
YDL102W	POL3,CDC2,TEX1,HPR6	4	281158	284450	+	TGAGCACTTGCTATTAAGCATTAATCTTTATACATATACGCACAGCAATG	TTAAGGTTAAAAAAGAGCTGCAGGAGAAAGTAGAACAATTAAGCAAATGG	TTGTTAGCCTTTCTTAATCCTGATATGATGTGCCACCCTATCGTTTTTTA	TGAGCACTTGCTATTAAGCATTAATCTTTATACATATACGCACAGCAATGCGGATCCCCGGGTTAATTAA	TTAAGGTTAAAAAAGAGCTGCAGGAGAAAGTAGAACAATTAAGCAAATGGCGGATCCCCGGGTTAATTAA	TTGTTAGCCTTTCTTAATCCTGATATGATGTGCCACCCTATCGTTTTTTAGAATTCGAGCTCGTTTAAAC	0		0		0
YDL101C	DUN1	4	284592	286133	-	CAAGTAAAGGGGCTTAACATACAGTAAAAAAGGCAATTATAGCGAAGATG	AAATTACTGACAATAAAATACCCAAAACATACTCAGAATTATCTTGCCTC	GAAAAATCCAGATTCAAACAATGTTTTTGAAATAATGCTTCTCATGTTTA	CAAGTAAAGGGGCTTAACATACAGTAAAAAAGGCAATTATAGCGAAGATGCGGATCCCCGGGTTAATTAA	AAATTACTGACAATAAAATACCCAAAACATACTCAGAATTATCTTGCCTCCGGATCCCCGGGTTAATTAA	GAAAAATCCAGATTCAAACAATGTTTTTGAAATAATGCTTCTCATGTTTAGAATTCGAGCTCGTTTAAAC	0		0		0
YDL100C	GET3,ARR4	4	286397	287461	-	TTTAGAAAAACGTACGACAAGAACAAGAAGATCATCACATTGTAATTATG	ATAACCCTATTACTGATGGCAAAGTCATTTATGAGTTAGAAGATAAGGAA	TCTATGGTTATATGTCGTATGTATCTATTTATGGTATTCAGGGGCTTCTA	TTTAGAAAAACGTACGACAAGAACAAGAAGATCATCACATTGTAATTATGCGGATCCCCGGGTTAATTAA	ATAACCCTATTACTGATGGCAAAGTCATTTATGAGTTAGAAGATAAGGAACGGATCCCCGGGTTAATTAA	TCTATGGTTATATGTCGTATGTATCTATTTATGGTATTCAGGGGCTTCTAGAATTCGAGCTCGTTTAAAC	0		0		0
YDL099W	BUG1	4	287704	288729	+	TTTGCATTGAACCAACCTGAATTGAGCAAGTTTATCATATAGTTACAATG	TAGACATGACCACTTGGAGAAGTATTGGTTCTGGCCCAATAATGGAATTT	ATGTATATAAACCCTTAATTAAAATATATACGCGAAAATATTCATTCTCA	TTTGCATTGAACCAACCTGAATTGAGCAAGTTTATCATATAGTTACAATGCGGATCCCCGGGTTAATTAA	TAGACATGACCACTTGGAGAAGTATTGGTTCTGGCCCAATAATGGAATTTCGGATCCCCGGGTTAATTAA	ATGTATATAAACCCTTAATTAAAATATATACGCGAAAATATTCATTCTCAGAATTCGAGCTCGTTTAAAC	0		0		0
YDL098C	SNU23	4	288866	289450	-	ACCAGAAGTTCCTACAAGCCTTAGCTGACAAAAATTCGAGAAAGCTAATG	CAAAAGTCAGTCAAATGATGGGATTTTCCAATTTTGCCACCTCTAAAAAA	TATGTGCTCTATGCTTGTATTATACTCATTTATCTTTACTTGGTTTCTCA	ACCAGAAGTTCCTACAAGCCTTAGCTGACAAAAATTCGAGAAAGCTAATGCGGATCCCCGGGTTAATTAA	CAAAAGTCAGTCAAATGATGGGATTTTCCAATTTTGCCACCTCTAAAAAACGGATCCCCGGGTTAATTAA	TATGTGCTCTATGCTTGTATTATACTCATTTATCTTTACTTGGTTTCTCAGAATTCGAGCTCGTTTAAAC	0		0		0
YDL097C	RPN6,NAS4	4	289678	290982	-	GCGCTGAAAGAGGACAATTGGTGATTAATCTATAAACGAGGAACTTCATG	AACTAAATAAAGTCGTCGATCAACTATTTGAAAAGGCAAGTGTCTTGTAT	TACTCTGGTACTTGTGAGTATACATACATATATATATACATGTAAACCTA	GCGCTGAAAGAGGACAATTGGTGATTAATCTATAAACGAGGAACTTCATGCGGATCCCCGGGTTAATTAA	AACTAAATAAAGTCGTCGATCAACTATTTGAAAAGGCAAGTGTCTTGTATCGGATCCCCGGGTTAATTAA	TACTCTGGTACTTGTGAGTATACATACATATATATATACATGTAAACCTAGAATTCGAGCTCGTTTAAAC	0		0		0
YDL096C	OPI6	4	291285	291611	-	ACATCTTTGCAAGAGGAGGATGCACATCCATGAAGTAAGTCCCCCTAATG	TTGTAGCTGTTAGCTGTTTCTTGATAGGCTCTTCTGATACTACCTCGCTT	GATCTTGATTATTTTCGAGCAGCAAAACAAGACAAACAGGTGCATTGTTA	ACATCTTTGCAAGAGGAGGATGCACATCCATGAAGTAAGTCCCCCTAATGCGGATCCCCGGGTTAATTAA	TTGTAGCTGTTAGCTGTTTCTTGATAGGCTCTTCTGATACTACCTCGCTTCGGATCCCCGGGTTAATTAA	GATCTTGATTATTTTCGAGCAGCAAAACAAGACAAACAGGTGCATTGTTAGAATTCGAGCTCGTTTAAAC	1	YDL095W	1	YDL095W	0
YDL095W	PMT1	4	291346	293799	+	TATCAGAAGAGCCTATCAAGAAACAGCTAACAGCTACAAGCACGGTCATG	AAGAGGAGGGAGCTAGCATTTTAAAAGTAGAAAAAAGGGCTGTTTTGGAA	GAGCTTATAGAAGACTTTACATAAAAATGTGGAGAGTACTGGGAAATTTA	TATCAGAAGAGCCTATCAAGAAACAGCTAACAGCTACAAGCACGGTCATGCGGATCCCCGGGTTAATTAA	AAGAGGAGGGAGCTAGCATTTTAAAAGTAGAAAAAAGGGCTGTTTTGGAACGGATCCCCGGGTTAATTAA	GAGCTTATAGAAGACTTTACATAAAAATGTGGAGAGTACTGGGAAATTTAGAATTCGAGCTCGTTTAAAC	1	YDL096C	1	YDL096C	0
YDL094C	YDL094C	4	293859	294368	-	CACCAAAAACAACACTATTTGGCAGGGAGATATTGTGTAGCCTTACGATA	TTCAAGACATTTTTTTTATTCATGATGTTTTTTTTGTCTATTTTCGTTTT	TCTCCACATTTTTATGTAAAGTCTTCTATAAGCTCTCGAGCGTATAATTA	CACCAAAAACAACACTATTTGGCAGGGAGATATTGTGTAGCCTTACGATGCGGATCCCCGGGTTAATTAA	TTCAAGACATTTTTTTTATTCATGATGTTTTTTTTGTCTATTTTCGTTTTCGGATCCCCGGGTTAATTAA	TCTCCACATTTTTATGTAAAGTCTTCTATAAGCTCTCGAGCGTATAATTAGAATTCGAGCTCGTTTAAAC	1	YDL093W	1	YDL093W	0
YDL093W	PMT5	4	294196	296427	+	TTGATTTAACAATTAAGCAGGTGTGTAAGATCATAACTGCTTTAAAGATG	GCAATTCACTATTACTATCCGATAGCCACTATGAATTAAACGCTGAATCA	TAAATCTTTTGCTAAACGAATGTCCAATCTGAATACGGGTGGATGGATTA	TTGATTTAACAATTAAGCAGGTGTGTAAGATCATAACTGCTTTAAAGATGCGGATCCCCGGGTTAATTAA	GCAATTCACTATTACTATCCGATAGCCACTATGAATTAAACGCTGAATCACGGATCCCCGGGTTAATTAA	TAAATCTTTTGCTAAACGAATGTCCAATCTGAATACGGGTGGATGGATTAGAATTCGAGCTCGTTTAAAC	1	YDL094C	1	YDL094C	0
YDL092W	SRP14	4	297067	297507	+	TCTTTAATACAAATCAAGAAACGTAGCTTTCTTACCACCCTAGAACAATG	ACGGTACCATCAGTAAGACAGGTAAGAAAAACAAGGTAGCGAAGAAAAAC	AAGATAACAAGAGGCGCACATGCCTTTTGACTCAAGTGTCACGTGCATCA	TCTTTAATACAAATCAAGAAACGTAGCTTTCTTACCACCCTAGAACAATGCGGATCCCCGGGTTAATTAA	ACGGTACCATCAGTAAGACAGGTAAGAAAAACAAGGTAGCGAAGAAAAACCGGATCCCCGGGTTAATTAA	AAGATAACAAGAGGCGCACATGCCTTTTGACTCAAGTGTCACGTGCATCAGAATTCGAGCTCGTTTAAAC	0		0		0
YDL091C	UBX3	4	297678	299045	-	GTACCTCATCAATCGGCTTGACTGCGATTTAAACATACCCTTTAAACATG	TTAGCGGCATATATCCATCAGGAAATATTGTAATGGAACGCCTGGACGAA	TAAACTTTAGAATAAACGTTTTGAGATGACTATTTTTGAAATTCCTTTCA	GTACCTCATCAATCGGCTTGACTGCGATTTAAACATACCCTTTAAACATGCGGATCCCCGGGTTAATTAA	TTAGCGGCATATATCCATCAGGAAATATTGTAATGGAACGCCTGGACGAACGGATCCCCGGGTTAATTAA	TAAACTTTAGAATAAACGTTTTGAGATGACTATTTTTGAAATTCCTTTCAGAATTCGAGCTCGTTTAAAC	0		0		0
YDL090C	RAM1,STE16,SGP2,SCG2,FUS8,DPR1	4	299320	300615	-	TGCAGAAACAACTGCAGTGCTTGTAAAGCTATAGGCAGTCAAAGCGTATG	ATGTAAGAAAAATTATCCACTACTTTAAATCCAATTTATCTTCTCCAAGT	AGACTGACCGCTAAGGAGATTGAATACATATATATAATAGTATGTGGTTA	TGCAGAAACAACTGCAGTGCTTGTAAAGCTATAGGCAGTCAAAGCGTATGCGGATCCCCGGGTTAATTAA	ATGTAAGAAAAATTATCCACTACTTTAAATCCAATTTATCTTCTCCAAGTCGGATCCCCGGGTTAATTAA	AGACTGACCGCTAAGGAGATTGAATACATATATATAATAGTATGTGGTTAGAATTCGAGCTCGTTTAAAC	0		0		0
YDL089W	YDL089W	4	301106	302560	+	AACTTTGTTGTGCAGTAGAGGGCTTTACATTTACCTTCGGCAGTGAAATG	TTAATTCCATTCTTCGCTCTCCAAAGAAAAAGAAGAACTATCACAAAAGA	TATTGATTTTTACGTAACTGTATATACTTAGACATAATTAAGAAACGTTA	AACTTTGTTGTGCAGTAGAGGGCTTTACATTTACCTTCGGCAGTGAAATGCGGATCCCCGGGTTAATTAA	TTAATTCCATTCTTCGCTCTCCAAAGAAAAAGAAGAACTATCACAAAAGACGGATCCCCGGGTTAATTAA	TATTGATTTTTACGTAACTGTATATACTTAGACATAATTAAGAAACGTTAGAATTCGAGCTCGTTTAAAC	0		0		0
YDL088C	ASM4,NUP59	4	302703	304289	-	TTTTTTTTTTTTCTCTGTAACCTGAAAACAAGGAACGGCAAATTAAAATG	CTGGTTTTACGCACAAACTGAGTAATTGGTTATTTGGTTGGAATGACCTA	TATGAAGTATTGTAAATGTTCATGAATAATTAGCTGGACGATTTCTATTA	TTTTTTTTTTTTCTCTGTAACCTGAAAACAAGGAACGGCAAATTAAAATGCGGATCCCCGGGTTAATTAA	CTGGTTTTACGCACAAACTGAGTAATTGGTTATTTGGTTGGAATGACCTACGGATCCCCGGGTTAATTAA	TATGAAGTATTGTAAATGTTCATGAATAATTAGCTGGACGATTTCTATTAGAATTCGAGCTCGTTTAAAC	0		0		0
YDL087C	LUC7,EPE1,EXM2	4	304500	305285	-	ACAAAAGGCTCTATACTCCCAGCAGAAAGCTGCCAACTACCGTCAGAATG	CAACTAACGCCAGCAAGACAGCTACTACACTACCCGGAAGACGCTTTGTG	TCTCCTTCGAACAAAATTTTTCTAGCATCATTTTTTTTTGTATGGCCCTA	ACAAAAGGCTCTATACTCCCAGCAGAAAGCTGCCAACTACCGTCAGAATGCGGATCCCCGGGTTAATTAA	CAACTAACGCCAGCAAGACAGCTACTACACTACCCGGAAGACGCTTTGTGCGGATCCCCGGGTTAATTAA	TCTCCTTCGAACAAAATTTTTCTAGCATCATTTTTTTTTGTATGGCCCTAGAATTCGAGCTCGTTTAAAC	0		0		0
YDL086W	YDL086W	4	305699	306520	+	CTGAAAATGTCGCCGTAATAAACTCGTGGTAGTAGATAAAGCAAACAATG	TCGATTTGGGTGAATTTGTCGATGACAATACACCTTTGGAGCACGTTTGT	CTTTTTCTTATTGTTATTTAGTATATAGCGTATACAGAGTGAAGATCTTA	CTGAAAATGTCGCCGTAATAAACTCGTGGTAGTAGATAAAGCAAACAATGCGGATCCCCGGGTTAATTAA	TCGATTTGGGTGAATTTGTCGATGACAATACACCTTTGGAGCACGTTTGTCGGATCCCCGGGTTAATTAA	CTTTTTCTTATTGTTATTTAGTATATAGCGTATACAGAGTGAAGATCTTAGAATTCGAGCTCGTTTAAAC	1	YDL086C-A	1	YDL086C-A	0
YDL086C-A	YDL086C-A	4	305941	306375	-	TTTGAGTGATAGCGGAGTCGAACCTGCCCTTGCTGAACTCGTCACGGATG	ACGGCTTCTTGATCTTGTACTCGTTACCAATATCGGTACCCTGCACGTCA	GTGGCACCTGCCATATACCACAACTTTATGGGCCCTGAAGCGTTGCCCTA	TTTGAGTGATAGCGGAGTCGAACCTGCCCTTGCTGAACTCGTCACGGATGCGGATCCCCGGGTTAATTAA	ACGGCTTCTTGATCTTGTACTCGTTACCAATATCGGTACCCTGCACGTCACGGATCCCCGGGTTAATTAA	GTGGCACCTGCCATATACCACAACTTTATGGGCCCTGAAGCGTTGCCCTAGAATTCGAGCTCGTTTAAAC	1	YDL086W	1	YDL086W	0
YDL085C-A	YDL085C-A	4	306748	306954	-	ACTACACAGAGCAACAAATTACGTCGCAAGACGATACATCTTTAACAATG	GAAGAGAGGCTGAAAAGCTTGAGAAGTTAAAAGCCGAAAAGACGAGAAGA	TACTGGCACTATTCATTCCAATAAAAGGACAGGTATAAAGTGTCTGCTTA	ACTACACAGAGCAACAAATTACGTCGCAAGACGATACATCTTTAACAATGCGGATCCCCGGGTTAATTAA	GAAGAGAGGCTGAAAAGCTTGAGAAGTTAAAAGCCGAAAAGACGAGAAGACGGATCCCCGGGTTAATTAA	TACTGGCACTATTCATTCCAATAAAAGGACAGGTATAAAGTGTCTGCTTAGAATTCGAGCTCGTTTAAAC	0		0		0
YDL085W	NDE2,NDH2	4	307496	309133	+	ACATAGTAGAAAGACAAAAACAACCACCGTACTTGCCATTCGTATAGATG	TTGCCATGGACTGGACCAAAGTTTACTTTCTTGGAAGGGATTCCTCCGTG	TGATAGTAAACAATTTGAATTGGAACAATGAATATATAAAACAAGGACTA	ACATAGTAGAAAGACAAAAACAACCACCGTACTTGCCATTCGTATAGATGCGGATCCCCGGGTTAATTAA	TTGCCATGGACTGGACCAAAGTTTACTTTCTTGGAAGGGATTCCTCCGTGCGGATCCCCGGGTTAATTAA	TGATAGTAAACAATTTGAATTGGAACAATGAATATATAAAACAAGGACTAGAATTCGAGCTCGTTTAAAC	0		0		0
YDL084W	SUB2	4	309522	310862	+	GGCAATAGGTTAAAAAAAGCTCGTTCATTTTTTTAAAAACAGCAACGATG	TCGCTGAATTCCCAGAAGAAGGCATTGATCCGTCCACTTATTTGAATAAT	ACAAAATCTTTATATAATCTATATAAAAACGTATCTTTTTTCCTTTATTA	GGCAATAGGTTAAAAAAAGCTCGTTCATTTTTTTAAAAACAGCAACGATGCGGATCCCCGGGTTAATTAA	TCGCTGAATTCCCAGAAGAAGGCATTGATCCGTCCACTTATTTGAATAATCGGATCCCCGGGTTAATTAA	ACAAAATCTTTATATAATCTATATAAAAACGTATCTTTTTTCCTTTATTAGAATTCGAGCTCGTTTAAAC	0		0		0
YDL083C	RPS16B	4	311211	312074	-	TTATTTAGCAGTGTTTCGAAAAATACAGCAAGAGAATAAGCAACAAGATG	AGAAATTCGGTGGTAAGGGTGCTCGTTCTAGATTCCAAAAATCTTACCGT	GTGCAAAGAAAAGTAAAGAGATTTCTGGAAAAAATCTTGAAATTTTCTTA	TTATTTAGCAGTGTTTCGAAAAATACAGCAAGAGAATAAGCAACAAGATGCGGATCCCCGGGTTAATTAA	AGAAATTCGGTGGTAAGGGTGCTCGTTCTAGATTCCAAAAATCTTACCGTCGGATCCCCGGGTTAATTAA	GTGCAAAGAAAAGTAAAGAGATTTCTGGAAAAAATCTTGAAATTTTCTTAGAATTCGAGCTCGTTTAAAC	0		0		0
YDL082W	RPL13A	4	312709	313673	+	AAGGGGTTTGAGAAAAGCATAGTACAGCACAGCAGGAATCGTACACAATG	GAGAAAAGAGAGCTAGAGAAAAGGCTGAAGCTGAAGCTGAAAAGAAGAAA	AAATACAAAAATTGTGGATGAAAAATTCTTTGATGAAGTTTTTAGATCTA	AAGGGGTTTGAGAAAAGCATAGTACAGCACAGCAGGAATCGTACACAATGCGGATCCCCGGGTTAATTAA	GAGAAAAGAGAGCTAGAGAAAAGGCTGAAGCTGAAGCTGAAAAGAAGAAACGGATCCCCGGGTTAATTAA	AAATACAAAAATTGTGGATGAAAAATTCTTTGATGAAGTTTTTAGATCTAGAATTCGAGCTCGTTTAAAC	0		0		0
YDL081C	RPP1A,RPLA1	4	314087	314407	-	TCCAATACAACAGCTTAAACCGATTATCTCTAAAATAACAAGAAGAAATG	AAGAAGCTAAAGAAGAATCCGATGACGACATGGGTTTCGGTTTATTTGAT	ATTTTAAATGTTAGAATATGCAATTTCTTCTAAACAGTGCGGCACTTCTA	TCCAATACAACAGCTTAAACCGATTATCTCTAAAATAACAAGAAGAAATGCGGATCCCCGGGTTAATTAA	AAGAAGCTAAAGAAGAATCCGATGACGACATGGGTTTCGGTTTATTTGATCGGATCCCCGGGTTAATTAA	ATTTTAAATGTTAGAATATGCAATTTCTTCTAAACAGTGCGGCACTTCTAGAATTCGAGCTCGTTTAAAC	0		0		0
YDL080C	THI3,KID1	4	314930	316758	-	GGTTTGAAAGAACATAACTACTAAAACGCACCGTCGTCATTCTGAAGATG	ACGCCAACTCCAGAATTCCAACCACTTCTAAAAAAAATCAAGTTGGATAC	CGAGCGGTAATCATGAGGGTCCCTGGTAGTAGGGCGGAGAGATCAGATCA	GGTTTGAAAGAACATAACTACTAAAACGCACCGTCGTCATTCTGAAGATGCGGATCCCCGGGTTAATTAA	ACGCCAACTCCAGAATTCCAACCACTTCTAAAAAAAATCAAGTTGGATACCGGATCCCCGGGTTAATTAA	CGAGCGGTAATCATGAGGGTCCCTGGTAGTAGGGCGGAGAGATCAGATCAGAATTCGAGCTCGTTTAAAC	0		0		0
YDL079C	MRK1	4	317239	319031	-	AAAATAATCTCAAGATTGAAGAGGTGAAAATTGTAAAATAGTCTACTATG	CCATTGAAGAACGGTTGAAACATTTTGTTTCTGCACCTTCATCGTCTTTG	TAATAGTAATGATACAATAGACTAAGAAATTTGAAGGATGAGATATATCA	AAAATAATCTCAAGATTGAAGAGGTGAAAATTGTAAAATAGTCTACTATGCGGATCCCCGGGTTAATTAA	CCATTGAAGAACGGTTGAAACATTTTGTTTCTGCACCTTCATCGTCTTTGCGGATCCCCGGGTTAATTAA	TAATAGTAATGATACAATAGACTAAGAAATTTGAAGGATGAGATATATCAGAATTCGAGCTCGTTTAAAC	0		0		0
YDL078C	MDH3	4	319624	320655	-	CACTTGTCAGTGCAAAAGAAAATAAAAAGAGACAAACAATCATAAACATG	GCAAGAATATTGAAAAAGGCAAGAGTTTCATCCTAGACTCTTCCAAGCTA	GATACAAAGGAGTATAGAGTTAAGAAAAATATAAAAATTGAAGTAGCTCA	CACTTGTCAGTGCAAAAGAAAATAAAAAGAGACAAACAATCATAAACATGCGGATCCCCGGGTTAATTAA	GCAAGAATATTGAAAAAGGCAAGAGTTTCATCCTAGACTCTTCCAAGCTACGGATCCCCGGGTTAATTAA	GATACAAAGGAGTATAGAGTTAAGAAAAATATAAAAATTGAAGTAGCTCAGAATTCGAGCTCGTTTAAAC	0		0		0
YDL077C	VAM6,VPS39,VPL22,VPL18,CVT4	4	321240	324389	-	TTGATCAGCAAAAACCCTTCAAAATATCAATTTATACCAAAAATTAAATG	GAATTAAACAGAAGACTTTGGGAGAAGTTATAAATGAGCTAAATAATAAG	TATATATAAGAAATACTAACAACAATAACAGCAGCTGTTAAGGGATCTTA	TTGATCAGCAAAAACCCTTCAAAATATCAATTTATACCAAAAATTAAATGCGGATCCCCGGGTTAATTAA	GAATTAAACAGAAGACTTTGGGAGAAGTTATAAATGAGCTAAATAATAAGCGGATCCCCGGGTTAATTAA	TATATATAAGAAATACTAACAACAATAACAGCAGCTGTTAAGGGATCTTAGAATTCGAGCTCGTTTAAAC	0		0		0
YDL076C	RXT3	4	324937	325821	-	CTCGCAGTTTTTTTTTGAGAGAAGTAACAATACAATATAAGATAAAAATG	GAGATAAACCTCATGAACCAAACGGGTATATTAAAAATTTAAAATGGACC	AACTAAGGTTGGAAGGGAAAGAAGGACGACCAATATTATGTCTTTCCTTA	CTCGCAGTTTTTTTTTGAGAGAAGTAACAATACAATATAAGATAAAAATGCGGATCCCCGGGTTAATTAA	GAGATAAACCTCATGAACCAAACGGGTATATTAAAAATTTAAAATGGACCCGGATCCCCGGGTTAATTAA	AACTAAGGTTGGAAGGGAAAGAAGGACGACCAATATTATGTCTTTCCTTAGAATTCGAGCTCGTTTAAAC	0		0		0
YDL075W	RPL31A,RPL34	4	326497	327259	+	TTTTAAAGAAAGAATTAATAAGCAAACAGAACTCAATCAAAGGAAAAATG	TAGTTGCTTCTGCCAAGGGTCTACAAACTGTTGTTGTCGAAGAAGATGCT	CTTTATATTTATTAATATAAAATGAGTATTATTTTTATTTAATTGATTTA	TTTTAAAGAAAGAATTAATAAGCAAACAGAACTCAATCAAAGGAAAAATGCGGATCCCCGGGTTAATTAA	TAGTTGCTTCTGCCAAGGGTCTACAAACTGTTGTTGTCGAAGAAGATGCTCGGATCCCCGGGTTAATTAA	CTTTATATTTATTAATATAAAATGAGTATTATTTTTATTTAATTGATTTAGAATTCGAGCTCGTTTAAAC	0		0		0
YDL074C	BRE1	4	328306	330408	-	GCTTTCACCGTTTTTATGCTAATCGTGCTAGCTGATAATAATCAGATATG	CTACATGCAACAAAGCATTCAGTTCCAATGATTTATTGACAGTGCACTTG	ATGGAGGATATAACACAAACAGTGGAAAAGTGGTAGAATAATTAGTATTA	GCTTTCACCGTTTTTATGCTAATCGTGCTAGCTGATAATAATCAGATATGCGGATCCCCGGGTTAATTAA	CTACATGCAACAAAGCATTCAGTTCCAATGATTTATTGACAGTGCACTTGCGGATCCCCGGGTTAATTAA	ATGGAGGATATAACACAAACAGTGGAAAAGTGGTAGAATAATTAGTATTAGAATTCGAGCTCGTTTAAAC	0		0		0
YDL073W	YDL073W	4	330871	333825	+	CTATATACGCATTGTTGTAGCACTAAAGATCATATTGCTCATTAAGCATG	ATTTTGAAGTGAGGAAACCTAGTAGTAATAATTCTATTAATATCAAAGTC	TAATAATAATAATACTACACGTTTACGTATGTAACTCATTCTATTATTCA	CTATATACGCATTGTTGTAGCACTAAAGATCATATTGCTCATTAAGCATGCGGATCCCCGGGTTAATTAA	ATTTTGAAGTGAGGAAACCTAGTAGTAATAATTCTATTAATATCAAAGTCCGGATCCCCGGGTTAATTAA	TAATAATAATAATACTACACGTTTACGTATGTAACTCATTCTATTATTCAGAATTCGAGCTCGTTTAAAC	0		0		0
YDL072C	YET3	4	334098	334709	-	ACCACGTCACATTATACTCATAACCATAGAATTCACAGAATTGAATCATG	AAATTGCACGTTTAAAGGAGAAGTCGGAATCGTTGCAAGAAGAAATGAAT	ATATATATACACACTTCTGTGCAGAAGAAAAGGAATAAAACGTCAAACTA	ACCACGTCACATTATACTCATAACCATAGAATTCACAGAATTGAATCATGCGGATCCCCGGGTTAATTAA	AAATTGCACGTTTAAAGGAGAAGTCGGAATCGTTGCAAGAAGAAATGAATCGGATCCCCGGGTTAATTAA	ATATATATACACACTTCTGTGCAGAAGAAAAGGAATAAAACGTCAAACTAGAATTCGAGCTCGTTTAAAC	0		0		0
YDL071C	YDL071C	4	334927	335302	-	CACTCTGTGGTGCTGCCAGTAAAGCAGAATGTGCGTGTCTTGTATCCATG	CTGTTCACCCTCTATGCGTAAACACTTTGCGCGTTTCTCCCTTTCTCTTT	CTAGCTAAAAAAAGAAAAAGGCGAAAAAGAGTGCCACGTCAACAACGCTA	CACTCTGTGGTGCTGCCAGTAAAGCAGAATGTGCGTGTCTTGTATCCATGCGGATCCCCGGGTTAATTAA	CTGTTCACCCTCTATGCGTAAACACTTTGCGCGTTTCTCCCTTTCTCTTTCGGATCCCCGGGTTAATTAA	CTAGCTAAAAAAAGAAAAAGGCGAAAAAGAGTGCCACGTCAACAACGCTAGAATTCGAGCTCGTTTAAAC	1	YDL070W	1	YDL070W	0
YDL070W	BDF2	4	335286	337203	+	CGGAAAAAGTGAAACAAACAGATTGAGCGAAATAAACCTCGGCGGCTATG	ATTCCGATTCTGAAGAAGACAGTAGTGATAGTAGCGACAGTGACAGTGAT	TTCTTTTCTTTTTTTCCTTAATTAGGGCATGAAGCCCATTTCGATTGTTA	CGGAAAAAGTGAAACAAACAGATTGAGCGAAATAAACCTCGGCGGCTATGCGGATCCCCGGGTTAATTAA	ATTCCGATTCTGAAGAAGACAGTAGTGATAGTAGCGACAGTGACAGTGATCGGATCCCCGGGTTAATTAA	TTCTTTTCTTTTTTTCCTTAATTAGGGCATGAAGCCCATTTCGATTGTTAGAATTCGAGCTCGTTTAAAC	1	YDL071C	1	YDL071C	0
YDL069C	CBS1	4	337384	338073	-	TTTCTTTATAGCAGGATAAAAGAATAAATCAGATAATGAATCTCGACATG	TTATAAAAACTATATGCATACCTCTAATTAATTACCATTTGCGTAAATCA	AAATAAAACAAAGGGATAACGGACAAAAAGGCATCGTTTCTTTTGTACTA	TTTCTTTATAGCAGGATAAAAGAATAAATCAGATAATGAATCTCGACATGCGGATCCCCGGGTTAATTAA	TTATAAAAACTATATGCATACCTCTAATTAATTACCATTTGCGTAAATCACGGATCCCCGGGTTAATTAA	AAATAAAACAAAGGGATAACGGACAAAAAGGCATCGTTTCTTTTGTACTAGAATTCGAGCTCGTTTAAAC	1	YDL068W	1	YDL068W	0
YDL068W	YDL068W	4	337763	338092	+	TGAAATTCGTAAACGTTATTGTAAGCATCTTATTAATTTCCAAGTGAATG	CAACAGTAGTTGCAAACACTTTTGTCCTCAACATGTCGAGATTCATTATC	TGCTTCTATTCTTCTATGGTTTCTTTATAGCAGGATAAAAGAATAAATCA	TGAAATTCGTAAACGTTATTGTAAGCATCTTATTAATTTCCAAGTGAATGCGGATCCCCGGGTTAATTAA	CAACAGTAGTTGCAAACACTTTTGTCCTCAACATGTCGAGATTCATTATCCGGATCCCCGGGTTAATTAA	TGCTTCTATTCTTCTATGGTTTCTTTATAGCAGGATAAAAGAATAAATCAGAATTCGAGCTCGTTTAAAC	1	YDL069C	1	YDL069C	0
[truncated: 5,725 more rows]

## Sheet: ncRNA
Species: Saccharomyces cerevisiae
[truncated: 448 more rows]

[truncated: 1 more sheets: tRNA]
